# Supplementary material for: LipidIN: a comprehensive repository for flash platform-independent annotation and reverse lipidomics
Source: Nat Commun. 2025 May 16;16:4566. doi: 10.1038/s41467-025-59683-5 (PMC12084368; doi:10.1038/s41467-025-59683-5)
Supplement: Supplementary file 3 — Supplementary Data 1-11 [file 41467_2025_59683_MOESM3_ESM.zip]

Archive with 11 entries (11 files):
- Supplementary Data 1-11/Supplementary Data 1.xlsx
- Supplementary Data 1-11/Supplementary Data 10.xlsx
- Supplementary Data 1-11/Supplementary Data 11.xlsx
- Supplementary Data 1-11/Supplementary Data 2.xlsx
- Supplementary Data 1-11/Supplementary Data 3.xlsx
- Supplementary Data 1-11/Supplementary Data 4.xlsx
- Supplementary Data 1-11/Supplementary Data 5.xlsx
- Supplementary Data 1-11/Supplementary Data 6.xlsx
- Supplementary Data 1-11/Supplementary Data 7.xlsx
- Supplementary Data 1-11/Supplementary Data 8.xlsx
- Supplementary Data 1-11/Supplementary Data 9.xlsx
