# Supplementary material for: LipidIN: a comprehensive repository for flash platform-independent annotation and reverse lipidomics
Source: Nat Commun. 2025 May 16;16:4566. doi: 10.1038/s41467-025-59683-5 (PMC12084368; doi:10.1038/s41467-025-59683-5)
Supplement: Supplementary file 3 — Supplementary Data 1-11 [file 41467_2025_59683_MOESM3_ESM.zip › Supplementary Data 1-11/Supplementary Data 1.xlsx]

## Sheet: sheet1
Supplementary Data 1. Lipid subclasses in 5-level hierarchical library.
Categories	Lipid subclass	Abbreviation	ESI form 1	ESI form 2	ESI form 3	ESI form 4	Number	Reference Titles	PMID / Doi
Prenol Lipids [PR]	Vitamin A fatty acid ester	VAE	[M+Na]+	[M+H]+			10080	Analysis of Nonvolatile Lipids by Mass Spectrometry	11712255
Sphingolipids [SP]	Trihexosylceramide	Hex3Cer	[M+H]+				209700	Photoinduced Online Enrichment−Deglycosylation of Glycolipids for Enhancing Lipid Coverage and Identification in Single-Cell Mass Spectrometry	39435868
Sterol Lipids [ST]	Triacylglycerol	TG	[M+NH4]+	[M+Na]+	[M+NH4]+ (electron-activated dissociation)	[M+Na]+ (electron-activated dissociation)	22561112	Advances in Liquid Chromatography Mass Spectrometr-Based Lipidomics: A Look Ahead	10.1007/s41664-020-00135-y
Sphingolipids [SP]	Sulfonolipid	SL	[M-H]-	[M+H]+	[M+NH4]+		629100	A lipidome atlas in MS-DIAL 4	32541957
Sphingolipids [SP]	Sphingomyelin	SM	[M+CH3COO]-	[M+HCOO]-	[M+H]+		629100	Advances in Liquid Chromatography Mass Spectrometr-Based Lipidomics: A Look Ahead	10.1007/s41664-020-00135-y
Sphingolipids [SP]	Sphinganine	SPB	[M+H]+				5040	Advances in Liquid Chromatography Mass Spectrometr-Based Lipidomics: A Look Ahead	10.1007/s41664-020-00135-y
Sphingolipids [SP]	Sphingosine	SPB	[M+H]+					Sphingolipidomics: High-throughput, structure-specific, and quantitative analysis of sphingolipids by liquid chromatography tandem mass spectrometry	15894491
Sphingolipids [SP]	Phytosphingosine	SPB	[M+H]+				5040	Sphingolipidomics: High-throughput, structure-specific, and quantitative analysis of sphingolipids by liquid chromatography tandem mass spectrometry	15894491
Glycerophospholipids [GP]	Phosphatidylserine	PS	[M-H]-	[M+H]+			220256	Multi-dimensional mass spectrometry-based shotgun lipidomics and novel strategies for lipidomic analyses	21755525
Glycerophospholipids [GP]	Phosphatidylmethanol	PMeOH	[M-H]-	[M+NH4]+			220256	A lipidome atlas in MS-DIAL 4	32541957
Glycerophospholipids [GP]	Phosphatidylinositol	PI	[M-H]-				110128	Multi-dimensional mass spectrometry-based shotgun lipidomics and novel strategies for lipidomic analyses	21755525
Glycerophospholipids [GP]	Phosphatidylglycerol	PG	[M-H]-	[M+NH4]+			220256	Multi-dimensional mass spectrometry-based shotgun lipidomics and novel strategies for lipidomic analyses	21755525
Glycerophospholipids [GP]	Phosphatidylethanolamine	PE	[M-H]-	[M+H]+	[M+H]+ (Paternò-Büchi reaction)		484020	Multi-dimensional mass spectrometry-based shotgun lipidomics and novel strategies for lipidomic analyses	21755525
Glycerophospholipids [GP]	Phosphatidylethanol	PEtOH	[M-H]-				110128	A lipidome atlas in MS-DIAL 4	32541957
Glycerophospholipids [GP]	Phosphatidylcholine	PC	[M+CH3COO]-	[M+HCOO]-	[M+H]+	[M+H]+ (Paternò-Büchi reaction)	456944	Multi-dimensional mass spectrometry-based shotgun lipidomics and novel strategies for lipidomic analyses	21755525
Glycerophospholipids [GP]	Phosphatidic acid	PA	[M-H]-				110128	Multi-dimensional mass spectrometry-based shotgun lipidomics and novel strategies for lipidomic analyses	21755525
Sterol Lipids [ST]	Ether-linked triacylglycerol	TG-O	[M+NH4]+	[M+Na]+			958152	Advances in Liquid Chromatography Mass Spectrometr-Based Lipidomics: A Look Ahead	10.1007/s41664-020-00135-y
Sterol Lipids [ST]	Oxidized triglyceride	OxTG	[M+NH4]+				479076	Structural analysis of hydroperoxy- and epoxy-triacylglycerols by liquid chromatography mass spectrometry	15210363
Sphingolipids [SP]	Oxidized sulfonolipid	SL+O	[M-H]-	[M+H]+	[M+NH4]+		629100	A lipidome atlas in MS-DIAL 4	32541957
Glycerophospholipids [GP]	Oxidized phosphatidylethanolamine	OxPE	[M-H]-				220256	Mass spectrometry analysis of oxidized phospholipids	18671956
Fatty acyls [FA]	Oxidized fatty acid	OxFA	[M-H]-				8232	Oxidized fatty acid analysis by charge-switch derivatization, selected reaction monitoring, and accurate mass quantitation	23850559
Glycerophospholipids [GP]	N-Monomethylphosphatidylethanolamine	MMPE	[M-H]-	[M+H]+			220256	Targeting Modified Lipids during Routine Lipidomics Analysis using HILIC and C30 Reverse Phase Liquid Chromatography coupled to Mass Spectrometry	30911033
Glycerophospholipids [GP]	N-Dimethylphosphatidylethanolamine	DMPE	[M-H]-	[M+H]+			220256	Targeting Modified Lipids during Routine Lipidomics Analysis using HILIC and C30 Reverse Phase Liquid Chromatography coupled to Mass Spectrometry	30911033
Fatty acyls [FA]	N-acyl ethanolamines	NAE	[M+H]+				5040	A lipidome atlas in MS-DIAL 4	32541957
Glycerolipids [GL]	Monogalactosylmonoacylglycerol	MGMG	[M-H]-	[M+CH3COO]-	[M+HCOO]-	[M+NH4]+	20160	Comprehensive Lipidomic Analysis of Three Edible Brown Seaweeds Based on Reversed-Phase Liquid Chromatography Coupled with Quadrupole Time-of-Flight Mass Spectrometry	35343232
Glycerolipids [GL]	Monogalactosyldiacylglycerol	MGDG	[M+CH3COO]-	[M+HCOO]-	[M+NH4]+		330384	Comprehensive Lipidomic Analysis of Three Edible Brown Seaweeds Based on Reversed-Phase Liquid Chromatography Coupled with Quadrupole Time-of-Flight Mass Spectrometry	35343232
Glycerolipids [GL]	Monoacylglycerol	MG	[M+NH4]+				5040	Comprehensive Lipidomic Analysis of Three Edible Brown Seaweeds Based on Reversed-Phase Liquid Chromatography Coupled with Quadrupole Time-of-Flight Mass Spectrometry	35343232
Glycerophospholipids [GP]	Lysophosphatidylserine	LPS	[M-H]-				1344	Multi-dimensional mass spectrometry-based shotgun lipidomics and novel strategies for lipidomic analyses	21755525
Glycerophospholipids [GP]	Lysophosphatidylinositol	LPI	[M-H]-				1344	Multi-dimensional mass spectrometry-based shotgun lipidomics and novel strategies for lipidomic analyses	21755525
Glycerophospholipids [GP]	Lysophosphatidylglycerol	LPG	[M-H]-				1344	Multi-dimensional mass spectrometry-based shotgun lipidomics and novel strategies for lipidomic analyses	21755525
Glycerophospholipids [GP]	Lysophosphatidylethanolamine	LPE	[M-H]-	[M+H]+			2688	Multi-dimensional mass spectrometry-based shotgun lipidomics and novel strategies for lipidomic analyses	21755525
Glycerophospholipids [GP]	Lysophosphatidic acid	LPA	[M-H]-				7728	Multi-dimensional mass spectrometry-based shotgun lipidomics and novel strategies for lipidomic analyses	21755525
Glycerophospholipids [GP]	Lysophophatidylcholine	LPC	[M+CH3COO]-	[M+HCOO]-	[M+H]+	[M+Na]+	5376	Multi-dimensional mass spectrometry-based shotgun lipidomics and novel strategies for lipidomic analyses	21755525
Glycerolipids [GL]	Lysodiacylglyceryl-3-O-carboxyhydroxymethylcholine	LDGCC	[M+H]+				5040	A lipidome atlas in MS-DIAL 4	32541957
Glycerolipids [GL]	Lysodiacylglyceryl trimethylhomoserine	LDGTS	[M+H]+				5040	A lipidome atlas in MS-DIAL 4	32541957
Glycerolipids [GL]	Lysodiacylglyceryl hydroxymethyl-N,N,N-trimethyl-β-alanine	LDGTS	[M+H]+					A lipidome atlas in MS-DIAL 4	32541957
Glycerophospholipids [GP]	Lysocardiolipin	MLCL	[M-H]-				186508	Identification of unique cardiolipin and monolysocardiolipin species in Acinetobacter baumannii	28592862
Sphingolipids [SP]	Hexosylceramide non-hydroxyfatty acid-sphingosine	HexCer	[M+CH3COO]-	[M+HCOO]-	[M+H]+	[M-H]-	838800	Photoinduced Online Enrichment−Deglycosylation of Glycolipids for Enhancing Lipid Coverage and Identification in Single-Cell Mass Spectrometry	39435868
Sphingolipids [SP]	Hexosylceramide non-hydroxyfatty acid-dihydrosphingosine	HexCer	[M+CH3COO]-	[M+HCOO]-	[M+H]+	[M-H]-		Photoinduced Online Enrichment−Deglycosylation of Glycolipids for Enhancing Lipid Coverage and Identification in Single-Cell Mass Spectrometry	39435868
Sphingolipids [SP]	Hexosylceramide hydroxyfatty acid-dihydrosphingosine	HexCer	[M+CH3COO]-	[M+HCOO]-	[M+H]+		629100	Photoinduced Online Enrichment−Deglycosylation of Glycolipids for Enhancing Lipid Coverage and Identification in Single-Cell Mass Spectrometry	39435868
Sphingolipids [SP]	Hexosylceramide hydroxyfatty acid-sphingosine	HexCer	[M+CH3COO]-	[M+HCOO]-	[M+H]+			Photoinduced Online Enrichment−Deglycosylation of Glycolipids for Enhancing Lipid Coverage and Identification in Single-Cell Mass Spectrometry	39435868
Glycerophospholipids [GP]	Hemibismonoacylglycerophosphate	HBMP	[M-H]-				332124	A lipidome atlas in MS-DIAL 4	32541957
Glycerophospholipids [GP]	Glycerophospho N-acyl ethanolamine	GPNAE	[M-H]-	[M+H]+			3840	A lipidome atlas in MS-DIAL 4	32541957
Fatty acyls [FA]	Free fatty acid	FA	[M-H]-				5040	Mass Spectrometry Imaging for the Characterization of C=C Localization in Unsaturated Lipid Isomers at the Single-Cell Level	39269953
Fatty acyls [FA]	Fatty acid ester of hydroxyl fatty acid	FAHFA	[M-H]-				209700	In-Silico-Generated Library for Sensitive Detection of 2‑Dimethylaminoethylamine Derivatized FAHFA Lipids Using High_x0002_Resolution Tandem Mass Spectrometry	32202765
Glycerophospholipids [GP]	Ether-linked phosphatidylserine	PS-O	[M-H]-				209700	Multi-dimensional mass spectrometry-based shotgun lipidomics and novel strategies for lipidomic analyses	21755525
Glycerophospholipids [GP]	Ether-linked phosphatidylinositol	PI-O	[M-H]-				209700	Multi-dimensional mass spectrometry-based shotgun lipidomics and novel strategies for lipidomic analyses	21755525
Glycerophospholipids [GP]	Ether-linked phosphatidylglycerol	PG-O	[M-H]-				209700	Multi-dimensional mass spectrometry-based shotgun lipidomics and novel strategies for lipidomic analyses	21755525
Glycerophospholipids [GP]	Ether-linked phosphatidylethanolamine	PE-O	[M-H]-	[M+H]+			419400	Multi-dimensional mass spectrometry-based shotgun lipidomics and novel strategies for lipidomic analyses	21755525
Glycerophospholipids [GP]	Ether-linked phosphatidylethanolamine (P)	PE-P	[M+H]+				209700	Multi-dimensional mass spectrometry-based shotgun lipidomics and novel strategies for lipidomic analyses	21755525
Glycerophospholipids [GP]	Ether-linked phosphatidylcholine	PC-O	[M+CH3COO]-	[M+HCOO]-			419400	Multi-dimensional mass spectrometry-based shotgun lipidomics and novel strategies for lipidomic analyses	21755525
Glycerolipids [GL]	Ether-linked monogalactosyldiacylglycerol	MGDG-O	[M+CH3COO]-	[M+HCOO]-	[M+NH4]+		629100	Comprehensive Lipidomic Analysis of Three Edible Brown Seaweeds Based on Reversed-Phase Liquid Chromatography Coupled with Quadrupole Time-of-Flight Mass Spectrometry	35343232
Glycerophospholipids [GP]	Ether-linked lysophosphatidylglycerol	LPG-O	[M-H]-				1344	Multi-dimensional mass spectrometry-based shotgun lipidomics and novel strategies for lipidomic analyses	21755525
Glycerophospholipids [GP]	Ether-linked lysophosphatidylethanolamine	LPE-O	[M-H]-	[M+H]+			2688	Multi-dimensional mass spectrometry-based shotgun lipidomics and novel strategies for lipidomic analyses	21755525
Glycerophospholipids [GP]	Ether-linked lysophosphatidylcholine	LPC-O	[M+CH3COO]-	[M+HCOO]-	[M+H]+		4032	Multi-dimensional mass spectrometry-based shotgun lipidomics and novel strategies for lipidomic analyses	21755525
Glycerolipids [GL]	Ether-linked digalactosyldiacylglycerol	DGDG-O	[M+CH3COO]-	[M+HCOO]-	[M+NH4]+		629100	A novel ether-linked phytol-containing digalactosylglycerolipid in the marine green alga, Ulva pertusa	25157808
Glycerolipids [GL]	Ether-linked diacylglycerol	DG-O	[M+NH4]+				209700	Multidimensional mass spectrometry-based shotgun lipidomics analysis of vinyl ether diglycerides	25822162
Glycerophospholipids [GP]	Dilysocardiolipin	DLCL	[M-H]-				110128	Identification of unusual phospholipids from bovine heart mitochondria by HPLC-MS/MS	32998976
Sphingolipids [SP]	Dihexosylceramide	Hex2Cer	[M+H]+				209700	Photoinduced Online Enrichment−Deglycosylation of Glycolipids for Enhancing Lipid Coverage and Identification in Single-Cell Mass Spectrometry	39435868
Glycerolipids [GL]	Digalactosyldiacylglycerol	DGDG	[M+CH3COO]-	[M+HCOO]-	[M+NH4]+		330384	A novel ether-linked phytol-containing digalactosylglycerolipid in the marine green alga, Ulva pertusa	25157808
Glycerolipids [GL]	Diacylglyceryl-3-O-carboxyhydroxymethylcholine	DGCC	[M+H]+				110128	Lipidomes of phylogenetically different symbiotic dinoflagellates of corals	33166751
Glycerolipids [GL]	Diacylglyceryl trimethylhomoserine/ diacylglyceryl hydroxymethyl-N,N,N-trimethyl-β-alanine	DGTS	[M+H]+				110128	Identification and discrimination of lilii bulbus origins based on lipidomics using UHPLC–QE-OrbitrapMSMS combined with chemometrics analysis	10.1016/j.jfca.2023.105512
Glycerolipids [GL]	Diacylglyceryl glucuronide	DGGA	[M-H]-	[M+NH4]+			220256	A lipidome atlas in MS-DIAL 4	32541957
Glycerolipids [GL]	Diacylglycerol	DG	[M+NH4]+				220256	Advances in Liquid Chromatography Mass Spectrometr-Based Lipidomics: A Look Ahead	10.1007/s41664-020-00135-y
Prenol Lipids [PR]	Coenzyme Q	CoQ	[M+H]+				40	In vitro construction of the COQ metabolon unveils the molecular determinants of coenzyme Q biosynthesis	38425362
Sterol Lipids [ST]	Cholesteryl ester	CE	[M+NH4]+				5040	A Facile LC-MS Method for Profiling Cholesterol and Cholesteryl Esters in Mammalian Cells and Tissues	38986142
Sphingolipids [SP]	Ceramide non-hydroxyfatty acid-phytospingosine	Cer	[M-H]-	[M+CH3COO]-	[M+HCOO]-		629100	Photoinduced Online Enrichment−Deglycosylation of Glycolipids for Enhancing Lipid Coverage and Identification in Single-Cell Mass Spectrometry	39435868
Sphingolipids [SP]	Ceramide hydroxy fatty acid-sphingosine	Cer	[M+H]+	[M+CH3COO]-			419400	Photoinduced Online Enrichment−Deglycosylation of Glycolipids for Enhancing Lipid Coverage and Identification in Single-Cell Mass Spectrometry	39435868
Sphingolipids [SP]	Ceramide hydroxy fatty acid-dihydrosphingosine	Cer	[M+H]+	[M+CH3COO]-				Photoinduced Online Enrichment−Deglycosylation of Glycolipids for Enhancing Lipid Coverage and Identification in Single-Cell Mass Spectrometry	39435868
Sphingolipids [SP]	Ceramide non-hydroxyfatty acid-dihydrosphingosine	Cer	[M-H]-	[M+H]+	[M+HCOO]-	[M+CH3COO]-	838800	Photoinduced Online Enrichment−Deglycosylation of Glycolipids for Enhancing Lipid Coverage and Identification in Single-Cell Mass Spectrometry	39435868
Sphingolipids [SP]	Ceramide non-hydroxyfatty acid-sphingosine	Cer	[M-H]-	[M+H]+	[M+HCOO]-	[M+CH3COO]-		Photoinduced Online Enrichment−Deglycosylation of Glycolipids for Enhancing Lipid Coverage and Identification in Single-Cell Mass Spectrometry	39435868
Sphingolipids [SP]	Ceramide 1-phosphates	CerP	[M-H]-	[M+H]+			419400	Photoinduced Online Enrichment−Deglycosylation of Glycolipids for Enhancing Lipid Coverage and Identification in Single-Cell Mass Spectrometry	39435868
Glycerophospholipids [GP]	Cardiolipin	CL	[M-H]-				128529461	Multi-dimensional mass spectrometry-based shotgun lipidomics and novel strategies for lipidomic analyses	21755525
Glycerophospholipids [GP]	Bismonoacylglycerophosphate	BMP	[M+NH4]+				110128	PLD3 and PLD4 synthesize S,S-BMP, a key phospholipid enabling lipid degradation in lysosomes	38562702
Glycerophospholipids [GP]	Oxidized phosphatidylcholine	OxPC	[M+HCOO]-	[M+CH3COO]-			352688	Mass spectrometry analysis of oxidized phospholipids	18671956
Glycerophospholipids [GP]	Oxidized phosphatidylserine	OxPS	[M-H]-				176344	Mass spectrometry analysis of oxidized phospholipids	18671956
Glycerophospholipids [GP]	Oxidized phosphatidylinositol	OxPI	[M-H]-				176344	Mass spectrometry analysis of oxidized phospholipids	18671956
Glycerophospholipids [GP]	Oxidized phosphatidylglycerol	OxPG	[M-H]-				176344	Mass spectrometry analysis of oxidized phospholipids	18671956
Glycerolipids [GL]	Sulfoquinovosyl diacylglycerol	SQDG	[M+NH4]+				94740	LC-ESI-MS/MS Analysis of Sulfolipids and Galactolipids in Green and Red Lettuce (Lactuca sativa L.) as Influenced by Sulfur Nutrition	36835138
Glycerolipids [GL]	Acyl diacylglyceryl glucuronide	ADGGA	[M-H]-				70420	A lipidome atlas in MS-DIAL 4	32541957
Glycerolipids [GL]	Ether-linked Acyl diacylglyceryl glucuronide	ADGGA-O	[M+NH4]+				112012	A lipidome atlas in MS-DIAL 4	32541957
Sterol Lipids [ST]	Acylhexosyl brassicasterol	AHexBRS-ST	[M+HCOO]-	[M+CH3COO]-			728	A lipidome atlas in MS-DIAL 4	32541957
Sterol Lipids [ST]	Acylhexosyl campesterol	AHexCAS-ST	[M+HCOO]-	[M+CH3COO]-			440	A lipidome atlas in MS-DIAL 4	32541957
Sphingolipids [SP]	Acylhexosylceramide	AHexCer-O	[M+HCOO]-	[M+CH3COO]-			9064	A lipidome atlas in MS-DIAL 4	32541957
Sterol Lipids [ST]	Acylhexosyl cholesterol	AHexCS-ST	[M+HCOO]-	[M+CH3COO]-			840	A lipidome atlas in MS-DIAL 4	32541957
Sterol Lipids [ST]	Acylhexosyl sitosterol	AHexSIS-ST	[M+HCOO]-	[M+CH3COO]-			728	A lipidome atlas in MS-DIAL 4	32541957
Sterol Lipids [ST]	Acylhexosyl stigmasterol	AHexSTS-ST	[M+HCOO]-	[M+CH3COO]-			728	A lipidome atlas in MS-DIAL 4	32541957
Sphingolipids [SP]	Acylsphingomyelin	ASM	[M+H]+				8544	A lipidome atlas in MS-DIAL 4	32541957
Sterol Lipids [ST]	Cholic acid sulfate	BASulfate-ST	[M-H]-				164	A lipidome atlas in MS-DIAL 4	32541957
Sterol Lipids [ST]	Brassicasterol ester	BRSE	[M+NH4]+				7816	A lipidome atlas in MS-DIAL 4	32541957
Fatty acyls [FA]	Acylcarnitine	CAR	[M]+				5040	Enhanced acylcarnitine annotation in high-resolution mass spectrometry data: fragmentation analysis for the classification and annotation of acylcarnitines	25806366
Sterol Lipids [ST]	Campesterol ester	CASE	[M+NH4]+				7816	A lipidome atlas in MS-DIAL 4	32541957
Sterol Lipids [ST]	Cholesterol	Cholesterol-ST	[M-H2O+H]+				4	A lipidome atlas in MS-DIAL 4	32541957
Sterol Lipids [ST]	Esterified deoxycholic acid	DCAE-SE	[M-H]-				164	A lipidome atlas in MS-DIAL 4	32541957
Sterol Lipids [ST]	Dehydroergosterol ester	DEGSE	[M-H2O+H]+				4	A lipidome atlas in MS-DIAL 4	32541957
Sphingolipids [SP]	Ganglioside GD1a	GD1a	[M+2NH4]2+				10032	Manipulation of Ion Types via Gas-Phase Ion/Ion Chemistry for the Structural Characterization of the Glycan Moiety on Gangliosides	34788022
Sphingolipids [SP]	Ganglioside GD1b	GD1b	[M+2NH4]2+				10032	Manipulation of Ion Types via Gas-Phase Ion/Ion Chemistry for the Structural Characterization of the Glycan Moiety on Gangliosides	34788022
Sphingolipids [SP]	Ganglioside GM1	GM1	[M+2NH4]2+				10032	A large-scale genome–lipid association map guides lipid identification	32958938
Sphingolipids [SP]	Ganglioside GM3	GM3	[M+NH4]+				10032	A large-scale genome–lipid association map guides lipid identification	32958938
Sphingolipids [SP]	Ganglioside GQ1b	GQ1b	[M+2NH4]2+				10032	A lipidome atlas in MS-DIAL 4	32541957
Sphingolipids [SP]	Ganglioside GT1b	GT1b	[M+2NH4]2+				10032	AP-MALDI Mass Spectrometry Imaging of Gangliosides Using 2,6-Dihydroxyacetophenone Using 2,6-Dihydroxyacetophenone	29549666
Glycerophospholipids [GP]	N-acyl-lysophosphatidylethanolamine	LNAPE	[M-H]-				10032	Hyphenation of Liquid Chromatography and Trapped Ion Mobility −Mass Spectrometry for Characterization of Isomeric Phosphatidylethanolamines with Focus on N‑Acylated Species	38842006
Glycerophospholipids [GP]	N-acyl-lysophosphatidylserine	LNAPS	[M-H]-				10032	A lipidome atlas in MS-DIAL 4	32541957
Fatty acyls [FA]	N-acyl glycine	NAGly	[M+NH4]+	[M-H]-			160752	A lipidome atlas in MS-DIAL 4	32541957
Fatty acyls [FA]	N-acyl glycyl serine	NAGlySer	[M+NH4]+				80376	A lipidome atlas in MS-DIAL 4	32541957
Fatty acyls [FA]	N-acyl ornithine	NAOrn	[M+H]+				80376	A lipidome atlas in MS-DIAL 4	32541957
Sphingolipids [SP]	Ceramide phosphoethanolamine	PE-Cer	[M-H]-				10032	Ceramide lipids in alive and thermally stressed mussels: an investigation by hydrophilic interaction liquid chromatography-electrospray ionization Fourier transform mass spectrometry	27479706
Sphingolipids [SP]	Oxidized ceramide phosphoethanolamine	PE-Cer+O	[M-H]-				10032	A lipidome atlas in MS-DIAL 4	32541957
Sphingolipids [SP]	Ceramide phosphoinositol	PI-Cer	[M-H]-				10032	A lipidome atlas in MS-DIAL 4	32541957
Sphingolipids [SP]	Oxidized ceramide phosphoinositol	PI-Cer+O	[M-H]-				10032	A lipidome atlas in MS-DIAL 4	32541957
Sphingolipids [SP]	Sulfatide	SHexCer	[M+H]+				10032	A lipidome atlas in MS-DIAL 4	32541957
Sphingolipids [SP]	Oxidized sulfatide	SHexCer+O	[M+H]+				10032	A lipidome atlas in MS-DIAL 4	32541957
Sterol Lipids [ST]	Stigmasterol hexoside	SHex-ST	[M+HCOO]-	[M+CH3COO]-			728	A lipidome atlas in MS-DIAL 4	32541957
Glycerolipids [GL]	Ether-linked Semino lipid	SMGDG-O	[M-H]-				52656	Comprehensive Lipidomic Analysis of Three Edible Brown Seaweeds Based on Reversed-Phase Liquid Chromatography Coupled with Quadrupole Time-of-Flight Mass Spectrometry	35343232
Sphingolipids [SP]	Solated cysteinolide A	Solated_cysteinolide-A	[M-H]-				7816	Structure Revision of a Widespread Marine Sulfonolipid Class Based on Isolation and Total Synthesis	38529534
Sphingolipids [SP]	Solated cysteinolide B	Solated_cysteinolide-B	[M-H]-				7816	Structure Revision of a Widespread Marine Sulfonolipid Class Based on Isolation and Total Synthesis	38529534
Sterol Lipids [ST]	Sterol sulfate	SSulfate-ST	[M-H]-				364	UPLC–MS/MS Identification of Sterol Sulfates in Marine Diatoms	30586934
Sphingolipids [SP]	Synthetic sulfur-containing amino lipids	Synthetic-SAL	[M-H]-				7816	Structure Revision of a Widespread Marine Sulfonolipid Class Based on Isolation and Total Synthesis	38529534
Glycerolipids [GL]	Triacylglycerol estolides	TG-EST	[M+NH4]+				112012	Characterization of Triacylglycerol Estolide Isomers Using High-Resolution Tandem Mass Spectrometry with Nanoelectrospray Ionization	36979410
Sterol Lipids [ST]	Vitamin D	Vitamin-D	[M+H]+				4	Identification of Vitamin D3 Oxidation Products Using High-Resolution and Tandem Mass Spectrometry	29556928
Prenol Lipids [PR]	Vitamin E	Vitamin-E	[M+HCOO]-	[M+CH3COO]-			8	Vitamin E analysis by ultra-performance convergence chromatography and structural elucidation of novel α-tocodienol by high-resolution mass spectrometry	26593503
Summary	121		195				168580313
