# Supplementary material for: LipidIN: a comprehensive repository for flash platform-independent annotation and reverse lipidomics
Source: Nat Commun. 2025 May 16;16:4566. doi: 10.1038/s41467-025-59683-5 (PMC12084368; doi:10.1038/s41467-025-59683-5)
Supplement: Supplementary file 3 — Supplementary Data 1-11 [file 41467_2025_59683_MOESM3_ESM.zip › Supplementary Data 1-11/Supplementary Data 10.xlsx]

## Sheet: Clinical Cohort Information
Supplementary Data 10. Clinical information of 1393 cases in the first cohort.
Label	Thyroid dysfunction	Hypertension	Diabetes	Fatty Liver disease	Chemotherapy	Body mass index	Triple-Negative Breast Cancer	Age	Tumor staging	Tumor grading	Lymph Nodes	Tumor Size	Estrogen Receptor status	Progesterone Receptor status	Human Epidermal growth factor Receptor 2 status	Fluorescence In Situ Hybridization	Pathologic classification	Histologic Tumor Grading	Lymphovascular Invasion
BC-1	No	No	No	No	1	23.7332	0	39	NA	NA	NA	NA	Positive	Positive	Negative	0	NA	NA	NA
BC-2	Yes	No	No	No	0	24.7737	0	61	Stage IIA	2	0	2.5	Positive	Positive	Negative	0	1	Grade II	No
BC-3	No	Yes	Yes	Yes	0	26.3465	0	68	Stage 0	0	0	NA	NA	NA	NA	NA	NA	NA	NA
BC-4	Yes	Yes	No	Yes	0	21.2306	0	62	Stage I	1	0	1.7	Positive	Positive	Positive	1	2	Grade II	Yes
BC-5	No	No	No	Yes	0	30.4811	0	68	Stage IIA	2	0	2.1	Positive	Positive	Negative	0	2	Grade II	No
BC-6	No	No	No	No	1	22.0317	0	35	NA	NA	NA	NA	Positive	Positive	Negative	0	NA	NA	NA
BC-7	No	No	No	No	0	20.5078	0	36	Stage IIA	2	0	2.5	Positive	Negative	Positive	1	2	Grade II	No
BC-8	No	No	No	No	0	23.815	0	56	Stage I	1	0	0.8	Positive	Positive	Negative	0	2	Grade II	Yes
BC-9	No	No	No	No	0	19.7055	0	63	Stage IIIC	2	3	3.5	Positive	Positive	Negative	0	3	Grade II	Yes
BC-10	No	No	No	Yes	0	23.4375	0	49	Stage IIA	2	0	2.8	Positive	Positive	Negative	0	1	Grade II	Yes
BC-11	No	No	No	No	0	22.0386	0	47	Stage 0	0	0	NA	Positive	Positive	NA	NA	NA	NA	NA
BC-12	No	Yes	No	Yes	0	23.7253	0	65	Stage IIB	2	1	2.2	Positive	Positive	Negative	0	1	Grade II	Yes
BC-13	No	No	No	No	0	26.9127	0	48	Stage IIA	1	1	1.7	Positive	Positive	Negative	0	1	Grade II	No
BC-14	No	No	No	No	0	20.8117	0	45	Stage IIA	2	2	4	Positive	Positive	Negative	0	1	Grade II	Yes
BC-15	Yes	No	No	No	0	17.9204	0	45	Stage IIIC	1	3	1.9	Positive	Positive	Negative	0	4	NA	No
BC-16	No	No	No	No	0	16.8242	0	51	Stage IIB	2	1	3.9	Negative	Negative	Positive	1	1	Grade III	Yes
BC-17	No	No	No	Yes	0	24.0346	0	53	Stage I	1	0	0.2	Negative	Negative	Positive	1	1	NA	NA
BC-18	No	No	No	No	1	19.9481	0	56	NA	NA	NA	NA	Positive	Positive	Negative	NA	NA	NA	NA
BC-19	No	No	No	No	0	22.2656	0	45	Stage 0	0	0	NA	Positive	Positive	Negative	NA	NA	NA	NA
BC-20	No	No	Yes	Yes	1	23.4375	0	54	NA	NA	NA	NA	Positive	Negative	Negative	0	NA	NA	NA
BC-21	No	No	No	Yes	1	21.0938	0	32	NA	NA	NA	NA	Positive	Positive	Positive	1	NA	NA	NA
BC-22	No	No	No	Yes	0	25.7202	0	59	Stage IIIA	2	2	3.2	Positive	Positive	Positive	1	1	Grade III	Yes
BC-23	No	No	No	No	0	20.83	0	42	Stage I	1	0	0.3	Positive	Positive	Negative	0	1	NA	NA
BC-24	No	No	No	No	1	26.6389	0	60	NA	NA	NA	NA	Negative	Negative	Positive	1	NA	NA	NA
BC-25	No	No	No	No	0	24.6548	0	55	Stage I	1	0	1.3	Positive	Positive	Negative	0	1	Grade II	No
BC-26	No	No	No	No	0	19.4674	0	37	Stage IIB	2	1	2.2	Positive	Positive	Positive	1	1	Grade III	Yes
BC-27	No	Yes	Yes	No	0	25.2994	0	68	Stage I	1	0	0.15	Positive	Positive	Negative	0	1	Grade II	NA
BC-28	No	No	No	No	0	22.8624	0	48	Stage IIA	1	1	1.5	Positive	Positive	Negative	0	1	Grade I	Yes
BC-29	No	No	No	Yes	1	24.5603	0	52	NA	NA	NA	NA	Positive	Positive	Negative	0	NA	NA	NA
BC-30	No	No	No	No	0	21.6263	0	35	Stage IIB	2	1	2.1	Positive	Positive	Negative	0	1	Grade II	Yes
BC-31	No	No	No	No	0	21.2279	0	53	Stage IIA	2	0	2.8	Negative	Negative	Positive	1	1	Grade III	No
BC-32	No	Yes	Yes	Yes	0	23.0112	0	44	Stage IIA	1	1	0.8	Positive	Positive	Positive	1	1	Grade II	Yes
BC-33	No	No	No	Yes	1	26.0375	0	44	NA	NA	NA	NA	Positive	Positive	Positive	NA	NA	NA	NA
BC-34	No	No	No	No	0	28.5156	0	49	Stage IIA	1	1	2	Positive	Positive	Negative	0	1	NA	Yes
BC-35	No	No	No	No	1	21.0303	0	57	NA	NA	NA	NA	Positive	Positive	Negative	NA	NA	NA	NA
BC-36	No	No	No	No	1	16.2177	0	33	NA	NA	NA	NA	Positive	Positive	Negative	0	NA	NA	NA
BC-37	No	No	No	No	0	19.7239	0	41	Stage I	1	0	0.8	Positive	Positive	Negative	0	1	Grade II	Yes
BC-38	No	No	No	Yes	0	19.5312	0	37	Stage IIB	2	1	2.4	Positive	Positive	Negative	0	1	Grade II	Yes
BC-39	No	No	No	No	0	20.83	0	50	Stage I	1	0	1.5	Positive	Positive	Negative	0	1	Grade I	No
BC-40	No	No	No	No	0	20.0288	0	43	Stage IIB	2	1	3.2	Positive	Positive	Positive	1	1	Grade II	Yes
BC-41	No	No	No	No	0	26.1719	0	57	Stage 0	0	0	NA	Negative	Negative	NA	NA	NA	NA	NA
BC-42	No	No	No	No	0	19.7777	0	55	Stage I	1	0	1.1	Negative	Negative	Positive	1	1	Grade III	Yes
BC-43	No	No	No	No	0	22.5827	0	53	Stage IIA	2	0	2.3	Negative	Negative	Negative	0	5	Grade III	No
BC-44	No	No	No	No	1	25.5937	0	37	NA	NA	NA	NA	Positive	Positive	Negative	NA	NA	NA	NA
BC-45	No	No	No	No	1	25.3906	0	54	NA	NA	NA	NA	Positive	Negative	Negative	0	NA	NA	NA
BC-46	No	No	No	No	1	23.8054	0	58	Stage IV	NA	NA	NA	Positive	Positive	Negative	0	NA	NA	NA
BC-47	No	No	No	No	0	24.7676	0	66	Stage 0	0	0	NA	NA	NA	NA	NA	NA	NA	NA
BC-48	No	No	No	Yes	0	26.3465	0	77	Stage IIA	2	0	4.8	Positive	Positive	Negative	0	2	Grade II	No
BC-49	No	No	No	No	0	21.436	0	53	Stage IIA	2	0	2.8	Positive	Positive	Positive	1	1	Grade III	Yes
BC-50	No	No	No	No	0	27.0552	0	38	Stage I	1	0	0.7	Positive	Positive	Negative	0	1	Grade II	No
BC-51	No	No	No	No	1	19.2837	0	49	NA	NA	NA	NA	Positive	Positive	Negative	0	NA	NA	NA
BC-52	No	No	No	No	0	19.5312	0	48	Stage IIB	2	1	2.4	Positive	Positive	Negative	0	1	Grade II	No
BC-53	No	Yes	No	No	1	23.4375	0	67	NA	NA	NA	NA	Positive	Negative	Positive	1	NA	NA	NA
BC-54	No	No	No	Yes	1	23.3726	0	61	NA	NA	NA	NA	Positive	Positive	Negative	0	NA	NA	NA
BC-55	No	No	No	No	0	21.9076	0	56	Stage I	1	0	1.4	Positive	Negative	Negative	0	1	Grade II	No
BC-56	No	No	No	No	0	19.736	0	49	Stage 0	0	0	NA	NA	NA	NA	NA	NA	NA	NA
BC-57	No	No	No	No	0	19.5312	0	64	Stage I	1	0	1.7	Negative	Negative	Negative	0	1	Grade II	No
BC-58	No	No	No	No	0	23.8281	0	58	Stage I	1	0	0.9	Positive	Negative	Positive	1	2	Grade II	Yes
BC-59	No	No	No	No	0	19.1406	0	48	Stage IIA	1	1	1.2	Positive	Positive	Negative	0	1	Grade I	No
BC-60	No	No	No	No	1	25.3906	0	54	NA	NA	NA	NA	Positive	Negative	Negative	NA	NA	NA	NA
BC-61	No	Yes	No	Yes	1	24.0346	0	52	NA	NA	NA	NA	Negative	Negative	Positive	1	NA	NA	NA
BC-62	No	Yes	No	Yes	0	22.7694	0	66	Stage 0	0	0	NA	NA	NA	NA	NA	NA	NA	NA
BC-63	No	No	No	Yes	0	28.5467	0	53	Stage I	1	0	0.8	Positive	Positive	Negative	0	2	Grade II	No
BC-64	No	No	No	No	0	22.5827	0	53	Stage IIA	1	1	1.4	Positive	Positive	Negative	0	1	Grade II	Yes
BC-65	No	Yes	No	No	0	21.6418	0	56	Stage IIA	2	0	3.1	Negative	Negative	Positive	1	1	Grade III	No
BC-66	No	No	No	No	1	20.3244	0	56	NA	NA	NA	NA	Negative	Negative	Positive	1	NA	NA	NA
BC-67	Yes	No	No	No	0	28.5375	0	52	Stage I	1	0	1.5	Positive	Positive	Negative	0	1	Grade II	No
BC-68	Yes	No	No	No	0	24.2188	0	47	Stage IIA	1	1	1.9	Positive	Positive	Negative	0	1	Grade II	No
BC-69	Yes	No	No	No	0	19.8791	0	45	Stage IIIA	2	2	3.4	Negative	Negative	Positive	1	1	Grade III	Yes
BC-70	Yes	No	No	No	0	22.8928	0	55	Stage IIB	2	1	2.5	Negative	Negative	Positive	1	1	Grade III	Yes
BC-71	No	No	No	No	0	20.2291	0	48	Stage I	1	0	0.9	Positive	Positive	Positive	1	1	Grade III	Yes
BC-72	Yes	No	No	Yes	0	24.4646	0	60	Stage I	1	0	1.8	Positive	Positive	Negative	0	1	Grade II	Yes
BC-73	No	No	Yes	Yes	0	25.7812	0	41	Stage IIB	2	1	3.5	Positive	Positive	Negative	0	1	Grade I	Yes
BC-74	No	No	No	No	0	20.061	0	45	Stage I	1	0	1	Positive	Positive	Negative	NA	1	Grade II	No
BC-75	No	No	No	No	0	24.4141	0	52	Stage 0	0	0	NA	NA	NA	NA	NA	NA	NA	NA
BC-76	No	No	No	No	1	21.2279	0	39	NA	NA	NA	NA	Negative	Negative	Positive	1	NA	Grade II	NA
BC-77	No	No	No	No	0	22.3478	0	56	Stage IIIA	1	2	1.7	Positive	Positive	Negative	0	2	Grade II	Yes
BC-78	No	No	No	No	0	20.9572	0	46	Stage I	1	0	1	Positive	Positive	Negative	0	1	Grade II	No
BC-80	Yes	No	No	No	0	25.0657	0	55	Stage 0	0	0	NA	NA	NA	NA	NA	NA	NA	NA
BC-81	No	No	No	No	1	21.3039	0	40	NA	NA	NA	NA	Negative	Positive	Positive	1	NA	NA	NA
BC-82	No	Yes	No	No	0	22.2222	0	58	Stage IIB	2	1	2.6	Positive	Positive	Negative	0	1	Grade II	Yes
BC-83	No	No	No	No	0	21.2585	0	62	Stage IIA	1	1	1.5	Positive	Positive	Negative	0	1	Grade II	No
BC-84	No	No	No	Yes	1	29.7778	0	73	NA	NA	NA	NA	Positive	Negative	Negative	0	NA	NA	NA
BC-85	No	No	No	No	0	21.83	0	55	Stage I	1	0	1.8	Negative	Negative	Positive	1	1	Grade II	No
BC-86	No	No	No	Yes	0	25.8166	0	54	Stage IIA	1	1	1.4	Positive	Positive	Negative	0	1	Grade III	No
BC-87	No	Yes	No	No	1	22.9218	0	56	NA	NA	NA	NA	Positive	Positive	Negative	0	NA	NA	NA
BC-88	No	Yes	No	No	0	28.6215	0	67	Stage IIA	1	1	1.5	Positive	Positive	Negative	0	6	Grade II	No
BC-89	No	Yes	No	Yes	1	23.4375	0	67	NA	NA	NA	NA	Positive	Negative	Positive	1	NA	NA	NA
BC-90	No	No	No	No	1	21.1927	0	57	NA	NA	NA	NA	Positive	Positive	Positive	NA	NA	NA	NA
BC-91	No	No	No	No	1	22.6003	0	42	NA	NA	NA	NA	Positive	Positive	Negative	NA	NA	NA	NA
BC-92	No	No	No	Yes	0	22.8329	0	85	Stage IIA	2	0	2.3	Positive	Positive	Positive	1	1	Grade II	No
BC-93	No	No	No	No	0	22.2222	0	39	Stage I	1	0	1	Positive	Positive	Negative	0	2	Grade II	Yes
BC-94	No	No	No	No	0	27.3438	0	63	Stage I	1	0	0.1	Positive	Positive	Positive	NA	NA	NA	NA
BC-95	No	Yes	Yes	Yes	1	33.1504	0	70	NA	NA	NA	NA	Positive	Negative	Positive	1	NA	NA	NA
BC-96	No	No	No	Yes	1	24.2424	0	52	NA	NA	NA	NA	Positive	Positive	Negative	0	NA	NA	NA
BC-97	No	No	No	Yes	0	20.5457	0	54	Stage IIA	2	0	2.2	Negative	Negative	Negative	0	5	Grade III	No
BC-98	No	No	No	No	0	27.5802	0	45	Stage I	1	0	0.7	Positive	Negative	Positive	1	5	NA	No
BC-99	No	No	No	Yes	1	30.0433	0	44	NA	NA	NA	NA	Positive	Positive	Negative	0	NA	NA	NA
BC-100	No	No	No	No	0	22.3757	0	64	Stage IIA	2	0	2.4	Positive	Negative	Negative	0	4	Grade II	No
BC-101	No	No	No	No	0	22.1367	0	34	Stage I	1	0	0.2	Negative	Negative	Positive	1	1	Grade II	No
BC-102	No	No	No	No	0	26.398	0	46	Stage I	1	0	1.8	Negative	Negative	Negative	0	2	Grade II	No
BC-103	No	No	No	No	0	19.313	0	46	Stage I	1	0	1	Positive	Positive	Negative	0	1	Grade II	No
BC-104	No	No	No	No	1	21.6311	0	38	NA	NA	NA	NA	Positive	Positive	Negative	0	NA	NA	NA
BC-105	No	No	No	No	1	26.2378	0	43	NA	NA	NA	NA	Negative	Negative	Positive	NA	NA	NA	NA
BC-106	No	No	No	No	0	23.0332	0	52	Stage I	1	0	1.1	Negative	Negative	Positive	1	1	Grade II	No
BC-107	No	No	Yes	Yes	0	25.7812	0	41	Stage IIB	2	1	3.5	Positive	Positive	Negative	0	1	Grade I	Yes
BC-108	No	No	No	No	0	23.2335	0	36	Stage IIA	2	0	3.1	Negative	Negative	Positive	1	1	Grade III	No
BC-109	No	No	No	Yes	0	21.3593	0	88	Stage IIA	2	0	2.8	Negative	Negative	Positive	1	1	Grade III	No
BC-110	No	No	No	Yes	1	27.6888	0	43	NA	NA	NA	NA	Negative	Negative	Positive	NA	NA	NA	NA
BC-111	No	No	No	No	0	21.875	0	44	Stage I	1	0	1.2	Positive	Positive	Negative	0	1	Grade II	No
BC-112	No	Yes	No	No	0	26.7759	0	69	Stage 0	0	0	NA	NA	NA	NA	NA	NA	NA	NA
BC-113	No	No	No	No	0	24.0346	0	53	Stage IIIC	2	3	3	Positive	Positive	Negative	0	4	NA	No
BC-114	No	No	No	No	0	34.8944	0	37	Stage IIIC	2	3	2.7	Positive	Positive	Negative	0	2	Grade II	Yes
BC-115	No	No	No	No	0	21.7193	0	33	Stage IIA	1	1	1.7	Negative	Negative	Positive	1	1	Grade II	Yes
BC-116	No	No	No	No	1	24.2188	0	50	NA	NA	NA	NA	Positive	Positive	Negative	0	NA	NA	NA
BC-117	No	No	No	No	1	21.2183	0	47	NA	NA	NA	NA	Positive	Positive	Negative	0	NA	NA	NA
BC-118	No	No	No	Yes	1	24.974	1	38	NA	NA	NA	NA	Negative	Negative	Negative	NA	NA	NA	NA
BC-119	No	No	No	No	0	26.3043	0	50	Stage IIA	2	0	2.1	Positive	Positive	Negative	0	2	Grade I	No
BC-120	No	No	No	No	0	20.9321	0	60	Stage 0	0	0	NA	Negative	NA	NA	NA	NA	NA	NA
BC-121	No	Yes	Yes	Yes	0	27.0552	0	73	Stage IIA	1	1	0.5	Positive	Negative	Positive	1	1	Grade II	No
BC-122	No	No	No	Yes	0	28.125	0	50	Stage IIB	3	0	6	Negative	Negative	Negative	0	1	Grade II	No
BC-123	No	Yes	No	No	1	28.8889	0	59	NA	NA	NA	RCB1	Positive	Positive	Negative	0	NA	NA	NA
BC-124	No	No	No	No	0	26.0262	0	57	Stage IIB	2	1	2.2	Positive	Positive	Negative	0	1	Grade III	Yes
BC-125	No	No	No	Yes	0	22.4813	0	41	Stage I	1	0	1.6	Positive	Positive	Positive	1	3	NA	Yes
BC-126	No	No	No	No	1	24.4141	0	42	NA	NA	NA	RCB1	Negative	Negative	Positive	NA	NA	NA	NA
BC-127	No	Yes	Yes	No	0	23.6336	0	67	Stage I	1	0	1.3	Positive	Negative	Negative	0	1	Grade II	No
BC-128	No	Yes	No	Yes	0	28.578	0	43	Stage I	1	0	0.09	Negative	Negative	Positive	1	NA	NA	NA
BC-129	No	No	No	No	0	19.6283	0	58	Stage IIA	1	1	1.5	Positive	Negative	Negative	0	2	Grade II	Yes
BC-130	Yes	No	No	No	1	21.573	0	54	NA	NA	NA	RCB1	Negative	Negative	Positive	NA	NA	NA	NA
BC-131	No	No	No	Yes	1	28.578	0	37	NA	NA	NA	RCB0	Positive	Positive	Positive	1	NA	NA	NA
BC-132	No	No	No	No	0	21.4844	0	50	Stage I	1	0	1.8	Positive	Positive	Negative	0	1	Grade III	Yes
BC-133	No	No	No	No	0	21.4844	0	51	Stage I	1	0	0.9	Positive	Positive	Negative	0	1	Grade II	No
BC-134	No	No	No	No	0	27.3438	0	66	Stage I	1	0	1.3	Positive	Positive	Negative	0	1	Grade II	No
BC-135	No	No	No	No	0	21.7784	0	71	Stage IIA	2	0	2.9	Positive	Positive	Negative	0	1	Grade II	Yes
BC-136	No	No	No	No	0	22.0386	0	71	Stage IIB	3	0	7.5	Positive	Positive	Negative	0	2	NA	No
BC-137	No	No	No	No	0	23.634	0	34	Stage I	1	0	0.6	Positive	Positive	Positive	1	1	Grade II	No
BC-138	No	No	No	No	1	27.0552	1	56	NA	NA	NA	RCB3	Negative	Negative	Negative	NA	NA	NA	NA
BC-139	No	No	No	Yes	0	28	0	49	Stage I	1	0	1.8	Positive	Positive	Negative	0	1	Grade II	No
BC-140	No	No	No	Yes	0	23.0469	0	48	Stage I	1	0	1.2	Positive	Positive	Negative	0	1	Grade II	No
BC-141	No	No	No	No	1	21.299	0	34	NA	NA	NA	RCB0	Negative	Negative	Positive	NA	NA	NA	NA
BC-142	No	No	No	No	0	29.3199	0	48	Stage IIB	2	1	3.5	Positive	Positive	Negative	0	1	Grade II	No
BC-143	No	Yes	No	No	0	25.4028	0	56	Stage IIIA	2	2	2.8	Negative	Negative	Positive	1	1	Grade III	Yes
BC-144	No	No	Yes	No	0	21.2306	0	63	Stage I	1	0	1.5	Negative	Negative	Positive	1	1	Grade II	No
BC-145	No	No	No	No	0	21.875	0	54	Stage IIA	1	1	1.3	Negative	Negative	Positive	1	1	Grade II	No
BC-146	No	Yes	No	No	1	27.6254	0	55	NA	NA	NA	RCB3	Positive	Positive	Positive	1	NA	NA	NA
BC-147	Yes	No	No	No	0	23.1111	0	47	Stage I	1	0	0.7	Positive	Positive	Negative	0	1	Grade II	No
BC-148	No	No	No	No	0	23.8281	0	58	Stage I	1	0	1	Negative	Negative	Negative	0	1	Grade III	No
BC-149	No	No	No	No	0	24.1588	0	35	Stage IIA	2	0	2.6	Positive	Positive	Negative	0	1	Grade III	Yes
BC-150	No	No	No	No	1	20.4444	0	46	NA	NA	NA	RCB2	Positive	Positive	Negative	0	NA	NA	NA
BC-151	No	No	No	Yes	0	24.6094	0	50	Stage IIA	2	0	2.5	Positive	Positive	Negative	0	1	Grade III	No
BC-152	No	No	No	Yes	1	24	0	52	NA	NA	NA	RCB2	Positive	Positive	Negative	0	NA	NA	NA
BC-153	No	No	No	No	0	19.8178	0	56	Stage I	1	0	1.2	Negative	Negative	Negative	0	7	Grade III	No
BC-154	Yes	No	No	Yes	0	23.1911	0	48	Stage IIA	2	0	2.2	Positive	Positive	Negative	0	1	Grade II	Yes
BC-155	No	No	No	Yes	0	26.1719	0	71	Stage I	1	0	1.5	Negative	Negative	Negative	0	7	Grade II	Yes
BC-156	No	No	No	No	1	16.8475	0	45	NA	NA	NA	RCB2	Positive	Positive	Negative	NA	NA	NA	NA
BC-157	No	No	No	No	1	19.1406	0	31	NA	NA	NA	RCB2	Positive	Positive	Negative	0	NA	NA	NA
BC-158	No	No	No	Yes	0	23.4375	0	64	Stage IIA	1	1	2	Positive	Positive	Negative	0	2	Grade I	Yes
BC-159	No	No	No	No	0	26.0146	0	42	Stage IIA	2	0	3.6	Positive	Positive	Negative	0	2	Grade II	No
BC-160	No	No	No	No	0	16.6493	0	34	Stage I	1	0	0.5	Positive	Negative	Positive	1	1	Grade II	No
BC-161	No	No	No	No	1	20.1733	0	58	NA	NA	NA	RCB0	Negative	Negative	Positive	NA	NA	NA	NA
BC-162	No	No	No	No	0	20.1733	0	56	Stage IIIA	2	2	2.4	Positive	Positive	Negative	0	1	Grade II	Yes
BC-163	No	No	No	Yes	0	21.3382	0	48	Stage 0	0	0	NA	NA	NA	NA	NA	NA	NA	NA
BC-164	No	No	No	No	0	24.7676	0	47	Stage I	1	0	1.6	Positive	Positive	Negative	0	8	NA	No
BC-165	No	No	No	No	1	25.2363	0	43	NA	NA	NA	RCB0	Negative	Negative	Positive	NA	NA	NA	NA
BC-166	No	No	No	Yes	1	25.8065	0	53	NA	NA	NA	RCB0	Negative	Negative	Positive	NA	NA	NA	NA
BC-167	No	No	Yes	No	0	19.313	0	78	Stage IIA	2	0	2.4	Negative	Negative	Negative	0	1	Grade III	No
BC-168	Yes	No	No	Yes	0	25.3902	0	62	Stage IIB	2	1	3	Positive	Positive	Negative	0	1	Grade II	Yes
BC-169	No	No	No	No	0	17.2737	0	61	Stage I	1	0	0.7	Positive	Positive	Negative	0	1	Grade I	No
BC-170	No	No	No	Yes	0	22.8928	0	62	Stage IIA	2	0	2.4	Positive	Positive	Negative	0	1	Grade III	No
BC-171	No	Yes	Yes	Yes	0	22.8928	0	85	Stage IIIA	2	2	2.5	Positive	Positive	Negative	0	1	Grade II	Yes
BC-172	No	No	No	No	0	22.8928	0	52	Stage IIA	2	0	2.6	Positive	Positive	Positive	1	1	Grade III	No
BC-173	No	No	No	Yes	0	27.1203	0	68	Stage IV	NA	NA	NA	Positive	Positive	Negative	NA	NA	NA	NA
BC-174	No	No	No	No	0	28.2828	0	55	Stage IIIC	2	3	3	Positive	Positive	Negative	0	2	Grade II	Yes
BC-175	No	No	No	No	0	23.4375	0	70	Stage I	1	0	1.8	Positive	Negative	Positive	1	1	Grade III	No
BC-176	No	No	No	No	0	20.0184	0	36	Stage IIB	2	1	2.5	Negative	Negative	Negative	0	1	Grade III	Yes
BC-177	No	No	No	No	0	23.4375	0	56	Stage IIA	1	1	1.1	Positive	Positive	Negative	0	1	Grade II	No
BC-178	No	Yes	No	Yes	0	24.974	0	61	Stage IIA	2	0	2.5	Positive	Positive	Negative	0	1	Grade I	No
BC-179	No	Yes	Yes	No	0	34.9251	0	66	Stage IIA	2	0	2.8	Positive	Positive	Negative	0	8	NA	No
BC-180	No	No	No	Yes	0	21.299	0	47	Stage IIB	2	1	3.2	Positive	Positive	Positive	1	2	Grade II	Yes
BC-181	No	Yes	No	No	0	21.7865	0	64	Stage I	1	0	1.5	Positive	Negative	Negative	0	9	Grade II	No
BC-182	No	No	No	Yes	0	23.7332	0	68	Stage IIA	2	0	4	Positive	Negative	Negative	0	2	NA	No
BC-183	Yes	Yes	No	No	0	28.764	0	66	Stage I	1	0	0.02	Positive	Positive	NA	NA	1	Grade II	No
BC-184	No	No	No	No	0	28.764	0	47	Stage IIA	2	0	1.5	Positive	Positive	Negative	0	1	Grade II	No
BC-185	No	No	No	Yes	0	28.764	0	52	Stage IIB	2	1	4	Positive	Positive	Negative	0	1	Grade II	NA
BC-186	No	No	No	No	0	26.3465	0	50	Stage I	1	0	0.01	Negative	Negative	NA	NA	NA	NA	Yes
BC-187	No	No	No	No	0	17.3611	0	30	Stage I	1	0	1.8	Positive	Negative	Negative	0	1	Grade III	Yes
BC-188	No	No	No	No	0	18.4911	0	51	Stage IIA	2	0	2.3	Positive	Negative	Positive	1	1	Grade III	No
BC-189	No	No	No	No	1	23.4236	0	34	NA	NA	NA	RCB1	Positive	Positive	Negative	0	NA	NA	NA
BC-190	No	No	No	Yes	0	25.3906	0	49	Stage IIIA	1	2	1.5	Negative	Negative	Negative	0	1	Grade II	Yes
BC-191	No	No	No	No	0	23.589	0	41	Stage IIB	3	0	7	Negative	Negative	Negative	0	1	Grade II	No
BC-192	Yes	No	No	No	0	22.2656	0	67	Stage 0	0	0	NA	Negative	Negative	NA	0	NA	NA	NA
BC-193	No	No	No	No	1	22.6562	0	52	NA	NA	NA	RCB0	Negative	Negative	Positive	NA	NA	NA	NA
BC-194	No	No	No	No	0	23.6244	0	48	Stage IIB	2	1	2.2	Positive	Positive	Negative	0	1	Grade II	No
BC-195	Yes	No	No	No	0	19.9792	0	45	Stage IIA	2	0	3	Positive	Positive	Negative	0	2	Grade I	No
BC-196	No	No	No	Yes	0	23.5556	0	57	Stage I	1	0	2	Positive	Positive	Negative	0	1	Grade II	Yes
BC-197	No	Yes	No	Yes	0	23.3377	0	51	Stage IIA	2	0	3.3	Positive	Negative	Negative	0	1	Grade III	Yes
BC-198	No	No	No	No	0	24.7676	0	43	Stage IIB	2	1	3.1	Positive	Positive	Negative	0	1	Grade II	No
BC-199	No	No	No	No	0	21.5287	0	38	Stage I	1	0	1.6	Positive	Positive	Negative	NA	8	Grade I	No
BC-200	No	No	No	No	0	19.5312	0	45	Stage IV	NA	NA	NA	Positive	Positive	Negative	NA	NA	NA	NA
BC-201	No	No	No	Yes	0	23.8281	0	53	Stage I	1	0	0.05	Negative	Negative	Positive	1	1	NA	NA
BC-202	No	No	No	No	0	26.9531	0	58	Stage IIA	1	1	1.4	Positive	Positive	Negative	0	1	Grade II	Yes
BC-203	No	No	No	No	0	19.3821	0	74	Stage I	1	0	0.8	Negative	Negative	Positive	1	1	Grade II	No
BC-204	No	No	No	No	1	23.1111	0	26	NA	NA	NA	RCB1	Positive	Positive	Negative	0	NA	NA	NA
BC-205	No	Yes	No	No	0	26.2336	0	54	Stage IIA	1	1	1.2	Positive	Positive	Negative	0	1	Grade II	Yes
BC-206	No	No	No	No	1	23.3091	0	52	NA	NA	NA	RCB0	Negative	Negative	Positive	1	NA	NA	NA
BC-207	No	No	No	No	0	24.0346	0	50	Stage IIB	2	1	2.5	Positive	Positive	Negative	0	1	Grade II	Yes
BC-208	No	No	No	No	1	23.1473	0	57	NA	NA	NA	RCB3	Positive	Positive	Negative	NA	NA	NA	NA
BC-209	No	No	Yes	Yes	1	22.8928	1	62	NA	NA	NA	RCB2	Negative	Negative	Negative	NA	NA	NA	NA
BC-210	No	No	No	No	0	24.1672	0	61	Stage 0	0	0	NA	NA	NA	NA	NA	NA	NA	NA
BC-211	No	No	No	No	1	21.7555	0	48	NA	NA	NA	RCB0	Positive	Positive	Positive	NA	NA	NA	NA
BC-212	No	No	No	No	0	20.9644	0	67	Stage I	1	0	1.5	Positive	Positive	Negative	0	1	Grade II	No
BC-213	No	No	No	No	1	21.4536	0	33	NA	NA	NA	RCB2	Positive	Positive	Negative	NA	NA	NA	NA
BC-214	Yes	No	No	No	1	27.5312	0	49	NA	NA	NA	RCB0	Negative	Negative	Positive	NA	NA	NA	NA
BC-215	No	No	No	No	0	23.4375	0	53	Stage IIA	2	0	2.8	Negative	Negative	Positive	1	1	Grade III	No
BC-216	No	Yes	No	Yes	0	25.3333	0	66	Stage IIB	2	1	3	Positive	Positive	Negative	0	2	Grade II	Yes
BC-217	No	No	No	No	0	21.7555	0	73	Stage I	1	0	1.7	Positive	Positive	Negative	0	2	Grade I	No
BC-218	No	No	No	No	0	22.4609	0	54	Stage IIIA	1	2	1.8	Positive	Positive	Positive	1	1	Grade II	Yes
BC-219	No	No	No	No	0	24.3418	0	51	Stage IIA	1	1	1.5	Positive	Positive	Negative	0	1	Grade II	Yes
BC-220	No	No	No	No	1	23.533	0	33	NA	NA	NA	RCB3	Positive	Negative	Negative	0	NA	NA	NA
BC-221	No	No	No	No	0	26.8544	0	39	Stage I	1	0	1.2	Positive	Positive	Negative	0	1	Grade II	Yes
BC-222	No	No	No	Yes	0	22.1003	0	48	Stage IIIC	3	3	10.3	Positive	Positive	Negative	0	1	Grade III	Yes
BC-223	No	No	No	No	0	28	0	65	Stage I	1	0	1.7	Positive	Negative	Positive	1	1	NA	NA
BC-224	No	No	No	Yes	0	22.3081	0	57	Stage I	1	0	1.5	Positive	Positive	Negative	0	1	Grade II	No
BC-225	No	Yes	No	Yes	0	30.6477	0	60	Stage I	1	0	1.5	Positive	Positive	Negative	0	2	Grade II	NA
BC-226	No	No	No	No	0	17.878	0	60	Stage IIA	1	1	1.6	Positive	Positive	Negative	0	1	Grade II	No
BC-227	No	No	No	No	0	19.6283	0	56	Stage I	1	0	0.1	Negative	Negative	Positive	1	1	NA	NA
BC-228	No	No	No	No	0	20.0288	0	40	Stage IIA	1	1	1.2	Positive	Positive	Positive	1	1	Grade III	Yes
BC-229	No	Yes	No	No	0	30.2978	0	65	Stage IIA	2	0	3.4	Negative	Negative	Positive	1	1	Grade III	No
BC-230	No	No	No	No	0	22.3757	0	57	Stage I	1	0	0.9	Positive	Positive	Negative	0	1	Grade II	No
BC-231	No	No	No	No	0	26.2985	0	63	Stage IIA	1	1	1.5	Positive	Positive	Negative	0	2	Grade II	Yes
BC-232	No	No	No	No	0	23.533	0	46	Stage IIA	2	0	2.8	Positive	Positive	Negative	0	1	Grade II	No
BC-233	No	No	No	No	1	23.03	0	31	NA	NA	NA	RCB0	Negative	Negative	Positive	NA	NA	NA	NA
BC-234	No	No	No	No	0	21.4844	0	57	Stage IIA	1	1	1.5	Positive	Negative	Positive	1	1	Grade II	Yes
BC-235	No	No	No	No	0	23.0332	0	44	Stage I	1	0	1.5	Negative	Negative	Negative	0	1	Grade III	Yes
BC-236	No	No	No	Yes	0	21.4844	0	45	Stage IIA	1	1	1.6	Positive	Positive	Negative	0	1	Grade II	No
BC-237	No	No	No	No	0	25.7812	0	58	Stage IIIA	2	2	3.2	Negative	Negative	Positive	1	1	Grade III	Yes
BC-238	No	Yes	No	No	0	24.0346	0	54	Stage IIA	2	0	2.4	Negative	Negative	Positive	1	1	Grade III	No
BC-239	No	No	No	No	0	21.5139	0	48	Stage IIA	1	1	1.1	Positive	Positive	Negative	0	1	Grade II	No
BC-240	No	No	No	No	1	19.6752	0	50	NA	NA	NA	RCB0	Positive	Negative	Positive	NA	NA	NA	NA
BC-241	No	No	No	No	0	20.5457	0	36	Stage IIIC	3	3	5.8	Positive	Positive	Negative	NA	1	Grade II	Yes
BC-242	No	Yes	No	No	0	23.6275	0	78	Stage IIB	2	1	2.3	Positive	Positive	Negative	0	4	Grade II	Yes
BC-243	No	No	No	No	1	20.0288	0	46	NA	NA	NA	RCB3	Positive	Positive	Negative	0	NA	NA	NA
BC-244	No	No	No	No	0	19.1111	0	50	Stage IV	NA	NA	NA	Negative	Negative	Positive	NA	NA	NA	NA
BC-245	No	No	No	Yes	0	21.5045	0	66	Stage IIA	2	0	3	Positive	Positive	Negative	0	2	NA	No
BC-246	No	Yes	No	No	1	22.8928	1	65	NA	NA	NA	RCB2	Positive	Negative	Negative	0	NA	NA	NA
BC-247	No	No	No	No	1	24.1415	0	52	NA	NA	NA	NA	Positive	Negative	Positive	NA	NA	Grade II	NA
BC-248	No	No	No	No	1	24.974	0	47	NA	NA	NA	NA	Negative	Negative	Positive	NA	NA	NA	NA
BC-249	No	Yes	No	No	0	23.1247	0	47	Stage 0	0	0	0	NA	NA	NA	NA	NA	NA	NA
BC-250	No	No	No	No	0	19.9792	0	47	Stage I	1	0	1.2	Positive	Positive	Negative	0	1	Grade II	No
BC-251	No	No	No	No	0	22.0317	0	50	Stage IIA	1	1	1.6	Positive	Positive	Negative	0	1	Grade II	Yes
BC-252	No	No	No	No	0	25.0657	0	43	Stage I	1	0	0.065	Negative	Negative	Positive	1	1	Grade II	NA
BC-253	No	No	No	No	0	22.4996	0	48	Stage IIA	1	1	1.5	Positive	Positive	Negative	0	1	Grade II	No
BC-254	No	No	No	No	1	20	0	58	NA	NA	NA	RCB2	Positive	Positive	Negative	NA	NA	NA	NA
BC-255	No	Yes	Yes	No	0	21.6041	0	62	Stage IIB	2	1	2.5	Positive	Negative	Negative	0	2	Grade II	Yes
BC-256	No	No	No	No	0	24.2188	0	58	Stage IIA	1	1	1.9	Positive	Positive	Negative	NA	NA	Grade II	Yes
BC-257	No	No	No	No	0	20.8209	0	53	Stage 0	0	0	NA	NA	NA	NA	NA	NA	NA	NA
BC-258	No	Yes	No	No	0	23.4375	0	86	Stage IIB	2	1	3.8	Positive	Positive	Negative	0	2	Grade II	Yes
BC-259	No	Yes	Yes	No	0	23.5883	0	69	Stage 0	NA	NA	NA	NA	NA	NA	NA	NA	NA	NA
BC-260	No	Yes	No	No	0	29.3333	0	54	Stage IIIA	2	2	2.6	Positive	Positive	Negative	0	1	Grade II	Yes
BC-261	No	No	No	Yes	0	23.4375	0	63	Stage IIB	2	1	3.2	Positive	Positive	Negative	0	1	Grade II	Yes
BC-262	No	No	No	No	0	21.3039	0	32	Stage IIA	2	0	2.7	Positive	Negative	Negative	0	1	Grade III	No
BC-263	No	No	No	No	0	25.3906	0	44	Stage IIIA	2	2	2.4	Positive	Positive	Negative	0	1	Grade II	Yes
BC-264	No	No	No	No	0	23.4375	0	48	Stage I	1	0	0.7	Positive	Positive	Positive	1	1	Grade II	No
BC-265	No	No	No	No	0	28.4665	0	48	Stage IIA	2	0	2.5	Positive	Positive	Negative	0	1	Grade III	No
BC-266	No	Yes	Yes	No	0	19.563	0	65	Stage IIB	2	1	2.2	Negative	Negative	Negative	0	1	Grade III	No
BC-267	No	No	No	No	0	23.7332	0	45	Stage 0	0	0	NA	NA	NA	NA	NA	NA	NA	NA
BC-268	No	No	No	No	0	22.8624	0	71	Stage 0	0	0	NA	NA	NA	NA	NA	NA	NA	NA
BC-269	No	No	No	Yes	0	22.1003	0	52	Stage IIB	2	1	2.6	Positive	Negative	Negative	0	1	Grade II	Yes
BC-270	No	No	No	Yes	0	23.3091	0	57	Stage IIB	2	1	2.2	Positive	Positive	Negative	0	1	Grade III	Yes
BC-271	No	No	No	Yes	0	26.0375	0	59	Stage IIA	2	0	4.5	Negative	Negative	Negative	0	2	Grade III	No
BC-272	No	No	No	No	0	18.6709	0	42	Stage I	1	0	1.5	Positive	Positive	Negative	0	1	Grade I	No
BC-273	No	No	No	No	0	24.0055	0	42	Stage I	1	0	1.1	Positive	Positive	Positive	1	1	Grade II	Yes
BC-274	No	No	No	No	0	25.9695	0	69	Stage I	1	0	1.3	Negative	Negative	Negative	0	2	Grade II	No
BC-275	No	No	No	No	0	19.9219	0	46	Stage IIB	2	1	3.6	Positive	Negative	Positive	1	1	Grade III	No
BC-276	No	No	No	No	0	22.9481	0	44	Stage IIA	2	0	2.4	Positive	Positive	Negative	0	1	Grade II	No
BC-277	No	No	No	No	0	18.026	0	32	Stage I	1	0	0.3	Positive	Positive	Negative	0	1	Grade II	No
BC-278	No	No	No	Yes	0	22.3133	0	41	Stage IIA	1	1	1.8	Positive	Positive	Negative	0	1	Grade II	No
BC-279	No	No	No	Yes	0	22.8329	0	58	Stage IIB	2	1	2.9	Positive	Positive	Negative	0	1	Grade II	Yes
BC-280	No	No	No	No	0	24.2439	0	71	Stage I	1	0	0.01	Negative	Negative	Negative	0	NA	NA	NA
BC-281	No	No	No	Yes	1	24.8358	0	50	NA	NA	NA	NA	Positive	Positive	Positive	NA	NA	NA	NA
BC-282	No	Yes	No	Yes	0	25.2363	0	70	Stage IIA	2	0	2.1	Positive	Positive	Negative	0	1	Grade I	No
BC-283	No	No	No	No	0	21.4844	0	47	Stage IIB	2	1	3.2	Positive	Positive	Negative	0	2	Grade II	No
BC-284	No	No	No	Yes	0	27.0552	0	58	Stage IIA	2	0	2.5	Positive	Positive	Negative	0	1	Grade II	Yes
BC-285	No	Yes	No	No	0	23.1473	0	57	Stage IIB	2	1	2.2	Negative	Negative	Positive	1	1	Grade II	Yes
BC-286	No	Yes	Yes	No	0	24.4444	0	74	Stage IIA	1	1	1.2	Positive	Positive	Negative	0	2	Grade II	No
BC-287	No	Yes	Yes	Yes	0	26.2985	0	70	Stage IIIC	2	3	3.6	Positive	Positive	Negative	0	1	NA	Yes
BC-288	No	Yes	No	No	0	22.0386	0	68	Stage I	1	0	0.5	Positive	Positive	Negative	0	10	NA	No
BC-289	No	No	No	No	0	20.2632	0	54	Stage I	1	0	1.5	Positive	Positive	Negative	0	1	Grade II	No
BC-290	No	No	No	No	1	19.5312	0	44	NA	NA	NA	NA	Positive	Positive	Positive	NA	NA	NA	NA
BC-291	No	No	No	No	1	19.5312	0	38	NA	NA	NA	NA	Positive	Positive	Positive	NA	NA	NA	NA
BC-292	No	No	No	No	0	17.7999	0	47	Stage IIA	1	1	1.8	Positive	Negative	Negative	0	1	Grade II	No
BC-293	No	No	No	No	0	23.815	0	38	Stage I	1	0	1.5	Positive	Positive	Negative	0	1	Grade I	No
BC-294	No	No	No	No	0	24.3418	0	52	Stage IIB	2	1	2.4	Positive	Positive	Negative	0	1	Grade II	Yes
BC-295	No	No	No	No	0	17.7154	0	51	Stage I	1	0	0.7	Positive	Positive	Negative	0	1	Grade I	No
BC-296	No	No	No	No	0	20.5761	0	51	Stage IV	NA	NA	NA	Positive	Negative	Negative	NA	NA	NA	NA
BC-297	No	No	No	No	0	22.0386	0	76	Stage IIA	1	1	1.2	Positive	Positive	Negative	0	1	Grade II	Yes
BC-298	No	No	No	No	0	17.7832	0	38	Stage I	1	0	1.5	Positive	Positive	Positive	1	1	Grade II	Yes
BC-299	Yes	No	No	No	1	19.5717	0	39	NA	NA	NA	NA	Positive	Positive	Negative	0	NA	NA	NA
BC-300	No	No	No	No	0	22.2222	0	45	Stage IIA	2	0	2.5	Positive	Positive	Negative	0	1	Grade II	No
BC-301	No	No	No	Yes	0	25.3906	0	48	Stage IIA	2	0	2.8	Positive	Negative	Negative	0	1	Grade III	Yes
BC-302	No	Yes	No	Yes	0	22.0604	0	54	Stage IIA	1	1	1.4	Positive	Positive	Negative	0	1	Grade II	Yes
BC-303	No	No	No	No	1	24.1415	0	48	NA	NA	NA	NA	Negative	Negative	Positive	NA	NA	NA	NA
BC-304	No	No	No	Yes	0	23.7118	0	64	Stage IIA	2	0	2.4	Positive	Positive	Negative	0	1	Grade II	No
BC-305	No	No	No	No	0	18.1955	0	43	Stage I	1	0	1.2	Positive	Positive	Negative	0	1	Grade I	No
BC-306	No	No	No	No	1	26.3672	0	49	NA	NA	NA	NA	Positive	Positive	Negative	NA	NA	NA	NA
BC-307	No	No	No	No	0	26.6728	0	43	Stage IIA	2	0	2.3	Negative	Negative	Positive	1	1	Grade III	No
BC-308	No	No	No	No	0	23.8751	0	55	Stage IIIC	2	3	4.5	Positive	Positive	Negative	0	1	Grade III	Yes
BC-309	No	No	No	No	0	20.0692	0	40	Stage 0	0	0	NA	NA	NA	NA	NA	NA	NA	NA
BC-310	No	No	No	No	0	29.9221	0	61	Stage I	1	0	0.09	Positive	Negative	Negative	0	1	NA	No
BC-311	No	No	No	No	0	23.8054	0	43	Stage IIB	2	1	2.5	Positive	Positive	Negative	0	1	Grade II	Yes
BC-312	No	No	No	No	0	19.5184	0	55	Stage 0	0	0	NA	NA	NA	NA	NA	NA	NA	NA
BC-313	No	No	No	Yes	0	24.0882	0	55	Stage IIA	2	0	2.3	Negative	Negative	Negative	0	5	Grade III	No
BC-314	No	No	No	No	1	22.6562	1	42	NA	NA	NA	RCB2	Negative	Negative	Negative	0	NA	NA	NA
BC-315	No	No	No	No	1	24.4956	0	59	NA	NA	NA	NA	Negative	Negative	Positive	NA	NA	NA	NA
BC-316	No	No	No	No	0	23.2335	0	69	Stage IIA	2	0	2.8	Positive	Positive	Positive	1	1	Grade II	No
BC-317	No	Yes	No	Yes	0	27.5482	0	53	Stage I	1	0	1.5	Positive	Positive	Negative	0	1	Grade II	No
BC-318	No	No	No	No	0	23.5078	0	50	Stage IIA	1	1	1.6	Positive	Positive	Positive	1	1	Grade III	No
BC-319	No	No	No	No	0	22.2222	0	52	Stage I	1	0	1.4	Positive	Positive	Negative	0	1	Grade II	Yes
BC-320	No	No	No	No	0	24.3865	0	63	Stage IIA	2	0	2.4	Positive	Positive	Negative	0	1	Grade III	No
BC-321	No	No	No	No	0	27.7671	0	49	Stage I	1	0	1.5	Negative	Negative	Negative	0	1	Grade III	No
BC-322	No	No	No	No	0	20.4444	0	60	Stage IIA	2	0	3.1	Positive	Negative	Positive	1	1	Grade III	No
BC-323	No	No	No	No	0	23.4375	0	48	Stage I	1	0	1.3	Positive	Positive	Negative	0	1	Grade III	No
BC-324	No	No	No	No	1	21.2183	0	52	NA	NA	NA	NA	Positive	Positive	Negative	0	NA	NA	NA
BC-325	No	No	No	Yes	0	25.3902	0	66	Stage IIA	2	0	2.1	Positive	Positive	Negative	0	2	Grade II	No
BC-326	No	No	No	No	0	22.6003	0	58	Stage IIA	2	0	3.2	Positive	Negative	Negative	0	4	NA	No
BC-327	No	No	No	No	0	23.9224	0	46	Stage IV	NA	NA	NA	Positive	Negative	Positive	NA	NA	NA	NA
BC-328	No	No	No	No	0	23.9	0	52	Stage I	1	0	1.8	Negative	Negative	Negative	0	1	Grade II	No
BC-329	No	No	No	Yes	1	24.3418	0	34	NA	NA	NA	NA	Positive	Positive	Positive	1	NA	NA	NA
BC-330	No	No	No	No	0	20.2848	0	57	Stage IIA	2	0	2.1	Negative	Negative	Negative	NA	1	Grade III	No
BC-331	No	Yes	No	No	0	21.4844	0	50	Stage I	1	0	1.1	Negative	Negative	Positive	NA	1	Grade II	No
BC-332	No	No	No	Yes	0	24.3418	0	48	Stage IIIA	2	2	2.8	Negative	Negative	Positive	NA	2	Grade III	Yes
BC-333	No	No	No	No	0	21.2306	0	40	Stage I	1	0	0.06	Positive	Negative	Positive	NA	1	Grade II	No
BC-334	No	No	No	No	0	20.202	0	60	Stage IIA	1	1	1.1	Positive	Positive	Negative	NA	1	Grade II	Yes
BC-335	No	No	No	Yes	0	34.6021	0	50	Stage IIIA	2	2	3.2	Positive	Positive	Negative	NA	2	Grade II	Yes
BC-336	No	No	No	No	0	21.7193	0	53	Stage I	1	0	1.7	Positive	Positive	Negative	NA	1	Grade II	No
BC-337	No	No	No	No	0	21.2183	0	66	Stage IIA	2	0	3.5	Positive	Negative	Positive	NA	1	Grade II	No
BC-338	No	No	No	Yes	0	26.7698	0	49	Stage IIA	1	1	1.9	Positive	Positive	Negative	NA	1	Grade II	Yes
BC-339	No	No	No	No	0	18.662	0	60	Stage IIA	2	0	2.2	Negative	Negative	Negative	NA	1	Grade II	No
BC-340	No	No	No	No	1	19.2277	0	39	NA	NA	NA	NA	Negative	Negative	Positive	NA	NA	NA	NA
BC-341	No	No	No	No	0	23.0469	0	39	Stage IIB	2	1	2.8	Positive	Positive	Negative	0	1	Grade II	Yes
BC-342	No	Yes	No	Yes	1	27.0389	0	56	NA	NA	NA	NA	Positive	Negative	Positive	NA	NA	NA	NA
BC-343	No	Yes	No	Yes	0	26.8386	0	75	Stage IIIC	3	3	5.6	Positive	Positive	Negative	0	2	Grade II	Yes
BC-344	No	No	No	No	0	22.0317	0	51	Stage 0	0	0	NA	NA	NA	NA	NA	NA	NA	NA
BC-345	No	No	No	No	1	21.875	0	45	NA	NA	NA	NA	Positive	Positive	Negative	NA	NA	NA	NA
BC-346	No	Yes	No	No	0	30.1103	0	63	Stage IIB	3	0	5.2	Positive	Positive	Positive	NA	1	Grade II	No
BC-347	No	Yes	No	Yes	0	24.974	0	55	Stage I	1	0	0.3	Positive	Negative	Positive	NA	1	Grade II	No
BC-348	No	No	No	No	1	21.4844	0	40	NA	NA	NA	NA	Positive	Positive	Positive	NA	NA	NA	NA
BC-349	No	No	No	No	0	22.6409	0	58	Stage I	1	0	1.4	Positive	Positive	Negative	0	1	Grade II	No
BC-350	No	No	No	No	0	23.2335	0	43	Stage I	1	0	1.4	Positive	Positive	Negative	0	1	Grade II	Yes
BC-351	No	No	No	No	1	20.8117	0	48	NA	NA	NA	NA	Positive	Positive	Negative	NA	NA	NA	NA
BC-352	No	No	No	No	0	22.8928	0	49	Stage IIA	1	1	1.6	Positive	Positive	Negative	0	1	Grade II	Yes
BC-353	No	No	No	No	0	20.1733	0	49	Stage I	1	0	1.6	Positive	Positive	Negative	NA	1	Grade II	No
BC-354	Yes	No	No	No	0	18.9866	0	47	Stage I	1	0	0.1	Positive	Positive	Positive	NA	1	NA	No
BC-355	No	No	No	No	1	23.2335	0	45	NA	NA	NA	NA	Positive	Positive	Positive	NA	NA	NA	NA
BC-356	No	No	No	No	0	20.7008	0	45	Stage IIA	2	0	2.5	Negative	Negative	Negative	NA	1	Grade III	No
BC-357	No	No	Yes	Yes	1	26.079	0	61	NA	NA	NA	NA	Positive	Positive	Negative	0	1	Grade II	No
BC-358	No	No	No	Yes	0	28.2828	0	61	Stage I	1	0	0.8	Positive	Positive	Negative	NA	1	Grade II	No
BC-359	No	No	No	No	0	20.8117	0	56	Stage I	1	0	0.01	Negative	Negative	Positive	1	1	NA	No
BC-360	No	No	No	No	0	19.5312	0	63	Stage I	1	0	1.8	Negative	Negative	Negative	NA	11	Grade I	No
BC-361	No	No	No	No	1	23.5304	0	49	NA	NA	NA	NA	Positive	Positive	Negative	NA	NA	NA	NA
BC-362	No	No	No	No	0	20.3954	0	33	Stage I	1	0	1.5	Positive	Positive	Negative	0	1	Grade III	No
BC-363	No	No	No	Yes	0	24.1288	0	65	Stage IIIC	1	3	1.2	Positive	Positive	Negative	0	1	Grade II	Yes
BC-364	No	No	No	No	0	29.5159	0	49	Stage I	1	0	1.8	Positive	Positive	Negative	0	1	Grade II	Yes
BC-365	No	No	No	No	0	17.4818	0	37	Stage I	1	0	1.6	Positive	Positive	Negative	0	2	Grade II	No
BC-366	No	No	No	No	0	29.7619	0	40	Stage IIB	2	1	2.5	Negative	Positive	Positive	NA	1	Grade III	No
BC-367	No	No	No	No	0	17.0656	0	39	Stage IIA	2	0	2.4	Positive	Positive	Negative	NA	2	Grade II	No
BC-368	Yes	Yes	No	Yes	1	27.7887	0	55	NA	NA	NA	NA	Positive	Positive	Negative	0	NA	NA	NA
BC-369	No	No	No	No	1	24.4141	1	34	NA	NA	NA	RCB0	Negative	Negative	Negative	NA	NA	NA	NA
BC-370	No	No	No	No	1	20.9625	0	39	NA	NA	NA	NA	Positive	Positive	Positive	NA	NA	NA	NA
BC-371	No	No	No	Yes	1	23.7778	0	39	NA	NA	NA	NA	Positive	Negative	Negative	0	NA	NA	NA
BC-372	No	No	No	No	1	24.2188	0	54	NA	NA	NA	NA	Positive	Positive	Positive	NA	NA	NA	NA
BC-373	No	No	No	No	0	23.2335	0	35	Stage I	1	0	1.5	Positive	Positive	Positive	NA	1	Grade III	Yes
BC-374	No	No	No	No	0	20.9644	0	45	Stage I	1	0	1.7	Positive	Positive	Negative	NA	4	Grade II	No
BC-375	No	No	No	No	0	19.1467	0	38	Stage I	1	0	1.2	Positive	Positive	Negative	0	1	Grade II	No
BC-376	No	No	No	No	0	18.1955	0	38	Stage I	1	0	1	Positive	Positive	Negative	NA	1	Grade II	No
BC-377	Yes	No	No	No	0	24.6094	0	41	Stage I	1	0	0.2	Positive	Positive	Negative	0	1	Grade I	No
BC-378	No	No	No	Yes	1	31.6032	0	51	NA	NA	NA	NA	Positive	Positive	Negative	NA	4	Grade I	NA
BC-379	No	No	No	No	1	18.9386	0	28	NA	4	NA	NA	Positive	Positive	Negative	0	NA	NA	NA
BC-380	No	No	No	No	0	26.8386	0	43	Stage IIA	2	0	2.4	Positive	Positive	Negative	0	2	Grade II	Yes
BC-381	No	No	No	Yes	0	27.8159	0	58	Stage IIA	2	0	2.3	Negative	Negative	Negative	NA	1	Grade II	Yes
BC-382	No	No	No	No	1	23.9334	0	42	NA	NA	NA	NA	Negative	Negative	Positive	NA	NA	NA	NA
BC-383	No	No	No	No	0	18.5901	0	53	Stage I	1	0	0.01	Negative	Negative	Positive	NA	NA	NA	NA
BC-384	No	No	No	No	0	19.7055	0	51	Stage I	1	0	1.7	Positive	Positive	Positive	NA	1	Grade III	No
BC-385	No	Yes	No	Yes	0	29.3848	0	44	Stage 0	0	0	0	NA	NA	NA	NA	NA	NA	NA
BC-386	No	No	No	Yes	0	23.9224	0	49	Stage IIA	2	0	2.4	Positive	Negative	Positive	1	1	Grade III	Yes
BC-387	No	No	No	No	0	27.0552	0	50	Stage I	1	0	0.05	Negative	Negative	Positive	NA	1	Grade II	Yes
BC-388	No	No	No	No	1	18.75	0	43	NA	NA	NA	NA	Positive	Positive	Negative	0	NA	NA	NA
BC-389	No	No	No	No	0	22.0741	0	52	Stage IIA	1	1	1.1	Negative	Negative	Positive	NA	1	Grade II	No
BC-390	No	No	No	No	0	21.2306	0	46	Stage I	1	0	0.5	Positive	Positive	Negative	NA	3	NA	NA
BC-391	No	No	No	No	0	21.7784	0	63	Stage IIIC	2	3	3.5	Positive	Positive	Negative	NA	1	Grade II	Yes
BC-392	No	No	No	No	0	24.974	0	82	Stage I	1	0	1.8	Negative	Negative	Negative	0	1	Grade II	No
BC-393	No	No	No	No	0	24.4352	0	62	Stage I	1	0	0.07	Negative	Negative	Negative	0	NA	NA	NA
BC-394	No	No	No	No	0	21.299	0	58	Stage I	1	0	0.1	Positive	Positive	NA	NA	NA	NA	No
BC-395	No	Yes	No	Yes	0	20.8117	0	61	Stage IIA	2	0	2.3	Positive	Positive	Positive	NA	5	Grade II	No
BC-396	No	No	No	No	0	21.4536	0	46	Stage IIA	1	1	1.7	Positive	Positive	Negative	0	1	Grade II	NA
BC-397	No	Yes	No	No	0	28.9811	0	56	Stage IIA	2	0	2.4	Positive	Negative	Positive	NA	1	Grade III	No
BC-398	No	Yes	No	Yes	0	27.4714	0	64	Stage IIA	2	0	2.6	Positive	Positive	Negative	0	1	Grade II	Yes
BC-399	No	No	No	No	0	23.7118	0	53	Stage IIA	1	1	1.6	Positive	Positive	Negative	0	2	Grade II	Yes
BC-400	No	No	No	Yes	0	25.7117	0	43	Stage IIA	1	1	1.8	Positive	Positive	Negative	0	1	Grade III	Yes
BC-401	No	No	No	No	0	18.8189	0	57	Stage I	1	0	1.5	Positive	Positive	Negative	NA	2	Grade II	No
BC-402	No	No	No	Yes	0	22.4609	0	50	Stage 0	0	0	0	Positive	Positive	NA	NA	NA	NA	NA
BC-403	No	No	No	No	0	24.0344	0	55	Stage I	1	0	1.2	Positive	Positive	Negative	NA	2	Grade II	Yes
BC-404	No	No	No	No	0	26.9788	0	55	Stage IIIA	2	2	3.6	Positive	Positive	Negative	NA	1	Grade II	No
BC-405	No	No	No	No	0	20.6612	0	58	Stage I	1	0	1.1	Positive	Positive	Negative	NA	1	Grade II	No
BC-406	Yes	No	No	No	0	19.563	0	49	Stage 0	0	0	NA	NA	NA	NA	NA	NA	NA	NA
BC-407	No	No	No	No	0	18.026	0	28	Stage IIA	1	1	1.9	Positive	Positive	Negative	0	1	Grade II	No
BC-408	No	Yes	No	No	0	27.7767	0	60	Stage I	1	0	1.4	Negative	Negative	Negative	0	1	Grade II	No
BC-409	No	No	No	No	0	22.3133	0	53	Stage I	1	0	0.3	Positive	Negative	Negative	0	1	Grade II	No
BC-410	No	Yes	No	Yes	0	24.0933	0	64	Stage I	1	0	1.6	Negative	Negative	Negative	0	1	Grade III	Yes
BC-411	No	No	No	No	0	22.8624	0	38	Stage IIA	2	0	2.4	Positive	Positive	Negative	0	1	Grade II	No
BC-412	No	No	No	No	0	24.1288	0	36	Stage I	1	0	1.8	Positive	Positive	Positive	1	1	Grade II	Yes
BC-413	No	No	No	No	0	21.7778	0	45	Stage I	1	0	1.6	Positive	Negative	Positive	1	5	Grade III	No
BC-414	No	No	No	No	0	21.2585	0	58	Stage I	1	0	1.9	Negative	Negative	Negative	0	1	Grade II	No
BC-415	No	No	No	No	1	27.3438	0	49	NA	NA	NA	NA	Positive	Positive	Negative	NA	NA	NA	NA
BC-416	No	No	No	No	0	20.2848	0	44	Stage I	1	0	1	Positive	Positive	Negative	0	1	Grade I	No
BC-417	No	No	No	No	0	20.0288	0	53	Stage IIA	1	1	1.6	Positive	Negative	Negative	0	1	Grade II	Yes
BC-418	No	No	No	No	0	20.0046	0	59	Stage I	1	0	0.7	Negative	Negative	Negative	NA	5	Grade II	No
BC-419	No	No	No	No	0	24.974	0	46	Stage IIB	2	1	3.4	Positive	Negative	Positive	NA	1	Grade III	No
BC-420	No	No	No	No	0	21.5019	0	64	Stage IIA	2	0	2.6	Positive	Positive	Negative	0	1	Grade II	No
BC-421	No	No	No	No	0	22.8329	0	55	Stage I	1	0	1.7	Positive	Positive	Negative	0	4	Grade II	No
BC-422	No	No	No	No	0	24.5578	0	39	Stage I	1	0	0.05	Positive	Positive	Negative	0	2	NA	No
BC-423	No	No	No	No	0	22.0386	0	49	Stage I	1	0	1.2	Positive	Positive	Negative	0	1	Grade II	No
BC-424	No	No	No	No	0	24.3046	0	50	Stage I	1	0	1.5	Positive	Positive	Negative	0	3	NA	Yes
BC-425	No	No	No	No	0	21.4844	0	48	Stage I	1	0	1	Positive	Positive	Negative	0	1	Grade I	No
BC-426	No	No	No	Yes	0	21.6206	0	54	Stage IIA	1	1	1.5	Positive	Positive	Negative	0	3	NA	No
BC-427	No	No	No	Yes	0	21.6713	0	43	NA	1	NA	0.6	Positive	Positive	Negative	0	1	Grade II	No
BC-428	No	No	No	No	1	23.8281	1	55	NA	NA	NA	RCB3	Negative	Negative	Negative	0	NA	NA	NA
BC-429	No	No	No	Yes	1	27.0993	1	42	NA	NA	NA	RCB3	Negative	Negative	Negative	NA	NA	NA	NA
BC-430	No	No	No	Yes	0	23.4375	0	48	Stage IIA	2	0	2.2	Positive	Positive	Negative	0	1	Grade II	Yes
BC-431	No	No	No	No	0	21.7778	0	55	Stage IIB	2	1	2.2	Positive	Positive	Negative	NA	1	Grade II	Yes
BC-432	No	No	No	No	0	23.6128	0	55	Stage I	1	0	0.8	Positive	Negative	Positive	NA	1	Grade II	Yes
BC-433	No	No	No	Yes	0	22.7233	0	54	Stage IIA	2	0	2.4	Positive	Positive	Negative	NA	1	Grade II	No
BC-434	No	No	No	No	0	26.9531	0	48	Stage I	1	0	1.6	Positive	Positive	Negative	0	1	Grade II	No
BC-435	No	No	No	Yes	0	22.4323	0	49	Stage 0	0	0	NA	NA	NA	NA	NA	NA	NA	NA
BC-436	No	No	No	No	0	23.3377	0	46	Stage I	1	0	1.4	Negative	Negative	Positive	1	1	Grade II	Yes
BC-437	Yes	No	No	No	0	20.9366	0	58	Stage 0	0	0	NA	NA	NA	NA	NA	NA	NA	NA
BC-438	No	No	No	Yes	0	27.5873	0	57	Stage I	1	0	1.5	Positive	Positive	Negative	0	1	Grade I	No
BC-439	No	No	No	No	0	25.3331	0	73	Stage IIA	2	0	2.5	Positive	Positive	Negative	0	1	Grade II	No
BC-440	No	No	No	No	0	24.8047	0	32	Stage IIA	2	0	2.4	Negative	Negative	Negative	0	1	Grade III	No
BC-441	No	No	No	No	0	23.3726	0	58	Stage I	1	0	1.7	Positive	Positive	Negative	0	1	Grade II	No
BC-442	No	No	No	No	0	19.563	0	57	Stage 0	0	0	NA	NA	NA	NA	NA	NA	NA	NA
BC-443	No	No	No	No	1	19.487	1	51	NA	NA	NA	RCB1	Negative	Negative	Negative	0	NA	NA	NA
BC-444	No	No	No	Yes	0	22.1367	0	45	Stage I	1	0	1.5	Positive	Positive	Positive	NA	1	Grade III	No
BC-445	No	No	No	No	0	20.3244	0	45	Stage I	1	0	1.1	Positive	Positive	Negative	NA	1	Grade I	Yes
BC-446	Yes	No	Yes	Yes	0	22.4813	0	51	Stage 0	0	0	NA	NA	NA	NA	NA	NA	NA	NA
BC-447	No	No	No	No	0	21.7865	0	35	Stage IIB	2	1	2.8	Positive	Positive	Negative	0	1	Grade II	Yes
BC-448	No	No	No	No	0	22.0711	0	56	Stage I	1	0	1.4	Negative	Negative	Positive	1	1	Grade III	No
BC-449	No	Yes	Yes	No	0	21.3599	0	62	Stage I	1	0	1.3	Negative	Negative	Negative	0	1	Grade II	No
BC-450	No	No	No	No	0	19.5312	0	45	Stage IIB	2	1	3.5	Positive	Positive	Positive	NA	1	Grade III	Yes
BC-451	No	No	No	Yes	0	22.5827	0	33	Stage IIA	1	1	1.7	Positive	Positive	Negative	NA	2	Grade II	No
BC-452	No	No	No	No	0	26.986	0	58	Stage IIA	1	1	1.2	Negative	Negative	Positive	NA	1	Grade II	Yes
BC-453	No	No	No	No	0	18.4265	0	41	Stage I	1	0	1.5	Positive	Positive	Negative	NA	2	NA	Yes
BC-454	No	No	No	No	0	23.1247	0	37	Stage IV	NA	NA	NA	Positive	Positive	Positive	NA	NA	Grade II	NA
BC-455	No	Yes	Yes	No	0	22.4766	0	48	Stage I	1	0	1.8	Negative	Negative	Negative	NA	5	NA	Yes
BC-456	No	Yes	No	No	0	24.1415	0	53	Stage IIB	2	1	2.9	Negative	Negative	Positive	1	1	Grade II	Yes
BC-457	Yes	No	No	Yes	0	24.4444	0	73	Stage I	1	0	0.9	Positive	Positive	Negative	NA	1	Grade II	No
BC-458	No	No	No	Yes	0	21.8522	0	61	Stage IIIA	2	2	2.8	Positive	Negative	Negative	0	1	Grade II	Yes
BC-459	No	No	No	Yes	0	24.1415	0	44	Stage 0	0	0	0	Positive	Positive	NA	NA	NA	NA	NA
BC-460	No	No	No	Yes	0	31.2394	0	61	Stage IIA	2	0	2.2	Negative	Negative	Negative	0	5	Grade III	No
BC-461	No	Yes	Yes	Yes	0	18.8889	0	75	Stage IIA	1	1	1.8	Positive	Positive	Negative	NA	1	Grade I	No
BC-462	No	No	No	Yes	0	24.8777	0	49	Stage I	1	0	1.7	Positive	Positive	Negative	NA	2	Grade II	No
BC-463	No	No	No	Yes	0	22.4913	0	48	Stage 0	0	0	NA	NA	NA	NA	NA	NA	NA	NA
BC-464	No	No	No	No	0	19.9219	0	46	Stage I	1	0	0.7	Positive	Positive	Negative	0	1	Grade I	No
BC-465	No	No	No	No	0	18.5078	0	40	Stage I	1	0	1.7	Positive	Positive	Negative	0	1	Grade II	No
BC-466	No	No	No	No	0	26.0375	0	47	Stage I	1	0	1.9	Positive	Positive	Negative	0	1	Grade III	Yes
BC-467	No	No	No	No	0	21.9261	0	41	Stage IIIA	2	2	2.4	Positive	Positive	Negative	0	1	Grade II	No
BC-468	No	No	No	No	0	21.9261	0	55	Stage I	1	0	1	Positive	Positive	Negative	NA	1	Grade I	No
BC-469	No	No	No	No	0	17.7154	0	40	Stage I	1	0	1.5	Positive	Positive	Negative	0	1	Grade II	No
BC-470	No	No	No	No	0	20.4491	0	36	Stage IIA	1	1	1.8	Positive	Positive	Negative	0	1	Grade II	Yes
BC-471	Yes	No	No	No	0	20.5693	0	58	Stage IIA	1	1	0.9	Positive	Positive	Negative	0	1	Grade I	No
BC-472	No	No	No	No	0	22.4323	0	54	Stage IIB	2	1	2.6	Positive	Negative	Negative	0	1	Grade III	No
BC-473	No	No	No	No	0	22.9421	0	45	Stage IIA	1	1	1.6	Positive	Positive	Negative	0	1	Grade II	No
BC-474	No	No	No	No	0	22.8516	0	59	Stage I	1	0	1.2	Positive	Positive	Negative	NA	1	Grade II	No
BC-475	No	No	No	No	0	20.371	0	41	Stage I	1	0	1	Positive	Positive	Negative	NA	1	Grade II	No
BC-476	No	No	No	Yes	0	27.0552	0	74	Stage IIA	1	1	2	Positive	Positive	Negative	0	1	Grade II	No
BC-477	No	No	No	Yes	0	25.7117	0	58	Stage IIA	2	0	2.4	Positive	Positive	Negative	0	1	Grade II	No
BC-478	No	No	No	No	0	18.5547	0	53	Stage I	1	0	0.2	Negative	Negative	Positive	1	1	Grade II	No
BC-479	No	Yes	No	No	0	28.0404	0	70	Stage IIA	2	0	2.1	Positive	Positive	Negative	0	1	Grade II	Yes
BC-480	No	No	No	No	0	24.2188	0	43	Stage I	1	0	1.9	Positive	Positive	Negative	NA	1	Grade I	No
BC-481	No	No	No	No	0	20.3428	0	34	Stage 0	0	0	0	Positive	Negative	NA	NA	NA	NA	NA
BC-482	No	No	No	No	1	17.6898	1	42	NA	NA	NA	RCB3	Positive	Negative	Negative	NA	NA	NA	NA
BC-483	No	No	No	No	0	23.1562	0	43	Stage I	1	0	0.3	Negative	Negative	Positive	NA	1	Grade II	No
BC-484	No	No	Yes	No	0	25.9107	0	65	Stage IIA	2	0	3.4	Positive	Positive	Negative	NA	2	Grade II	No
BC-485	No	No	No	Yes	0	25.0762	0	69	Stage IIA	1	1	1.9	Positive	Positive	Negative	0	1	Grade II	Yes
BC-486	No	No	No	No	0	21.2306	0	38	Stage IIA	2	0	2.8	Positive	Positive	Negative	NA	1	Grade I	No
BC-487	No	No	No	No	0	23.3726	0	54	Stage 0	0	0	0	Positive	Positive	NA	NA	NA	NA	NA
BC-488	Yes	No	No	No	0	30.0433	0	38	Stage I	1	0	1.5	Negative	Negative	Negative	NA	1	Grade II	No
BC-489	No	No	No	No	0	20.5457	0	68	Stage 0	0	0	0	Positive	Positive	NA	NA	1	Grade II	No
BC-490	No	No	No	No	1	24.6094	1	58	NA	NA	NA	RCB3	Negative	Negative	Negative	0	NA	NA	NA
BC-491	No	No	No	No	0	22.1003	0	43	Stage IIA	1	1	1.4	Positive	Positive	Negative	0	1	Grade III	Yes
BC-492	No	No	No	Yes	0	25.0657	0	38	Stage IIIA	3	2	5.7	Positive	Positive	Negative	0	2	Grade III	Yes
BC-493	No	No	No	No	0	23.833	0	40	Stage IV	NA	NA	NA	Positive	Positive	Negative	NA	NA	NA	NA
BC-494	No	No	No	No	0	25.5078	0	58	Stage IV	NA	NA	NA	Positive	Negative	Negative	NA	NA	NA	NA
BC-495	No	No	No	Yes	0	20.5078	0	50	Stage IIA	2	0	2.6	Positive	Positive	Negative	0	1	Grade II	Yes
BC-496	No	Yes	Yes	No	0	24.974	0	72	Stage I	1	0	1.9	Positive	Positive	Negative	0	1	Grade I	No
BC-497	No	No	No	No	0	22.3081	0	34	Stage I	1	0	1	Positive	Positive	Negative	0	6	NA	No
BC-498	No	Yes	No	Yes	0	27.6398	0	60	Stage I	1	0	1.8	Positive	Positive	Negative	0	2	Grade II	No
BC-499	No	No	No	No	0	21.7555	0	46	Stage IIB	2	1	2.8	Positive	Negative	Negative	0	4	Grade I	No
BC-500	No	Yes	Yes	Yes	0	27.0552	0	64	Stage IIIA	2	2	3.2	Positive	Positive	Negative	0	1	Grade II	Yes
BC-501	Yes	Yes	No	No	0	23.4952	0	70	Stage I	1	0	0.5	Positive	Positive	Negative	NA	6	NA	Yes
BC-502	No	No	No	Yes	0	20.9566	0	69	Stage IIB	2	1	3.2	Positive	Negative	Negative	NA	1	Grade II	Yes
BC-503	No	Yes	Yes	Yes	0	26.3672	0	70	Stage IIA	2	0	2.8	Negative	Negative	Negative	NA	1	Grade III	No
BC-504	No	No	No	No	0	28.125	0	72	Stage IIA	2	0	2.4	Positive	Positive	Negative	NA	1	Grade III	Yes
BC-505	No	No	No	No	0	22.4766	0	64	Stage I	1	0	0.5	Negative	Negative	Positive	NA	1	Grade II	Yes
BC-506	No	No	No	Yes	0	27.3438	0	52	Stage IV	NA	NA	NA	Positive	Positive	Negative	0	NA	NA	NA
BC-507	No	No	No	No	0	21.9671	0	52	Stage IIA	2	0	2.1	Negative	Negative	Positive	NA	1	Grade II	No
BC-508	No	No	No	No	0	24.0346	0	57	Stage IIIA	2	2	2.7	Positive	Negative	Negative	NA	1	Grade III	Yes
BC-509	Yes	No	No	No	0	19.5556	0	35	Stage I	1	0	1.6	Positive	Positive	Negative	0	2	Grade II	Yes
BC-510	No	No	No	No	0	25.7812	0	52	Stage IIB	2	1	3	Positive	Positive	Negative	0	1	Grade II	Yes
BC-511	No	No	No	Yes	0	21.4309	0	36	Stage I	1	0	0.9	Positive	Positive	Negative	0	1	Grade II	No
BC-512	No	No	No	Yes	0	23.5883	0	39	Stage IIA	1	1	1.9	Positive	Positive	Negative	0	1	Grade II	Yes
BC-513	No	Yes	Yes	No	0	20.0796	0	65	Stage IIA	1	1	1.1	Negative	Negative	Positive	1	1	Grade II	Yes
BC-514	No	No	No	No	0	22.2656	0	45	Stage 0	0	0	0	Negative	Negative	NA	NA	NA	NA	NA
BC-515	No	No	No	No	0	25.3906	0	47	Stage IIA	2	0	2.2	Positive	Positive	Negative	0	1	Grade II	Yes
BC-516	No	Yes	No	No	0	23.2834	0	55	Stage IIIC	2	3	2.9	Positive	Positive	Negative	0	1	Grade III	Yes
BC-517	No	No	No	No	0	22.8928	0	64	Stage IIIA	2	2	2.2	Positive	Positive	Negative	NA	2	NA	Yes
BC-518	No	No	No	No	0	21.4844	0	62	Stage IIB	2	1	2.9	Negative	Negative	Negative	NA	1	Grade III	Yes
BC-519	No	No	No	No	0	21.875	0	51	Stage I	1	0	1.5	Positive	Positive	Negative	NA	1	Grade II	No
BC-520	No	No	No	No	0	21.0938	0	59	Stage IIB	2	1	2.5	Positive	Positive	Negative	0	1	Grade II	No
BC-521	No	No	No	No	0	22.3081	0	58	Stage IIA	2	0	2.1	Positive	Positive	Negative	NA	2	Grade II	Yes
BC-522	No	No	No	No	0	25.9695	0	44	Stage I	1	0	1.5	Positive	Positive	Negative	0	1	Grade II	No
BC-523	No	No	No	Yes	0	24.974	0	55	Stage 0	0	0	NA	NA	NA	NA	NA	NA	NA	NA
BC-524	No	No	No	No	0	23.8445	0	51	Stage I	1	0	1.9	Negative	Negative	Negative	NA	1	Grade III	No
BC-525	No	No	No	No	0	21.2183	0	44	Stage I	1	0	1.5	Positive	Positive	Negative	0	8	NA	No
BC-526	No	No	No	No	0	24.7676	0	40	Stage I	1	0	1.4	Positive	Positive	Negative	0	1	Grade III	Yes
BC-527	No	No	No	Yes	0	20.7031	0	45	Stage IIA	2	0	2.6	Positive	Positive	Negative	0	5	NA	No
BC-528	No	No	No	Yes	0	23.6244	0	62	Stage I	1	0	1.8	Positive	Positive	Negative	NA	1	Grade II	No
BC-529	No	No	No	No	0	19.4734	0	62	Stage I	1	0	1.8	Positive	Positive	Negative	0	1	Grade III	No
BC-530	No	No	No	No	0	19.0311	0	68	Stage I	1	0	1.6	Positive	Positive	Negative	0	1	Grade II	No
BC-531	No	No	No	No	0	18.704	0	32	Stage IIA	2	0	2.2	Positive	Positive	Negative	0	2	Grade II	Yes
BC-532	No	No	No	No	1	25.2826	0	59	NA	NA	NA	RCB0	Negative	Negative	Positive	1	NA	NA	NA
BC-533	No	No	No	No	0	18.369	0	37	Stage IIA	1	1	1.9	Positive	Positive	Negative	0	1	Grade II	Yes
BC-534	No	No	No	No	0	22.0478	0	62	Stage 0	0	0	NA	NA	NA	NA	NA	NA	NA	NA
BC-535	No	No	No	No	0	20.7031	0	48	Stage IIA	1	1	1.9	Positive	Positive	Negative	0	4	Grade II	No
BC-536	No	Yes	No	Yes	0	25.204	0	42	Stage IIB	2	1	3	Positive	Positive	Negative	NA	1	Grade II	Yes
BC-537	No	No	No	No	0	20.5457	0	57	Stage I	1	0	1.1	Positive	Negative	Negative	0	1	Grade II	No
BC-538	Yes	No	No	No	0	19.3835	0	64	Stage IIA	1	1	1.2	Positive	Negative	Negative	NA	1	Grade I	No
BC-539	No	Yes	No	Yes	0	24.4646	0	72	Stage 0	0	0	NA	Positive	Positive	Negative	0	NA	NA	NA
BC-540	No	Yes	No	No	0	25	0	74	Stage I	1	0	0.9	Positive	Positive	Negative	NA	1	Grade II	No
BC-541	No	No	No	Yes	0	23.8054	0	59	Stage IIIA	2	2	2.4	Positive	Negative	Negative	NA	1	Grade III	Yes
BC-542	No	No	No	No	0	23.9224	0	50	Stage 0	0	0	NA	NA	NA	NA	NA	NA	NA	NA
BC-543	No	No	No	Yes	0	24.4261	0	47	Stage I	1	0	0.03	Positive	Negative	Positive	NA	1	Grade II	No
BC-544	No	No	No	No	0	22.5827	0	50	Stage I	1	0	1.7	Positive	Positive	Positive	NA	1	Grade III	No
BC-545	No	No	No	No	0	23.9334	0	45	Stage IIA	1	1	1.6	Positive	Positive	Negative	NA	1	NA	No
BC-546	No	No	No	No	1	26.1719	1	59	NA	NA	NA	RCB3	Negative	Negative	Negative	NA	NA	NA	NA
BC-547	No	No	No	No	1	24.5617	1	36	NA	NA	NA	RCB0	Negative	Negative	Negative	NA	NA	NA	NA
BC-548	No	No	No	No	0	20.5457	0	46	Stage I	1	0	0.7	Positive	Positive	Negative	0	1	Grade II	No
BC-549	No	No	No	No	0	20.202	0	54	Stage I	1	0	1.4	Positive	Positive	Negative	0	1	Grade II	No
BC-550	No	Yes	No	No	0	23.6295	0	65	Stage IIA	1	1	1.6	Positive	Positive	Negative	0	2	Grade II	Yes
BC-551	No	No	No	No	0	25.3906	0	44	Stage I	1	0	1.1	Negative	Negative	Negative	0	7	Grade II	No
BC-552	No	No	No	No	0	22.719	0	47	Stage I	1	0	1.8	Positive	Positive	Positive	1	1	Grade III	No
BC-553	No	No	No	No	0	21.7784	0	51	Stage IIA	2	0	2.7	Positive	Positive	Negative	0	1	Grade II	No
BC-554	No	No	No	Yes	0	22.8928	0	57	Stage IIA	2	0	2.3	Positive	Positive	Positive	1	1	Grade III	No
BC-555	No	No	No	No	0	21.2279	0	45	Stage 0	0	0	NA	NA	NA	NA	NA	NA	NA	NA
BC-556	No	Yes	No	No	0	25.4767	0	62	Stage I	1	0	0.9	Negative	Negative	Positive	NA	3	NA	No
BC-557	No	No	Yes	No	0	22.6003	0	59	Stage I	1	0	0.1	Negative	Negative	NA	NA	NA	NA	NA
BC-558	No	No	No	Yes	0	21.5019	0	48	Stage I	1	0	1.8	Positive	Positive	Negative	NA	12	Grade III	No
BC-559	No	No	No	No	0	20.0288	0	48	Stage IIA	1	1	1.8	Positive	Positive	Negative	NA	1	Grade I	No
BC-560	No	No	No	No	0	24.974	0	47	Stage IIB	2	1	2.9	Negative	Negative	Negative	NA	1	Grade III	Yes
BC-561	No	No	No	No	0	18.7328	0	41	Stage IIB	2	1	4.8	Positive	Negative	Positive	NA	2	Grade III	Yes
BC-562	No	No	No	No	0	22.1828	0	45	Stage IIA	2	0	2.2	Positive	Positive	Negative	NA	1	Grade II	Yes
BC-563	No	No	No	No	0	22.9421	0	71	Stage I	1	0	1.4	Positive	Positive	Negative	NA	6	NA	No
BC-564	No	No	No	No	0	25.3906	0	38	Stage IIA	2	0	2.1	Positive	Positive	Negative	NA	1	Grade III	Yes
BC-565	No	No	No	No	0	19.2336	0	38	Stage IIA	2	0	2.5	Positive	Positive	Negative	0	1	Grade II	Yes
BC-566	No	No	No	No	0	21.436	0	45	Stage 0	0	0	NA	NA	NA	NA	NA	NA	NA	NA
BC-567	No	No	No	Yes	0	30.1769	0	68	Stage I	1	0	1.8	Negative	Negative	Positive	NA	1	Grade III	No
BC-568	No	No	No	No	0	23.7387	0	57	Stage I	1	0	1.8	Negative	Negative	Positive	1	2	Grade II	No
BC-569	No	No	No	No	0	20.0288	0	59	Stage IIB	2	1	3.1	Positive	Positive	Negative	0	1	Grade II	Yes
BC-570	No	Yes	No	No	0	20.5688	0	57	Stage IIA	2	0	3.5	Positive	Positive	Negative	0	3	NA	No
BC-571	No	No	No	No	0	22.8624	0	43	Stage I	1	0	0.1	Negative	Negative	Positive	NA	1	NA	No
BC-572	No	Yes	No	Yes	0	26.0375	0	73	Stage I	1	0	1.9	Positive	Positive	Negative	0	1	Grade III	No
BC-573	No	No	Yes	No	0	26.6667	0	84	Stage IIIC	2	3	4.8	Positive	Negative	Negative	0	4	Grade II	Yes
BC-574	No	No	No	Yes	0	25.3906	0	37	Stage I	1	0	1.4	Positive	Positive	Negative	0	1	Grade II	Yes
BC-575	No	No	No	No	0	20.5693	0	49	Stage IIB	2	1	2.7	Positive	Positive	Positive	NA	2	Grade II	Yes
BC-576	No	No	No	No	0	22.8928	0	35	Stage IIA	1	1	1.8	Positive	Positive	Negative	NA	2	Grade II	Yes
BC-577	No	No	No	No	0	18.75	0	55	Stage I	1	0	1.3	Positive	Negative	Negative	0	1	Grade II	No
BC-578	No	No	No	No	0	22.3488	0	42	Stage IIIC	1	3	0	Negative	Negative	Positive	NA	1	NA	Yes
BC-579	No	No	Yes	Yes	0	30.6641	0	54	Stage IIA	2	0	2.2	Positive	Positive	Positive	NA	4	Grade III	No
BC-580	No	No	No	No	0	22.0604	0	68	Stage I	1	0	1.5	Positive	Positive	Negative	0	2	Grade II	No
BC-581	No	No	No	No	0	21.1927	0	52	Stage IV	NA	NA	NA	Positive	Positive	Negative	0	NA	NA	NA
BC-582	No	Yes	Yes	No	0	26.9531	0	71	Stage 0	NA	NA	NA	Positive	Positive	NA	NA	NA	NA	NA
BC-583	No	No	No	Yes	0	24.5632	0	45	Stage 0	0	0	NA	Positive	Positive	NA	NA	NA	NA	NA
BC-584	No	No	No	No	0	23.0332	0	NA	Stage I	1	0	0.9	Positive	Positive	Negative	0	4	Grade II	No
BC-585	No	No	No	No	0	20.1362	0	46	Stage I	1	0	1	Positive	Positive	Negative	0	1	Grade I	No
BC-586	No	No	No	No	0	22.571	0	52	Stage IIA	1	1	1.8	Positive	Negative	Negative	0	1	Grade I	NA
BC-587	No	No	No	No	0	22.8329	0	51	Stage I	1	0	0.2	Negative	Negative	Positive	NA	1	NA	NA
BC-588	No	No	No	No	0	23.5304	0	56	Stage I	1	0	1.7	Negative	Negative	Positive	NA	2	Grade II	Yes
BC-589	No	Yes	No	No	0	24.4352	0	72	Stage IIA	1	1	1.2	Positive	Negative	Positive	NA	1	Grade II	Yes
BC-590	No	No	No	No	0	29.5159	0	41	Stage 0	0	0	NA	NA	NA	NA	NA	NA	NA	NA
BC-591	No	No	No	No	0	21.4141	0	41	Stage IIB	2	1	2.8	Positive	Positive	Negative	0	4	Grade II	No
BC-592	No	No	No	No	0	22.2222	0	81	Stage IIB	3	0	5.1	Positive	Positive	Negative	NA	2	Grade II	NA
BC-593	No	Yes	Yes	Yes	0	27.3399	0	83	Stage I	1	0	1.8	Positive	Positive	Negative	NA	1	Grade II	No
BC-594	No	No	No	No	0	23.0469	0	49	Stage I	1	0	1.5	Positive	Positive	Negative	NA	1	Grade II	Yes
BC-595	No	No	No	No	0	24.6548	0	60	Stage I	1	0	1.5	Positive	Positive	Negative	NA	2	Grade II	No
BC-596	No	No	No	No	0	25.2174	0	53	Stage I	1	0	0.15	Negative	Negative	Positive	NA	1	Grade II	No
BC-597	No	No	No	No	0	18.5568	0	51	Stage I	1	0	1.5	Negative	Negative	Positive	NA	1	Grade III	No
BC-598	No	No	No	No	0	17.1875	0	39	Stage IIA	1	1	0.5	Positive	Positive	Negative	NA	1	Grade II	Yes
BC-599	No	No	No	No	0	20.2395	0	48	Stage I	1	0	1.5	Positive	Positive	Negative	NA	1	Grade II	No
BC-600	No	No	No	No	0	25.8478	0	48	Stage I	1	0	1.3	Positive	Positive	Negative	0	1	Grade I	No
BC-601	No	Yes	No	No	0	22.2656	0	80	Stage IIB	2	1	4	Positive	Negative	Negative	NA	5	Grade II	No
BC-602	No	No	No	No	0	24.1672	0	50	Stage IIB	2	1	2.7	Positive	Positive	Negative	0	1	Grade II	Yes
BC-603	No	No	No	No	0	19.9219	0	44	Stage I	1	0	0.6	Positive	Positive	Negative	0	1	Grade II	No
BC-604	No	No	No	Yes	0	19.8373	0	74	Stage IIB	2	1	2.5	Positive	Negative	Negative	0	1	Grade II	No
BC-605	No	Yes	No	Yes	0	24.0346	0	68	Stage IIB	2	1	2.4	Positive	Positive	Negative	0	2	Grade II	Yes
BC-606	No	No	No	Yes	0	32.6608	0	32	Stage I	1	0	2	Positive	Positive	Negative	NA	1	Grade II	Yes
BC-607	No	No	No	No	0	21.2306	0	70	Stage I	1	0	1.1	Positive	Positive	Negative	NA	1	Grade II	No
BC-608	No	No	No	No	0	17.7282	0	21	Stage I	1	0	1.2	Positive	Negative	Negative	0	2	Grade II	No
BC-609	No	No	No	Yes	0	24.0346	0	70	Stage IIA	2	0	2.8	Positive	Positive	Negative	NA	1	Grade II	No
BC-610	No	No	No	No	0	18.6709	0	34	Stage 0	0	0	NA	NA	NA	NA	NA	NA	NA	NA
BC-611	No	Yes	Yes	No	0	25.3906	0	68	Stage I	1	0	1.6	Positive	Negative	Negative	NA	1	Grade II	No
BC-612	No	No	No	Yes	0	17.313	0	66	Stage IIA	1	1	1.1	Positive	Positive	Negative	NA	1	Grade II	No
BC-613	No	No	No	No	0	17.6899	0	41	Stage I	1	0	1.2	Positive	Positive	Negative	0	1	Grade II	Yes
BC-614	No	No	No	No	1	19.91	1	35	NA	NA	NA	RCB0	Negative	Negative	Negative	NA	NA	NA	NA
BC-615	No	No	No	No	0	20.5761	0	39	Stage IIB	2	1	2.5	Negative	Negative	Negative	NA	1	Grade II	Yes
BC-616	No	No	No	No	1	18.8189	1	42	NA	NA	NA	RCB0	Negative	Negative	Negative	NA	NA	NA	NA
BC-617	No	No	No	No	0	23.5355	0	39	Stage I	1	0	1.7	Negative	Negative	Negative	NA	1	Grade II	No
BC-618	No	No	No	No	0	23.4375	0	51	Stage IIA	1	1	1.1	Positive	Positive	Negative	0	2	Grade II	No
BC-619	No	Yes	No	No	0	24.6355	0	62	Stage I	1	0	1.4	Positive	Positive	Negative	NA	1	Grade II	No
BC-620	No	No	No	No	0	20.8117	0	47	Stage 0	0	0	NA	NA	NA	NA	NA	NA	NA	NA
BC-621	No	No	No	No	0	24.4352	0	58	Stage IIIA	2	2	3.5	Positive	Positive	Positive	NA	1	Grade III	Yes
BC-622	No	No	No	No	0	25.4055	0	45	Stage I	1	0	0.7	Positive	Positive	Negative	0	1	Grade II	No
BC-623	No	No	No	No	0	19.6923	0	43	Stage I	1	0	1.2	Positive	Positive	Negative	0	1	Grade II	No
BC-624	No	No	No	No	0	22.4082	0	40	Stage 0	0	0	NA	NA	NA	NA	NA	NA	NA	NA
BC-625	No	Yes	Yes	No	0	28.0404	0	69	Stage I	1	0	1.1	Positive	Positive	Negative	NA	1	Grade II	No
BC-626	No	No	Yes	No	0	15.625	0	80	Stage IIIA	2	2	2.4	Negative	Negative	Negative	NA	1	Grade II	No
BC-627	No	Yes	No	No	0	27.0516	0	60	Stage I	1	0	1.6	Positive	Positive	Negative	NA	1	Grade II	No
BC-628	No	No	No	No	0	21.7193	0	64	Stage I	1	0	1.2	Negative	Negative	Positive	1	1	Grade III	No
BC-629	No	No	No	No	0	24.0882	0	51	Stage IIB	2	1	2.2	Positive	Negative	Positive	NA	1	Grade III	Yes
BC-630	No	No	No	No	0	25.2174	0	49	Stage I	1	0	1.5	Negative	Negative	Positive	NA	1	Grade III	No
BC-631	No	No	No	Yes	0	25.356	0	50	Stage I	1	0	1.7	Positive	Positive	Negative	0	1	Grade II	No
BC-632	No	No	No	No	0	24.3418	0	67	Stage I	1	0	0.9	Negative	Negative	Negative	NA	5	Grade II	No
BC-633	No	No	No	No	0	24.1415	0	53	Stage IIA	2	0	2.2	Negative	Negative	Positive	NA	1	Grade III	No
BC-634	No	No	No	No	0	21.4844	0	57	Stage I	1	0	1.4	Positive	Positive	Positive	NA	1	Grade III	No
BC-635	No	Yes	No	Yes	0	31.2026	0	54	Stage IIA	2	0	3.3	Positive	Positive	Negative	NA	1	Grade II	No
BC-636	No	No	No	No	0	25.6369	0	51	Stage I	1	0	1.8	Positive	Positive	Negative	NA	1	Grade II	No
BC-637	No	No	No	No	0	20.6905	0	47	Stage 0	0	0	NA	NA	NA	NA	NA	NA	NA	NA
BC-638	No	No	No	No	0	21.3382	0	54	Stage 0	0	0	NA	NA	NA	NA	NA	NA	NA	NA
BC-639	No	No	No	No	1	22.719	1	36	NA	NA	NA	RCB2	Negative	Positive	Negative	NA	NA	NA	NA
BC-640	No	No	No	No	0	18.8271	0	43	Stage I	1	0	0.11	Negative	Negative	NA	NA	NA	Grade II	No
BC-641	No	No	No	Yes	0	26.2336	0	51	Stage IIIC	2	3	2.8	Positive	Positive	Negative	0	2	Grade II	Yes
BC-642	No	No	No	No	0	20.7031	0	48	Stage I	1	0	1.9	Positive	Positive	Negative	NA	4	NA	No
BC-643	No	No	No	No	0	27.3438	0	48	Stage IIA	2	0	2.2	Positive	Positive	Negative	NA	1	Grade II	No
BC-644	No	Yes	No	Yes	0	27.3438	0	72	NA	NA	NA	NA	Positive	Positive	Negative	NA	NA	NA	NA
BC-645	No	No	No	Yes	0	24.0344	0	63	Stage I	1	0	1.2	Positive	Negative	Negative	NA	1	Grade III	No
BC-646	No	No	No	Yes	0	25.8372	0	62	Stage I	1	0	0.01	Negative	Negative	NA	NA	NA	NA	No
BC-647	No	No	No	No	0	20.8117	0	43	Stage IIA	1	1	1.9	Positive	Positive	Positive	NA	1	Grade III	No
BC-648	No	No	No	No	0	24.0346	0	50	Stage IIA	2	0	2.6	Positive	Positive	Negative	0	1	Grade II	No
BC-649	No	No	No	Yes	0	25.3906	0	60	Stage IIA	2	0	3.4	Positive	Negative	Positive	NA	1	Grade II	No
BC-650	No	No	No	No	0	22.5161	0	49	Stage IIA	2	0	2.8	Positive	Positive	Negative	NA	1	Grade II	Yes
BC-651	No	Yes	Yes	Yes	0	22.8928	0	62	Stage I	1	0	1.4	Positive	Positive	Negative	0	1	Grade I	No
BC-652	No	No	No	No	0	26.3702	0	47	Stage 0	0	0	NA	NA	NA	NA	NA	NA	NA	NA
BC-653	Yes	No	No	No	0	20.5688	0	48	Stage IIA	1	1	1.8	Positive	Positive	Negative	NA	1	Grade III	No
BC-654	No	No	No	No	0	16.937	0	37	Stage I	1	0	1.5	Positive	Positive	Negative	0	1	Grade II	Yes
BC-655	No	No	No	No	0	28.2284	0	63	Stage IIA	1	1	1	Positive	Positive	Negative	0	1	Grade I	No
BC-656	No	No	No	No	0	20.5078	0	45	Stage IIB	2	1	4.7	Positive	Positive	Negative	0	4	Grade II	Yes
BC-657	No	No	No	Yes	0	26.5338	0	39	Stage I	1	0	1.4	Positive	Positive	Negative	0	1	Grade II	No
BC-658	No	No	No	No	0	21.436	0	49	Stage IIA	1	1	1.7	Positive	Positive	Negative	0	1	Grade II	No
BC-659	No	Yes	No	No	0	28.8754	0	68	Stage I	1	0	0.9	Positive	Positive	Negative	0	1	Grade I	No
BC-660	No	No	No	Yes	0	25.9107	0	71	Stage IIA	2	0	3.3	Positive	Positive	Negative	0	8	Grade II	No
BC-661	No	No	No	No	0	17.7375	0	36	Stage I	1	0	0.035	Negative	Negative	Positive	NA	1	NA	NA
BC-662	No	No	No	No	0	18.8189	0	35	Stage IIB	2	1	2.6	Positive	Positive	Negative	NA	1	Grade II	Yes
BC-663	No	No	No	Yes	0	25.3906	0	44	Stage I	1	0	1.2	Positive	Positive	Negative	0	1	Grade II	No
BC-664	No	No	No	No	0	23.7088	0	31	Stage IIA	2	0	2.1	Negative	Negative	Negative	NA	2	Grade III	No
BC-665	Yes	No	No	No	0	22.4609	0	49	Stage I	1	0	1.1	Positive	Negative	Negative	0	1	Grade I	No
BC-666	No	No	No	No	0	22.8329	0	46	Stage IIIA	1	2	1.7	Positive	Positive	Negative	NA	1	Grade III	Yes
BC-667	No	Yes	No	No	0	24.3418	0	68	Stage I	1	0	1.6	Positive	Positive	Negative	0	1	Grade I	No
BC-668	No	No	No	No	0	18.026	0	34	Stage IIA	2	0	2.4	Negative	Negative	Negative	NA	1	Grade III	Yes
BC-669	No	No	No	Yes	0	24.974	0	64	Stage IIIA	2	2	2.6	Positive	Positive	Positive	NA	1	Grade III	Yes
BC-670	No	No	Yes	Yes	0	26.2985	0	43	Stage IIA	1	1	0.01	Positive	Positive	Negative	NA	2	NA	NA
BC-671	No	No	No	Yes	0	25.711	0	64	Stage I	1	0	1.8	Positive	Positive	Negative	NA	1	Grade II	No
BC-672	No	No	No	No	1	20.8325	1	32	NA	NA	NA	RCB2	Negative	Negative	Negative	NA	NA	NA	NA
BC-673	No	No	No	No	0	19.4674	0	36	Stage I	1	0	0.5	Positive	Positive	Negative	NA	1	Grade II	Yes
BC-674	No	No	No	No	0	18.1955	0	47	Stage IIB	2	1	2.1	Positive	Positive	Negative	0	1	Grade II	No
BC-675	No	No	No	No	0	22.4609	0	36	Stage IIB	2	1	2.1	Negative	Negative	Negative	0	1	Grade III	No
BC-676	No	No	No	No	0	24.1117	0	56	Stage IV	NA	NA	NA	Negative	Positive	Positive	NA	NA	NA	NA
BC-677	No	No	No	No	0	24.8358	0	47	Stage IIIA	2	2	3.3	Positive	Positive	Positive	NA	1	Grade II	Yes
BC-678	No	No	No	No	0	20.83	0	56	Stage IIA	2	0	3	Positive	Positive	Positive	NA	1	Grade II	Yes
BC-679	No	No	No	No	0	29.0943	0	46	Stage IIA	1	1	1.9	Positive	Positive	Negative	NA	1	Grade II	Yes
BC-680	No	No	No	Yes	0	36.1988	0	49	Stage IIIA	1	2	1.7	Positive	Positive	Negative	NA	1	Grade III	Yes
BC-681	No	No	No	No	0	22.9568	0	63	Stage IIB	2	1	2.6	Positive	Positive	Negative	NA	4	NA	No
BC-682	No	No	No	No	0	22.0741	0	64	Stage I	1	0	1.5	Positive	Positive	Negative	0	1	Grade II	No
BC-683	No	No	No	No	0	21.875	0	37	Stage I	1	0	1.2	Positive	Positive	Positive	NA	1	Grade II	Yes
BC-684	No	No	No	No	0	20.9572	0	84	Stage I	1	0	1.3	Positive	Positive	Negative	NA	1	Grade I	No
BC-685	Yes	Yes	Yes	No	0	23.3067	0	82	Stage IIA	1	1	1.8	Positive	Positive	Negative	0	1	Grade II	No
BC-686	No	No	No	No	1	23.3091	1	46	NA	NA	NA	RCB2	Negative	Negative	Negative	NA	NA	NA	NA
BC-687	No	No	No	Yes	0	23.2835	0	55	Stage IIA	2	0	3.4	Negative	Negative	Negative	0	2	NA	Yes
BC-688	No	No	No	No	0	19.1953	0	50	Stage I	1	0	1.5	Positive	Negative	Negative	0	1	Grade II	No
BC-689	No	No	No	No	0	26.6667	0	58	Stage IIA	2	0	2.3	Positive	Negative	Negative	NA	1	Grade III	No
BC-690	No	No	Yes	No	0	25.711	0	47	Stage I	1	0	0.9	Positive	Positive	Negative	NA	1	Grade II	No
BC-691	Yes	Yes	No	Yes	0	23.4375	0	63	Stage IIA	2	0	3	Negative	Negative	Positive	NA	1	Grade II	NA
BC-692	No	No	No	No	0	24.1415	0	49	Stage IIA	2	0	2.3	Positive	Negative	Negative	NA	1	Grade II	No
BC-693	No	No	No	No	0	22.0386	0	35	Stage I	1	0	0.2	Positive	Negative	Negative	NA	1	Grade II	No
BC-694	No	No	No	No	0	18.5529	0	56	Stage 0	0	0	NA	Negative	Negative	NA	NA	NA	NA	NA
BC-695	No	No	No	No	0	22.6003	0	64	Stage I	1	0	1.7	Positive	Positive	Negative	0	1	Grade II	No
BC-696	No	Yes	No	No	0	24.2188	0	65	Stage IIB	2	1	2.2	Positive	Positive	Negative	NA	1	Grade II	No
BC-697	No	Yes	No	No	0	26.2227	0	57	Stage I	1	0	0.3	Positive	Positive	Negative	NA	1	Grade I	NA
BC-698	No	No	No	No	0	25.1532	0	49	Stage IIA	2	0	2.1	Negative	Negative	Positive	NA	1	Grade III	Yes
BC-699	No	No	No	No	0	22.006	0	53	Stage IIB	3	0	5.6	Negative	Positive	Negative	NA	2	Grade III	No
BC-700	No	No	No	No	0	23.5078	0	40	Stage I	1	0	0.14	Negative	Negative	Negative	NA	NA	Grade II	Yes
BC-701	No	No	No	No	0	19.6283	0	45	Stage IIA	2	0	4	Positive	Positive	Negative	0	1	Grade I	No
BC-702	No	Yes	No	Yes	0	22.8928	0	73	Stage I	1	0	1.2	Positive	Positive	Negative	NA	1	Grade II	No
BC-703	No	No	No	Yes	0	34.049	0	50	Stage IIB	2	1	2.8	Positive	Positive	Positive	1	1	Grade II	No
BC-704	No	Yes	No	No	0	23.5304	0	57	Stage IIB	2	1	2.5	Negative	Negative	Negative	NA	1	Grade III	Yes
BC-705	No	No	No	No	0	21.0007	0	40	Stage IIA	1	1	1.7	Positive	Positive	Positive	NA	2	Grade II	Yes
BC-706	No	No	No	No	0	20.9566	0	44	Stage I	1	0	1.1	Positive	Positive	Negative	NA	1	Grade II	No
BC-707	No	No	No	No	0	20.4294	0	56	Stage IIA	2	0	3.5	Negative	Negative	Negative	NA	1	Grade III	No
BC-708	No	No	No	Yes	0	20.7967	0	49	Stage IIB	2	1	3.2	Positive	Positive	Positive	NA	1	Grade III	Yes
BC-709	No	No	No	No	0	27.5482	0	47	Stage I	1	0	1.5	Positive	Positive	Negative	0	1	Grade II	No
BC-710	No	No	No	No	0	24.5632	0	47	Stage I	1	0	1.8	Negative	Negative	Positive	NA	1	Grade III	No
BC-711	No	No	No	No	0	19.9219	0	44	Stage IIIA	2	2	2.7	Positive	Positive	Negative	0	1	Grade II	No
BC-712	No	No	No	No	0	18.4425	0	49	Stage I	1	0	0.7	Negative	Negative	Positive	NA	1	Grade II	Yes
BC-713	No	No	No	No	0	24.3046	0	51	Stage I	1	0	0.8	Positive	Positive	Negative	0	1	Grade II	No
BC-714	No	No	No	No	0	21.6311	0	55	Stage I	1	0	1.1	Negative	Negative	Negative	NA	1	Grade II	No
BC-715	No	No	No	No	1	20.7967	1	46	NA	NA	NA	RCB1	Negative	Negative	Negative	NA	NA	NA	NA
BC-716	No	No	No	No	0	21.0303	0	44	Stage I	1	0	0.1	Positive	Positive	Positive	NA	1	Grade I	NA
BC-717	No	No	No	Yes	1	29.7442	1	54	NA	NA	NA	NA	Positive	Negative	Negative	NA	NA	NA	NA
BC-718	No	No	No	No	1	20.0288	1	32	NA	NA	NA	RCB2	Negative	Negative	Negative	NA	NA	NA	NA
BC-719	Yes	No	No	Yes	0	19.5717	0	49	Stage IIB	2	1	2.5	Positive	Positive	Negative	NA	1	Grade III	Yes
BC-720	No	Yes	Yes	Yes	0	27.4077	0	79	Stage 0	0	0	NA	Negative	Negative	NA	NA	13	NA	NA
BC-721	Yes	No	No	No	0	22.4813	0	49	Stage IIA	1	1	1.4	Positive	Positive	Negative	NA	1	Grade II	No
BC-722	No	No	No	Yes	1	21.9713	0	42	NA	NA	NA	NA	Positive	Positive	Negative	NA	NA	NA	NA
BC-723	No	No	No	No	1	20.4491	0	55	NA	NA	NA	NA	Positive	Positive	Negative	NA	NA	NA	NA
BC-724	No	No	No	No	0	21.0303	0	48	Stage I	1	0	0.3	Positive	Positive	Positive	NA	15	NA	NA
BC-725	No	No	No	No	1	19.1953	0	48	NA	NA	NA	NA	Negative	Negative	Positive	NA	NA	NA	NA
BC-726	No	No	No	No	1	21.79	0	41	NA	NA	NA	NA	Positive	Positive	NA	NA	NA	NA	NA
BC-727	No	No	No	No	0	23.03	0	58	Stage IIA	2	0	2.5	Positive	Positive	Negative	0	1	Grade II	No
BC-728	No	No	No	No	0	20.7512	0	53	Stage IIA	1	1	1.2	Positive	Negative	Positive	1	1	Grade II	Yes
BC-729	No	No	No	No	0	25.8478	0	57	Stage I	1	0	3.8	Positive	Negative	Negative	0	1	Grade III	Yes
BC-730	No	No	No	No	0	26.7094	0	54	Stage I	1	0	2.4	Negative	Negative	Negative	NA	1	Grade III	Yes
BC-731	No	No	No	Yes	0	23.4375	0	54	Stage IIA	1	1	1.8	Positive	Positive	Negative	NA	1	Grade II	Yes
BC-732	No	No	No	No	0	20.4491	0	57	Stage I	1	0	1.3	Positive	Positive	Negative	NA	1	Grade II	Yes
BC-733	No	No	No	No	0	19.3821	0	50	Stage 0	NA	NA	NA	Positive	Positive	NA	NA	17	NA	NA
BC-734	No	No	No	No	0	25	0	53	Stage I	1	0	0.25	Negative	Negative	Positive	NA	2	NA	No
BC-735	No	No	No	No	0	19.8141	0	73	Stage IIA	1	1	1	Negative	Negative	Positive	NA	1	Grade III	No
BC-736	No	Yes	No	No	0	24.4352	0	80	Stage IIB	3	0	5.4	Positive	Positive	Negative	NA	8	NA	NA
BC-737	No	No	No	Yes	0	32.0399	0	50	Stage 0	NA	NA	NA	Positive	Negative	NA	NA	13	NA	NA
BC-738	No	No	No	No	0	21.9098	0	55	Stage IIA	1	1	1.7	Positive	Positive	Positive	1	1	Grade III	Yes
BC-739	No	No	No	No	1	21.5139	0	34	NA	NA	NA	NA	Negative	Negative	Negative	NA	NA	NA	NA
BC-740	No	No	No	No	1	22.5466	0	56	NA	NA	NA	NA	Positive	Positive	Negative	NA	NA	NA	NA
BC-741	No	No	No	No	0	24.4141	0	58	Stage I	1	0	2	Negative	Negative	Positive	NA	2	Grade II	No
BC-742	No	No	No	No	0	24.0346	0	51	Stage IIA	1	1	1.4	Negative	Negative	Positive	NA	1	Grade III	Yes
BC-743	No	No	No	No	0	25.0399	0	68	Stage IIA	2	0	3.4	Negative	Negative	Positive	NA	1	Grade II	No
BC-744	No	No	No	Yes	0	22.0741	0	59	Stage IIB	2	1	2.3	Positive	Positive	Negative	0	1	Grade II	Yes
BC-745	No	Yes	No	No	0	28.8889	0	77	Stage IIB	2	1	2.5	Positive	Positive	Negative	NA	1	Grade III	Yes
BC-746	No	No	No	No	1	21.2279	0	51	NA	NA	NA	NA	Positive	Negative	Positive	NA	NA	NA	NA
BC-747	No	No	No	No	0	21.9899	0	42	Stage 0	NA	NA	NA	Negative	NA	NA	NA	17	NA	NA
BC-748	No	No	No	No	1	20.4294	0	38	NA	NA	NA	NA	Negative	Negative	Negative	NA	NA	NA	NA
BC-749	No	No	No	No	1	26.3672	0	51	NA	NA	NA	NA	Positive	Positive	Negative	NA	NA	NA	NA
BC-750	No	No	No	Yes	0	23.4375	0	73	Stage I	1	0	1.8	Positive	Positive	Negative	NA	16	NA	NA
BC-751	No	Yes	Yes	Yes	0	31.6346	0	67	Stage IIB	2	1	2.6	Positive	Positive	Negative	0	1	Grade II	No
BC-752	No	No	No	No	0	20.6396	0	56	Stage IIA	1	1	1.8	Negative	Negative	Negative	NA	1	Grade III	No
BC-753	No	No	No	No	0	26.0375	0	56	Stage IIIA	2	2	2.1	Positive	Positive	Negative	0	1	Grade II	Yes
BC-754	No	No	No	No	1	21.9899	0	51	NA	NA	NA	NA	Positive	Positive	Negative	NA	NA	NA	NA
BC-755	No	No	No	No	1	22.4609	0	53	NA	NA	NA	NA	NA	NA	Positive	NA	NA	NA	NA
BC-756	No	No	No	No	0	21.5019	0	56	Stage I	1	0	1.9	Negative	Negative	Positive	NA	1	Grade III	No
BC-757	No	No	No	No	1	17.5781	0	45	NA	NA	NA	NA	NA	NA	NA	1	NA	NA	NA
BC-758	No	Yes	No	Yes	1	24.6711	0	53	NA	NA	NA	NA	Positive	Negative	Negative	0	NA	NA	NA
BC-759	No	No	No	No	0	21.6441	0	50	Stage I	1	0	0.05	Negative	Negative	Positive	NA	15	NA	NA
BC-760	No	No	No	No	0	22.0386	0	49	Stage IIA	2	0	2.5	Positive	Positive	NA	NA	1	Grade II	Yes
BC-761	No	No	No	No	0	20.0796	0	50	Stage IIIA	2	2	2.1	NA	NA	NA	NA	1	NA	NA
BC-762	No	No	No	No	0	19.1953	0	53	Stage I	1	0	1.5	Negative	Negative	NA	NA	1	Grade III	No
BC-763	No	Yes	No	No	0	25.6312	0	58	Stage IIA	2	0	2.5	Positive	Positive	Negative	NA	1	Grade II	No
BC-764	No	No	No	No	0	20.5457	0	38	Stage I	1	0	0.6	Positive	Positive	Negative	NA	17	NA	NA
BC-765	No	No	No	No	0	21.0303	0	51	Stage IIIA	2	2	3	Positive	Positive	Negative	NA	1	Grade III	Yes
BC-766	No	No	Yes	No	1	19.7724	0	51	NA	NA	NA	NA	NA	NA	NA	NA	NA	NA	NA
BC-767	No	No	No	No	0	22.806	0	50	Stage IIA	2	0	2.7	Positive	Negative	Negative	0	1	Grade III	No
BC-768	No	No	No	Yes	1	27.2173	0	53	NA	NA	NA	NA	NA	NA	NA	NA	NA	NA	NA
BC-769	No	No	No	No	1	23.3355	0	64	NA	NA	NA	NA	NA	NA	NA	NA	NA	NA	NA
BC-770	No	No	No	No	1	20.202	0	32	NA	NA	NA	NA	NA	NA	NA	NA	NA	NA	NA
BC-771	No	No	No	No	1	25.462	0	38	NA	NA	NA	NA	NA	NA	NA	NA	NA	NA	NA
BC-772	Yes	No	No	Yes	0	23.2335	0	53	Stage I	1	0	1.5	Negative	Negative	Negative	0	1	Grade II	No
BC-773	Yes	Yes	No	No	1	20.7967	0	50	NA	NA	NA	NA	NA	NA	NA	NA	NA	NA	NA
BC-774	No	No	No	No	0	22.4609	0	47	Stage I	1	0	0	Positive	Positive	Positive	NA	1	Grade II	NA
BC-775	No	Yes	Yes	No	0	23.4375	0	55	Stage IIB	2	1	2.9	Positive	Positive	Negative	NA	1	Grade II	Yes
BC-776	No	No	No	No	1	22.5686	0	53	NA	NA	NA	NA	NA	NA	NA	NA	NA	NA	NA
BC-777	No	No	No	Yes	0	20.5457	0	47	Stage I	1	0	1.5	Positive	Positive	Negative	NA	1	NA	No
BC-778	Yes	No	No	No	0	22.4323	0	40	Stage I	1	0	1.4	Positive	Positive	Negative	NA	1	Grade II	No
BC-779	No	No	No	Yes	0	28.5059	0	51	Stage IIA	1	1	1.8	Positive	Positive	Positive	1	1	Grade II	Yes
BC-780	No	Yes	No	No	0	21.0962	0	50	Stage I	1	0	1.4	Positive	Positive	Positive	NA	1	Grade II	No
BC-781	No	No	No	No	0	23.4375	0	48	Stage IIA	2	0	3	Positive	Positive	Negative	NA	2	Grade II	No
BC-782	No	No	No	No	0	24.977	0	48	Stage I	1	0	1.7	Negative	Negative	Negative	NA	1	Grade III	No
BC-783	No	No	No	Yes	1	22.0317	0	51	NA	NA	NA	NA	NA	NA	NA	NA	NA	NA	NA
BC-784	No	No	No	No	0	20.8117	0	55	Stage IIA	2	0	2.4	Negative	Negative	Positive	NA	1	Grade III	No
BC-785	No	No	No	No	1	21.6441	0	67	NA	NA	NA	NA	NA	NA	NA	NA	NA	NA	NA
BC-786	No	No	No	Yes	0	24.4352	0	58	Stage I	1	0	1.5	Positive	Positive	Negative	NA	1	Grade II	No
BC-787	No	No	No	No	0	18.8271	0	54	Stage I	1	0	0.9	Positive	Positive	Negative	NA	1	Grade I	No
BC-788	No	No	No	No	0	24.6294	0	48	Stage IIIC	1	3	1.7	Positive	Positive	Negative	NA	1	Grade II	Yes
BC-789	No	No	No	No	0	22.1003	0	51	Stage I	1	0	1	Positive	Positive	Positive	NA	1	Grade II	No
BC-790	No	No	No	No	0	21.2654	0	53	Stage IIIC	2	3	2.4	Positive	Positive	Negative	0	2	Grade II	Yes
BC-791	No	No	No	No	0	20.83	0	37	Stage IIA	2	0	3	Negative	Negative	Positive	NA	1	Grade III	No
BC-792	No	No	No	No	0	19.0677	0	33	Stage I	1	0	1.5	Positive	Positive	Negative	NA	1	Grade II	No
BC-793	No	No	No	Yes	0	20.9566	0	49	Stage IIA	1	1	1.3	Positive	Negative	Negative	0	4	NA	No
BC-794	No	No	No	No	1	21.6041	0	42	NA	NA	NA	NA	NA	NA	NA	NA	NA	NA	NA
BC-795	No	No	No	No	1	23.1473	0	48	NA	NA	NA	NA	NA	NA	NA	NA	NA	NA	NA
BC-796	No	No	No	No	0	28.8889	0	61	Stage IIIA	2	2	2.5	Positive	Negative	Positive	NA	1	Grade III	Yes
BC-797	No	No	No	No	1	22.0317	0	50	NA	NA	NA	NA	NA	NA	NA	NA	NA	NA	NA
BC-798	No	No	No	No	0	20.0773	0	41	Stage IIA	2	0	2.3	Positive	Positive	Negative	NA	1	Grade II	No
BC-799	No	Yes	No	Yes	1	23.7118	0	59	NA	NA	NA	NA	NA	NA	NA	NA	NA	NA	NA
BC-800	Yes	No	Yes	No	0	24.7676	0	77	Stage I	1	0	0.3	Positive	Positive	Negative	NA	1	Grade II	No
BC-801	No	No	No	No	0	22.8571	0	52	Stage I	1	0	0.5	Positive	Positive	Negative	NA	1	Grade II	No
BC-802	No	No	No	No	1	22.6003	0	31	NA	NA	NA	NA	NA	NA	NA	NA	NA	NA	NA
BC-803	Yes	No	No	Yes	0	26.0262	0	32	Stage I	1	0	0.6	Positive	Negative	Positive	NA	1	Grade III	No
BC-804	No	No	No	Yes	0	25.3906	0	54	Stage I	1	0	1.7	Positive	Positive	Negative	0	2	Grade II	Yes
BC-805	No	No	No	No	0	22.6003	0	50	Stage IIB	2	1	2.1	Positive	Positive	Negative	0	1	Grade II	No
BC-806	No	No	No	No	0	27.0051	0	69	Stage IIB	2	1	2.3	Positive	Positive	Negative	NA	1	Grade II	NA
BC-807	No	No	No	No	1	29.2157	0	43	NA	NA	NA	NA	NA	NA	NA	NA	NA	NA	NA
BC-808	No	No	No	No	0	21.0303	0	46	Stage I	1	0	2	Negative	Negative	Positive	NA	1	Grade III	No
BC-809	No	No	No	Yes	0	24.4956	0	53	Stage I	1	0	0.1	Negative	Negative	Positive	NA	1	NA	No
BC-810	No	No	No	No	0	23.2166	0	52	Stage I	1	0	0.8	Positive	Positive	Negative	0	1	Grade II	No
BC-811	Yes	Yes	No	No	0	20.8889	0	57	Stage 0	NA	0	NA	Positive	Positive	NA	NA	1	NA	No
BC-812	No	Yes	No	No	0	23.4221	0	61	Stage I	1	0	1.8	Positive	Positive	NA	NA	1	Grade III	No
BC-813	No	Yes	No	No	0	23.634	0	66	Stage I	1	0	2	Positive	Negative	Negative	NA	1	Grade II	No
BC-814	No	Yes	No	No	0	25.3906	0	46	Stage IIIC	2	3	4	Positive	Positive	Negative	0	1	Grade II	Yes
BC-815	No	No	No	No	0	20.4294	0	55	Stage I	1	0	0.1	Positive	Positive	NA	NA	15	NA	NA
1. Chemotherapy, Triple-Negative Breast Cancer using the numbers 0 and 1 to indicate no and yes, respectively. 2. Body Mass Index, Age, Estrogen Receptor, Progesterone Receptor are real value. 3. All NA indicate that the information is indeed. 4. Tumor grading and Lymph Nodes represent Tumor Size and lymph node infiltration, respectively, using numerical values to indicate extent. 5. Tumor Size p…
