# Supplementary material for: LipidIN: a comprehensive repository for flash platform-independent annotation and reverse lipidomics
Source: Nat Commun. 2025 May 16;16:4566. doi: 10.1038/s41467-025-59683-5 (PMC12084368; doi:10.1038/s41467-025-59683-5)
Supplement: Supplementary file 3 — Supplementary Data 1-11 [file 41467_2025_59683_MOESM3_ESM.zip › Supplementary Data 1-11/Supplementary Data 11.xlsx]

## Sheet: Sheet1
Supplementary Data 11. Terminology and Definitions Summary.
Terminology and Definitions	Details
Bias Matrix	Similar to the weight matrix, the bias matrix is a set of parameters added to the weighted sum of inputs before passing the result through an activation function. Biases allow the network to shift the activation function and provide more flexibility, enabling the model to learn patterns that aren't strictly tied to zero-centered data. In most cases, each neuron has its own bias.
Confidence interval	Confidence Interval (CI) is a statistical concept that provides a range of values within which we expect a population parameter (such as a mean or proportion) to lie, based on a sample of data. It is a tool used to express the uncertainty or variability associated with a sample estimate.
Dichotomy / binary search	Dichotomy, or binary search, is an efficient algorithm for finding a target value within a sorted array. It works by repeatedly dividing the search interval in half. If the target value is less than the middle element, the search continues in the lower half; if it’s greater, the search continues in the upper half. This process continues until the target value is found or the interval is empty. Th…
Downsampling and Upsampling (U-Net Concept)	These processes modify the resolution of the data to improve model predictions. Downsampling reduces the resolution to simplify data and reduce noise, while upsampling increases the resolution to better capture fine details. U-Net is a deep learning model commonly used for these tasks, especially in image segmentation, and is adapted here for lipid fingerprint regeneration.
Encoder with multi-head self-attention	An encoder is a type of neural network layer used to process input data, especially in transformer models. Multi-head self-attention allows the model to focus on different parts of the input data simultaneously, which helps in learning complex relationships in lipid spectra for better prediction and feature extraction.
Expeditious querying	The EQ module is a fast theoretical spectra search tool capable of performing millions of searches per second. It optimizes data structures using methods such as dichotomy and hash tables. By employing these methods, the EQ module enhances its search efficiency, enabling rapid and accurate spectral matching.
Feature Learning	Feature learning refers to the process where a model automatically discovers the representations (features) that are most useful for a given task, usually through unsupervised or semi-supervised learning techniques. In deep learning, this process often happens in layers, with each layer learning increasingly abstract features from the raw input data. The goal is to enable the model to extract mea…
Feed-forward Network	A feed-forward network is a type of artificial neural network where the connections between the nodes (neurons) do not form cycles. Information flows in one direction from input to output through intermediate hidden layers, without any feedback loops. This is the most basic type of neural network, used for tasks like classification and regression.
Fitting Parameters	Fitting parameters are the values or coefficients that are learned by a model during the training process. These parameters define the relationship between input features and output predictions. In machine learning, fitting parameters are optimized to minimize the error between the predicted outputs and the true labels in the training data. Examples of fitting parameters include weights and biase…
Fragment fingerprints / fingerprint spectra	Fingerprint spectra refer to unique mass spectrometry profiles that capture specific features of lipid substances, in addition to the common characteristic spectra shared across various mass spectrometry systems. Unlike the widely recognized peaks that represent general lipid characteristics, fingerprint spectra include distinctive peaks that may be present in individual mass spectrometry systems…
Hash Table	A hash table is a data structure that implements an associative array, allowing for fast data retrieval. It uses a hash function to compute an index (or hash code) into an array of buckets or slots, from which the desired value can be found. This allows for average-case time complexity of O(1) for insertions, deletions, and lookups, making hash tables very efficient for scenarios where quick data…
Hierarchical library	The 5-level hierarchical library is a mass spectrometry database categorized by the researcher based on the analytical significance of each MS2 characteristic peak. The specific meaning of each level is detailed in the article.
Intraclass relative retention time	Refers to the variation in retention time within a group after the annotation results have been categorized in two ways: by the same subcategory with identical total unsaturation or by the same subcategory with the same combination of sub-unsaturation. Once categorized, the relative change in retention time within each category will be modeled.
Intra-feature learning	A learning process where a model focuses on understanding the relationships within individual features (e.g., mass-to-charge ratios and intensities of lipids in mass spectrometry) before considering how they relate to each other across different features. It helps in extracting useful information from each feature independently.
Latent Matrix	A latent matrix is a matrix that represents hidden or unobserved features in a model, often learned during the training process. In the context of dimensionality reduction or matrix factorization, the latent matrix captures the underlying factors or structures in the data that explain its variation. In some contexts, like collaborative filtering or autoencoders, the latent matrix can represent co…
Linear time complexity	Linear time complexity refers to an algorithm whose runtime grows proportionally to the size of the input data. It is commonly denoted as O(n), where n represents the size of the input.
Lipid categories intelligence	In this paper, we present a search algorithm designed to ensure that the retention times of annotated results adhere to the three rules: ECN, ESCN, and IUP.
Multi-simulation model	A multi-simulation model refers to a simulation framework that operates under two specific scenarios: one based on total unsaturation and the other on sub-unsaturation composition. The primary goal of this model is to identify combinations of annotation results that best satisfy three specified rules.
Non-informative prior greedy algorithm	The Non-informative Prior Greedy Algorithm is a concept that combines elements from Bayesian statistics and optimization algorithms, particularly in the context of parameter estimation or model selection. Here’s a breakdown of the key components. Here, we refer to the method of matching all theoretical spectra using MS2 and precursor m/z values, without considering retention time as prior informa…
Platform Transfer	Platform transfer refers to the ability of the WMYn method to perform consistently across different experimental setups or mass spectrometry systems, ensuring that lipid annotation can be reliably transferred between different instruments (e.g., Orbitrap vs. qTOF MS systems).
Querying	Querying between spectra refers to the process of searching for and retrieving specific information from spectral data, which is often used in fields like mass spectrometry, analytical chemistry, and metabolomics.
Recall (Intersection Count of Tool and Article Annotations / Total Article Annotations)	The number of elements annotated both in the tool and published result, divided by the total number of compositions shown in the articel. It is important to note that this requires the annotated results to have same composition annotations, which is a more in-depth annotation than C:DB, with a retention time error of less than 0.15 minutes.
Self-attention	A mechanism within machine learning models (especially transformers) where each part of the input data (e.g., a spectrum of lipid mass) attends to every other part of the data to capture dependencies and relationships. It’s essential in processing sequences or data with complex internal structures.
Spectral Entropy Similarity	This is a method used to evaluate how similar two mass spectrometry spectra are by comparing their entropy. Entropy measures the amount of uncertainty or disorder in the data. In this case, spectral entropy similarity quantifies how closely a predicted spectrum matches the reference or experimentally obtained spectrum.
Squared time complexity	Squared time complexity refers to an algorithm whose runtime grows proportionally to the square of the size of the input data. It is commonly denoted as O(n^2), where n^2 represents the size of the input.
Time complexity	Time complexity is a computational concept that describes the amount of time an algorithm takes to complete as a function of the length of the input. It provides a way to evaluate the efficiency of an algorithm in terms of its performance and scalability.
U-Net	A deep learning architecture commonly used for image segmentation tasks but adapted here for downsampling and upsampling tasks in lipidomics. The architecture features symmetric encoder-decoder structures, making it effective for regenerating or enhancing features like lipid fingerprints.
Weight Matrix	In neural networks, the weight matrix is a collection of parameters that define the strength of connections between neurons in adjacent layers. Each element in the weight matrix corresponds to the weight applied to the connection between two neurons. During training, these weights are updated using optimization algorithms (like gradient descent) to minimize the loss function and improve the netwo…
