# Supplementary material for: LipidIN: a comprehensive repository for flash platform-independent annotation and reverse lipidomics
Source: Nat Commun. 2025 May 16;16:4566. doi: 10.1038/s41467-025-59683-5 (PMC12084368; doi:10.1038/s41467-025-59683-5)
Supplement: Supplementary file 3 — Supplementary Data 1-11 [file 41467_2025_59683_MOESM3_ESM.zip › Supplementary Data 1-11/Supplementary Data 2.xlsx]

## Sheet: Public dataset Information
Supplementary Data 2. Published dataset used in Benchmark
Dataset ID	Sample Type	Instruments	References
ST002384	Curcumin and epigallocatechin gallate on IgE-mediated degranulation of RBL-2H3 cells	Analysis Type Detail: LC-MS Chromatography type: Reversed phase Chromatography system: Thermo Dionex Ultimate 3000 Column: Waters Acquity BEH C8 (100 x 2.1mm,1.7um) MS Type: ESI MS instrument type: Orbitrap MS instrument name: Thermo Q Exactive HF-X Orbitrap	Zeng, J. et al. Anti-Allergic Effect of Dietary Polyphenols Curcumin and Epigallocatechin Gallate via Anti-Degranulation in IgE/Antigen-Stimulated Mast Cell Model: A Lipidomics Perspective. Metabolites 13, 628 (2023).
ST003514	NIST SRM 1950	Lipids from SRM 1950 were extracted using a single-phase extraction protocol with a three solvent combination known as MMC method —MeOH/MTBE/CHCl3 (4:3:3, v/v/v)— that employs a single protein precipitation step with one-phase solvent extraction mixture. SRM 1950 were analyzed by RP-UHPLC using an Agilent 1290 Infinity II UHPLC system coupled to an Agilent 6545 QTOF-MS (Agilent Technologies, Sant…	Martínez S. et al. A. Highly reliable LC-MS lipidomics database for efficient human plasma profiling based on NIST SRM 1950. J Lipid Res. 2024 Oct 10;65(11):100671.
DM0031	Mouse Adrenal gland, Mouse Brain, Mouse Brown adipose tissue, Mouse Eye, Mouse Kidney, Mouse Liver, Mouse Skeletal muscle, Mouse Skin, Mouse Small intestine, Mouse Testis, Mouse White adipose tissue, Mouse cultured cell 3T3-L1, Mouse cultured cell C2C12, Human cultured cell HEK293, Human cultured cell HeLa, Mouse Heart, Mouse Lung, Mouse Macrophage, Mouse Plasma, Mouse Spleen, Plant Arabidopsis t…	MS: Sciex TripleTOF 6600, Sciex TripleTOF 5600+, Bruker timsTOF Pro, Waters XevoG2 QTOF, Thermo Q Exactive Plus, Agilent 6546 QTOF.	Tsugawa, H. et al. A lipidome atlas in MS-DIAL 4. Nature Biotechnology 38, 1159-1163 (2020).
DM0044	Ear, Kidney, Liver, Lung, Mesentery, Muscle, Plasma, Skin, Spleen, Feces, Bone marrow, Small intestine, and Large intestine in mouse.	Sciex TripleTOF 6600	Tsugawa, H. et al. A lipidome landscape of aging in mice. Nature Aging 4, 709-726 (2024).
MTBLS4684	Gingival tissues	Analysis Type Detail: LC-MS Chromatography type: Reversed phase Chromatography system: Agilent UHPLC Column: Phenomenex Kinetex C18 column (2.1 mm x 100 mm, 1.7 μm) MS Type: ESI MS instrument type: Triple TOF MS instrument name: Triple TOF 5600	Zhou, M. et al. Lipidomic analysis reveals altered lipid profiles of gingival tissues with periodontitis. Journal of Clinical Periodontology 49, 1192-1202 (2022).
MTBLS6965	Retina	Analysis Type Detail: LC-MS Chromatography type: Reversed phase Chromatography system: UHPLC Nexera, Shimadzu, Kyoto, Japan Column: Phenomenex C18 column (1.6 μm, 2.1 mm i.d. x 100 mm, CORTECS, Waters Corporation, Milford, USA) MS Type: ESI MS instrument type: ESI-TOFMS MS instrument name: Triple TOF 6600	Inague, A. et al. Oxygen-induced pathological angiogenesis promotes intense lipid synthesis and remodeling in the retina. iScience 26, 106777 (2023).
MTBLS1369	Homo sapiens Platelet	Analysis Type Detail: LC-MS Chromatography type: Reversed phase Chromatography system: UltiMate 3000-system from Thermo Fisher Scientific (Darmstadt, Germany) Column: Ascentis Express C18 main column (150 mm × 2.1 mm, 2.7 µm, Supelco) MS Type: HESI source MS instrument type: Orbitrap MS instrument name: Q-Exactive HF (QEx HF) mass spectrometer (Thermo Scientific, Bremen, Germany)	Peng, B. et al. LipidCreator workbench to probe the lipidomic landscape. Nature Communications 11, 2057 (2020).
MTBLS4654	Caenorhabditis elegans Whole Organism	Analysis Type Detail: LC-MS Chromatography type: Reversed phase Chromatography system:Vanquish UPLC Column: Thermo Accucore Vanquish C18+ (2.1 x 150 mm with particle size 1.5 um) MS Type: electrospray ionization MS instrument type: Orbitrap MS instrument name: Lumos orbitrap mass spectrometer (Thermo Fisher Scientific)	Savini, M. et al. Lysosome lipid signalling from the periphery to neurons regulates longevity. Nature Cell Biology 24, 906-916 (2022).
MTBLS6511	Homo sapiens HEK-293 cells	Analysis Type Detail: LC-MS Chromatography type: Reversed phase Chromatography system:Vanquish UHPLC System (Thermo Fisher Scientific) Column: Ascentis Express C18 150 x 2.1 mm column (Millipore Sigma 53825-U) coupled with a 5 x 2.1 mm guard (Sigma-Aldrich 53500-U) MS Type: Heated electrospray ionization (HESI) MS instrument name: ID-X tribrid mass spectrometer (Thermo Fisher Scientific)	Fasimoye, R. et al. Golgi-IP, a tool for multimodal analysis of Golgi molecular content. Proceedings of the National Academy of Sciences 120, e2219953120 (2023).
