# Supplementary material for: LipidIN: a comprehensive repository for flash platform-independent annotation and reverse lipidomics
Source: Nat Commun. 2025 May 16;16:4566. doi: 10.1038/s41467-025-59683-5 (PMC12084368; doi:10.1038/s41467-025-59683-5)
Supplement: Supplementary file 3 — Supplementary Data 1-11 [file 41467_2025_59683_MOESM3_ESM.zip › Supplementary Data 1-11/Supplementary Data 3.xlsx]

## Sheet: Table S3
Supplementary Data 3. Negative ionization mode annotations of Flash entropy.
ID	Annotation results	Fomula	CCS	Adduction	Score	Methods	Rt/min	File
1433	ADGGA 12:0_14:0_16:0	C51H94O12	307.62	[M-H]-	0.675961	Open Search	6.23177	RQC-6-ddms
1438	ADGGA 12:0_14:0_16:0	C51H94O12	307.62	[M-H]-	0.685953	Open Search	6.28448	RQC-5-ddms
1719	ADGGA 12:0_14:0_16:0	C51H94O12	307.62	[M-H]-	0.683295	Open Search	7.31676	RQC-4-ddms
1426	ADGGA 12:0_14:0_16:0	C51H94O12	307.62	[M-H]-	0.688602	Open Search	6.31086	RQC-4-ddms
1522	ADGGA 12:0_14:0_16:1	C51H92O12	305.05	[M-H]-	0.735544	Open Search	6.54067	RQC-6-ddms
1468	ADGGA 12:0_14:0_16:1	C51H92O12	305.05	[M-H]-	0.712906	Open Search	6.38824	RQC-5-ddms
1447	ADGGA 12:0_14:0_16:1	C51H92O12	305.05	[M-H]-	0.722105	Open Search	6.38239	RQC-4-ddms
1433	ADGGA 14:0_12:0_16:0	C51H94O12	305.64	[M-H]-	0.675961	Open Search	6.23177	RQC-6-ddms
1397	ADGGA 14:0_12:0_16:0	C51H94O12	305.64	[M-H]-	0.614638	Open Search	6.14375	RQC-5-ddms
1438	ADGGA 14:0_12:0_16:0	C51H94O12	305.64	[M-H]-	0.685953	Open Search	6.28448	RQC-5-ddms
1719	ADGGA 14:0_12:0_16:0	C51H94O12	305.64	[M-H]-	0.683295	Open Search	7.31676	RQC-4-ddms
1426	ADGGA 14:0_12:0_16:0	C51H94O12	305.64	[M-H]-	0.688602	Open Search	6.31086	RQC-4-ddms
1522	ADGGA 14:0_12:0_16:1	C51H92O12	303.03	[M-H]-	0.735544	Open Search	6.54067	RQC-6-ddms
1468	ADGGA 14:0_12:0_16:1	C51H92O12	303.03	[M-H]-	0.712906	Open Search	6.38824	RQC-5-ddms
1447	ADGGA 14:0_12:0_16:1	C51H92O12	303.03	[M-H]-	0.722105	Open Search	6.38239	RQC-4-ddms
1367	ADGGA 14:0_14:0_14:0	C51H94O12	307.26	[M-H]-	0.617489	Open Search	6.1055	RQC-4-ddms
1616	ADGGA 14:0_14:0_16:0	C53H98O12	312.33	[M-H]-	0.639136	Open Search	6.8616	RQC-6-ddms
1762	ADGGA 14:0_14:0_16:0	C53H98O12	312.33	[M-H]-	0.751905	Open Search	7.37153	RQC-6-ddms
1756	ADGGA 14:0_14:0_16:0	C53H98O12	312.33	[M-H]-	0.654766	Open Search	7.34633	RQC-6-ddms
1707	ADGGA 14:0_14:0_16:0	C53H98O12	312.33	[M-H]-	0.623574	Open Search	7.17537	RQC-6-ddms
1745	ADGGA 14:0_14:0_16:0	C53H98O12	312.33	[M-H]-	0.712323	Open Search	7.3093	RQC-6-ddms
2243	ADGGA 14:0_14:0_16:0	C53H98O12	312.33	[M-H]-	0.628783	Open Search	9.02806	RQC-6-ddms
1375	ADGGA 14:0_14:0_16:0	C53H98O12	312.33	[M-H]-	0.681435	Open Search	6.02793	RQC-6-ddms
2080	ADGGA 14:0_14:0_16:0	C53H98O12	312.33	[M-H]-	0.678591	Open Search	8.4597	RQC-6-ddms
2042	ADGGA 14:0_14:0_16:0	C53H98O12	312.33	[M-H]-	0.696516	Open Search	8.3358	RQC-6-ddms
1422	ADGGA 14:0_14:0_16:0	C53H98O12	312.33	[M-H]-	0.625803	Open Search	6.1949	RQC-6-ddms
1433	ADGGA 14:0_14:0_16:0	C53H98O12	312.33	[M-H]-	0.650601	Open Search	6.23177	RQC-6-ddms
1908	ADGGA 14:0_14:0_16:0	C53H98O12	312.33	[M-H]-	0.676058	Open Search	7.86765	RQC-6-ddms
1925	ADGGA 14:0_14:0_16:0	C53H98O12	312.33	[M-H]-	0.666688	Open Search	7.92976	RQC-6-ddms
1582	ADGGA 14:0_14:0_16:0	C53H98O12	312.33	[M-H]-	0.608804	Open Search	6.77845	RQC-5-ddms
1680	ADGGA 14:0_14:0_16:0	C53H98O12	312.33	[M-H]-	0.624218	Open Search	7.11975	RQC-5-ddms
1714	ADGGA 14:0_14:0_16:0	C53H98O12	312.33	[M-H]-	0.755734	Open Search	7.23296	RQC-5-ddms
1716	ADGGA 14:0_14:0_16:0	C53H98O12	312.33	[M-H]-	0.700915	Open Search	7.23934	RQC-5-ddms
1738	ADGGA 14:0_14:0_16:0	C53H98O12	312.33	[M-H]-	0.749803	Open Search	7.32261	RQC-5-ddms
1890	ADGGA 14:0_14:0_16:0	C53H98O12	312.33	[M-H]-	0.713277	Open Search	7.84407	RQC-5-ddms
2261	ADGGA 14:0_14:0_16:0	C53H98O12	312.33	[M-H]-	0.662195	Open Search	9.1237	RQC-5-ddms
1360	ADGGA 14:0_14:0_16:0	C53H98O12	312.33	[M-H]-	0.683727	Open Search	6.0117	RQC-5-ddms
1397	ADGGA 14:0_14:0_16:0	C53H98O12	312.33	[M-H]-	0.621472	Open Search	6.14375	RQC-5-ddms
2062	ADGGA 14:0_14:0_16:0	C53H98O12	312.33	[M-H]-	0.688974	Open Search	8.43483	RQC-5-ddms
2027	ADGGA 14:0_14:0_16:0	C53H98O12	312.33	[M-H]-	0.69422	Open Search	8.32108	RQC-5-ddms
1965	ADGGA 14:0_14:0_16:0	C53H98O12	312.33	[M-H]-	0.609691	Open Search	8.09926	RQC-5-ddms
1912	ADGGA 14:0_14:0_16:0	C53H98O12	312.33	[M-H]-	0.650574	Open Search	7.91786	RQC-5-ddms
1660	ADGGA 14:0_14:0_16:0	C53H98O12	312.33	[M-H]-	0.625	Open Search	7.11293	RQC-4-ddms
1691	ADGGA 14:0_14:0_16:0	C53H98O12	312.33	[M-H]-	0.689227	Open Search	7.2192	RQC-4-ddms
1719	ADGGA 14:0_14:0_16:0	C53H98O12	312.33	[M-H]-	0.745343	Open Search	7.31676	RQC-4-ddms
1869	ADGGA 14:0_14:0_16:0	C53H98O12	312.33	[M-H]-	0.709542	Open Search	7.83522	RQC-4-ddms
1899	ADGGA 14:0_14:0_16:0	C53H98O12	312.33	[M-H]-	0.6327	Open Search	7.93739	RQC-4-ddms
2206	ADGGA 14:0_14:0_16:0	C53H98O12	312.33	[M-H]-	0.613867	Open Search	9.00226	RQC-4-ddms
2240	ADGGA 14:0_14:0_16:0	C53H98O12	312.33	[M-H]-	0.666775	Open Search	9.11552	RQC-4-ddms
1337	ADGGA 14:0_14:0_16:0	C53H98O12	312.33	[M-H]-	0.708159	Open Search	6.0011	RQC-4-ddms
2042	ADGGA 14:0_14:0_16:0	C53H98O12	312.33	[M-H]-	0.670548	Open Search	8.42839	RQC-4-ddms
1996	ADGGA 14:0_14:0_16:0	C53H98O12	312.33	[M-H]-	0.673311	Open Search	8.27611	RQC-4-ddms
1943	ADGGA 14:0_14:0_16:0	C53H98O12	312.33	[M-H]-	0.617539	Open Search	8.08489	RQC-4-ddms
1572	ADGGA 14:0_14:0_16:1	C53H96O12	308.85	[M-H]-	0.726678	Open Search	6.71378	RQC-6-ddms
1522	ADGGA 14:0_14:0_16:1	C53H96O12	308.85	[M-H]-	0.699384	Open Search	6.54067	RQC-6-ddms
1470	ADGGA 14:0_14:0_16:1	C53H96O12	308.85	[M-H]-	0.656268	Open Search	6.35359	RQC-6-ddms
1478	ADGGA 14:0_14:0_16:1	C53H96O12	308.85	[M-H]-	0.611379	Open Search	6.38192	RQC-6-ddms
2017	ADGGA 14:0_14:0_16:1	C53H96O12	308.85	[M-H]-	0.674004	Open Search	8.24392	RQC-6-ddms
1527	ADGGA 14:0_14:0_16:1	C53H96O12	308.85	[M-H]-	0.736234	Open Search	6.59365	RQC-5-ddms
1468	ADGGA 14:0_14:0_16:1	C53H96O12	308.85	[M-H]-	0.723693	Open Search	6.38824	RQC-5-ddms
1455	ADGGA 14:0_14:0_16:1	C53H96O12	308.85	[M-H]-	0.64142	Open Search	6.33709	RQC-5-ddms
2003	ADGGA 14:0_14:0_16:1	C53H96O12	308.85	[M-H]-	0.67425	Open Search	8.2313	RQC-5-ddms
1567	ADGGA 14:0_14:0_16:1	C53H96O12	308.85	[M-H]-	0.623796	Open Search	6.79609	RQC-4-ddms
1575	ADGGA 14:0_14:0_16:1	C53H96O12	308.85	[M-H]-	0.616658	Open Search	6.81641	RQC-4-ddms
1506	ADGGA 14:0_14:0_16:1	C53H96O12	308.85	[M-H]-	0.734835	Open Search	6.58762	RQC-4-ddms
1447	ADGGA 14:0_14:0_16:1	C53H96O12	308.85	[M-H]-	0.723753	Open Search	6.38239	RQC-4-ddms
1432	ADGGA 14:0_14:0_16:1	C53H96O12	308.85	[M-H]-	0.640823	Open Search	6.32486	RQC-4-ddms
1982	ADGGA 14:0_14:0_16:1	C53H96O12	308.85	[M-H]-	0.666701	Open Search	8.22096	RQC-4-ddms
1584	ADGGA 14:0_14:0_20:4	C57H98O12	313.23	[M-H]-	0.624658	Open Search	6.75307	RQC-6-ddms
1529	ADGGA 14:0_14:0_20:4	C57H98O12	313.23	[M-H]-	0.600254	Open Search	6.55703	RQC-6-ddms
1610	ADGGA 14:0_14:0_20:4	C57H98O12	313.23	[M-H]-	0.611606	Open Search	6.8379	RQC-6-ddms
1448	ADGGA 14:0_14:0_20:4	C57H98O12	313.23	[M-H]-	0.624463	Open Search	6.27804	RQC-6-ddms
1583	ADGGA 14:0_14:0_20:4	C57H98O12	313.23	[M-H]-	0.640378	Open Search	6.78078	RQC-5-ddms
1547	ADGGA 14:0_14:0_20:4	C57H98O12	313.23	[M-H]-	0.668988	Open Search	6.66289	RQC-5-ddms
1561	ADGGA 14:0_14:0_20:4	C57H98O12	313.23	[M-H]-	0.632899	Open Search	6.77082	RQC-4-ddms
1507	ADGGA 14:0_14:0_20:4	C57H98O12	313.23	[M-H]-	0.683284	Open Search	6.58996	RQC-4-ddms
1537	ADGGA 14:0_14:0_22:5	C59H100O12	320.09	[M-H]-	0.629893	Open Search	6.62826	RQC-5-ddms
1516	ADGGA 14:0_14:0_22:5	C59H100O12	320.09	[M-H]-	0.629952	Open Search	6.62227	RQC-4-ddms
1572	ADGGA 14:0_14:1_16:1	C53H94O12	306.71	[M-H]-	0.693164	Open Search	6.71378	RQC-6-ddms
1634	ADGGA 14:0_14:1_16:1	C53H94O12	306.71	[M-H]-	0.644242	Open Search	6.92614	RQC-6-ddms
1577	ADGGA 14:0_14:1_16:1	C53H94O12	306.71	[M-H]-	0.697432	Open Search	6.76676	RQC-5-ddms
1527	ADGGA 14:0_14:1_16:1	C53H94O12	306.71	[M-H]-	0.698857	Open Search	6.59365	RQC-5-ddms
1567	ADGGA 14:0_14:1_16:1	C53H94O12	306.71	[M-H]-	0.716443	Open Search	6.79609	RQC-4-ddms
1506	ADGGA 14:0_14:1_16:1	C53H94O12	306.71	[M-H]-	0.695958	Open Search	6.58762	RQC-4-ddms
1616	ADGGA 14:0_16:0_16:0	C55H102O12	314.83	[M-H]-	0.608838	Open Search	6.8616	RQC-6-ddms
1762	ADGGA 14:0_16:0_16:0	C55H102O12	314.83	[M-H]-	0.745445	Open Search	7.37153	RQC-6-ddms
1756	ADGGA 14:0_16:0_16:0	C55H102O12	314.83	[M-H]-	0.651685	Open Search	7.34633	RQC-6-ddms
1707	ADGGA 14:0_16:0_16:0	C55H102O12	314.83	[M-H]-	0.630093	Open Search	7.17537	RQC-6-ddms
1745	ADGGA 14:0_16:0_16:0	C55H102O12	314.83	[M-H]-	0.710635	Open Search	7.3093	RQC-6-ddms
2243	ADGGA 14:0_16:0_16:0	C55H102O12	314.83	[M-H]-	0.670899	Open Search	9.02806	RQC-6-ddms
1375	ADGGA 14:0_16:0_16:0	C55H102O12	314.83	[M-H]-	0.681206	Open Search	6.02793	RQC-6-ddms
2080	ADGGA 14:0_16:0_16:0	C55H102O12	314.83	[M-H]-	0.710287	Open Search	8.4597	RQC-6-ddms
2042	ADGGA 14:0_16:0_16:0	C55H102O12	314.83	[M-H]-	0.708774	Open Search	8.3358	RQC-6-ddms
1908	ADGGA 14:0_16:0_16:0	C55H102O12	314.83	[M-H]-	0.675294	Open Search	7.86765	RQC-6-ddms
1925	ADGGA 14:0_16:0_16:0	C55H102O12	314.83	[M-H]-	0.639821	Open Search	7.92976	RQC-6-ddms
1680	ADGGA 14:0_16:0_16:0	C55H102O12	314.83	[M-H]-	0.63145	Open Search	7.11975	RQC-5-ddms
1714	ADGGA 14:0_16:0_16:0	C55H102O12	314.83	[M-H]-	0.756158	Open Search	7.23296	RQC-5-ddms
1716	ADGGA 14:0_16:0_16:0	C55H102O12	314.83	[M-H]-	0.7016	Open Search	7.23934	RQC-5-ddms
1738	ADGGA 14:0_16:0_16:0	C55H102O12	314.83	[M-H]-	0.74228	Open Search	7.32261	RQC-5-ddms
1890	ADGGA 14:0_16:0_16:0	C55H102O12	314.83	[M-H]-	0.700446	Open Search	7.84407	RQC-5-ddms
2261	ADGGA 14:0_16:0_16:0	C55H102O12	314.83	[M-H]-	0.633939	Open Search	9.1237	RQC-5-ddms
2222	ADGGA 14:0_16:0_16:0	C55H102O12	314.83	[M-H]-	0.633805	Open Search	8.98769	RQC-5-ddms
1360	ADGGA 14:0_16:0_16:0	C55H102O12	314.83	[M-H]-	0.684833	Open Search	6.0117	RQC-5-ddms
2062	ADGGA 14:0_16:0_16:0	C55H102O12	314.83	[M-H]-	0.718783	Open Search	8.43483	RQC-5-ddms
2027	ADGGA 14:0_16:0_16:0	C55H102O12	314.83	[M-H]-	0.692637	Open Search	8.32108	RQC-5-ddms
2011	ADGGA 14:0_16:0_16:0	C55H102O12	314.83	[M-H]-	0.6082	Open Search	8.26128	RQC-5-ddms
1912	ADGGA 14:0_16:0_16:0	C55H102O12	314.83	[M-H]-	0.61683	Open Search	7.91786	RQC-5-ddms
1660	ADGGA 14:0_16:0_16:0	C55H102O12	314.83	[M-H]-	0.632056	Open Search	7.11293	RQC-4-ddms
1691	ADGGA 14:0_16:0_16:0	C55H102O12	314.83	[M-H]-	0.69378	Open Search	7.2192	RQC-4-ddms
1719	ADGGA 14:0_16:0_16:0	C55H102O12	314.83	[M-H]-	0.735988	Open Search	7.31676	RQC-4-ddms
1869	ADGGA 14:0_16:0_16:0	C55H102O12	314.83	[M-H]-	0.699782	Open Search	7.83522	RQC-4-ddms
2206	ADGGA 14:0_16:0_16:0	C55H102O12	314.83	[M-H]-	0.655755	Open Search	9.00226	RQC-4-ddms
2240	ADGGA 14:0_16:0_16:0	C55H102O12	314.83	[M-H]-	0.639839	Open Search	9.11552	RQC-4-ddms
1337	ADGGA 14:0_16:0_16:0	C55H102O12	314.83	[M-H]-	0.707461	Open Search	6.0011	RQC-4-ddms
2042	ADGGA 14:0_16:0_16:0	C55H102O12	314.83	[M-H]-	0.701856	Open Search	8.42839	RQC-4-ddms
1996	ADGGA 14:0_16:0_16:0	C55H102O12	314.83	[M-H]-	0.703378	Open Search	8.27611	RQC-4-ddms
1627	ADGGA 14:0_16:0_16:1	C55H100O12	313.36	[M-H]-	0.635445	Open Search	6.89852	RQC-6-ddms
1634	ADGGA 14:0_16:0_16:1	C55H100O12	313.36	[M-H]-	0.604177	Open Search	6.92614	RQC-6-ddms
1766	ADGGA 14:0_16:0_16:1	C55H100O12	313.36	[M-H]-	0.683841	Open Search	7.38088	RQC-6-ddms
1858	ADGGA 14:0_16:0_16:1	C55H100O12	313.36	[M-H]-	0.638367	Open Search	7.69652	RQC-6-ddms
1800	ADGGA 14:0_16:0_16:1	C55H100O12	313.36	[M-H]-	0.677764	Open Search	7.4954	RQC-6-ddms
1822	ADGGA 14:0_16:0_16:1	C55H100O12	313.36	[M-H]-	0.728381	Open Search	7.57893	RQC-6-ddms
1810	ADGGA 14:0_16:0_16:1	C55H100O12	313.36	[M-H]-	0.630017	Open Search	7.52844	RQC-6-ddms
1846	ADGGA 14:0_16:0_16:1	C55H100O12	313.36	[M-H]-	0.710693	Open Search	7.6573	RQC-6-ddms
1463	ADGGA 14:0_16:0_16:1	C55H100O12	313.36	[M-H]-	0.669435	Open Search	6.33562	RQC-6-ddms
2017	ADGGA 14:0_16:0_16:1	C55H100O12	313.36	[M-H]-	0.660993	Open Search	8.24392	RQC-6-ddms
1577	ADGGA 14:0_16:0_16:1	C55H100O12	313.36	[M-H]-	0.634764	Open Search	6.76676	RQC-5-ddms
1613	ADGGA 14:0_16:0_16:1	C55H100O12	313.36	[M-H]-	0.631768	Open Search	6.8847	RQC-5-ddms
1783	ADGGA 14:0_16:0_16:1	C55H100O12	313.36	[M-H]-	0.633534	Open Search	7.4726	RQC-5-ddms
1784	ADGGA 14:0_16:0_16:1	C55H100O12	313.36	[M-H]-	0.681291	Open Search	7.47493	RQC-5-ddms
1787	ADGGA 14:0_16:0_16:1	C55H100O12	313.36	[M-H]-	0.688668	Open Search	7.4932	RQC-5-ddms
1775	ADGGA 14:0_16:0_16:1	C55H100O12	313.36	[M-H]-	0.640591	Open Search	7.44425	RQC-5-ddms
1797	ADGGA 14:0_16:0_16:1	C55H100O12	313.36	[M-H]-	0.727306	Open Search	7.52783	RQC-5-ddms
1744	ADGGA 14:0_16:0_16:1	C55H100O12	313.36	[M-H]-	0.700965	Open Search	7.33667	RQC-5-ddms
1824	ADGGA 14:0_16:0_16:1	C55H100O12	313.36	[M-H]-	0.714122	Open Search	7.61327	RQC-5-ddms
1447	ADGGA 14:0_16:0_16:1	C55H100O12	313.36	[M-H]-	0.625844	Open Search	6.31677	RQC-5-ddms
1933	ADGGA 14:0_16:0_16:1	C55H100O12	313.36	[M-H]-	0.631861	Open Search	7.98932	RQC-5-ddms
1567	ADGGA 14:0_16:0_16:1	C55H100O12	313.36	[M-H]-	0.663464	Open Search	6.79609	RQC-4-ddms
1594	ADGGA 14:0_16:0_16:1	C55H100O12	313.36	[M-H]-	0.656128	Open Search	6.88181	RQC-4-ddms
1767	ADGGA 14:0_16:0_16:1	C55H100O12	313.36	[M-H]-	0.688198	Open Search	7.48496	RQC-4-ddms
1752	ADGGA 14:0_16:0_16:1	C55H100O12	313.36	[M-H]-	0.698423	Open Search	7.42754	RQC-4-ddms
1786	ADGGA 14:0_16:0_16:1	C55H100O12	313.36	[M-H]-	0.730956	Open Search	7.55193	RQC-4-ddms
1730	ADGGA 14:0_16:0_16:1	C55H100O12	313.36	[M-H]-	0.731151	Open Search	7.35371	RQC-4-ddms
1858	ADGGA 14:0_16:0_16:1	C55H100O12	313.36	[M-H]-	0.768703	Open Search	7.79835	RQC-4-ddms
1802	ADGGA 14:0_16:0_16:1	C55H100O12	313.36	[M-H]-	0.702181	Open Search	7.60046	RQC-4-ddms
1809	ADGGA 14:0_16:0_16:1	C55H100O12	313.36	[M-H]-	0.67178	Open Search	7.62797	RQC-4-ddms
1427	ADGGA 14:0_16:0_16:1	C55H100O12	313.36	[M-H]-	0.643847	Open Search	6.31318	RQC-4-ddms
1915	ADGGA 14:0_16:0_16:1	C55H100O12	313.36	[M-H]-	0.635832	Open Search	7.98746	RQC-4-ddms
1919	ADGGA 14:0_16:0_16:1	C55H100O12	313.36	[M-H]-	0.623676	Open Search	8.00639	RQC-4-ddms
2312	ADGGA 14:0_16:0_18:0	C57H106O12	324.75	[M-H]-	0.678544	Open Search	9.26839	RQC-6-ddms
2080	ADGGA 14:0_16:0_18:0	C57H106O12	324.75	[M-H]-	0.72887	Open Search	8.4597	RQC-6-ddms
2042	ADGGA 14:0_16:0_18:0	C57H106O12	324.75	[M-H]-	0.781641	Open Search	8.3358	RQC-6-ddms
1908	ADGGA 14:0_16:0_18:0	C57H106O12	324.75	[M-H]-	0.607041	Open Search	7.86765	RQC-6-ddms
1920	ADGGA 14:0_16:0_18:0	C57H106O12	324.75	[M-H]-	0.718357	Open Search	7.90846	RQC-6-ddms
1925	ADGGA 14:0_16:0_18:0	C57H106O12	324.75	[M-H]-	0.690664	Open Search	7.92976	RQC-6-ddms
2297	ADGGA 14:0_16:0_18:0	C57H106O12	324.75	[M-H]-	0.653571	Open Search	9.25283	RQC-5-ddms
2062	ADGGA 14:0_16:0_18:0	C57H106O12	324.75	[M-H]-	0.75417	Open Search	8.43483	RQC-5-ddms
2027	ADGGA 14:0_16:0_18:0	C57H106O12	324.75	[M-H]-	0.778963	Open Search	8.32108	RQC-5-ddms
2011	ADGGA 14:0_16:0_18:0	C57H106O12	324.75	[M-H]-	0.612608	Open Search	8.26128	RQC-5-ddms
1912	ADGGA 14:0_16:0_18:0	C57H106O12	324.75	[M-H]-	0.665436	Open Search	7.91786	RQC-5-ddms
1899	ADGGA 14:0_16:0_18:0	C57H106O12	324.75	[M-H]-	0.698445	Open Search	7.93739	RQC-4-ddms
2276	ADGGA 14:0_16:0_18:0	C57H106O12	324.75	[M-H]-	0.684791	Open Search	9.24474	RQC-4-ddms
2042	ADGGA 14:0_16:0_18:0	C57H106O12	324.75	[M-H]-	0.725062	Open Search	8.42839	RQC-4-ddms
1996	ADGGA 14:0_16:0_18:0	C57H106O12	324.75	[M-H]-	0.730299	Open Search	8.27611	RQC-4-ddms
3390	ADGGA 14:0_16:0_18:1	C57H104O12	319.86	[M-H]-	0.716724	Open Search	13.0193	RQC-6-ddms
1766	ADGGA 14:0_16:0_18:1	C57H104O12	319.86	[M-H]-	0.698441	Open Search	7.38088	RQC-6-ddms
1756	ADGGA 14:0_16:0_18:1	C57H104O12	319.86	[M-H]-	0.621948	Open Search	7.34633	RQC-6-ddms
2062	ADGGA 14:0_16:0_18:1	C57H104O12	319.86	[M-H]-	0.716592	Open Search	8.40492	RQC-6-ddms
1424	ADGGA 14:0_16:0_18:1	C57H104O12	319.86	[M-H]-	0.604163	Open Search	6.19955	RQC-6-ddms
3375	ADGGA 14:0_16:0_18:1	C57H104O12	319.86	[M-H]-	0.736128	Open Search	13.0039	RQC-5-ddms
1744	ADGGA 14:0_16:0_18:1	C57H104O12	319.86	[M-H]-	0.71441	Open Search	7.33667	RQC-5-ddms
1738	ADGGA 14:0_16:0_18:1	C57H104O12	319.86	[M-H]-	0.678144	Open Search	7.32261	RQC-5-ddms
2037	ADGGA 14:0_16:0_18:1	C57H104O12	319.86	[M-H]-	0.695822	Open Search	8.35403	RQC-5-ddms
3353	ADGGA 14:0_16:0_18:1	C57H104O12	319.86	[M-H]-	0.712556	Open Search	12.9951	RQC-4-ddms
1730	ADGGA 14:0_16:0_18:1	C57H104O12	319.86	[M-H]-	0.717367	Open Search	7.35371	RQC-4-ddms
2030	ADGGA 14:0_16:0_22:5	C61H104O12	328.77	[M-H]-	0.602028	Open Search	8.28696	RQC-6-ddms
2014	ADGGA 14:0_16:0_22:5	C61H104O12	328.77	[M-H]-	0.643382	Open Search	8.26831	RQC-5-ddms
1992	ADGGA 14:0_16:0_22:5	C61H104O12	328.77	[M-H]-	0.617346	Open Search	8.25559	RQC-4-ddms
1572	ADGGA 14:0_16:1_16:1	C55H98O12	311.24	[M-H]-	0.741267	Open Search	6.71378	RQC-6-ddms
1625	ADGGA 14:0_16:1_16:1	C55H98O12	311.24	[M-H]-	0.628488	Open Search	6.89385	RQC-6-ddms
1470	ADGGA 14:0_16:1_16:1	C55H98O12	311.24	[M-H]-	0.658408	Open Search	6.35359	RQC-6-ddms
1478	ADGGA 14:0_16:1_16:1	C55H98O12	311.24	[M-H]-	0.608833	Open Search	6.38192	RQC-6-ddms
2017	ADGGA 14:0_16:1_16:1	C55H98O12	311.24	[M-H]-	0.674218	Open Search	8.24392	RQC-6-ddms
1527	ADGGA 14:0_16:1_16:1	C55H98O12	311.24	[M-H]-	0.747962	Open Search	6.59365	RQC-5-ddms
1468	ADGGA 14:0_16:1_16:1	C55H98O12	311.24	[M-H]-	0.72508	Open Search	6.38824	RQC-5-ddms
1455	ADGGA 14:0_16:1_16:1	C55H98O12	311.24	[M-H]-	0.632491	Open Search	6.33709	RQC-5-ddms
2003	ADGGA 14:0_16:1_16:1	C55H98O12	311.24	[M-H]-	0.692432	Open Search	8.2313	RQC-5-ddms
1966	ADGGA 14:0_16:1_16:1	C55H98O12	311.24	[M-H]-	0.614196	Open Search	8.1016	RQC-5-ddms
1575	ADGGA 14:0_16:1_16:1	C55H98O12	311.24	[M-H]-	0.629437	Open Search	6.81641	RQC-4-ddms
1506	ADGGA 14:0_16:1_16:1	C55H98O12	311.24	[M-H]-	0.746333	Open Search	6.58762	RQC-4-ddms
1447	ADGGA 14:0_16:1_16:1	C55H98O12	311.24	[M-H]-	0.726731	Open Search	6.38239	RQC-4-ddms
1432	ADGGA 14:0_16:1_16:1	C55H98O12	311.24	[M-H]-	0.638875	Open Search	6.32486	RQC-4-ddms
1982	ADGGA 14:0_16:1_16:1	C55H98O12	311.24	[M-H]-	0.678221	Open Search	8.22096	RQC-4-ddms
1606	ADGGA 14:0_16:1_16:2	C55H96O12	310.04	[M-H]-	0.618602	Open Search	6.93068	RQC-4-ddms
1522	ADGGA 14:0_16:1_18:1	C57H102O12	314.78	[M-H]-	0.718007	Open Search	6.54067	RQC-6-ddms
1627	ADGGA 14:0_16:1_18:1	C57H102O12	314.78	[M-H]-	0.619134	Open Search	6.89852	RQC-6-ddms
1766	ADGGA 14:0_16:1_18:1	C57H102O12	314.78	[M-H]-	0.685776	Open Search	7.38088	RQC-6-ddms
3316	ADGGA 14:0_16:1_18:1	C57H102O12	314.78	[M-H]-	0.633479	Open Search	12.7635	RQC-6-ddms
1800	ADGGA 14:0_16:1_18:1	C57H102O12	314.78	[M-H]-	0.674221	Open Search	7.4954	RQC-6-ddms
1822	ADGGA 14:0_16:1_18:1	C57H102O12	314.78	[M-H]-	0.695192	Open Search	7.57893	RQC-6-ddms
1827	ADGGA 14:0_16:1_18:1	C57H102O12	314.78	[M-H]-	0.659734	Open Search	7.59062	RQC-6-ddms
1846	ADGGA 14:0_16:1_18:1	C57H102O12	314.78	[M-H]-	0.726917	Open Search	7.6573	RQC-6-ddms
1463	ADGGA 14:0_16:1_18:1	C57H102O12	314.78	[M-H]-	0.669837	Open Search	6.33562	RQC-6-ddms
2017	ADGGA 14:0_16:1_18:1	C57H102O12	314.78	[M-H]-	0.706965	Open Search	8.24392	RQC-6-ddms
1424	ADGGA 14:0_16:1_18:1	C57H102O12	314.78	[M-H]-	0.604399	Open Search	6.19955	RQC-6-ddms
1974	ADGGA 14:0_16:1_18:1	C57H102O12	314.78	[M-H]-	0.608885	Open Search	8.09847	RQC-6-ddms
1994	ADGGA 14:0_16:1_18:1	C57H102O12	314.78	[M-H]-	0.614044	Open Search	8.16765	RQC-6-ddms
1613	ADGGA 14:0_16:1_18:1	C57H102O12	314.78	[M-H]-	0.630487	Open Search	6.8847	RQC-5-ddms
1784	ADGGA 14:0_16:1_18:1	C57H102O12	314.78	[M-H]-	0.707799	Open Search	7.47493	RQC-5-ddms
1787	ADGGA 14:0_16:1_18:1	C57H102O12	314.78	[M-H]-	0.70945	Open Search	7.4932	RQC-5-ddms
3300	ADGGA 14:0_16:1_18:1	C57H102O12	314.78	[M-H]-	0.629895	Open Search	12.7456	RQC-5-ddms
1797	ADGGA 14:0_16:1_18:1	C57H102O12	314.78	[M-H]-	0.702393	Open Search	7.52783	RQC-5-ddms
1744	ADGGA 14:0_16:1_18:1	C57H102O12	314.78	[M-H]-	0.698799	Open Search	7.33667	RQC-5-ddms
1824	ADGGA 14:0_16:1_18:1	C57H102O12	314.78	[M-H]-	0.715593	Open Search	7.61327	RQC-5-ddms
1468	ADGGA 14:0_16:1_18:1	C57H102O12	314.78	[M-H]-	0.695924	Open Search	6.38824	RQC-5-ddms
2003	ADGGA 14:0_16:1_18:1	C57H102O12	314.78	[M-H]-	0.746643	Open Search	8.2313	RQC-5-ddms
1447	ADGGA 14:0_16:1_18:1	C57H102O12	314.78	[M-H]-	0.655728	Open Search	6.31677	RQC-5-ddms
1966	ADGGA 14:0_16:1_18:1	C57H102O12	314.78	[M-H]-	0.608932	Open Search	8.1016	RQC-5-ddms
1969	ADGGA 14:0_16:1_18:1	C57H102O12	314.78	[M-H]-	0.61788	Open Search	8.11823	RQC-5-ddms
3195	ADGGA 14:0_16:1_18:1	C57H102O12	314.78	[M-H]-	0.647851	Open Search	12.4395	RQC-4-ddms
1594	ADGGA 14:0_16:1_18:1	C57H102O12	314.78	[M-H]-	0.655085	Open Search	6.88181	RQC-4-ddms
3283	ADGGA 14:0_16:1_18:1	C57H102O12	314.78	[M-H]-	0.632801	Open Search	12.7501	RQC-4-ddms
1767	ADGGA 14:0_16:1_18:1	C57H102O12	314.78	[M-H]-	0.713393	Open Search	7.48496	RQC-4-ddms
1752	ADGGA 14:0_16:1_18:1	C57H102O12	314.78	[M-H]-	0.64093	Open Search	7.42754	RQC-4-ddms
1773	ADGGA 14:0_16:1_18:1	C57H102O12	314.78	[M-H]-	0.614981	Open Search	7.4991	RQC-4-ddms
1730	ADGGA 14:0_16:1_18:1	C57H102O12	314.78	[M-H]-	0.736708	Open Search	7.35371	RQC-4-ddms
1802	ADGGA 14:0_16:1_18:1	C57H102O12	314.78	[M-H]-	0.719016	Open Search	7.60046	RQC-4-ddms
1427	ADGGA 14:0_16:1_18:1	C57H102O12	314.78	[M-H]-	0.635879	Open Search	6.31318	RQC-4-ddms
1447	ADGGA 14:0_16:1_18:1	C57H102O12	314.78	[M-H]-	0.696855	Open Search	6.38239	RQC-4-ddms
1982	ADGGA 14:0_16:1_18:1	C57H102O12	314.78	[M-H]-	0.719461	Open Search	8.22096	RQC-4-ddms
1592	ADGGA 14:0_16:1_18:2	C57H100O12	313.62	[M-H]-	0.762684	Open Search	6.78298	RQC-6-ddms
1625	ADGGA 14:0_16:1_18:2	C57H100O12	313.62	[M-H]-	0.748564	Open Search	6.89385	RQC-6-ddms
1644	ADGGA 14:0_16:1_18:2	C57H100O12	313.62	[M-H]-	0.64957	Open Search	6.96075	RQC-6-ddms
1569	ADGGA 14:0_16:1_18:2	C57H100O12	313.62	[M-H]-	0.736207	Open Search	6.73686	RQC-5-ddms
1599	ADGGA 14:0_16:1_18:2	C57H100O12	313.62	[M-H]-	0.663521	Open Search	6.84071	RQC-5-ddms
1600	ADGGA 14:0_16:1_18:2	C57H100O12	313.62	[M-H]-	0.741258	Open Search	6.84304	RQC-5-ddms
1570	ADGGA 14:0_16:1_18:2	C57H100O12	313.62	[M-H]-	0.653274	Open Search	6.80311	RQC-4-ddms
1575	ADGGA 14:0_16:1_18:2	C57H100O12	313.62	[M-H]-	0.718685	Open Search	6.81641	RQC-4-ddms
1547	ADGGA 14:0_16:1_18:2	C57H100O12	313.62	[M-H]-	0.762218	Open Search	6.72682	RQC-4-ddms
1393	ADGGA 14:0_16:1_20:4	C59H100O12	319.19	[M-H]-	0.606663	Open Search	6.18873	RQC-4-ddms
1575	ADGGA 14:0_16:1_22:5	C61H102O12	327.94	[M-H]-	0.643704	Open Search	6.7208	RQC-6-ddms
1537	ADGGA 14:0_16:1_22:5	C61H102O12	327.94	[M-H]-	0.661029	Open Search	6.62826	RQC-5-ddms
1516	ADGGA 14:0_16:1_22:5	C61H102O12	327.94	[M-H]-	0.657313	Open Search	6.62227	RQC-4-ddms
1547	ADGGA 14:0_16:2_20:4	C59H98O12	315.85	[M-H]-	0.614304	Open Search	6.66289	RQC-5-ddms
1424	ADGGA 14:0_18:1_18:1	C59H106O12	326.99	[M-H]-	0.605451	Open Search	6.19955	RQC-6-ddms
1584	ADGGA 14:0_18:1_20:4	C61H104O12	328.99	[M-H]-	0.602639	Open Search	6.75307	RQC-6-ddms
1627	ADGGA 14:0_18:2_20:3	C61H104O12		[M-H]-	0.631254	Open Search	7.00223	RQC-4-ddms
1529	ADGGA 14:0_18:3_20:4	C61H100O12	324.98	[M-H]-	0.601888	Open Search	6.55703	RQC-6-ddms
1448	ADGGA 14:0_18:3_20:4	C61H100O12	324.98	[M-H]-	0.611375	Open Search	6.27804	RQC-6-ddms
1583	ADGGA 14:0_18:3_20:4	C61H100O12	324.98	[M-H]-	0.602326	Open Search	6.78078	RQC-5-ddms
1507	ADGGA 14:0_18:3_20:4	C61H100O12	324.98	[M-H]-	0.635475	Open Search	6.58996	RQC-4-ddms
1584	ADGGA 14:0_20:4_20:4	C63H102O12	330.25	[M-H]-	0.643922	Open Search	6.75307	RQC-6-ddms
1610	ADGGA 14:0_20:4_20:4	C63H102O12	330.25	[M-H]-	0.619735	Open Search	6.8379	RQC-6-ddms
1448	ADGGA 14:0_20:4_20:4	C63H102O12	330.25	[M-H]-	0.625029	Open Search	6.27804	RQC-6-ddms
1583	ADGGA 14:0_20:4_20:4	C63H102O12	330.25	[M-H]-	0.653012	Open Search	6.78078	RQC-5-ddms
1547	ADGGA 14:0_20:4_20:4	C63H102O12	330.25	[M-H]-	0.684053	Open Search	6.66289	RQC-5-ddms
1561	ADGGA 14:0_20:4_20:4	C63H102O12	330.25	[M-H]-	0.64489	Open Search	6.77082	RQC-4-ddms
1507	ADGGA 14:0_20:4_20:4	C63H102O12	330.25	[M-H]-	0.695591	Open Search	6.58996	RQC-4-ddms
1575	ADGGA 14:0_20:4_22:5	C65H104O12	333.17	[M-H]-	0.641523	Open Search	6.7208	RQC-6-ddms
1537	ADGGA 14:0_20:4_22:5	C65H104O12	333.17	[M-H]-	0.665435	Open Search	6.62826	RQC-5-ddms
1516	ADGGA 14:0_20:4_22:5	C65H104O12	333.17	[M-H]-	0.684223	Open Search	6.62227	RQC-4-ddms
1537	ADGGA 14:0_22:5_22:5	C67H106O12	338.56	[M-H]-	0.635439	Open Search	6.62826	RQC-5-ddms
1516	ADGGA 14:0_22:5_22:5	C67H106O12	338.56	[M-H]-	0.636788	Open Search	6.62227	RQC-4-ddms
1572	ADGGA 14:1_14:0_16:1	C53H94O12	307.07	[M-H]-	0.693164	Open Search	6.71378	RQC-6-ddms
1634	ADGGA 14:1_14:0_16:1	C53H94O12	307.07	[M-H]-	0.644242	Open Search	6.92614	RQC-6-ddms
1577	ADGGA 14:1_14:0_16:1	C53H94O12	307.07	[M-H]-	0.697432	Open Search	6.76676	RQC-5-ddms
1527	ADGGA 14:1_14:0_16:1	C53H94O12	307.07	[M-H]-	0.698857	Open Search	6.59365	RQC-5-ddms
1567	ADGGA 14:1_14:0_16:1	C53H94O12	307.07	[M-H]-	0.716443	Open Search	6.79609	RQC-4-ddms
1506	ADGGA 14:1_14:0_16:1	C53H94O12	307.07	[M-H]-	0.695958	Open Search	6.58762	RQC-4-ddms
1433	ADGGA 16:0_12:0_14:0	C51H94O12	308.31	[M-H]-	0.675961	Open Search	6.23177	RQC-6-ddms
1397	ADGGA 16:0_12:0_14:0	C51H94O12	308.31	[M-H]-	0.614638	Open Search	6.14375	RQC-5-ddms
1438	ADGGA 16:0_12:0_14:0	C51H94O12	308.31	[M-H]-	0.685953	Open Search	6.28448	RQC-5-ddms
1719	ADGGA 16:0_12:0_14:0	C51H94O12	308.31	[M-H]-	0.683295	Open Search	7.31676	RQC-4-ddms
1426	ADGGA 16:0_12:0_14:0	C51H94O12	308.31	[M-H]-	0.688602	Open Search	6.31086	RQC-4-ddms
1616	ADGGA 16:0_14:0_14:0	C53H98O12	312.25	[M-H]-	0.639136	Open Search	6.8616	RQC-6-ddms
1762	ADGGA 16:0_14:0_14:0	C53H98O12	312.25	[M-H]-	0.751905	Open Search	7.37153	RQC-6-ddms
1756	ADGGA 16:0_14:0_14:0	C53H98O12	312.25	[M-H]-	0.654766	Open Search	7.34633	RQC-6-ddms
1707	ADGGA 16:0_14:0_14:0	C53H98O12	312.25	[M-H]-	0.623574	Open Search	7.17537	RQC-6-ddms
1745	ADGGA 16:0_14:0_14:0	C53H98O12	312.25	[M-H]-	0.712323	Open Search	7.3093	RQC-6-ddms
2243	ADGGA 16:0_14:0_14:0	C53H98O12	312.25	[M-H]-	0.628783	Open Search	9.02806	RQC-6-ddms
1375	ADGGA 16:0_14:0_14:0	C53H98O12	312.25	[M-H]-	0.681435	Open Search	6.02793	RQC-6-ddms
2080	ADGGA 16:0_14:0_14:0	C53H98O12	312.25	[M-H]-	0.678591	Open Search	8.4597	RQC-6-ddms
2042	ADGGA 16:0_14:0_14:0	C53H98O12	312.25	[M-H]-	0.696516	Open Search	8.3358	RQC-6-ddms
1422	ADGGA 16:0_14:0_14:0	C53H98O12	312.25	[M-H]-	0.625803	Open Search	6.1949	RQC-6-ddms
1433	ADGGA 16:0_14:0_14:0	C53H98O12	312.25	[M-H]-	0.650601	Open Search	6.23177	RQC-6-ddms
1908	ADGGA 16:0_14:0_14:0	C53H98O12	312.25	[M-H]-	0.676058	Open Search	7.86765	RQC-6-ddms
1925	ADGGA 16:0_14:0_14:0	C53H98O12	312.25	[M-H]-	0.666688	Open Search	7.92976	RQC-6-ddms
1582	ADGGA 16:0_14:0_14:0	C53H98O12	312.25	[M-H]-	0.608804	Open Search	6.77845	RQC-5-ddms
1680	ADGGA 16:0_14:0_14:0	C53H98O12	312.25	[M-H]-	0.624218	Open Search	7.11975	RQC-5-ddms
1714	ADGGA 16:0_14:0_14:0	C53H98O12	312.25	[M-H]-	0.755734	Open Search	7.23296	RQC-5-ddms
1716	ADGGA 16:0_14:0_14:0	C53H98O12	312.25	[M-H]-	0.700915	Open Search	7.23934	RQC-5-ddms
1738	ADGGA 16:0_14:0_14:0	C53H98O12	312.25	[M-H]-	0.749803	Open Search	7.32261	RQC-5-ddms
1890	ADGGA 16:0_14:0_14:0	C53H98O12	312.25	[M-H]-	0.713277	Open Search	7.84407	RQC-5-ddms
2261	ADGGA 16:0_14:0_14:0	C53H98O12	312.25	[M-H]-	0.662195	Open Search	9.1237	RQC-5-ddms
1360	ADGGA 16:0_14:0_14:0	C53H98O12	312.25	[M-H]-	0.683727	Open Search	6.0117	RQC-5-ddms
1397	ADGGA 16:0_14:0_14:0	C53H98O12	312.25	[M-H]-	0.621472	Open Search	6.14375	RQC-5-ddms
2062	ADGGA 16:0_14:0_14:0	C53H98O12	312.25	[M-H]-	0.688974	Open Search	8.43483	RQC-5-ddms
2027	ADGGA 16:0_14:0_14:0	C53H98O12	312.25	[M-H]-	0.69422	Open Search	8.32108	RQC-5-ddms
1965	ADGGA 16:0_14:0_14:0	C53H98O12	312.25	[M-H]-	0.609691	Open Search	8.09926	RQC-5-ddms
1912	ADGGA 16:0_14:0_14:0	C53H98O12	312.25	[M-H]-	0.650574	Open Search	7.91786	RQC-5-ddms
1660	ADGGA 16:0_14:0_14:0	C53H98O12	312.25	[M-H]-	0.625	Open Search	7.11293	RQC-4-ddms
1691	ADGGA 16:0_14:0_14:0	C53H98O12	312.25	[M-H]-	0.689227	Open Search	7.2192	RQC-4-ddms
1719	ADGGA 16:0_14:0_14:0	C53H98O12	312.25	[M-H]-	0.745343	Open Search	7.31676	RQC-4-ddms
1869	ADGGA 16:0_14:0_14:0	C53H98O12	312.25	[M-H]-	0.709542	Open Search	7.83522	RQC-4-ddms
1899	ADGGA 16:0_14:0_14:0	C53H98O12	312.25	[M-H]-	0.6327	Open Search	7.93739	RQC-4-ddms
2206	ADGGA 16:0_14:0_14:0	C53H98O12	312.25	[M-H]-	0.613867	Open Search	9.00226	RQC-4-ddms
2240	ADGGA 16:0_14:0_14:0	C53H98O12	312.25	[M-H]-	0.666775	Open Search	9.11552	RQC-4-ddms
1337	ADGGA 16:0_14:0_14:0	C53H98O12	312.25	[M-H]-	0.708159	Open Search	6.0011	RQC-4-ddms
2042	ADGGA 16:0_14:0_14:0	C53H98O12	312.25	[M-H]-	0.670548	Open Search	8.42839	RQC-4-ddms
1996	ADGGA 16:0_14:0_14:0	C53H98O12	312.25	[M-H]-	0.673311	Open Search	8.27611	RQC-4-ddms
1943	ADGGA 16:0_14:0_14:0	C53H98O12	312.25	[M-H]-	0.617539	Open Search	8.08489	RQC-4-ddms
1616	ADGGA 16:0_14:0_16:0	C55H102O12	315.64	[M-H]-	0.608838	Open Search	6.8616	RQC-6-ddms
1762	ADGGA 16:0_14:0_16:0	C55H102O12	315.64	[M-H]-	0.745445	Open Search	7.37153	RQC-6-ddms
1756	ADGGA 16:0_14:0_16:0	C55H102O12	315.64	[M-H]-	0.651685	Open Search	7.34633	RQC-6-ddms
1707	ADGGA 16:0_14:0_16:0	C55H102O12	315.64	[M-H]-	0.630093	Open Search	7.17537	RQC-6-ddms
1745	ADGGA 16:0_14:0_16:0	C55H102O12	315.64	[M-H]-	0.710635	Open Search	7.3093	RQC-6-ddms
2243	ADGGA 16:0_14:0_16:0	C55H102O12	315.64	[M-H]-	0.670899	Open Search	9.02806	RQC-6-ddms
1375	ADGGA 16:0_14:0_16:0	C55H102O12	315.64	[M-H]-	0.681206	Open Search	6.02793	RQC-6-ddms
2080	ADGGA 16:0_14:0_16:0	C55H102O12	315.64	[M-H]-	0.710287	Open Search	8.4597	RQC-6-ddms
2042	ADGGA 16:0_14:0_16:0	C55H102O12	315.64	[M-H]-	0.708774	Open Search	8.3358	RQC-6-ddms
1908	ADGGA 16:0_14:0_16:0	C55H102O12	315.64	[M-H]-	0.675294	Open Search	7.86765	RQC-6-ddms
1925	ADGGA 16:0_14:0_16:0	C55H102O12	315.64	[M-H]-	0.639821	Open Search	7.92976	RQC-6-ddms
1680	ADGGA 16:0_14:0_16:0	C55H102O12	315.64	[M-H]-	0.63145	Open Search	7.11975	RQC-5-ddms
1714	ADGGA 16:0_14:0_16:0	C55H102O12	315.64	[M-H]-	0.756158	Open Search	7.23296	RQC-5-ddms
1716	ADGGA 16:0_14:0_16:0	C55H102O12	315.64	[M-H]-	0.7016	Open Search	7.23934	RQC-5-ddms
1738	ADGGA 16:0_14:0_16:0	C55H102O12	315.64	[M-H]-	0.74228	Open Search	7.32261	RQC-5-ddms
1890	ADGGA 16:0_14:0_16:0	C55H102O12	315.64	[M-H]-	0.700446	Open Search	7.84407	RQC-5-ddms
2261	ADGGA 16:0_14:0_16:0	C55H102O12	315.64	[M-H]-	0.633939	Open Search	9.1237	RQC-5-ddms
2222	ADGGA 16:0_14:0_16:0	C55H102O12	315.64	[M-H]-	0.633805	Open Search	8.98769	RQC-5-ddms
1360	ADGGA 16:0_14:0_16:0	C55H102O12	315.64	[M-H]-	0.684833	Open Search	6.0117	RQC-5-ddms
2062	ADGGA 16:0_14:0_16:0	C55H102O12	315.64	[M-H]-	0.718783	Open Search	8.43483	RQC-5-ddms
2027	ADGGA 16:0_14:0_16:0	C55H102O12	315.64	[M-H]-	0.692637	Open Search	8.32108	RQC-5-ddms
2011	ADGGA 16:0_14:0_16:0	C55H102O12	315.64	[M-H]-	0.6082	Open Search	8.26128	RQC-5-ddms
1912	ADGGA 16:0_14:0_16:0	C55H102O12	315.64	[M-H]-	0.61683	Open Search	7.91786	RQC-5-ddms
1660	ADGGA 16:0_14:0_16:0	C55H102O12	315.64	[M-H]-	0.632056	Open Search	7.11293	RQC-4-ddms
1691	ADGGA 16:0_14:0_16:0	C55H102O12	315.64	[M-H]-	0.69378	Open Search	7.2192	RQC-4-ddms
1719	ADGGA 16:0_14:0_16:0	C55H102O12	315.64	[M-H]-	0.735988	Open Search	7.31676	RQC-4-ddms
1869	ADGGA 16:0_14:0_16:0	C55H102O12	315.64	[M-H]-	0.699782	Open Search	7.83522	RQC-4-ddms
2206	ADGGA 16:0_14:0_16:0	C55H102O12	315.64	[M-H]-	0.655755	Open Search	9.00226	RQC-4-ddms
2240	ADGGA 16:0_14:0_16:0	C55H102O12	315.64	[M-H]-	0.639839	Open Search	9.11552	RQC-4-ddms
1337	ADGGA 16:0_14:0_16:0	C55H102O12	315.64	[M-H]-	0.707461	Open Search	6.0011	RQC-4-ddms
2042	ADGGA 16:0_14:0_16:0	C55H102O12	315.64	[M-H]-	0.701856	Open Search	8.42839	RQC-4-ddms
1996	ADGGA 16:0_14:0_16:0	C55H102O12	315.64	[M-H]-	0.703378	Open Search	8.27611	RQC-4-ddms
1627	ADGGA 16:0_14:0_16:1	C55H100O12	313.19	[M-H]-	0.635445	Open Search	6.89852	RQC-6-ddms
1634	ADGGA 16:0_14:0_16:1	C55H100O12	313.19	[M-H]-	0.604177	Open Search	6.92614	RQC-6-ddms
1766	ADGGA 16:0_14:0_16:1	C55H100O12	313.19	[M-H]-	0.683841	Open Search	7.38088	RQC-6-ddms
1800	ADGGA 16:0_14:0_16:1	C55H100O12	313.19	[M-H]-	0.677764	Open Search	7.4954	RQC-6-ddms
1822	ADGGA 16:0_14:0_16:1	C55H100O12	313.19	[M-H]-	0.728381	Open Search	7.57893	RQC-6-ddms
1810	ADGGA 16:0_14:0_16:1	C55H100O12	313.19	[M-H]-	0.630017	Open Search	7.52844	RQC-6-ddms
1846	ADGGA 16:0_14:0_16:1	C55H100O12	313.19	[M-H]-	0.710693	Open Search	7.6573	RQC-6-ddms
1463	ADGGA 16:0_14:0_16:1	C55H100O12	313.19	[M-H]-	0.669435	Open Search	6.33562	RQC-6-ddms
2017	ADGGA 16:0_14:0_16:1	C55H100O12	313.19	[M-H]-	0.660993	Open Search	8.24392	RQC-6-ddms
1577	ADGGA 16:0_14:0_16:1	C55H100O12	313.19	[M-H]-	0.634764	Open Search	6.76676	RQC-5-ddms
1613	ADGGA 16:0_14:0_16:1	C55H100O12	313.19	[M-H]-	0.631768	Open Search	6.8847	RQC-5-ddms
1783	ADGGA 16:0_14:0_16:1	C55H100O12	313.19	[M-H]-	0.633534	Open Search	7.4726	RQC-5-ddms
1784	ADGGA 16:0_14:0_16:1	C55H100O12	313.19	[M-H]-	0.681291	Open Search	7.47493	RQC-5-ddms
1787	ADGGA 16:0_14:0_16:1	C55H100O12	313.19	[M-H]-	0.688668	Open Search	7.4932	RQC-5-ddms
1775	ADGGA 16:0_14:0_16:1	C55H100O12	313.19	[M-H]-	0.640591	Open Search	7.44425	RQC-5-ddms
1797	ADGGA 16:0_14:0_16:1	C55H100O12	313.19	[M-H]-	0.727306	Open Search	7.52783	RQC-5-ddms
1744	ADGGA 16:0_14:0_16:1	C55H100O12	313.19	[M-H]-	0.700965	Open Search	7.33667	RQC-5-ddms
1824	ADGGA 16:0_14:0_16:1	C55H100O12	313.19	[M-H]-	0.714122	Open Search	7.61327	RQC-5-ddms
1447	ADGGA 16:0_14:0_16:1	C55H100O12	313.19	[M-H]-	0.625844	Open Search	6.31677	RQC-5-ddms
1933	ADGGA 16:0_14:0_16:1	C55H100O12	313.19	[M-H]-	0.631861	Open Search	7.98932	RQC-5-ddms
1567	ADGGA 16:0_14:0_16:1	C55H100O12	313.19	[M-H]-	0.663464	Open Search	6.79609	RQC-4-ddms
1594	ADGGA 16:0_14:0_16:1	C55H100O12	313.19	[M-H]-	0.656128	Open Search	6.88181	RQC-4-ddms
1767	ADGGA 16:0_14:0_16:1	C55H100O12	313.19	[M-H]-	0.688198	Open Search	7.48496	RQC-4-ddms
1752	ADGGA 16:0_14:0_16:1	C55H100O12	313.19	[M-H]-	0.698423	Open Search	7.42754	RQC-4-ddms
1786	ADGGA 16:0_14:0_16:1	C55H100O12	313.19	[M-H]-	0.730956	Open Search	7.55193	RQC-4-ddms
1773	ADGGA 16:0_14:0_16:1	C55H100O12	313.19	[M-H]-	0.603513	Open Search	7.4991	RQC-4-ddms
1730	ADGGA 16:0_14:0_16:1	C55H100O12	313.19	[M-H]-	0.731151	Open Search	7.35371	RQC-4-ddms
1858	ADGGA 16:0_14:0_16:1	C55H100O12	313.19	[M-H]-	0.768703	Open Search	7.79835	RQC-4-ddms
1802	ADGGA 16:0_14:0_16:1	C55H100O12	313.19	[M-H]-	0.702181	Open Search	7.60046	RQC-4-ddms
1809	ADGGA 16:0_14:0_16:1	C55H100O12	313.19	[M-H]-	0.67178	Open Search	7.62797	RQC-4-ddms
1427	ADGGA 16:0_14:0_16:1	C55H100O12	313.19	[M-H]-	0.643847	Open Search	6.31318	RQC-4-ddms
1915	ADGGA 16:0_14:0_16:1	C55H100O12	313.19	[M-H]-	0.635832	Open Search	7.98746	RQC-4-ddms
1919	ADGGA 16:0_14:0_16:1	C55H100O12	313.19	[M-H]-	0.623676	Open Search	8.00639	RQC-4-ddms
2312	ADGGA 16:0_14:0_18:0	C57H106O12	325.66	[M-H]-	0.678544	Open Search	9.26839	RQC-6-ddms
2080	ADGGA 16:0_14:0_18:0	C57H106O12	325.66	[M-H]-	0.72887	Open Search	8.4597	RQC-6-ddms
2042	ADGGA 16:0_14:0_18:0	C57H106O12	325.66	[M-H]-	0.781641	Open Search	8.3358	RQC-6-ddms
1908	ADGGA 16:0_14:0_18:0	C57H106O12	325.66	[M-H]-	0.607041	Open Search	7.86765	RQC-6-ddms
1920	ADGGA 16:0_14:0_18:0	C57H106O12	325.66	[M-H]-	0.718357	Open Search	7.90846	RQC-6-ddms
1925	ADGGA 16:0_14:0_18:0	C57H106O12	325.66	[M-H]-	0.690664	Open Search	7.92976	RQC-6-ddms
2297	ADGGA 16:0_14:0_18:0	C57H106O12	325.66	[M-H]-	0.653571	Open Search	9.25283	RQC-5-ddms
2062	ADGGA 16:0_14:0_18:0	C57H106O12	325.66	[M-H]-	0.75417	Open Search	8.43483	RQC-5-ddms
2027	ADGGA 16:0_14:0_18:0	C57H106O12	325.66	[M-H]-	0.778963	Open Search	8.32108	RQC-5-ddms
2011	ADGGA 16:0_14:0_18:0	C57H106O12	325.66	[M-H]-	0.612608	Open Search	8.26128	RQC-5-ddms
1912	ADGGA 16:0_14:0_18:0	C57H106O12	325.66	[M-H]-	0.665436	Open Search	7.91786	RQC-5-ddms
1899	ADGGA 16:0_14:0_18:0	C57H106O12	325.66	[M-H]-	0.698445	Open Search	7.93739	RQC-4-ddms
2276	ADGGA 16:0_14:0_18:0	C57H106O12	325.66	[M-H]-	0.684791	Open Search	9.24474	RQC-4-ddms
2042	ADGGA 16:0_14:0_18:0	C57H106O12	325.66	[M-H]-	0.725062	Open Search	8.42839	RQC-4-ddms
1996	ADGGA 16:0_14:0_18:0	C57H106O12	325.66	[M-H]-	0.730299	Open Search	8.27611	RQC-4-ddms
3390	ADGGA 16:0_14:0_18:1	C57H104O12	320.93	[M-H]-	0.716724	Open Search	13.0193	RQC-6-ddms
1766	ADGGA 16:0_14:0_18:1	C57H104O12	320.93	[M-H]-	0.698441	Open Search	7.38088	RQC-6-ddms
1756	ADGGA 16:0_14:0_18:1	C57H104O12	320.93	[M-H]-	0.621948	Open Search	7.34633	RQC-6-ddms
1800	ADGGA 16:0_14:0_18:1	C57H104O12	320.93	[M-H]-	0.634769	Open Search	7.4954	RQC-6-ddms
2062	ADGGA 16:0_14:0_18:1	C57H104O12	320.93	[M-H]-	0.716592	Open Search	8.40492	RQC-6-ddms
1424	ADGGA 16:0_14:0_18:1	C57H104O12	320.93	[M-H]-	0.604163	Open Search	6.19955	RQC-6-ddms
3375	ADGGA 16:0_14:0_18:1	C57H104O12	320.93	[M-H]-	0.736128	Open Search	13.0039	RQC-5-ddms
1744	ADGGA 16:0_14:0_18:1	C57H104O12	320.93	[M-H]-	0.71441	Open Search	7.33667	RQC-5-ddms
1738	ADGGA 16:0_14:0_18:1	C57H104O12	320.93	[M-H]-	0.678144	Open Search	7.32261	RQC-5-ddms
2037	ADGGA 16:0_14:0_18:1	C57H104O12	320.93	[M-H]-	0.695822	Open Search	8.35403	RQC-5-ddms
3353	ADGGA 16:0_14:0_18:1	C57H104O12	320.93	[M-H]-	0.712556	Open Search	12.9951	RQC-4-ddms
1730	ADGGA 16:0_14:0_18:1	C57H104O12	320.93	[M-H]-	0.717367	Open Search	7.35371	RQC-4-ddms
1908	ADGGA 16:0_14:0_20:4	C59H102O12	324.82	[M-H]-	0.601757	Open Search	7.86765	RQC-6-ddms
2030	ADGGA 16:0_14:0_22:5	C61H104O12	330.18	[M-H]-	0.602028	Open Search	8.28696	RQC-6-ddms
2014	ADGGA 16:0_14:0_22:5	C61H104O12	330.18	[M-H]-	0.643382	Open Search	8.26831	RQC-5-ddms
1992	ADGGA 16:0_14:0_22:5	C61H104O12	330.18	[M-H]-	0.617346	Open Search	8.25559	RQC-4-ddms
2895	ADGGA 16:0_16:0_16:0	C57H106O12	325.22	[M-H]-	0.618269	Open Search	11.2902	RQC-6-ddms
456	ADGGA 16:0_16:0_16:0	C57H106O12	325.22	[M-H]-	1	Open Search	2.16234	RQC-6-ddms
2515	ADGGA 16:0_16:0_16:0	C57H106O12	325.22	[M-H]-	0.656511	Open Search	9.96928	RQC-6-ddms
439	ADGGA 16:0_16:0_16:0	C57H106O12	325.22	[M-H]-	0.757277	Open Search	2.10067	RQC-6-ddms
2880	ADGGA 16:0_16:0_16:0	C57H106O12	325.22	[M-H]-	0.644898	Open Search	11.2728	RQC-5-ddms
2170	ADGGA 16:0_16:0_16:0	C57H106O12	325.22	[M-H]-	0.626423	Open Search	8.80998	RQC-5-ddms
2222	ADGGA 16:0_16:0_16:0	C57H106O12	325.22	[M-H]-	0.616018	Open Search	8.98769	RQC-5-ddms
442	ADGGA 16:0_16:0_16:0	C57H106O12	325.22	[M-H]-	1	Open Search	2.14024	RQC-5-ddms
443	ADGGA 16:0_16:0_16:0	C57H106O12	325.22	[M-H]-	0.813382	Open Search	2.14257	RQC-5-ddms
2479	ADGGA 16:0_16:0_16:0	C57H106O12	325.22	[M-H]-	0.635502	Open Search	9.94271	RQC-4-ddms
1981	ADGGA 16:0_16:0_16:0	C57H106O12	325.22	[M-H]-	0.600996	Open Search	8.21864	RQC-4-ddms
423	ADGGA 16:0_16:0_16:0	C57H106O12	325.22	[M-H]-	0.874796	Open Search	2.06761	RQC-4-ddms
443	ADGGA 16:0_16:0_16:0	C57H106O12	325.22	[M-H]-	0.760961	Open Search	2.13633	RQC-4-ddms
1853	ADGGA 16:0_16:0_16:1	C57H104O12	320.36	[M-H]-	0.693589	Open Search	7.68483	RQC-6-ddms
1858	ADGGA 16:0_16:0_16:1	C57H104O12	320.36	[M-H]-	0.670304	Open Search	7.69652	RQC-6-ddms
1883	ADGGA 16:0_16:0_16:1	C57H104O12	320.36	[M-H]-	0.690109	Open Search	7.78681	RQC-6-ddms
1904	ADGGA 16:0_16:0_16:1	C57H104O12	320.36	[M-H]-	0.789594	Open Search	7.85832	RQC-6-ddms
1858	ADGGA 16:0_16:0_16:1	C57H104O12	320.36	[M-H]-	0.692291	Open Search	7.73574	RQC-5-ddms
1880	ADGGA 16:0_16:0_16:1	C57H104O12	320.36	[M-H]-	0.791041	Open Search	7.80955	RQC-5-ddms
1843	ADGGA 16:0_16:0_16:1	C57H104O12	320.36	[M-H]-	0.668561	Open Search	7.67836	RQC-5-ddms
1848	ADGGA 16:0_16:0_16:1	C57H104O12	320.36	[M-H]-	0.634893	Open Search	7.70116	RQC-5-ddms
1858	ADGGA 16:0_16:0_16:1	C57H104O12	320.36	[M-H]-	0.787475	Open Search	7.79835	RQC-4-ddms
1809	ADGGA 16:0_16:0_16:1	C57H104O12	320.36	[M-H]-	0.677387	Open Search	7.62797	RQC-4-ddms
1846	ADGGA 16:0_16:0_16:1	C57H104O12	320.36	[M-H]-	0.662638	Open Search	7.75912	RQC-4-ddms
1830	ADGGA 16:0_16:0_16:1	C57H104O12	320.36	[M-H]-	0.632304	Open Search	7.69934	RQC-4-ddms
2288	ADGGA 16:0_16:0_18:0	C59H110O12	331.6	[M-H]-	0.676579	Open Search	9.17843	RQC-6-ddms
2295	ADGGA 16:0_16:0_18:0	C59H110O12	331.6	[M-H]-	0.764374	Open Search	9.20612	RQC-6-ddms
2297	ADGGA 16:0_16:0_18:0	C59H110O12	331.6	[M-H]-	0.600342	Open Search	9.21087	RQC-6-ddms
2312	ADGGA 16:0_16:0_18:0	C59H110O12	331.6	[M-H]-	0.676226	Open Search	9.26839	RQC-6-ddms
2338	ADGGA 16:0_16:0_18:0	C59H110O12	331.6	[M-H]-	0.816061	Open Search	9.35187	RQC-6-ddms
2485	ADGGA 16:0_16:0_18:0	C59H110O12	331.6	[M-H]-	0.636569	Open Search	9.86516	RQC-6-ddms
2445	ADGGA 16:0_16:0_18:0	C59H110O12	331.6	[M-H]-	0.68998	Open Search	9.72584	RQC-6-ddms
3501	ADGGA 16:0_16:0_18:0	C59H110O12	331.6	[M-H]-	0.61654	Open Search	13.4047	RQC-6-ddms
3820	ADGGA 16:0_16:0_18:0	C59H110O12	331.6	[M-H]-	0.613223	Open Search	14.5261	RQC-6-ddms
2515	ADGGA 16:0_16:0_18:0	C59H110O12	331.6	[M-H]-	0.66885	Open Search	9.96928	RQC-6-ddms
2532	ADGGA 16:0_16:0_18:0	C59H110O12	331.6	[M-H]-	0.672485	Open Search	10.0319	RQC-6-ddms
2685	ADGGA 16:0_16:0_18:0	C59H110O12	331.6	[M-H]-	0.612502	Open Search	10.5599	RQC-6-ddms
1920	ADGGA 16:0_16:0_18:0	C59H110O12	331.6	[M-H]-	0.707007	Open Search	7.90846	RQC-6-ddms
2284	ADGGA 16:0_16:0_18:0	C59H110O12	331.6	[M-H]-	0.614156	Open Search	9.19999	RQC-5-ddms
2272	ADGGA 16:0_16:0_18:0	C59H110O12	331.6	[M-H]-	0.680065	Open Search	9.16066	RQC-5-ddms
2297	ADGGA 16:0_16:0_18:0	C59H110O12	331.6	[M-H]-	0.654048	Open Search	9.25283	RQC-5-ddms
2324	ADGGA 16:0_16:0_18:0	C59H110O12	331.6	[M-H]-	0.803154	Open Search	9.33871	RQC-5-ddms
2471	ADGGA 16:0_16:0_18:0	C59H110O12	331.6	[M-H]-	0.602628	Open Search	9.85064	RQC-5-ddms
2430	ADGGA 16:0_16:0_18:0	C59H110O12	331.6	[M-H]-	0.671329	Open Search	9.70882	RQC-5-ddms
3796	ADGGA 16:0_16:0_18:0	C59H110O12	331.6	[M-H]-	0.662018	Open Search	14.475	RQC-5-ddms
2500	ADGGA 16:0_16:0_18:0	C59H110O12	331.6	[M-H]-	0.669074	Open Search	9.9525	RQC-5-ddms
2668	ADGGA 16:0_16:0_18:0	C59H110O12	331.6	[M-H]-	0.666473	Open Search	10.5388	RQC-5-ddms
1910	ADGGA 16:0_16:0_18:0	C59H110O12	331.6	[M-H]-	0.717614	Open Search	7.9132	RQC-5-ddms
1889	ADGGA 16:0_16:0_18:0	C59H110O12	331.6	[M-H]-	0.72311	Open Search	7.90439	RQC-4-ddms
2262	ADGGA 16:0_16:0_18:0	C59H110O12	331.6	[M-H]-	0.667719	Open Search	9.18953	RQC-4-ddms
2255	ADGGA 16:0_16:0_18:0	C59H110O12	331.6	[M-H]-	0.648583	Open Search	9.16356	RQC-4-ddms
2259	ADGGA 16:0_16:0_18:0	C59H110O12	331.6	[M-H]-	0.73919	Open Search	9.18255	RQC-4-ddms
2276	ADGGA 16:0_16:0_18:0	C59H110O12	331.6	[M-H]-	0.696344	Open Search	9.24474	RQC-4-ddms
2302	ADGGA 16:0_16:0_18:0	C59H110O12	331.6	[M-H]-	0.756496	Open Search	9.32829	RQC-4-ddms
2409	ADGGA 16:0_16:0_18:0	C59H110O12	331.6	[M-H]-	0.699747	Open Search	9.7021	RQC-4-ddms
2656	ADGGA 16:0_16:0_18:0	C59H110O12	331.6	[M-H]-	0.607748	Open Search	10.5621	RQC-4-ddms
1685	ADGGA 16:0_16:0_18:1	C59H108O12	330.54	[M-H]-	0.756661	Open Search	7.10151	RQC-6-ddms
3466	ADGGA 16:0_16:0_18:1	C59H108O12	330.54	[M-H]-	0.709249	Open Search	13.2884	RQC-6-ddms
1700	ADGGA 16:0_16:0_18:1	C59H108O12	330.54	[M-H]-	0.620762	Open Search	7.14932	RQC-6-ddms
1705	ADGGA 16:0_16:0_18:1	C59H108O12	330.54	[M-H]-	0.681026	Open Search	7.17069	RQC-6-ddms
3478	ADGGA 16:0_16:0_18:1	C59H108O12	330.54	[M-H]-	0.636602	Open Search	13.328	RQC-6-ddms
1735	ADGGA 16:0_16:0_18:1	C59H108O12	330.54	[M-H]-	0.668215	Open Search	7.27479	RQC-6-ddms
1885	ADGGA 16:0_16:0_18:1	C59H108O12	330.54	[M-H]-	0.787144	Open Search	7.79148	RQC-6-ddms
2105	ADGGA 16:0_16:0_18:1	C59H108O12	330.54	[M-H]-	0.757599	Open Search	8.55018	RQC-6-ddms
2133	ADGGA 16:0_16:0_18:1	C59H108O12	330.54	[M-H]-	0.635719	Open Search	8.64771	RQC-6-ddms
2265	ADGGA 16:0_16:0_18:1	C59H108O12	330.54	[M-H]-	0.739915	Open Search	9.10212	RQC-6-ddms
2216	ADGGA 16:0_16:0_18:1	C59H108O12	330.54	[M-H]-	0.698076	Open Search	8.93165	RQC-6-ddms
2241	ADGGA 16:0_16:0_18:1	C59H108O12	330.54	[M-H]-	0.628114	Open Search	9.01385	RQC-6-ddms
2062	ADGGA 16:0_16:0_18:1	C59H108O12	330.54	[M-H]-	0.771102	Open Search	8.40492	RQC-6-ddms
2065	ADGGA 16:0_16:0_18:1	C59H108O12	330.54	[M-H]-	0.701215	Open Search	8.41195	RQC-6-ddms
2084	ADGGA 16:0_16:0_18:1	C59H108O12	330.54	[M-H]-	0.648788	Open Search	8.47863	RQC-6-ddms
2079	ADGGA 16:0_16:0_18:1	C59H108O12	330.54	[M-H]-	0.70282	Open Search	8.45578	RQC-6-ddms
2096	ADGGA 16:0_16:0_18:1	C59H108O12	330.54	[M-H]-	0.638039	Open Search	8.51782	RQC-6-ddms
3625	ADGGA 16:0_16:0_18:1	C59H108O12	330.54	[M-H]-	0.628446	Open Search	13.8448	RQC-6-ddms
1665	ADGGA 16:0_16:0_18:1	C59H108O12	330.54	[M-H]-	0.719194	Open Search	7.0638	RQC-5-ddms
1683	ADGGA 16:0_16:0_18:1	C59H108O12	330.54	[M-H]-	0.615623	Open Search	7.12676	RQC-5-ddms
1690	ADGGA 16:0_16:0_18:1	C59H108O12	330.54	[M-H]-	0.737987	Open Search	7.15428	RQC-5-ddms
3461	ADGGA 16:0_16:0_18:1	C59H108O12	330.54	[M-H]-	0.648472	Open Search	13.3075	RQC-5-ddms
3450	ADGGA 16:0_16:0_18:1	C59H108O12	330.54	[M-H]-	0.730587	Open Search	13.2703	RQC-5-ddms
1700	ADGGA 16:0_16:0_18:1	C59H108O12	330.54	[M-H]-	0.625914	Open Search	7.18887	RQC-5-ddms
1713	ADGGA 16:0_16:0_18:1	C59H108O12	330.54	[M-H]-	0.61019	Open Search	7.23062	RQC-5-ddms
1717	ADGGA 16:0_16:0_18:1	C59H108O12	330.54	[M-H]-	0.68074	Open Search	7.25117	RQC-5-ddms
1870	ADGGA 16:0_16:0_18:1	C59H108O12	330.54	[M-H]-	0.765462	Open Search	7.77502	RQC-5-ddms
2103	ADGGA 16:0_16:0_18:1	C59H108O12	330.54	[M-H]-	0.740714	Open Search	8.57552	RQC-5-ddms
2267	ADGGA 16:0_16:0_18:1	C59H108O12	330.54	[M-H]-	0.614877	Open Search	9.14895	RQC-5-ddms
2250	ADGGA 16:0_16:0_18:1	C59H108O12	330.54	[M-H]-	0.742637	Open Search	9.0868	RQC-5-ddms
2209	ADGGA 16:0_16:0_18:1	C59H108O12	330.54	[M-H]-	0.733051	Open Search	8.94618	RQC-5-ddms
2225	ADGGA 16:0_16:0_18:1	C59H108O12	330.54	[M-H]-	0.623526	Open Search	8.99627	RQC-5-ddms
2069	ADGGA 16:0_16:0_18:1	C59H108O12	330.54	[M-H]-	0.646741	Open Search	8.46228	RQC-5-ddms
2059	ADGGA 16:0_16:0_18:1	C59H108O12	330.54	[M-H]-	0.651727	Open Search	8.42786	RQC-5-ddms
2090	ADGGA 16:0_16:0_18:1	C59H108O12	330.54	[M-H]-	0.768302	Open Search	8.53386	RQC-5-ddms
2046	ADGGA 16:0_16:0_18:1	C59H108O12	330.54	[M-H]-	0.704468	Open Search	8.37667	RQC-5-ddms
2037	ADGGA 16:0_16:0_18:1	C59H108O12	330.54	[M-H]-	0.756359	Open Search	8.35403	RQC-5-ddms
3502	ADGGA 16:0_16:0_18:1	C59H108O12	330.54	[M-H]-	0.611427	Open Search	13.4495	RQC-5-ddms
1689	ADGGA 16:0_16:0_18:1	C59H108O12	330.54	[M-H]-	0.720322	Open Search	7.21455	RQC-4-ddms
1679	ADGGA 16:0_16:0_18:1	C59H108O12	330.54	[M-H]-	0.670134	Open Search	7.17985	RQC-4-ddms
1649	ADGGA 16:0_16:0_18:1	C59H108O12	330.54	[M-H]-	0.758809	Open Search	7.07602	RQC-4-ddms
1708	ADGGA 16:0_16:0_18:1	C59H108O12	330.54	[M-H]-	0.62579	Open Search	7.28135	RQC-4-ddms
1859	ADGGA 16:0_16:0_18:1	C59H108O12	330.54	[M-H]-	0.784338	Open Search	7.80068	RQC-4-ddms
3429	ADGGA 16:0_16:0_18:1	C59H108O12	330.54	[M-H]-	0.732581	Open Search	13.2641	RQC-4-ddms
3442	ADGGA 16:0_16:0_18:1	C59H108O12	330.54	[M-H]-	0.655118	Open Search	13.306	RQC-4-ddms
2180	ADGGA 16:0_16:0_18:1	C59H108O12	330.54	[M-H]-	0.702312	Open Search	8.90812	RQC-4-ddms
2205	ADGGA 16:0_16:0_18:1	C59H108O12	330.54	[M-H]-	0.626096	Open Search	8.99037	RQC-4-ddms
2229	ADGGA 16:0_16:0_18:1	C59H108O12	330.54	[M-H]-	0.739561	Open Search	9.07857	RQC-4-ddms
2069	ADGGA 16:0_16:0_18:1	C59H108O12	330.54	[M-H]-	0.746175	Open Search	8.52505	RQC-4-ddms
2053	ADGGA 16:0_16:0_18:1	C59H108O12	330.54	[M-H]-	0.654282	Open Search	8.46533	RQC-4-ddms
2087	ADGGA 16:0_16:0_18:1	C59H108O12	330.54	[M-H]-	0.70787	Open Search	8.58964	RQC-4-ddms
2019	ADGGA 16:0_16:0_18:1	C59H108O12	330.54	[M-H]-	0.698409	Open Search	8.3523	RQC-4-ddms
2046	ADGGA 16:0_16:0_18:1	C59H108O12	330.54	[M-H]-	0.740834	Open Search	8.44888	RQC-4-ddms
2032	ADGGA 16:0_16:0_18:1	C59H108O12	330.54	[M-H]-	0.699901	Open Search	8.39385	RQC-4-ddms
2033	ADGGA 16:0_16:0_18:1	C59H108O12	330.54	[M-H]-	0.625587	Open Search	8.39628	RQC-4-ddms
1724	ADGGA 16:0_16:0_18:3	C59H104O12	326.98	[M-H]-	0.619781	Open Search	7.26761	RQC-5-ddms
2068	ADGGA 16:0_16:0_20:3	C61H108O12	331.31	[M-H]-	0.617486	Open Search	8.41896	RQC-6-ddms
349	ADGGA 16:0_16:0_20:3	C61H108O12	331.31	[M-H]-	0.641333	Open Search	1.78999	RQC-6-ddms
2052	ADGGA 16:0_16:0_20:3	C61H108O12	331.31	[M-H]-	0.606225	Open Search	8.40021	RQC-5-ddms
1938	ADGGA 16:0_16:0_20:3	C61H108O12	331.31	[M-H]-	0.653237	Open Search	8.0122	RQC-5-ddms
345	ADGGA 16:0_16:0_20:3	C61H108O12	331.31	[M-H]-	0.61524	Open Search	1.79578	RQC-4-ddms
1764	ADGGA 16:0_16:0_20:4	C61H106O12	331.19	[M-H]-	0.66063	Open Search	7.37621	RQC-6-ddms
1884	ADGGA 16:0_16:0_20:4	C61H106O12	331.19	[M-H]-	0.666549	Open Search	7.78915	RQC-6-ddms
1825	ADGGA 16:0_16:0_20:4	C61H106O12	331.19	[M-H]-	0.66203	Open Search	7.58593	RQC-6-ddms
1905	ADGGA 16:0_16:0_20:4	C61H106O12	331.19	[M-H]-	0.745116	Open Search	7.86064	RQC-6-ddms
1867	ADGGA 16:0_16:0_20:4	C61H106O12	331.19	[M-H]-	0.643676	Open Search	7.768	RQC-5-ddms
1872	ADGGA 16:0_16:0_20:4	C61H106O12	331.19	[M-H]-	0.701436	Open Search	7.77967	RQC-5-ddms
1808	ADGGA 16:0_16:0_20:4	C61H106O12	331.19	[M-H]-	0.677842	Open Search	7.56471	RQC-5-ddms
1796	ADGGA 16:0_16:0_20:4	C61H106O12	331.19	[M-H]-	0.712156	Open Search	7.58647	RQC-4-ddms
1851	ADGGA 16:0_16:0_20:4	C61H106O12	331.19	[M-H]-	0.693602	Open Search	7.77079	RQC-4-ddms
1857	ADGGA 16:0_16:0_20:4	C61H106O12	331.19	[M-H]-	0.618398	Open Search	7.79603	RQC-4-ddms
1906	ADGGA 16:0_16:0_20:4	C61H106O12	331.19	[M-H]-	0.628262	Open Search	7.96487	RQC-4-ddms
1723	ADGGA 16:0_16:0_20:5	C61H104O12	329.79	[M-H]-	0.632156	Open Search	7.23529	RQC-6-ddms
2916	ADGGA 16:0_16:0_22:1	C63H116O12	339.28	[M-H]-	0.647908	Open Search	11.3621	RQC-6-ddms
2901	ADGGA 16:0_16:0_22:1	C63H116O12	339.28	[M-H]-	0.645747	Open Search	11.3447	RQC-5-ddms
2880	ADGGA 16:0_16:0_22:1	C63H116O12	339.28	[M-H]-	0.642858	Open Search	11.3377	RQC-4-ddms
1862	ADGGA 16:0_16:0_22:5	C63H108O12	331.78	[M-H]-	0.707584	Open Search	7.7154	RQC-6-ddms
2463	ADGGA 16:0_16:0_22:5	C63H108O12	331.78	[M-H]-	0.612243	Open Search	9.79072	RQC-6-ddms
1305	ADGGA 16:0_16:0_22:5	C63H108O12	331.78	[M-H]-	0.658048	Open Search	5.78534	RQC-6-ddms
320	ADGGA 16:0_16:0_22:5	C63H108O12	331.78	[M-H]-	0.644739	Open Search	1.6904	RQC-6-ddms
322	ADGGA 16:0_16:0_22:5	C63H108O12	331.78	[M-H]-	0.649139	Open Search	1.69505	RQC-6-ddms
2449	ADGGA 16:0_16:0_22:5	C63H108O12	331.78	[M-H]-	0.610434	Open Search	9.77615	RQC-5-ddms
1291	ADGGA 16:0_16:0_22:5	C63H108O12	331.78	[M-H]-	0.664426	Open Search	5.77079	RQC-5-ddms
2014	ADGGA 16:0_16:0_22:5	C63H108O12	331.78	[M-H]-	0.614348	Open Search	8.26831	RQC-5-ddms
307	ADGGA 16:0_16:0_22:5	C63H108O12	331.78	[M-H]-	0.665432	Open Search	1.66933	RQC-5-ddms
310	ADGGA 16:0_16:0_22:5	C63H108O12	331.78	[M-H]-	0.655087	Open Search	1.67788	RQC-5-ddms
1788	ADGGA 16:0_16:0_22:5	C63H108O12	331.78	[M-H]-	0.687075	Open Search	7.55662	RQC-4-ddms
1269	ADGGA 16:0_16:0_22:5	C63H108O12	331.78	[M-H]-	0.671504	Open Search	5.76258	RQC-4-ddms
308	ADGGA 16:0_16:0_22:5	C63H108O12	331.78	[M-H]-	0.658538	Open Search	1.66622	RQC-4-ddms
313	ADGGA 16:0_16:0_22:5	C63H108O12	331.78	[M-H]-	0.679835	Open Search	1.68749	RQC-4-ddms
1992	ADGGA 16:0_16:0_22:5	C63H108O12	331.78	[M-H]-	0.605258	Open Search	8.25559	RQC-4-ddms
1198	ADGGA 16:0_16:0_22:6	C63H106O12	331.9	[M-H]-	0.621735	Open Search	5.40912	RQC-6-ddms
1252	ADGGA 16:0_16:0_22:6	C63H106O12	331.9	[M-H]-	0.623058	Open Search	5.60461	RQC-6-ddms
1740	ADGGA 16:0_16:0_22:6	C63H106O12	331.9	[M-H]-	0.690228	Open Search	7.32729	RQC-5-ddms
1179	ADGGA 16:0_16:0_22:6	C63H106O12	331.9	[M-H]-	0.637628	Open Search	5.37582	RQC-5-ddms
1229	ADGGA 16:0_16:0_22:6	C63H106O12	331.9	[M-H]-	0.621523	Open Search	5.5592	RQC-5-ddms
1787	ADGGA 16:0_16:0_22:6	C63H106O12	331.9	[M-H]-	0.630071	Open Search	7.55427	RQC-4-ddms
1703	ADGGA 16:0_16:0_22:6	C63H106O12	331.9	[M-H]-	0.62009	Open Search	7.25862	RQC-4-ddms
1729	ADGGA 16:0_16:0_22:6	C63H106O12	331.9	[M-H]-	0.682025	Open Search	7.35137	RQC-4-ddms
1164	ADGGA 16:0_16:0_22:6	C63H106O12	331.9	[M-H]-	0.645007	Open Search	5.38207	RQC-4-ddms
1216	ADGGA 16:0_16:0_22:6	C63H106O12	331.9	[M-H]-	0.624527	Open Search	5.58205	RQC-4-ddms
1853	ADGGA 16:0_16:1_16:1	C57H102O12	315.11	[M-H]-	0.709262	Open Search	7.68483	RQC-6-ddms
1858	ADGGA 16:0_16:1_16:1	C57H102O12	315.11	[M-H]-	0.68815	Open Search	7.69652	RQC-6-ddms
1883	ADGGA 16:0_16:1_16:1	C57H102O12	315.11	[M-H]-	0.711793	Open Search	7.78681	RQC-6-ddms
1904	ADGGA 16:0_16:1_16:1	C57H102O12	315.11	[M-H]-	0.809608	Open Search	7.85832	RQC-6-ddms
1858	ADGGA 16:0_16:1_16:1	C57H102O12	315.11	[M-H]-	0.714831	Open Search	7.73574	RQC-5-ddms
1880	ADGGA 16:0_16:1_16:1	C57H102O12	315.11	[M-H]-	0.811554	Open Search	7.80955	RQC-5-ddms
1843	ADGGA 16:0_16:1_16:1	C57H102O12	315.11	[M-H]-	0.685875	Open Search	7.67836	RQC-5-ddms
1848	ADGGA 16:0_16:1_16:1	C57H102O12	315.11	[M-H]-	0.656971	Open Search	7.70116	RQC-5-ddms
1858	ADGGA 16:0_16:1_16:1	C57H102O12	315.11	[M-H]-	0.807445	Open Search	7.79835	RQC-4-ddms
1809	ADGGA 16:0_16:1_16:1	C57H102O12	315.11	[M-H]-	0.691138	Open Search	7.62797	RQC-4-ddms
1846	ADGGA 16:0_16:1_16:1	C57H102O12	315.11	[M-H]-	0.684388	Open Search	7.75912	RQC-4-ddms
1830	ADGGA 16:0_16:1_16:1	C57H102O12	315.11	[M-H]-	0.655405	Open Search	7.69934	RQC-4-ddms
1642	ADGGA 16:0_16:1_16:2	C57H100O12	312.96	[M-H]-	0.680322	Open Search	6.95607	RQC-6-ddms
1628	ADGGA 16:0_16:1_16:2	C57H100O12	312.96	[M-H]-	0.636205	Open Search	6.94217	RQC-5-ddms
1606	ADGGA 16:0_16:1_16:2	C57H100O12	312.96	[M-H]-	0.66176	Open Search	6.93068	RQC-4-ddms
2213	ADGGA 16:0_16:1_18:0	C59H108O12	330.72	[M-H]-	0.70467	Open Search	8.92466	RQC-6-ddms
2216	ADGGA 16:0_16:1_18:0	C59H108O12	330.72	[M-H]-	0.62749	Open Search	8.96417	RQC-5-ddms
1830	ADGGA 16:0_16:1_18:0	C59H108O12	330.72	[M-H]-	0.616662	Open Search	7.69934	RQC-4-ddms
2193	ADGGA 16:0_16:1_18:0	C59H108O12	330.72	[M-H]-	0.627623	Open Search	8.94966	RQC-4-ddms
1627	ADGGA 16:0_16:1_18:1	C59H106O12	327.57	[M-H]-	0.624243	Open Search	6.89852	RQC-6-ddms
3395	ADGGA 16:0_16:1_18:1	C59H106O12	327.57	[M-H]-	0.702832	Open Search	13.041	RQC-6-ddms
1766	ADGGA 16:0_16:1_18:1	C59H106O12	327.57	[M-H]-	0.671329	Open Search	7.38088	RQC-6-ddms
1735	ADGGA 16:0_16:1_18:1	C59H106O12	327.57	[M-H]-	0.636844	Open Search	7.27479	RQC-6-ddms
1853	ADGGA 16:0_16:1_18:1	C59H106O12	327.57	[M-H]-	0.699065	Open Search	7.68483	RQC-6-ddms
1858	ADGGA 16:0_16:1_18:1	C59H106O12	327.57	[M-H]-	0.674835	Open Search	7.69652	RQC-6-ddms
1883	ADGGA 16:0_16:1_18:1	C59H106O12	327.57	[M-H]-	0.694642	Open Search	7.78681	RQC-6-ddms
1885	ADGGA 16:0_16:1_18:1	C59H106O12	327.57	[M-H]-	0.747917	Open Search	7.79148	RQC-6-ddms
1800	ADGGA 16:0_16:1_18:1	C59H106O12	327.57	[M-H]-	0.676479	Open Search	7.4954	RQC-6-ddms
1822	ADGGA 16:0_16:1_18:1	C59H106O12	327.57	[M-H]-	0.756818	Open Search	7.57893	RQC-6-ddms
1810	ADGGA 16:0_16:1_18:1	C59H106O12	327.57	[M-H]-	0.666704	Open Search	7.52844	RQC-6-ddms
1846	ADGGA 16:0_16:1_18:1	C59H106O12	327.57	[M-H]-	0.696301	Open Search	7.6573	RQC-6-ddms
2162	ADGGA 16:0_16:1_18:1	C59H106O12	327.57	[M-H]-	0.777777	Open Search	8.74909	RQC-6-ddms
2153	ADGGA 16:0_16:1_18:1	C59H106O12	327.57	[M-H]-	0.69633	Open Search	8.7169	RQC-6-ddms
2186	ADGGA 16:0_16:1_18:1	C59H106O12	327.57	[M-H]-	0.648038	Open Search	8.82756	RQC-6-ddms
2122	ADGGA 16:0_16:1_18:1	C59H106O12	327.57	[M-H]-	0.765558	Open Search	8.61073	RQC-6-ddms
2133	ADGGA 16:0_16:1_18:1	C59H106O12	327.57	[M-H]-	0.685818	Open Search	8.64771	RQC-6-ddms
2272	ADGGA 16:0_16:1_18:1	C59H106O12	327.57	[M-H]-	0.70954	Open Search	9.12983	RQC-6-ddms
2322	ADGGA 16:0_16:1_18:1	C59H106O12	327.57	[M-H]-	0.708458	Open Search	9.30288	RQC-6-ddms
1306	ADGGA 16:0_16:1_18:1	C59H106O12	327.57	[M-H]-	0.673747	Open Search	5.78767	RQC-6-ddms
1463	ADGGA 16:0_16:1_18:1	C59H106O12	327.57	[M-H]-	0.617803	Open Search	6.33562	RQC-6-ddms
2031	ADGGA 16:0_16:1_18:1	C59H106O12	327.57	[M-H]-	0.662317	Open Search	8.28928	RQC-6-ddms
3625	ADGGA 16:0_16:1_18:1	C59H106O12	327.57	[M-H]-	0.604399	Open Search	13.8448	RQC-6-ddms
1962	ADGGA 16:0_16:1_18:1	C59H106O12	327.57	[M-H]-	0.734433	Open Search	8.05925	RQC-6-ddms
1967	ADGGA 16:0_16:1_18:1	C59H106O12	327.57	[M-H]-	0.640414	Open Search	8.07091	RQC-6-ddms
1906	ADGGA 16:0_16:1_18:1	C59H106O12	327.57	[M-H]-	0.752799	Open Search	7.86297	RQC-6-ddms
1944	ADGGA 16:0_16:1_18:1	C59H106O12	327.57	[M-H]-	0.704112	Open Search	7.99494	RQC-6-ddms
3380	ADGGA 16:0_16:1_18:1	C59H106O12	327.57	[M-H]-	0.703289	Open Search	13.0257	RQC-5-ddms
1613	ADGGA 16:0_16:1_18:1	C59H106O12	327.57	[M-H]-	0.65921	Open Search	6.8847	RQC-5-ddms
1783	ADGGA 16:0_16:1_18:1	C59H106O12	327.57	[M-H]-	0.649177	Open Search	7.4726	RQC-5-ddms
1784	ADGGA 16:0_16:1_18:1	C59H106O12	327.57	[M-H]-	0.714481	Open Search	7.47493	RQC-5-ddms
1787	ADGGA 16:0_16:1_18:1	C59H106O12	327.57	[M-H]-	0.719725	Open Search	7.4932	RQC-5-ddms
1797	ADGGA 16:0_16:1_18:1	C59H106O12	327.57	[M-H]-	0.757998	Open Search	7.52783	RQC-5-ddms
1744	ADGGA 16:0_16:1_18:1	C59H106O12	327.57	[M-H]-	0.688654	Open Search	7.33667	RQC-5-ddms
1858	ADGGA 16:0_16:1_18:1	C59H106O12	327.57	[M-H]-	0.6958	Open Search	7.73574	RQC-5-ddms
1881	ADGGA 16:0_16:1_18:1	C59H106O12	327.57	[M-H]-	0.745136	Open Search	7.81188	RQC-5-ddms
1803	ADGGA 16:0_16:1_18:1	C59H106O12	327.57	[M-H]-	0.651226	Open Search	7.54188	RQC-5-ddms
1824	ADGGA 16:0_16:1_18:1	C59H106O12	327.57	[M-H]-	0.683809	Open Search	7.61327	RQC-5-ddms
1843	ADGGA 16:0_16:1_18:1	C59H106O12	327.57	[M-H]-	0.649403	Open Search	7.67836	RQC-5-ddms
1848	ADGGA 16:0_16:1_18:1	C59H106O12	327.57	[M-H]-	0.638141	Open Search	7.70116	RQC-5-ddms
2157	ADGGA 16:0_16:1_18:1	C59H106O12	327.57	[M-H]-	0.680321	Open Search	8.76845	RQC-5-ddms
2103	ADGGA 16:0_16:1_18:1	C59H106O12	327.57	[M-H]-	0.743743	Open Search	8.57552	RQC-5-ddms
2147	ADGGA 16:0_16:1_18:1	C59H106O12	327.57	[M-H]-	0.762378	Open Search	8.73395	RQC-5-ddms
2133	ADGGA 16:0_16:1_18:1	C59H106O12	327.57	[M-H]-	0.627624	Open Search	8.6787	RQC-5-ddms
2267	ADGGA 16:0_16:1_18:1	C59H106O12	327.57	[M-H]-	0.724548	Open Search	9.14895	RQC-5-ddms
2307	ADGGA 16:0_16:1_18:1	C59H106O12	327.57	[M-H]-	0.721876	Open Search	9.28736	RQC-5-ddms
1293	ADGGA 16:0_16:1_18:1	C59H106O12	327.57	[M-H]-	0.701388	Open Search	5.77545	RQC-5-ddms
2087	ADGGA 16:0_16:1_18:1	C59H106O12	327.57	[M-H]-	0.720911	Open Search	8.52682	RQC-5-ddms
2090	ADGGA 16:0_16:1_18:1	C59H106O12	327.57	[M-H]-	0.73248	Open Search	8.53386	RQC-5-ddms
2097	ADGGA 16:0_16:1_18:1	C59H106O12	327.57	[M-H]-	0.758916	Open Search	8.56148	RQC-5-ddms
1489	ADGGA 16:0_16:1_18:1	C59H106O12	327.57	[M-H]-	0.650768	Open Search	6.45995	RQC-5-ddms
2016	ADGGA 16:0_16:1_18:1	C59H106O12	327.57	[M-H]-	0.653798	Open Search	8.27457	RQC-5-ddms
1918	ADGGA 16:0_16:1_18:1	C59H106O12	327.57	[M-H]-	0.730846	Open Search	7.9431	RQC-5-ddms
1937	ADGGA 16:0_16:1_18:1	C59H106O12	327.57	[M-H]-	0.747131	Open Search	8.00986	RQC-5-ddms
1594	ADGGA 16:0_16:1_18:1	C59H106O12	327.57	[M-H]-	0.67899	Open Search	6.88181	RQC-4-ddms
3283	ADGGA 16:0_16:1_18:1	C59H106O12	327.57	[M-H]-	0.604483	Open Search	12.7501	RQC-4-ddms
3360	ADGGA 16:0_16:1_18:1	C59H106O12	327.57	[M-H]-	0.704384	Open Search	13.0232	RQC-4-ddms
1767	ADGGA 16:0_16:1_18:1	C59H106O12	327.57	[M-H]-	0.736355	Open Search	7.48496	RQC-4-ddms
1752	ADGGA 16:0_16:1_18:1	C59H106O12	327.57	[M-H]-	0.673748	Open Search	7.42754	RQC-4-ddms
1786	ADGGA 16:0_16:1_18:1	C59H106O12	327.57	[M-H]-	0.770679	Open Search	7.55193	RQC-4-ddms
1773	ADGGA 16:0_16:1_18:1	C59H106O12	327.57	[M-H]-	0.642377	Open Search	7.4991	RQC-4-ddms
1708	ADGGA 16:0_16:1_18:1	C59H106O12	327.57	[M-H]-	0.636898	Open Search	7.28135	RQC-4-ddms
1860	ADGGA 16:0_16:1_18:1	C59H106O12	327.57	[M-H]-	0.767743	Open Search	7.803	RQC-4-ddms
1866	ADGGA 16:0_16:1_18:1	C59H106O12	327.57	[M-H]-	0.721782	Open Search	7.82821	RQC-4-ddms
1859	ADGGA 16:0_16:1_18:1	C59H106O12	327.57	[M-H]-	0.74532	Open Search	7.80068	RQC-4-ddms
1802	ADGGA 16:0_16:1_18:1	C59H106O12	327.57	[M-H]-	0.666802	Open Search	7.60046	RQC-4-ddms
1806	ADGGA 16:0_16:1_18:1	C59H106O12	327.57	[M-H]-	0.740067	Open Search	7.62095	RQC-4-ddms
1809	ADGGA 16:0_16:1_18:1	C59H106O12	327.57	[M-H]-	0.680686	Open Search	7.62797	RQC-4-ddms
1846	ADGGA 16:0_16:1_18:1	C59H106O12	327.57	[M-H]-	0.672835	Open Search	7.75912	RQC-4-ddms
1830	ADGGA 16:0_16:1_18:1	C59H106O12	327.57	[M-H]-	0.634229	Open Search	7.69934	RQC-4-ddms
2106	ADGGA 16:0_16:1_18:1	C59H106O12	327.57	[M-H]-	0.766918	Open Search	8.65643	RQC-4-ddms
2122	ADGGA 16:0_16:1_18:1	C59H106O12	327.57	[M-H]-	0.660876	Open Search	8.70516	RQC-4-ddms
2127	ADGGA 16:0_16:1_18:1	C59H106O12	327.57	[M-H]-	0.773297	Open Search	8.72808	RQC-4-ddms
2113	ADGGA 16:0_16:1_18:1	C59H106O12	327.57	[M-H]-	0.654554	Open Search	8.67284	RQC-4-ddms
2286	ADGGA 16:0_16:1_18:1	C59H106O12	327.57	[M-H]-	0.724918	Open Search	9.27928	RQC-4-ddms
2205	ADGGA 16:0_16:1_18:1	C59H106O12	327.57	[M-H]-	0.601467	Open Search	8.99037	RQC-4-ddms
2236	ADGGA 16:0_16:1_18:1	C59H106O12	327.57	[M-H]-	0.71378	Open Search	9.10622	RQC-4-ddms
1272	ADGGA 16:0_16:1_18:1	C59H106O12	327.57	[M-H]-	0.725325	Open Search	5.76955	RQC-4-ddms
2069	ADGGA 16:0_16:1_18:1	C59H106O12	327.57	[M-H]-	0.697456	Open Search	8.52505	RQC-4-ddms
2087	ADGGA 16:0_16:1_18:1	C59H106O12	327.57	[M-H]-	0.729128	Open Search	8.58964	RQC-4-ddms
2078	ADGGA 16:0_16:1_18:1	C59H106O12	327.57	[M-H]-	0.650118	Open Search	8.55742	RQC-4-ddms
2046	ADGGA 16:0_16:1_18:1	C59H106O12	327.57	[M-H]-	0.69891	Open Search	8.44888	RQC-4-ddms
1427	ADGGA 16:0_16:1_18:1	C59H106O12	327.57	[M-H]-	0.608423	Open Search	6.31318	RQC-4-ddms
1995	ADGGA 16:0_16:1_18:1	C59H106O12	327.57	[M-H]-	0.662291	Open Search	8.26418	RQC-4-ddms
1926	ADGGA 16:0_16:1_18:1	C59H106O12	327.57	[M-H]-	0.678375	Open Search	8.03392	RQC-4-ddms
1917	ADGGA 16:0_16:1_18:1	C59H106O12	327.57	[M-H]-	0.733039	Open Search	8.00171	RQC-4-ddms
1644	ADGGA 16:0_16:1_18:2	C59H104O12	325.16	[M-H]-	0.70024	Open Search	6.96075	RQC-6-ddms
1702	ADGGA 16:0_16:1_18:2	C59H104O12	325.16	[M-H]-	0.617771	Open Search	7.16359	RQC-6-ddms
1880	ADGGA 16:0_16:1_18:2	C59H104O12	325.16	[M-H]-	0.673405	Open Search	7.77021	RQC-6-ddms
1882	ADGGA 16:0_16:1_18:2	C59H104O12	325.16	[M-H]-	0.738942	Open Search	7.78447	RQC-6-ddms
1872	ADGGA 16:0_16:1_18:2	C59H104O12	325.16	[M-H]-	0.736901	Open Search	7.74991	RQC-6-ddms
2076	ADGGA 16:0_16:1_18:2	C59H104O12	325.16	[M-H]-	0.671572	Open Search	8.44881	RQC-6-ddms
1599	ADGGA 16:0_16:1_18:2	C59H104O12	325.16	[M-H]-	0.656907	Open Search	6.84071	RQC-5-ddms
1673	ADGGA 16:0_16:1_18:2	C59H104O12	325.16	[M-H]-	0.644684	Open Search	7.09216	RQC-5-ddms
1866	ADGGA 16:0_16:1_18:2	C59H104O12	325.16	[M-H]-	0.65923	Open Search	7.75606	RQC-5-ddms
1850	ADGGA 16:0_16:1_18:2	C59H104O12	325.16	[M-H]-	0.730692	Open Search	7.70584	RQC-5-ddms
1857	ADGGA 16:0_16:1_18:2	C59H104O12	325.16	[M-H]-	0.74624	Open Search	7.7334	RQC-5-ddms
1655	ADGGA 16:0_16:1_18:2	C59H104O12	325.16	[M-H]-	0.628038	Open Search	7.09165	RQC-4-ddms
1844	ADGGA 16:0_16:1_18:2	C59H104O12	325.16	[M-H]-	0.657172	Open Search	7.74485	RQC-4-ddms
1836	ADGGA 16:0_16:1_18:2	C59H104O12	325.16	[M-H]-	0.723324	Open Search	7.72456	RQC-4-ddms
2039	ADGGA 16:0_16:1_18:2	C59H104O12	325.16	[M-H]-	0.662233	Open Search	8.42141	RQC-4-ddms
1926	ADGGA 16:0_16:1_18:2	C59H104O12	325.16	[M-H]-	0.64758	Open Search	8.03392	RQC-4-ddms
1753	ADGGA 16:0_16:1_18:3	C59H102O12	323.5	[M-H]-	0.611997	Open Search	7.33923	RQC-6-ddms
1724	ADGGA 16:0_16:1_18:3	C59H102O12	323.5	[M-H]-	0.621696	Open Search	7.26761	RQC-5-ddms
1694	ADGGA 16:0_16:1_18:3	C59H102O12	323.5	[M-H]-	0.607675	Open Search	7.22791	RQC-4-ddms
1764	ADGGA 16:0_16:1_20:4	C61H104O12	329.74	[M-H]-	0.680149	Open Search	7.37621	RQC-6-ddms
1589	ADGGA 16:0_16:1_20:4	C61H104O12	329.74	[M-H]-	0.735342	Open Search	6.80606	RQC-5-ddms
1650	ADGGA 16:0_16:1_20:4	C61H104O12	329.74	[M-H]-	0.610118	Open Search	7.01601	RQC-5-ddms
1748	ADGGA 16:0_16:1_20:4	C61H104O12	329.74	[M-H]-	0.630462	Open Search	7.35725	RQC-5-ddms
1872	ADGGA 16:0_16:1_20:4	C61H104O12	329.74	[M-H]-	0.677338	Open Search	7.77967	RQC-5-ddms
1576	ADGGA 16:0_16:1_20:4	C61H104O12	329.74	[M-H]-	0.729587	Open Search	6.82847	RQC-4-ddms
1637	ADGGA 16:0_16:1_20:4	C61H104O12	329.74	[M-H]-	0.686545	Open Search	7.03678	RQC-4-ddms
1777	ADGGA 16:0_16:1_20:4	C61H104O12	329.74	[M-H]-	0.600672	Open Search	7.51961	RQC-4-ddms
2014	ADGGA 16:0_16:1_22:5	C63H106O12	332.02	[M-H]-	0.609768	Open Search	8.26831	RQC-5-ddms
2288	ADGGA 16:0_18:0_18:0	C61H114O12	332.76	[M-H]-	0.65205	Open Search	9.17843	RQC-6-ddms
2295	ADGGA 16:0_18:0_18:0	C61H114O12	332.76	[M-H]-	0.744336	Open Search	9.20612	RQC-6-ddms
2312	ADGGA 16:0_18:0_18:0	C61H114O12	332.76	[M-H]-	0.654447	Open Search	9.26839	RQC-6-ddms
2338	ADGGA 16:0_18:0_18:0	C61H114O12	332.76	[M-H]-	0.796879	Open Search	9.35187	RQC-6-ddms
2445	ADGGA 16:0_18:0_18:0	C61H114O12	332.76	[M-H]-	0.649381	Open Search	9.72584	RQC-6-ddms
3501	ADGGA 16:0_18:0_18:0	C61H114O12	332.76	[M-H]-	0.64089	Open Search	13.4047	RQC-6-ddms
2532	ADGGA 16:0_18:0_18:0	C61H114O12	332.76	[M-H]-	0.667644	Open Search	10.0319	RQC-6-ddms
1920	ADGGA 16:0_18:0_18:0	C61H114O12	332.76	[M-H]-	0.710579	Open Search	7.90846	RQC-6-ddms
2272	ADGGA 16:0_18:0_18:0	C61H114O12	332.76	[M-H]-	0.658012	Open Search	9.16066	RQC-5-ddms
2297	ADGGA 16:0_18:0_18:0	C61H114O12	332.76	[M-H]-	0.630647	Open Search	9.25283	RQC-5-ddms
2324	ADGGA 16:0_18:0_18:0	C61H114O12	332.76	[M-H]-	0.786657	Open Search	9.33871	RQC-5-ddms
2430	ADGGA 16:0_18:0_18:0	C61H114O12	332.76	[M-H]-	0.630571	Open Search	9.70882	RQC-5-ddms
3796	ADGGA 16:0_18:0_18:0	C61H114O12	332.76	[M-H]-	0.64568	Open Search	14.475	RQC-5-ddms
2501	ADGGA 16:0_18:0_18:0	C61H114O12	332.76	[M-H]-	0.607405	Open Search	9.95485	RQC-5-ddms
1910	ADGGA 16:0_18:0_18:0	C61H114O12	332.76	[M-H]-	0.723575	Open Search	7.9132	RQC-5-ddms
3459	ADGGA 16:0_18:0_18:0	C61H114O12	332.76	[M-H]-	0.608314	Open Search	13.3683	RQC-4-ddms
1889	ADGGA 16:0_18:0_18:0	C61H114O12	332.76	[M-H]-	0.729072	Open Search	7.90439	RQC-4-ddms
2262	ADGGA 16:0_18:0_18:0	C61H114O12	332.76	[M-H]-	0.644017	Open Search	9.18953	RQC-4-ddms
2255	ADGGA 16:0_18:0_18:0	C61H114O12	332.76	[M-H]-	0.630977	Open Search	9.16356	RQC-4-ddms
2259	ADGGA 16:0_18:0_18:0	C61H114O12	332.76	[M-H]-	0.719184	Open Search	9.18255	RQC-4-ddms
2276	ADGGA 16:0_18:0_18:0	C61H114O12	332.76	[M-H]-	0.675635	Open Search	9.24474	RQC-4-ddms
2302	ADGGA 16:0_18:0_18:0	C61H114O12	332.76	[M-H]-	0.736984	Open Search	9.32829	RQC-4-ddms
2409	ADGGA 16:0_18:0_18:0	C61H114O12	332.76	[M-H]-	0.658988	Open Search	9.7021	RQC-4-ddms
3163	ADGGA 16:0_18:0_18:1	C61H112O12	331.47	[M-H]-	0.658441	Open Search	12.228	RQC-6-ddms
1652	ADGGA 16:0_18:0_18:1	C61H112O12	331.47	[M-H]-	0.603652	Open Search	6.99062	RQC-6-ddms
2122	ADGGA 16:0_18:0_18:1	C61H112O12	331.47	[M-H]-	0.693284	Open Search	8.61073	RQC-6-ddms
2133	ADGGA 16:0_18:0_18:1	C61H112O12	331.47	[M-H]-	0.64276	Open Search	8.64771	RQC-6-ddms
2295	ADGGA 16:0_18:0_18:1	C61H112O12	331.47	[M-H]-	0.743508	Open Search	9.20612	RQC-6-ddms
2362	ADGGA 16:0_18:0_18:1	C61H112O12	331.47	[M-H]-	0.688581	Open Search	9.44145	RQC-6-ddms
2365	ADGGA 16:0_18:0_18:1	C61H112O12	331.47	[M-H]-	0.762043	Open Search	9.44849	RQC-6-ddms
2346	ADGGA 16:0_18:0_18:1	C61H112O12	331.47	[M-H]-	0.641919	Open Search	9.38165	RQC-6-ddms
2079	ADGGA 16:0_18:0_18:1	C61H112O12	331.47	[M-H]-	0.641589	Open Search	8.45578	RQC-6-ddms
3555	ADGGA 16:0_18:0_18:1	C61H112O12	331.47	[M-H]-	0.758409	Open Search	13.5996	RQC-6-ddms
3576	ADGGA 16:0_18:0_18:1	C61H112O12	331.47	[M-H]-	0.643891	Open Search	13.6717	RQC-6-ddms
2013	ADGGA 16:0_18:0_18:1	C61H112O12	331.47	[M-H]-	0.671468	Open Search	8.23454	RQC-6-ddms
3501	ADGGA 16:0_18:0_18:1	C61H112O12	331.47	[M-H]-	0.60458	Open Search	13.4047	RQC-6-ddms
3148	ADGGA 16:0_18:0_18:1	C61H112O12	331.47	[M-H]-	0.617289	Open Search	12.2116	RQC-5-ddms
2103	ADGGA 16:0_18:0_18:1	C61H112O12	331.47	[M-H]-	0.714943	Open Search	8.57552	RQC-5-ddms
2350	ADGGA 16:0_18:0_18:1	C61H112O12	331.47	[M-H]-	0.764326	Open Search	9.43299	RQC-5-ddms
2316	ADGGA 16:0_18:0_18:1	C61H112O12	331.47	[M-H]-	0.644619	Open Search	9.31026	RQC-5-ddms
2069	ADGGA 16:0_18:0_18:1	C61H112O12	331.47	[M-H]-	0.652354	Open Search	8.46228	RQC-5-ddms
2097	ADGGA 16:0_18:0_18:1	C61H112O12	331.47	[M-H]-	0.690724	Open Search	8.56148	RQC-5-ddms
3540	ADGGA 16:0_18:0_18:1	C61H112O12	331.47	[M-H]-	0.742845	Open Search	13.5839	RQC-5-ddms
3125	ADGGA 16:0_18:0_18:1	C61H112O12	331.47	[M-H]-	0.639792	Open Search	12.193	RQC-4-ddms
1859	ADGGA 16:0_18:0_18:1	C61H112O12	331.47	[M-H]-	0.732045	Open Search	7.80068	RQC-4-ddms
2182	ADGGA 16:0_18:0_18:1	C61H112O12	331.47	[M-H]-	0.63371	Open Search	8.91281	RQC-4-ddms
2113	ADGGA 16:0_18:0_18:1	C61H112O12	331.47	[M-H]-	0.610973	Open Search	8.67284	RQC-4-ddms
2259	ADGGA 16:0_18:0_18:1	C61H112O12	331.47	[M-H]-	0.715839	Open Search	9.18255	RQC-4-ddms
2329	ADGGA 16:0_18:0_18:1	C61H112O12	331.47	[M-H]-	0.751304	Open Search	9.42485	RQC-4-ddms
2312	ADGGA 16:0_18:0_18:1	C61H112O12	331.47	[M-H]-	0.624664	Open Search	9.36278	RQC-4-ddms
2053	ADGGA 16:0_18:0_18:1	C61H112O12	331.47	[M-H]-	0.629943	Open Search	8.46533	RQC-4-ddms
2087	ADGGA 16:0_18:0_18:1	C61H112O12	331.47	[M-H]-	0.708053	Open Search	8.58964	RQC-4-ddms
2078	ADGGA 16:0_18:0_18:1	C61H112O12	331.47	[M-H]-	0.674911	Open Search	8.55742	RQC-4-ddms
3519	ADGGA 16:0_18:0_18:1	C61H112O12	331.47	[M-H]-	0.75117	Open Search	13.5788	RQC-4-ddms
2312	ADGGA 16:0_18:0_20:0	C63H118O12	340.06	[M-H]-	0.652474	Open Search	9.26839	RQC-6-ddms
2532	ADGGA 16:0_18:0_20:0	C63H118O12	340.06	[M-H]-	0.76975	Open Search	10.0319	RQC-6-ddms
2685	ADGGA 16:0_18:0_20:0	C63H118O12	340.06	[M-H]-	0.601105	Open Search	10.5599	RQC-6-ddms
2297	ADGGA 16:0_18:0_20:0	C63H118O12	340.06	[M-H]-	0.617842	Open Search	9.25283	RQC-5-ddms
2501	ADGGA 16:0_18:0_20:0	C63H118O12	340.06	[M-H]-	0.610028	Open Search	9.95485	RQC-5-ddms
2668	ADGGA 16:0_18:0_20:0	C63H118O12	340.06	[M-H]-	0.662141	Open Search	10.5388	RQC-5-ddms
2305	ADGGA 16:0_18:0_20:1	C63H116O12	338.17	[M-H]-	0.739275	Open Search	9.24081	RQC-6-ddms
2536	ADGGA 16:0_18:0_20:1	C63H116O12	338.17	[M-H]-	0.710885	Open Search	10.0412	RQC-6-ddms
2289	ADGGA 16:0_18:0_20:1	C63H116O12	338.17	[M-H]-	0.733909	Open Search	9.22294	RQC-5-ddms
2521	ADGGA 16:0_18:0_20:1	C63H116O12	338.17	[M-H]-	0.711956	Open Search	10.0245	RQC-5-ddms
2499	ADGGA 16:0_18:0_20:1	C63H116O12	338.17	[M-H]-	0.698837	Open Search	10.0124	RQC-4-ddms
2559	ADGGA 16:0_18:0_20:1	C63H116O12	338.17	[M-H]-	0.667442	Open Search	10.221	RQC-4-ddms
2090	ADGGA 16:0_18:0_20:3	C63H112O12	334.54	[M-H]-	0.650453	Open Search	8.59663	RQC-4-ddms
3026	ADGGA 16:0_18:0_20:4	C63H110O12	333.45	[M-H]-	0.601638	Open Search	11.7759	RQC-5-ddms
2209	ADGGA 16:0_18:0_20:4	C63H110O12	333.45	[M-H]-	0.646611	Open Search	9.00925	RQC-4-ddms
1910	ADGGA 16:0_18:0_20:5	C63H108O12	332.33	[M-H]-	0.685698	Open Search	7.9132	RQC-5-ddms
1889	ADGGA 16:0_18:0_20:5	C63H108O12	332.33	[M-H]-	0.710221	Open Search	7.90439	RQC-4-ddms
2295	ADGGA 16:0_18:0_22:5	C65H112O12	337.42	[M-H]-	0.719482	Open Search	9.20612	RQC-6-ddms
2300	ADGGA 16:0_18:0_22:5	C65H112O12	337.42	[M-H]-	0.643828	Open Search	9.21949	RQC-6-ddms
2264	ADGGA 16:0_18:0_22:5	C65H112O12	337.42	[M-H]-	0.652509	Open Search	9.1958	RQC-4-ddms
2106	ADGGA 16:0_18:0_22:6	C65H110O12	336.73	[M-H]-	0.680453	Open Search	8.55252	RQC-6-ddms
1507	ADGGA 16:0_18:0_22:6	C65H110O12	336.73	[M-H]-	0.633778	Open Search	6.52436	RQC-5-ddms
2093	ADGGA 16:0_18:0_22:6	C65H110O12	336.73	[M-H]-	0.662252	Open Search	8.54089	RQC-5-ddms
2070	ADGGA 16:0_18:0_22:6	C65H110O12	336.73	[M-H]-	0.661818	Open Search	8.52739	RQC-4-ddms
1477	ADGGA 16:0_18:0_22:6	C65H110O12	336.73	[M-H]-	0.628028	Open Search	6.48622	RQC-4-ddms
1685	ADGGA 16:0_18:1_18:1	C61H110O12	330.05	[M-H]-	0.774695	Open Search	7.10151	RQC-6-ddms
3466	ADGGA 16:0_18:1_18:1	C61H110O12	330.05	[M-H]-	0.710483	Open Search	13.2884	RQC-6-ddms
1700	ADGGA 16:0_18:1_18:1	C61H110O12	330.05	[M-H]-	0.615759	Open Search	7.14932	RQC-6-ddms
1705	ADGGA 16:0_18:1_18:1	C61H110O12	330.05	[M-H]-	0.696805	Open Search	7.17069	RQC-6-ddms
1708	ADGGA 16:0_18:1_18:1	C61H110O12	330.05	[M-H]-	0.60964	Open Search	7.17771	RQC-6-ddms
3478	ADGGA 16:0_18:1_18:1	C61H110O12	330.05	[M-H]-	0.661827	Open Search	13.328	RQC-6-ddms
1735	ADGGA 16:0_18:1_18:1	C61H110O12	330.05	[M-H]-	0.66633	Open Search	7.27479	RQC-6-ddms
1885	ADGGA 16:0_18:1_18:1	C61H110O12	330.05	[M-H]-	0.793029	Open Search	7.79148	RQC-6-ddms
2105	ADGGA 16:0_18:1_18:1	C61H110O12	330.05	[M-H]-	0.76527	Open Search	8.55018	RQC-6-ddms
2133	ADGGA 16:0_18:1_18:1	C61H110O12	330.05	[M-H]-	0.653555	Open Search	8.64771	RQC-6-ddms
2265	ADGGA 16:0_18:1_18:1	C61H110O12	330.05	[M-H]-	0.735232	Open Search	9.10212	RQC-6-ddms
2216	ADGGA 16:0_18:1_18:1	C61H110O12	330.05	[M-H]-	0.671179	Open Search	8.93165	RQC-6-ddms
2241	ADGGA 16:0_18:1_18:1	C61H110O12	330.05	[M-H]-	0.653548	Open Search	9.01385	RQC-6-ddms
2062	ADGGA 16:0_18:1_18:1	C61H110O12	330.05	[M-H]-	0.774517	Open Search	8.40492	RQC-6-ddms
2065	ADGGA 16:0_18:1_18:1	C61H110O12	330.05	[M-H]-	0.706622	Open Search	8.41195	RQC-6-ddms
2084	ADGGA 16:0_18:1_18:1	C61H110O12	330.05	[M-H]-	0.664134	Open Search	8.47863	RQC-6-ddms
2079	ADGGA 16:0_18:1_18:1	C61H110O12	330.05	[M-H]-	0.708995	Open Search	8.45578	RQC-6-ddms
2096	ADGGA 16:0_18:1_18:1	C61H110O12	330.05	[M-H]-	0.658703	Open Search	8.51782	RQC-6-ddms
3520	ADGGA 16:0_18:1_18:1	C61H110O12	330.05	[M-H]-	0.610541	Open Search	13.4722	RQC-6-ddms
3625	ADGGA 16:0_18:1_18:1	C61H110O12	330.05	[M-H]-	0.639944	Open Search	13.8448	RQC-6-ddms
1665	ADGGA 16:0_18:1_18:1	C61H110O12	330.05	[M-H]-	0.737412	Open Search	7.0638	RQC-5-ddms
1683	ADGGA 16:0_18:1_18:1	C61H110O12	330.05	[M-H]-	0.609209	Open Search	7.12676	RQC-5-ddms
1690	ADGGA 16:0_18:1_18:1	C61H110O12	330.05	[M-H]-	0.753732	Open Search	7.15428	RQC-5-ddms
3461	ADGGA 16:0_18:1_18:1	C61H110O12	330.05	[M-H]-	0.6712	Open Search	13.3075	RQC-5-ddms
3450	ADGGA 16:0_18:1_18:1	C61H110O12	330.05	[M-H]-	0.733032	Open Search	13.2703	RQC-5-ddms
1700	ADGGA 16:0_18:1_18:1	C61H110O12	330.05	[M-H]-	0.636573	Open Search	7.18887	RQC-5-ddms
1717	ADGGA 16:0_18:1_18:1	C61H110O12	330.05	[M-H]-	0.681504	Open Search	7.25117	RQC-5-ddms
1870	ADGGA 16:0_18:1_18:1	C61H110O12	330.05	[M-H]-	0.769441	Open Search	7.77502	RQC-5-ddms
2103	ADGGA 16:0_18:1_18:1	C61H110O12	330.05	[M-H]-	0.755233	Open Search	8.57552	RQC-5-ddms
2267	ADGGA 16:0_18:1_18:1	C61H110O12	330.05	[M-H]-	0.624826	Open Search	9.14895	RQC-5-ddms
2250	ADGGA 16:0_18:1_18:1	C61H110O12	330.05	[M-H]-	0.738303	Open Search	9.0868	RQC-5-ddms
2209	ADGGA 16:0_18:1_18:1	C61H110O12	330.05	[M-H]-	0.712743	Open Search	8.94618	RQC-5-ddms
2225	ADGGA 16:0_18:1_18:1	C61H110O12	330.05	[M-H]-	0.647195	Open Search	8.99627	RQC-5-ddms
2069	ADGGA 16:0_18:1_18:1	C61H110O12	330.05	[M-H]-	0.666498	Open Search	8.46228	RQC-5-ddms
2059	ADGGA 16:0_18:1_18:1	C61H110O12	330.05	[M-H]-	0.660523	Open Search	8.42786	RQC-5-ddms
2087	ADGGA 16:0_18:1_18:1	C61H110O12	330.05	[M-H]-	0.68992	Open Search	8.52682	RQC-5-ddms
2090	ADGGA 16:0_18:1_18:1	C61H110O12	330.05	[M-H]-	0.777754	Open Search	8.53386	RQC-5-ddms
2046	ADGGA 16:0_18:1_18:1	C61H110O12	330.05	[M-H]-	0.710219	Open Search	8.37667	RQC-5-ddms
2037	ADGGA 16:0_18:1_18:1	C61H110O12	330.05	[M-H]-	0.76001	Open Search	8.35403	RQC-5-ddms
3502	ADGGA 16:0_18:1_18:1	C61H110O12	330.05	[M-H]-	0.625658	Open Search	13.4495	RQC-5-ddms
1689	ADGGA 16:0_18:1_18:1	C61H110O12	330.05	[M-H]-	0.72462	Open Search	7.21455	RQC-4-ddms
1679	ADGGA 16:0_18:1_18:1	C61H110O12	330.05	[M-H]-	0.684108	Open Search	7.17985	RQC-4-ddms
1649	ADGGA 16:0_18:1_18:1	C61H110O12	330.05	[M-H]-	0.776198	Open Search	7.07602	RQC-4-ddms
1708	ADGGA 16:0_18:1_18:1	C61H110O12	330.05	[M-H]-	0.628543	Open Search	7.28135	RQC-4-ddms
3481	ADGGA 16:0_18:1_18:1	C61H110O12	330.05	[M-H]-	0.603013	Open Search	13.4431	RQC-4-ddms
1859	ADGGA 16:0_18:1_18:1	C61H110O12	330.05	[M-H]-	0.791882	Open Search	7.80068	RQC-4-ddms
3429	ADGGA 16:0_18:1_18:1	C61H110O12	330.05	[M-H]-	0.734703	Open Search	13.2641	RQC-4-ddms
3442	ADGGA 16:0_18:1_18:1	C61H110O12	330.05	[M-H]-	0.679582	Open Search	13.306	RQC-4-ddms
2180	ADGGA 16:0_18:1_18:1	C61H110O12	330.05	[M-H]-	0.675736	Open Search	8.90812	RQC-4-ddms
2182	ADGGA 16:0_18:1_18:1	C61H110O12	330.05	[M-H]-	0.618166	Open Search	8.91281	RQC-4-ddms
2110	ADGGA 16:0_18:1_18:1	C61H110O12	330.05	[M-H]-	0.661003	Open Search	8.66577	RQC-4-ddms
2113	ADGGA 16:0_18:1_18:1	C61H110O12	330.05	[M-H]-	0.607513	Open Search	8.67284	RQC-4-ddms
2205	ADGGA 16:0_18:1_18:1	C61H110O12	330.05	[M-H]-	0.652591	Open Search	8.99037	RQC-4-ddms
2229	ADGGA 16:0_18:1_18:1	C61H110O12	330.05	[M-H]-	0.734418	Open Search	9.07857	RQC-4-ddms
2069	ADGGA 16:0_18:1_18:1	C61H110O12	330.05	[M-H]-	0.754316	Open Search	8.52505	RQC-4-ddms
2053	ADGGA 16:0_18:1_18:1	C61H110O12	330.05	[M-H]-	0.671334	Open Search	8.46533	RQC-4-ddms
2087	ADGGA 16:0_18:1_18:1	C61H110O12	330.05	[M-H]-	0.725385	Open Search	8.58964	RQC-4-ddms
2019	ADGGA 16:0_18:1_18:1	C61H110O12	330.05	[M-H]-	0.70283	Open Search	8.3523	RQC-4-ddms
2046	ADGGA 16:0_18:1_18:1	C61H110O12	330.05	[M-H]-	0.754171	Open Search	8.44888	RQC-4-ddms
2032	ADGGA 16:0_18:1_18:1	C61H110O12	330.05	[M-H]-	0.70432	Open Search	8.39385	RQC-4-ddms
2033	ADGGA 16:0_18:1_18:1	C61H110O12	330.05	[M-H]-	0.631847	Open Search	8.39628	RQC-4-ddms
1525	ADGGA 16:0_18:1_18:2	C61H108O12	329.82	[M-H]-	0.646221	Open Search	6.54766	RQC-6-ddms
1514	ADGGA 16:0_18:1_18:2	C61H108O12	329.82	[M-H]-	0.666063	Open Search	6.51083	RQC-6-ddms
1544	ADGGA 16:0_18:1_18:2	C61H108O12	329.82	[M-H]-	0.629343	Open Search	6.61455	RQC-6-ddms
3399	ADGGA 16:0_18:1_18:2	C61H108O12	329.82	[M-H]-	0.691636	Open Search	13.0504	RQC-6-ddms
1880	ADGGA 16:0_18:1_18:2	C61H108O12	329.82	[M-H]-	0.678918	Open Search	7.77021	RQC-6-ddms
1882	ADGGA 16:0_18:1_18:2	C61H108O12	329.82	[M-H]-	0.730766	Open Search	7.78447	RQC-6-ddms
1872	ADGGA 16:0_18:1_18:2	C61H108O12	329.82	[M-H]-	0.73489	Open Search	7.74991	RQC-6-ddms
2152	ADGGA 16:0_18:1_18:2	C61H108O12	329.82	[M-H]-	0.664179	Open Search	8.71449	RQC-6-ddms
1943	ADGGA 16:0_18:1_18:2	C61H108O12	329.82	[M-H]-	0.697297	Open Search	7.9926	RQC-6-ddms
1508	ADGGA 16:0_18:1_18:2	C61H108O12	329.82	[M-H]-	0.645241	Open Search	6.52668	RQC-5-ddms
1524	ADGGA 16:0_18:1_18:2	C61H108O12	329.82	[M-H]-	0.606014	Open Search	6.57541	RQC-5-ddms
1673	ADGGA 16:0_18:1_18:2	C61H108O12	329.82	[M-H]-	0.642448	Open Search	7.09216	RQC-5-ddms
3381	ADGGA 16:0_18:1_18:2	C61H108O12	329.82	[M-H]-	0.69344	Open Search	13.028	RQC-5-ddms
1866	ADGGA 16:0_18:1_18:2	C61H108O12	329.82	[M-H]-	0.656699	Open Search	7.75606	RQC-5-ddms
1850	ADGGA 16:0_18:1_18:2	C61H108O12	329.82	[M-H]-	0.722264	Open Search	7.70584	RQC-5-ddms
1857	ADGGA 16:0_18:1_18:2	C61H108O12	329.82	[M-H]-	0.738161	Open Search	7.7334	RQC-5-ddms
1489	ADGGA 16:0_18:1_18:2	C61H108O12	329.82	[M-H]-	0.682854	Open Search	6.45995	RQC-5-ddms
1655	ADGGA 16:0_18:1_18:2	C61H108O12	329.82	[M-H]-	0.63766	Open Search	7.09165	RQC-4-ddms
3362	ADGGA 16:0_18:1_18:2	C61H108O12	329.82	[M-H]-	0.71018	Open Search	13.0278	RQC-4-ddms
3359	ADGGA 16:0_18:1_18:2	C61H108O12	329.82	[M-H]-	0.606743	Open Search	13.0208	RQC-4-ddms
1888	ADGGA 16:0_18:1_18:2	C61H108O12	329.82	[M-H]-	0.665314	Open Search	7.90206	RQC-4-ddms
1844	ADGGA 16:0_18:1_18:2	C61H108O12	329.82	[M-H]-	0.691632	Open Search	7.74485	RQC-4-ddms
1836	ADGGA 16:0_18:1_18:2	C61H108O12	329.82	[M-H]-	0.724557	Open Search	7.72456	RQC-4-ddms
1486	ADGGA 16:0_18:1_18:2	C61H108O12	329.82	[M-H]-	0.652692	Open Search	6.51849	RQC-4-ddms
1977	ADGGA 16:0_18:1_18:2	C61H108O12	329.82	[M-H]-	0.607508	Open Search	8.2093	RQC-4-ddms
2305	ADGGA 16:0_18:1_20:1	C63H114O12	335.37	[M-H]-	0.788863	Open Search	9.24081	RQC-6-ddms
2465	ADGGA 16:0_18:1_20:1	C63H114O12	335.37	[M-H]-	0.634013	Open Search	9.7954	RQC-6-ddms
2477	ADGGA 16:0_18:1_20:1	C63H114O12	335.37	[M-H]-	0.615775	Open Search	9.83503	RQC-6-ddms
2289	ADGGA 16:0_18:1_20:1	C63H114O12	335.37	[M-H]-	0.782675	Open Search	9.22294	RQC-5-ddms
2490	ADGGA 16:0_18:1_20:1	C63H114O12	335.37	[M-H]-	0.720877	Open Search	9.91775	RQC-5-ddms
2469	ADGGA 16:0_18:1_20:1	C63H114O12	335.37	[M-H]-	0.691617	Open Search	9.90795	RQC-4-ddms
2443	ADGGA 16:0_18:1_20:1	C63H114O12	335.37	[M-H]-	0.615156	Open Search	9.81601	RQC-4-ddms
2151	ADGGA 16:0_18:1_20:2	C63H112O12	334.25	[M-H]-	0.640148	Open Search	8.7026	RQC-6-ddms
2123	ADGGA 16:0_18:1_20:2	C63H112O12	334.25	[M-H]-	0.608781	Open Search	8.61307	RQC-6-ddms
2069	ADGGA 16:0_18:1_20:2	C63H112O12	334.25	[M-H]-	0.644639	Open Search	8.46228	RQC-5-ddms
2110	ADGGA 16:0_18:1_20:2	C63H112O12	334.25	[M-H]-	0.683978	Open Search	8.66577	RQC-4-ddms
2072	ADGGA 16:0_18:1_20:2	C63H112O12	334.25	[M-H]-	0.614956	Open Search	8.53216	RQC-4-ddms
2004	ADGGA 16:0_18:1_20:3	C63H110O12	333.3	[M-H]-	0.611225	Open Search	8.20224	RQC-6-ddms
2022	ADGGA 16:0_18:1_20:3	C63H110O12	333.3	[M-H]-	0.72459	Open Search	8.26673	RQC-6-ddms
1985	ADGGA 16:0_18:1_20:3	C63H110O12	333.3	[M-H]-	0.727257	Open Search	8.13537	RQC-6-ddms
1960	ADGGA 16:0_18:1_20:3	C63H110O12	333.3	[M-H]-	0.726542	Open Search	8.08596	RQC-5-ddms
1998	ADGGA 16:0_18:1_20:3	C63H110O12	333.3	[M-H]-	0.7279	Open Search	8.21964	RQC-5-ddms
1927	ADGGA 16:0_18:1_20:3	C63H110O12	333.3	[M-H]-	0.703874	Open Search	7.9753	RQC-5-ddms
1938	ADGGA 16:0_18:1_20:3	C63H110O12	333.3	[M-H]-	0.667746	Open Search	8.0122	RQC-5-ddms
1967	ADGGA 16:0_18:1_20:3	C63H110O12	333.3	[M-H]-	0.707294	Open Search	8.17466	RQC-4-ddms
1916	ADGGA 16:0_18:1_20:3	C63H110O12	333.3	[M-H]-	0.706338	Open Search	7.99938	RQC-4-ddms
1939	ADGGA 16:0_18:1_20:3	C63H110O12	333.3	[M-H]-	0.718047	Open Search	8.07554	RQC-4-ddms
1825	ADGGA 16:0_18:1_20:4	C63H108O12	332.15	[M-H]-	0.627694	Open Search	7.58593	RQC-6-ddms
2065	ADGGA 16:0_18:1_20:4	C63H108O12	332.15	[M-H]-	0.681775	Open Search	8.41195	RQC-6-ddms
1932	ADGGA 16:0_18:1_20:4	C63H108O12	332.15	[M-H]-	0.655917	Open Search	7.9557	RQC-6-ddms
1859	ADGGA 16:0_18:1_20:4	C63H108O12	332.15	[M-H]-	0.681168	Open Search	7.73808	RQC-5-ddms
1800	ADGGA 16:0_18:1_20:4	C63H108O12	332.15	[M-H]-	0.718479	Open Search	7.53485	RQC-5-ddms
1846	ADGGA 16:0_18:1_20:4	C63H108O12	332.15	[M-H]-	0.656091	Open Search	7.68692	RQC-5-ddms
2019	ADGGA 16:0_18:1_20:4	C63H108O12	332.15	[M-H]-	0.66016	Open Search	8.3523	RQC-4-ddms
1713	ADGGA 16:0_18:1_20:5	C63H106O12	331.69	[M-H]-	0.648362	Open Search	7.23062	RQC-5-ddms
2116	ADGGA 16:0_18:1_22:4	C65H112O12	337.67	[M-H]-	0.665647	Open Search	8.6911	RQC-4-ddms
1862	ADGGA 16:0_18:1_22:5	C65H110O12	337.03	[M-H]-	0.697702	Open Search	7.7154	RQC-6-ddms
1305	ADGGA 16:0_18:1_22:5	C65H110O12	337.03	[M-H]-	0.703763	Open Search	5.78534	RQC-6-ddms
1412	ADGGA 16:0_18:1_22:5	C65H110O12	337.03	[M-H]-	0.614804	Open Search	6.16033	RQC-6-ddms
1800	ADGGA 16:0_18:1_22:5	C65H110O12	337.03	[M-H]-	0.681372	Open Search	7.53485	RQC-5-ddms
1291	ADGGA 16:0_18:1_22:5	C65H110O12	337.03	[M-H]-	0.700764	Open Search	5.77079	RQC-5-ddms
1788	ADGGA 16:0_18:1_22:5	C65H110O12	337.03	[M-H]-	0.698532	Open Search	7.55662	RQC-4-ddms
1897	ADGGA 16:0_18:1_22:5	C65H110O12	337.03	[M-H]-	0.656422	Open Search	7.93272	RQC-4-ddms
1269	ADGGA 16:0_18:1_22:5	C65H110O12	337.03	[M-H]-	0.709613	Open Search	5.76258	RQC-4-ddms
2811	ADGGA 16:0_18:1_22:6	C65H108O12	335.44	[M-H]-	0.661207	Open Search	10.994	RQC-6-ddms
1832	ADGGA 16:0_18:1_22:6	C65H108O12	335.44	[M-H]-	0.630204	Open Search	7.61346	RQC-6-ddms
1835	ADGGA 16:0_18:1_22:6	C65H108O12	335.44	[M-H]-	0.631557	Open Search	7.62049	RQC-6-ddms
2804	ADGGA 16:0_18:1_22:6	C65H108O12	335.44	[M-H]-	0.638109	Open Search	11.0063	RQC-5-ddms
1820	ADGGA 16:0_18:1_22:6	C65H108O12	335.44	[M-H]-	0.609008	Open Search	7.60395	RQC-5-ddms
2269	ADGGA 16:0_18:1_22:6	C65H108O12	335.44	[M-H]-	0.607724	Open Search	9.15364	RQC-5-ddms
1787	ADGGA 16:0_18:1_22:6	C65H108O12	335.44	[M-H]-	0.62315	Open Search	7.55427	RQC-4-ddms
1799	ADGGA 16:0_18:1_22:6	C65H108O12	335.44	[M-H]-	0.613127	Open Search	7.59348	RQC-4-ddms
1703	ADGGA 16:0_18:1_22:6	C65H108O12	335.44	[M-H]-	0.617647	Open Search	7.25862	RQC-4-ddms
1729	ADGGA 16:0_18:1_22:6	C65H108O12	335.44	[M-H]-	0.607487	Open Search	7.35137	RQC-4-ddms
1753	ADGGA 16:0_18:2_18:3	C61H104O12	329.67	[M-H]-	0.660635	Open Search	7.33923	RQC-6-ddms
1724	ADGGA 16:0_18:2_18:3	C61H104O12	329.67	[M-H]-	0.64045	Open Search	7.26761	RQC-5-ddms
2022	ADGGA 16:0_18:2_20:3	C63H108O12	332.4	[M-H]-	0.759229	Open Search	8.26673	RQC-6-ddms
1951	ADGGA 16:0_18:2_20:3	C63H108O12	332.4	[M-H]-	0.665159	Open Search	8.01289	RQC-6-ddms
1943	ADGGA 16:0_18:2_20:3	C63H108O12	332.4	[M-H]-	0.731727	Open Search	7.9926	RQC-6-ddms
1991	ADGGA 16:0_18:2_20:3	C63H108O12	332.4	[M-H]-	0.630763	Open Search	8.19206	RQC-5-ddms
1998	ADGGA 16:0_18:2_20:3	C63H108O12	332.4	[M-H]-	0.762427	Open Search	8.21964	RQC-5-ddms
1927	ADGGA 16:0_18:2_20:3	C63H108O12	332.4	[M-H]-	0.754191	Open Search	7.9753	RQC-5-ddms
1938	ADGGA 16:0_18:2_20:3	C63H108O12	332.4	[M-H]-	0.685183	Open Search	8.0122	RQC-5-ddms
2028	ADGGA 16:0_18:2_20:3	C63H108O12	332.4	[M-H]-	0.627726	Open Search	8.38443	RQC-4-ddms
1967	ADGGA 16:0_18:2_20:3	C63H108O12	332.4	[M-H]-	0.761656	Open Search	8.17466	RQC-4-ddms
1916	ADGGA 16:0_18:2_20:3	C63H108O12	332.4	[M-H]-	0.732411	Open Search	7.99938	RQC-4-ddms
1777	ADGGA 16:0_18:2_20:4	C63H106O12	331.72	[M-H]-	0.611693	Open Search	7.51961	RQC-4-ddms
1753	ADGGA 16:0_18:3_18:3	C61H102O12	328.08	[M-H]-	0.621	Open Search	7.33923	RQC-6-ddms
1724	ADGGA 16:0_18:3_18:3	C61H102O12	328.08	[M-H]-	0.640997	Open Search	7.26761	RQC-5-ddms
2119	ADGGA 16:0_18:3_20:3	C63H106O12	332.35	[M-H]-	0.629655	Open Search	8.63466	RQC-5-ddms
1998	ADGGA 16:0_18:3_20:3	C63H106O12	332.35	[M-H]-	0.69332	Open Search	8.21964	RQC-5-ddms
2090	ADGGA 16:0_18:3_20:3	C63H106O12	332.35	[M-H]-	0.696251	Open Search	8.59663	RQC-4-ddms
1825	ADGGA 16:0_18:3_20:4	C63H104O12	331.46	[M-H]-	0.651485	Open Search	7.58593	RQC-6-ddms
1808	ADGGA 16:0_18:3_20:4	C63H104O12	331.46	[M-H]-	0.652667	Open Search	7.56471	RQC-5-ddms
1796	ADGGA 16:0_18:3_20:4	C63H104O12	331.46	[M-H]-	0.66793	Open Search	7.58647	RQC-4-ddms
1851	ADGGA 16:0_18:3_20:4	C63H104O12	331.46	[M-H]-	0.684981	Open Search	7.77079	RQC-4-ddms
2446	ADGGA 16:0_20:0_20:4	C65H114O12	341.24	[M-H]-	0.66785	Open Search	9.72818	RQC-6-ddms
2431	ADGGA 16:0_20:0_20:4	C65H114O12	341.24	[M-H]-	0.665792	Open Search	9.71116	RQC-5-ddms
2410	ADGGA 16:0_20:0_20:4	C65H114O12	341.24	[M-H]-	0.668394	Open Search	9.70445	RQC-4-ddms
2729	ADGGA 16:0_20:1_20:1	C65H118O12	344.4	[M-H]-	0.657251	Open Search	10.7088	RQC-6-ddms
2710	ADGGA 16:0_20:1_20:1	C65H118O12	344.4	[M-H]-	0.655244	Open Search	10.6832	RQC-5-ddms
2692	ADGGA 16:0_20:1_20:1	C65H118O12	344.4	[M-H]-	0.662148	Open Search	10.6811	RQC-4-ddms
2729	ADGGA 16:0_20:1_22:1	C67H122O12	348.57	[M-H]-	0.695017	Open Search	10.7088	RQC-6-ddms
2916	ADGGA 16:0_20:1_22:1	C67H122O12	348.57	[M-H]-	0.613064	Open Search	11.3621	RQC-6-ddms
2536	ADGGA 16:0_20:1_22:1	C67H122O12	348.57	[M-H]-	0.681945	Open Search	10.0412	RQC-6-ddms
2710	ADGGA 16:0_20:1_22:1	C67H122O12	348.57	[M-H]-	0.699704	Open Search	10.6832	RQC-5-ddms
2901	ADGGA 16:0_20:1_22:1	C67H122O12	348.57	[M-H]-	0.618255	Open Search	11.3447	RQC-5-ddms
2521	ADGGA 16:0_20:1_22:1	C67H122O12	348.57	[M-H]-	0.702653	Open Search	10.0245	RQC-5-ddms
2880	ADGGA 16:0_20:1_22:1	C67H122O12	348.57	[M-H]-	0.614312	Open Search	11.3377	RQC-4-ddms
2499	ADGGA 16:0_20:1_22:1	C67H122O12	348.57	[M-H]-	0.714894	Open Search	10.0124	RQC-4-ddms
2692	ADGGA 16:0_20:1_22:1	C67H122O12	348.57	[M-H]-	0.70891	Open Search	10.6811	RQC-4-ddms
2068	ADGGA 16:0_20:3_20:3	C65H110O12	336.89	[M-H]-	0.643	Open Search	8.41896	RQC-6-ddms
349	ADGGA 16:0_20:3_20:3	C65H110O12	336.89	[M-H]-	0.65382	Open Search	1.78999	RQC-6-ddms
2052	ADGGA 16:0_20:3_20:3	C65H110O12	336.89	[M-H]-	0.633404	Open Search	8.40021	RQC-5-ddms
1938	ADGGA 16:0_20:3_20:3	C65H110O12	336.89	[M-H]-	0.676865	Open Search	8.0122	RQC-5-ddms
345	ADGGA 16:0_20:3_20:3	C65H110O12	336.89	[M-H]-	0.637068	Open Search	1.79578	RQC-4-ddms
1916	ADGGA 16:0_20:3_20:3	C65H110O12	336.89	[M-H]-	0.700317	Open Search	7.99938	RQC-4-ddms
1764	ADGGA 16:0_20:3_20:4	C65H108O12	335.63	[M-H]-	0.705868	Open Search	7.37621	RQC-6-ddms
1884	ADGGA 16:0_20:3_20:4	C65H108O12	335.63	[M-H]-	0.611986	Open Search	7.78915	RQC-6-ddms
2112	ADGGA 16:0_20:3_20:4	C65H108O12	335.63	[M-H]-	0.60945	Open Search	8.57777	RQC-6-ddms
1905	ADGGA 16:0_20:3_20:4	C65H108O12	335.63	[M-H]-	0.68765	Open Search	7.86064	RQC-6-ddms
1748	ADGGA 16:0_20:3_20:4	C65H108O12	335.63	[M-H]-	0.685176	Open Search	7.35725	RQC-5-ddms
1872	ADGGA 16:0_20:3_20:4	C65H108O12	335.63	[M-H]-	0.691957	Open Search	7.77967	RQC-5-ddms
1796	ADGGA 16:0_20:3_20:4	C65H108O12	335.63	[M-H]-	0.663711	Open Search	7.58647	RQC-4-ddms
1737	ADGGA 16:0_20:3_20:4	C65H108O12	335.63	[M-H]-	0.612834	Open Search	7.38128	RQC-4-ddms
1998	ADGGA 16:0_20:3_20:4	C65H108O12	335.63	[M-H]-	0.635578	Open Search	8.28079	RQC-4-ddms
1906	ADGGA 16:0_20:3_20:4	C65H108O12	335.63	[M-H]-	0.602163	Open Search	7.96487	RQC-4-ddms
345	ADGGA 16:0_20:3_22:3	C67H114O12	345.81	[M-H]-	0.608234	Open Search	1.79578	RQC-4-ddms
1764	ADGGA 16:0_20:4_20:4	C65H106O12	333.74	[M-H]-	0.676323	Open Search	7.37621	RQC-6-ddms
1884	ADGGA 16:0_20:4_20:4	C65H106O12	333.74	[M-H]-	0.680166	Open Search	7.78915	RQC-6-ddms
1825	ADGGA 16:0_20:4_20:4	C65H106O12	333.74	[M-H]-	0.635566	Open Search	7.58593	RQC-6-ddms
1905	ADGGA 16:0_20:4_20:4	C65H106O12	333.74	[M-H]-	0.752969	Open Search	7.86064	RQC-6-ddms
1867	ADGGA 16:0_20:4_20:4	C65H106O12	333.74	[M-H]-	0.664985	Open Search	7.768	RQC-5-ddms
1872	ADGGA 16:0_20:4_20:4	C65H106O12	333.74	[M-H]-	0.711678	Open Search	7.77967	RQC-5-ddms
1808	ADGGA 16:0_20:4_20:4	C65H106O12	333.74	[M-H]-	0.653279	Open Search	7.56471	RQC-5-ddms
1929	ADGGA 16:0_20:4_20:4	C65H106O12	333.74	[M-H]-	0.609791	Open Search	7.97997	RQC-5-ddms
1777	ADGGA 16:0_20:4_20:4	C65H106O12	333.74	[M-H]-	0.61564	Open Search	7.51961	RQC-4-ddms
1796	ADGGA 16:0_20:4_20:4	C65H106O12	333.74	[M-H]-	0.709351	Open Search	7.58647	RQC-4-ddms
1851	ADGGA 16:0_20:4_20:4	C65H106O12	333.74	[M-H]-	0.701944	Open Search	7.77079	RQC-4-ddms
1857	ADGGA 16:0_20:4_20:4	C65H106O12	333.74	[M-H]-	0.632348	Open Search	7.79603	RQC-4-ddms
1452	ADGGA 16:0_20:4_20:4	C65H106O12	333.74	[M-H]-	0.604232	Open Search	6.39418	RQC-4-ddms
1906	ADGGA 16:0_20:4_20:4	C65H106O12	333.74	[M-H]-	0.64125	Open Search	7.96487	RQC-4-ddms
1723	ADGGA 16:0_20:4_20:5	C65H104O12	332.93	[M-H]-	0.626825	Open Search	7.23529	RQC-6-ddms
1707	ADGGA 16:0_20:4_20:5	C65H104O12	332.93	[M-H]-	0.620305	Open Search	7.21654	RQC-5-ddms
2678	ADGGA 16:0_20:4_22:0	C67H118O12	347.69	[M-H]-	0.630548	Open Search	10.5322	RQC-6-ddms
2665	ADGGA 16:0_20:4_22:0	C67H118O12	347.69	[M-H]-	0.635296	Open Search	10.5221	RQC-5-ddms
2646	ADGGA 16:0_20:4_22:0	C67H118O12	347.69	[M-H]-	0.625257	Open Search	10.5272	RQC-4-ddms
2043	ADGGA 16:0_20:4_22:4	C67H110O12	341.63	[M-H]-	0.641714	Open Search	8.33814	RQC-6-ddms
1862	ADGGA 16:0_20:4_22:5	C67H108O12	339.62	[M-H]-	0.684714	Open Search	7.7154	RQC-6-ddms
1305	ADGGA 16:0_20:4_22:5	C67H108O12	339.62	[M-H]-	0.681695	Open Search	5.78534	RQC-6-ddms
1932	ADGGA 16:0_20:4_22:5	C67H108O12	339.62	[M-H]-	0.608272	Open Search	7.9557	RQC-6-ddms
1800	ADGGA 16:0_20:4_22:5	C67H108O12	339.62	[M-H]-	0.712799	Open Search	7.53485	RQC-5-ddms
1291	ADGGA 16:0_20:4_22:5	C67H108O12	339.62	[M-H]-	0.68404	Open Search	5.77079	RQC-5-ddms
1788	ADGGA 16:0_20:4_22:5	C67H108O12	339.62	[M-H]-	0.72229	Open Search	7.55662	RQC-4-ddms
1269	ADGGA 16:0_20:4_22:5	C67H108O12	339.62	[M-H]-	0.691144	Open Search	5.76258	RQC-4-ddms
1723	ADGGA 16:0_20:5_20:5	C65H102O12	332.11	[M-H]-	0.630221	Open Search	7.23529	RQC-6-ddms
1740	ADGGA 16:0_20:5_22:6	C67H104O12	337.25	[M-H]-	0.628606	Open Search	7.32729	RQC-5-ddms
1703	ADGGA 16:0_20:5_22:6	C67H104O12	337.25	[M-H]-	0.607398	Open Search	7.25862	RQC-4-ddms
2916	ADGGA 16:0_22:1_22:1	C69H126O12	348.46	[M-H]-	0.66474	Open Search	11.3621	RQC-6-ddms
2901	ADGGA 16:0_22:1_22:1	C69H126O12	348.46	[M-H]-	0.663821	Open Search	11.3447	RQC-5-ddms
2880	ADGGA 16:0_22:1_22:1	C69H126O12	348.46	[M-H]-	0.660594	Open Search	11.3377	RQC-4-ddms
1862	ADGGA 16:0_22:5_22:5	C69H110O12	345.66	[M-H]-	0.718443	Open Search	7.7154	RQC-6-ddms
320	ADGGA 16:0_22:5_22:5	C69H110O12	345.66	[M-H]-	0.612027	Open Search	1.6904	RQC-6-ddms
322	ADGGA 16:0_22:5_22:5	C69H110O12	345.66	[M-H]-	0.617819	Open Search	1.69505	RQC-6-ddms
307	ADGGA 16:0_22:5_22:5	C69H110O12	345.66	[M-H]-	0.641206	Open Search	1.66933	RQC-5-ddms
310	ADGGA 16:0_22:5_22:5	C69H110O12	345.66	[M-H]-	0.626446	Open Search	1.67788	RQC-5-ddms
308	ADGGA 16:0_22:5_22:5	C69H110O12	345.66	[M-H]-	0.630232	Open Search	1.66622	RQC-4-ddms
313	ADGGA 16:0_22:5_22:5	C69H110O12	345.66	[M-H]-	0.652085	Open Search	1.68749	RQC-4-ddms
1740	ADGGA 16:0_22:6_22:6	C69H106O12	341.62	[M-H]-	0.672362	Open Search	7.32729	RQC-5-ddms
1179	ADGGA 16:0_22:6_22:6	C69H106O12	341.62	[M-H]-	0.608565	Open Search	5.37582	RQC-5-ddms
1787	ADGGA 16:0_22:6_22:6	C69H106O12	341.62	[M-H]-	0.614187	Open Search	7.55427	RQC-4-ddms
1729	ADGGA 16:0_22:6_22:6	C69H106O12	341.62	[M-H]-	0.673858	Open Search	7.35137	RQC-4-ddms
1164	ADGGA 16:0_22:6_22:6	C69H106O12	341.62	[M-H]-	0.614417	Open Search	5.38207	RQC-4-ddms
1522	ADGGA 16:1_12:0_14:0	C51H92O12	305.99	[M-H]-	0.735544	Open Search	6.54067	RQC-6-ddms
1468	ADGGA 16:1_12:0_14:0	C51H92O12	305.99	[M-H]-	0.712906	Open Search	6.38824	RQC-5-ddms
1447	ADGGA 16:1_12:0_14:0	C51H92O12	305.99	[M-H]-	0.722105	Open Search	6.38239	RQC-4-ddms
1572	ADGGA 16:1_14:0_14:0	C53H96O12	309.49	[M-H]-	0.726678	Open Search	6.71378	RQC-6-ddms
1522	ADGGA 16:1_14:0_14:0	C53H96O12	309.49	[M-H]-	0.699384	Open Search	6.54067	RQC-6-ddms
1470	ADGGA 16:1_14:0_14:0	C53H96O12	309.49	[M-H]-	0.656268	Open Search	6.35359	RQC-6-ddms
1478	ADGGA 16:1_14:0_14:0	C53H96O12	309.49	[M-H]-	0.611379	Open Search	6.38192	RQC-6-ddms
2017	ADGGA 16:1_14:0_14:0	C53H96O12	309.49	[M-H]-	0.674004	Open Search	8.24392	RQC-6-ddms
1527	ADGGA 16:1_14:0_14:0	C53H96O12	309.49	[M-H]-	0.736234	Open Search	6.59365	RQC-5-ddms
1468	ADGGA 16:1_14:0_14:0	C53H96O12	309.49	[M-H]-	0.723693	Open Search	6.38824	RQC-5-ddms
1455	ADGGA 16:1_14:0_14:0	C53H96O12	309.49	[M-H]-	0.64142	Open Search	6.33709	RQC-5-ddms
2003	ADGGA 16:1_14:0_14:0	C53H96O12	309.49	[M-H]-	0.67425	Open Search	8.2313	RQC-5-ddms
1575	ADGGA 16:1_14:0_14:0	C53H96O12	309.49	[M-H]-	0.616658	Open Search	6.81641	RQC-4-ddms
1506	ADGGA 16:1_14:0_14:0	C53H96O12	309.49	[M-H]-	0.734835	Open Search	6.58762	RQC-4-ddms
1447	ADGGA 16:1_14:0_14:0	C53H96O12	309.49	[M-H]-	0.723753	Open Search	6.38239	RQC-4-ddms
1432	ADGGA 16:1_14:0_14:0	C53H96O12	309.49	[M-H]-	0.640823	Open Search	6.32486	RQC-4-ddms
1982	ADGGA 16:1_14:0_14:0	C53H96O12	309.49	[M-H]-	0.666701	Open Search	8.22096	RQC-4-ddms
1572	ADGGA 16:1_14:0_14:1	C53H94O12	307.46	[M-H]-	0.693164	Open Search	6.71378	RQC-6-ddms
1634	ADGGA 16:1_14:0_14:1	C53H94O12	307.46	[M-H]-	0.644242	Open Search	6.92614	RQC-6-ddms
1577	ADGGA 16:1_14:0_14:1	C53H94O12	307.46	[M-H]-	0.697432	Open Search	6.76676	RQC-5-ddms
1527	ADGGA 16:1_14:0_14:1	C53H94O12	307.46	[M-H]-	0.698857	Open Search	6.59365	RQC-5-ddms
1567	ADGGA 16:1_14:0_14:1	C53H94O12	307.46	[M-H]-	0.716443	Open Search	6.79609	RQC-4-ddms
1506	ADGGA 16:1_14:0_14:1	C53H94O12	307.46	[M-H]-	0.695958	Open Search	6.58762	RQC-4-ddms
1627	ADGGA 16:1_14:0_16:0	C55H100O12	313.07	[M-H]-	0.635445	Open Search	6.89852	RQC-6-ddms
1634	ADGGA 16:1_14:0_16:0	C55H100O12	313.07	[M-H]-	0.604177	Open Search	6.92614	RQC-6-ddms
1766	ADGGA 16:1_14:0_16:0	C55H100O12	313.07	[M-H]-	0.683841	Open Search	7.38088	RQC-6-ddms
1858	ADGGA 16:1_14:0_16:0	C55H100O12	313.07	[M-H]-	0.638367	Open Search	7.69652	RQC-6-ddms
1800	ADGGA 16:1_14:0_16:0	C55H100O12	313.07	[M-H]-	0.677764	Open Search	7.4954	RQC-6-ddms
1822	ADGGA 16:1_14:0_16:0	C55H100O12	313.07	[M-H]-	0.728381	Open Search	7.57893	RQC-6-ddms
1810	ADGGA 16:1_14:0_16:0	C55H100O12	313.07	[M-H]-	0.630017	Open Search	7.52844	RQC-6-ddms
1846	ADGGA 16:1_14:0_16:0	C55H100O12	313.07	[M-H]-	0.710693	Open Search	7.6573	RQC-6-ddms
1463	ADGGA 16:1_14:0_16:0	C55H100O12	313.07	[M-H]-	0.669435	Open Search	6.33562	RQC-6-ddms
2017	ADGGA 16:1_14:0_16:0	C55H100O12	313.07	[M-H]-	0.660993	Open Search	8.24392	RQC-6-ddms
1577	ADGGA 16:1_14:0_16:0	C55H100O12	313.07	[M-H]-	0.634764	Open Search	6.76676	RQC-5-ddms
1613	ADGGA 16:1_14:0_16:0	C55H100O12	313.07	[M-H]-	0.631768	Open Search	6.8847	RQC-5-ddms
1783	ADGGA 16:1_14:0_16:0	C55H100O12	313.07	[M-H]-	0.633534	Open Search	7.4726	RQC-5-ddms
1784	ADGGA 16:1_14:0_16:0	C55H100O12	313.07	[M-H]-	0.681291	Open Search	7.47493	RQC-5-ddms
1787	ADGGA 16:1_14:0_16:0	C55H100O12	313.07	[M-H]-	0.688668	Open Search	7.4932	RQC-5-ddms
1775	ADGGA 16:1_14:0_16:0	C55H100O12	313.07	[M-H]-	0.640591	Open Search	7.44425	RQC-5-ddms
1797	ADGGA 16:1_14:0_16:0	C55H100O12	313.07	[M-H]-	0.727306	Open Search	7.52783	RQC-5-ddms
1744	ADGGA 16:1_14:0_16:0	C55H100O12	313.07	[M-H]-	0.700965	Open Search	7.33667	RQC-5-ddms
1824	ADGGA 16:1_14:0_16:0	C55H100O12	313.07	[M-H]-	0.714122	Open Search	7.61327	RQC-5-ddms
1447	ADGGA 16:1_14:0_16:0	C55H100O12	313.07	[M-H]-	0.625844	Open Search	6.31677	RQC-5-ddms
1933	ADGGA 16:1_14:0_16:0	C55H100O12	313.07	[M-H]-	0.631861	Open Search	7.98932	RQC-5-ddms
1567	ADGGA 16:1_14:0_16:0	C55H100O12	313.07	[M-H]-	0.663464	Open Search	6.79609	RQC-4-ddms
1594	ADGGA 16:1_14:0_16:0	C55H100O12	313.07	[M-H]-	0.656128	Open Search	6.88181	RQC-4-ddms
1767	ADGGA 16:1_14:0_16:0	C55H100O12	313.07	[M-H]-	0.688198	Open Search	7.48496	RQC-4-ddms
1752	ADGGA 16:1_14:0_16:0	C55H100O12	313.07	[M-H]-	0.698423	Open Search	7.42754	RQC-4-ddms
1786	ADGGA 16:1_14:0_16:0	C55H100O12	313.07	[M-H]-	0.730956	Open Search	7.55193	RQC-4-ddms
1773	ADGGA 16:1_14:0_16:0	C55H100O12	313.07	[M-H]-	0.603513	Open Search	7.4991	RQC-4-ddms
1730	ADGGA 16:1_14:0_16:0	C55H100O12	313.07	[M-H]-	0.731151	Open Search	7.35371	RQC-4-ddms
1858	ADGGA 16:1_14:0_16:0	C55H100O12	313.07	[M-H]-	0.768703	Open Search	7.79835	RQC-4-ddms
1802	ADGGA 16:1_14:0_16:0	C55H100O12	313.07	[M-H]-	0.702181	Open Search	7.60046	RQC-4-ddms
1809	ADGGA 16:1_14:0_16:0	C55H100O12	313.07	[M-H]-	0.67178	Open Search	7.62797	RQC-4-ddms
1427	ADGGA 16:1_14:0_16:0	C55H100O12	313.07	[M-H]-	0.643847	Open Search	6.31318	RQC-4-ddms
1915	ADGGA 16:1_14:0_16:0	C55H100O12	313.07	[M-H]-	0.635832	Open Search	7.98746	RQC-4-ddms
1919	ADGGA 16:1_14:0_16:0	C55H100O12	313.07	[M-H]-	0.623676	Open Search	8.00639	RQC-4-ddms
1572	ADGGA 16:1_14:0_16:1	C55H98O12	311.09	[M-H]-	0.741267	Open Search	6.71378	RQC-6-ddms
1625	ADGGA 16:1_14:0_16:1	C55H98O12	311.09	[M-H]-	0.628488	Open Search	6.89385	RQC-6-ddms
1470	ADGGA 16:1_14:0_16:1	C55H98O12	311.09	[M-H]-	0.658408	Open Search	6.35359	RQC-6-ddms
1478	ADGGA 16:1_14:0_16:1	C55H98O12	311.09	[M-H]-	0.608833	Open Search	6.38192	RQC-6-ddms
2017	ADGGA 16:1_14:0_16:1	C55H98O12	311.09	[M-H]-	0.674218	Open Search	8.24392	RQC-6-ddms
1577	ADGGA 16:1_14:0_16:1	C55H98O12	311.09	[M-H]-	0.600458	Open Search	6.76676	RQC-5-ddms
1527	ADGGA 16:1_14:0_16:1	C55H98O12	311.09	[M-H]-	0.747962	Open Search	6.59365	RQC-5-ddms
1468	ADGGA 16:1_14:0_16:1	C55H98O12	311.09	[M-H]-	0.72508	Open Search	6.38824	RQC-5-ddms
1455	ADGGA 16:1_14:0_16:1	C55H98O12	311.09	[M-H]-	0.632491	Open Search	6.33709	RQC-5-ddms
2003	ADGGA 16:1_14:0_16:1	C55H98O12	311.09	[M-H]-	0.692432	Open Search	8.2313	RQC-5-ddms
1966	ADGGA 16:1_14:0_16:1	C55H98O12	311.09	[M-H]-	0.614196	Open Search	8.1016	RQC-5-ddms
1575	ADGGA 16:1_14:0_16:1	C55H98O12	311.09	[M-H]-	0.629437	Open Search	6.81641	RQC-4-ddms
1506	ADGGA 16:1_14:0_16:1	C55H98O12	311.09	[M-H]-	0.746333	Open Search	6.58762	RQC-4-ddms
1447	ADGGA 16:1_14:0_16:1	C55H98O12	311.09	[M-H]-	0.726731	Open Search	6.38239	RQC-4-ddms
1432	ADGGA 16:1_14:0_16:1	C55H98O12	311.09	[M-H]-	0.638875	Open Search	6.32486	RQC-4-ddms
1982	ADGGA 16:1_14:0_16:1	C55H98O12	311.09	[M-H]-	0.678221	Open Search	8.22096	RQC-4-ddms
1606	ADGGA 16:1_14:0_16:2	C55H96O12	309.97	[M-H]-	0.618602	Open Search	6.93068	RQC-4-ddms
1522	ADGGA 16:1_14:0_18:1	C57H102O12	316.06	[M-H]-	0.718007	Open Search	6.54067	RQC-6-ddms
1627	ADGGA 16:1_14:0_18:1	C57H102O12	316.06	[M-H]-	0.619134	Open Search	6.89852	RQC-6-ddms
1766	ADGGA 16:1_14:0_18:1	C57H102O12	316.06	[M-H]-	0.685776	Open Search	7.38088	RQC-6-ddms
1800	ADGGA 16:1_14:0_18:1	C57H102O12	316.06	[M-H]-	0.674221	Open Search	7.4954	RQC-6-ddms
1822	ADGGA 16:1_14:0_18:1	C57H102O12	316.06	[M-H]-	0.695192	Open Search	7.57893	RQC-6-ddms
1827	ADGGA 16:1_14:0_18:1	C57H102O12	316.06	[M-H]-	0.659734	Open Search	7.59062	RQC-6-ddms
1810	ADGGA 16:1_14:0_18:1	C57H102O12	316.06	[M-H]-	0.62043	Open Search	7.52844	RQC-6-ddms
1846	ADGGA 16:1_14:0_18:1	C57H102O12	316.06	[M-H]-	0.726917	Open Search	7.6573	RQC-6-ddms
1463	ADGGA 16:1_14:0_18:1	C57H102O12	316.06	[M-H]-	0.669837	Open Search	6.33562	RQC-6-ddms
2017	ADGGA 16:1_14:0_18:1	C57H102O12	316.06	[M-H]-	0.706965	Open Search	8.24392	RQC-6-ddms
1424	ADGGA 16:1_14:0_18:1	C57H102O12	316.06	[M-H]-	0.604399	Open Search	6.19955	RQC-6-ddms
1974	ADGGA 16:1_14:0_18:1	C57H102O12	316.06	[M-H]-	0.608885	Open Search	8.09847	RQC-6-ddms
1994	ADGGA 16:1_14:0_18:1	C57H102O12	316.06	[M-H]-	0.614044	Open Search	8.16765	RQC-6-ddms
1613	ADGGA 16:1_14:0_18:1	C57H102O12	316.06	[M-H]-	0.630487	Open Search	6.8847	RQC-5-ddms
1783	ADGGA 16:1_14:0_18:1	C57H102O12	316.06	[M-H]-	0.613839	Open Search	7.4726	RQC-5-ddms
1784	ADGGA 16:1_14:0_18:1	C57H102O12	316.06	[M-H]-	0.707799	Open Search	7.47493	RQC-5-ddms
1787	ADGGA 16:1_14:0_18:1	C57H102O12	316.06	[M-H]-	0.70945	Open Search	7.4932	RQC-5-ddms
1797	ADGGA 16:1_14:0_18:1	C57H102O12	316.06	[M-H]-	0.702393	Open Search	7.52783	RQC-5-ddms
1744	ADGGA 16:1_14:0_18:1	C57H102O12	316.06	[M-H]-	0.698799	Open Search	7.33667	RQC-5-ddms
1824	ADGGA 16:1_14:0_18:1	C57H102O12	316.06	[M-H]-	0.715593	Open Search	7.61327	RQC-5-ddms
2003	ADGGA 16:1_14:0_18:1	C57H102O12	316.06	[M-H]-	0.746643	Open Search	8.2313	RQC-5-ddms
1447	ADGGA 16:1_14:0_18:1	C57H102O12	316.06	[M-H]-	0.655728	Open Search	6.31677	RQC-5-ddms
1966	ADGGA 16:1_14:0_18:1	C57H102O12	316.06	[M-H]-	0.608932	Open Search	8.1016	RQC-5-ddms
1969	ADGGA 16:1_14:0_18:1	C57H102O12	316.06	[M-H]-	0.61788	Open Search	8.11823	RQC-5-ddms
3195	ADGGA 16:1_14:0_18:1	C57H102O12	316.06	[M-H]-	0.647851	Open Search	12.4395	RQC-4-ddms
1594	ADGGA 16:1_14:0_18:1	C57H102O12	316.06	[M-H]-	0.655085	Open Search	6.88181	RQC-4-ddms
3283	ADGGA 16:1_14:0_18:1	C57H102O12	316.06	[M-H]-	0.632801	Open Search	12.7501	RQC-4-ddms
1767	ADGGA 16:1_14:0_18:1	C57H102O12	316.06	[M-H]-	0.713393	Open Search	7.48496	RQC-4-ddms
1752	ADGGA 16:1_14:0_18:1	C57H102O12	316.06	[M-H]-	0.64093	Open Search	7.42754	RQC-4-ddms
1773	ADGGA 16:1_14:0_18:1	C57H102O12	316.06	[M-H]-	0.614981	Open Search	7.4991	RQC-4-ddms
1730	ADGGA 16:1_14:0_18:1	C57H102O12	316.06	[M-H]-	0.736708	Open Search	7.35371	RQC-4-ddms
1802	ADGGA 16:1_14:0_18:1	C57H102O12	316.06	[M-H]-	0.719016	Open Search	7.60046	RQC-4-ddms
1427	ADGGA 16:1_14:0_18:1	C57H102O12	316.06	[M-H]-	0.635879	Open Search	6.31318	RQC-4-ddms
1982	ADGGA 16:1_14:0_18:1	C57H102O12	316.06	[M-H]-	0.719461	Open Search	8.22096	RQC-4-ddms
1592	ADGGA 16:1_14:0_18:2	C57H100O12	314.57	[M-H]-	0.762684	Open Search	6.78298	RQC-6-ddms
1625	ADGGA 16:1_14:0_18:2	C57H100O12	314.57	[M-H]-	0.748564	Open Search	6.89385	RQC-6-ddms
1644	ADGGA 16:1_14:0_18:2	C57H100O12	314.57	[M-H]-	0.64957	Open Search	6.96075	RQC-6-ddms
1569	ADGGA 16:1_14:0_18:2	C57H100O12	314.57	[M-H]-	0.736207	Open Search	6.73686	RQC-5-ddms
1599	ADGGA 16:1_14:0_18:2	C57H100O12	314.57	[M-H]-	0.663521	Open Search	6.84071	RQC-5-ddms
1600	ADGGA 16:1_14:0_18:2	C57H100O12	314.57	[M-H]-	0.741258	Open Search	6.84304	RQC-5-ddms
1570	ADGGA 16:1_14:0_18:2	C57H100O12	314.57	[M-H]-	0.653274	Open Search	6.80311	RQC-4-ddms
1575	ADGGA 16:1_14:0_18:2	C57H100O12	314.57	[M-H]-	0.718685	Open Search	6.81641	RQC-4-ddms
1547	ADGGA 16:1_14:0_18:2	C57H100O12	314.57	[M-H]-	0.762218	Open Search	6.72682	RQC-4-ddms
1393	ADGGA 16:1_14:0_20:4	C59H100O12	320.3	[M-H]-	0.606663	Open Search	6.18873	RQC-4-ddms
1575	ADGGA 16:1_14:0_22:5	C61H102O12	328.57	[M-H]-	0.643704	Open Search	6.7208	RQC-6-ddms
1537	ADGGA 16:1_14:0_22:5	C61H102O12	328.57	[M-H]-	0.661029	Open Search	6.62826	RQC-5-ddms
1516	ADGGA 16:1_14:0_22:5	C61H102O12	328.57	[M-H]-	0.657313	Open Search	6.62227	RQC-4-ddms
1853	ADGGA 16:1_16:0_16:0	C57H104O12	320.42	[M-H]-	0.693589	Open Search	7.68483	RQC-6-ddms
1858	ADGGA 16:1_16:0_16:0	C57H104O12	320.42	[M-H]-	0.670304	Open Search	7.69652	RQC-6-ddms
1883	ADGGA 16:1_16:0_16:0	C57H104O12	320.42	[M-H]-	0.690109	Open Search	7.78681	RQC-6-ddms
1904	ADGGA 16:1_16:0_16:0	C57H104O12	320.42	[M-H]-	0.789594	Open Search	7.85832	RQC-6-ddms
1858	ADGGA 16:1_16:0_16:0	C57H104O12	320.42	[M-H]-	0.692291	Open Search	7.73574	RQC-5-ddms
1880	ADGGA 16:1_16:0_16:0	C57H104O12	320.42	[M-H]-	0.791041	Open Search	7.80955	RQC-5-ddms
1843	ADGGA 16:1_16:0_16:0	C57H104O12	320.42	[M-H]-	0.668561	Open Search	7.67836	RQC-5-ddms
1848	ADGGA 16:1_16:0_16:0	C57H104O12	320.42	[M-H]-	0.634893	Open Search	7.70116	RQC-5-ddms
1858	ADGGA 16:1_16:0_16:0	C57H104O12	320.42	[M-H]-	0.787475	Open Search	7.79835	RQC-4-ddms
1809	ADGGA 16:1_16:0_16:0	C57H104O12	320.42	[M-H]-	0.677387	Open Search	7.62797	RQC-4-ddms
1846	ADGGA 16:1_16:0_16:0	C57H104O12	320.42	[M-H]-	0.662638	Open Search	7.75912	RQC-4-ddms
1830	ADGGA 16:1_16:0_16:0	C57H104O12	320.42	[M-H]-	0.632304	Open Search	7.69934	RQC-4-ddms
1853	ADGGA 16:1_16:0_16:1	C57H102O12	314.64	[M-H]-	0.709262	Open Search	7.68483	RQC-6-ddms
1858	ADGGA 16:1_16:0_16:1	C57H102O12	314.64	[M-H]-	0.68815	Open Search	7.69652	RQC-6-ddms
1883	ADGGA 16:1_16:0_16:1	C57H102O12	314.64	[M-H]-	0.711793	Open Search	7.78681	RQC-6-ddms
1904	ADGGA 16:1_16:0_16:1	C57H102O12	314.64	[M-H]-	0.809608	Open Search	7.85832	RQC-6-ddms
1858	ADGGA 16:1_16:0_16:1	C57H102O12	314.64	[M-H]-	0.714831	Open Search	7.73574	RQC-5-ddms
1880	ADGGA 16:1_16:0_16:1	C57H102O12	314.64	[M-H]-	0.811554	Open Search	7.80955	RQC-5-ddms
1843	ADGGA 16:1_16:0_16:1	C57H102O12	314.64	[M-H]-	0.685875	Open Search	7.67836	RQC-5-ddms
1848	ADGGA 16:1_16:0_16:1	C57H102O12	314.64	[M-H]-	0.656971	Open Search	7.70116	RQC-5-ddms
1786	ADGGA 16:1_16:0_16:1	C57H102O12	314.64	[M-H]-	0.698317	Open Search	7.55193	RQC-4-ddms
1858	ADGGA 16:1_16:0_16:1	C57H102O12	314.64	[M-H]-	0.807445	Open Search	7.79835	RQC-4-ddms
1809	ADGGA 16:1_16:0_16:1	C57H102O12	314.64	[M-H]-	0.691138	Open Search	7.62797	RQC-4-ddms
1846	ADGGA 16:1_16:0_16:1	C57H102O12	314.64	[M-H]-	0.684388	Open Search	7.75912	RQC-4-ddms
1830	ADGGA 16:1_16:0_16:1	C57H102O12	314.64	[M-H]-	0.655405	Open Search	7.69934	RQC-4-ddms
1642	ADGGA 16:1_16:0_16:2	C57H100O12	312.38	[M-H]-	0.680322	Open Search	6.95607	RQC-6-ddms
1628	ADGGA 16:1_16:0_16:2	C57H100O12	312.38	[M-H]-	0.636205	Open Search	6.94217	RQC-5-ddms
1606	ADGGA 16:1_16:0_16:2	C57H100O12	312.38	[M-H]-	0.66176	Open Search	6.93068	RQC-4-ddms
1853	ADGGA 16:1_16:0_18:0	C59H108O12	330.57	[M-H]-	0.674202	Open Search	7.68483	RQC-6-ddms
2213	ADGGA 16:1_16:0_18:0	C59H108O12	330.57	[M-H]-	0.70467	Open Search	8.92466	RQC-6-ddms
2216	ADGGA 16:1_16:0_18:0	C59H108O12	330.57	[M-H]-	0.62749	Open Search	8.96417	RQC-5-ddms
2193	ADGGA 16:1_16:0_18:0	C59H108O12	330.57	[M-H]-	0.627623	Open Search	8.94966	RQC-4-ddms
1627	ADGGA 16:1_16:0_18:1	C59H106O12	327.49	[M-H]-	0.624243	Open Search	6.89852	RQC-6-ddms
3395	ADGGA 16:1_16:0_18:1	C59H106O12	327.49	[M-H]-	0.702832	Open Search	13.041	RQC-6-ddms
1735	ADGGA 16:1_16:0_18:1	C59H106O12	327.49	[M-H]-	0.636844	Open Search	7.27479	RQC-6-ddms
1853	ADGGA 16:1_16:0_18:1	C59H106O12	327.49	[M-H]-	0.699065	Open Search	7.68483	RQC-6-ddms
1858	ADGGA 16:1_16:0_18:1	C59H106O12	327.49	[M-H]-	0.674835	Open Search	7.69652	RQC-6-ddms
1883	ADGGA 16:1_16:0_18:1	C59H106O12	327.49	[M-H]-	0.694642	Open Search	7.78681	RQC-6-ddms
1885	ADGGA 16:1_16:0_18:1	C59H106O12	327.49	[M-H]-	0.747917	Open Search	7.79148	RQC-6-ddms
1800	ADGGA 16:1_16:0_18:1	C59H106O12	327.49	[M-H]-	0.676479	Open Search	7.4954	RQC-6-ddms
1822	ADGGA 16:1_16:0_18:1	C59H106O12	327.49	[M-H]-	0.756818	Open Search	7.57893	RQC-6-ddms
1827	ADGGA 16:1_16:0_18:1	C59H106O12	327.49	[M-H]-	0.658105	Open Search	7.59062	RQC-6-ddms
1810	ADGGA 16:1_16:0_18:1	C59H106O12	327.49	[M-H]-	0.666704	Open Search	7.52844	RQC-6-ddms
1846	ADGGA 16:1_16:0_18:1	C59H106O12	327.49	[M-H]-	0.696301	Open Search	7.6573	RQC-6-ddms
2162	ADGGA 16:1_16:0_18:1	C59H106O12	327.49	[M-H]-	0.777777	Open Search	8.74909	RQC-6-ddms
2153	ADGGA 16:1_16:0_18:1	C59H106O12	327.49	[M-H]-	0.69633	Open Search	8.7169	RQC-6-ddms
2186	ADGGA 16:1_16:0_18:1	C59H106O12	327.49	[M-H]-	0.648038	Open Search	8.82756	RQC-6-ddms
2122	ADGGA 16:1_16:0_18:1	C59H106O12	327.49	[M-H]-	0.765558	Open Search	8.61073	RQC-6-ddms
2133	ADGGA 16:1_16:0_18:1	C59H106O12	327.49	[M-H]-	0.685818	Open Search	8.64771	RQC-6-ddms
2272	ADGGA 16:1_16:0_18:1	C59H106O12	327.49	[M-H]-	0.70954	Open Search	9.12983	RQC-6-ddms
2216	ADGGA 16:1_16:0_18:1	C59H106O12	327.49	[M-H]-	0.633746	Open Search	8.93165	RQC-6-ddms
2322	ADGGA 16:1_16:0_18:1	C59H106O12	327.49	[M-H]-	0.708458	Open Search	9.30288	RQC-6-ddms
1306	ADGGA 16:1_16:0_18:1	C59H106O12	327.49	[M-H]-	0.673747	Open Search	5.78767	RQC-6-ddms
1463	ADGGA 16:1_16:0_18:1	C59H106O12	327.49	[M-H]-	0.617803	Open Search	6.33562	RQC-6-ddms
2031	ADGGA 16:1_16:0_18:1	C59H106O12	327.49	[M-H]-	0.662317	Open Search	8.28928	RQC-6-ddms
3625	ADGGA 16:1_16:0_18:1	C59H106O12	327.49	[M-H]-	0.604399	Open Search	13.8448	RQC-6-ddms
1962	ADGGA 16:1_16:0_18:1	C59H106O12	327.49	[M-H]-	0.734433	Open Search	8.05925	RQC-6-ddms
1967	ADGGA 16:1_16:0_18:1	C59H106O12	327.49	[M-H]-	0.640414	Open Search	8.07091	RQC-6-ddms
1994	ADGGA 16:1_16:0_18:1	C59H106O12	327.49	[M-H]-	0.602933	Open Search	8.16765	RQC-6-ddms
1906	ADGGA 16:1_16:0_18:1	C59H106O12	327.49	[M-H]-	0.752799	Open Search	7.86297	RQC-6-ddms
1944	ADGGA 16:1_16:0_18:1	C59H106O12	327.49	[M-H]-	0.704112	Open Search	7.99494	RQC-6-ddms
3380	ADGGA 16:1_16:0_18:1	C59H106O12	327.49	[M-H]-	0.703289	Open Search	13.0257	RQC-5-ddms
1613	ADGGA 16:1_16:0_18:1	C59H106O12	327.49	[M-H]-	0.65921	Open Search	6.8847	RQC-5-ddms
1783	ADGGA 16:1_16:0_18:1	C59H106O12	327.49	[M-H]-	0.649177	Open Search	7.4726	RQC-5-ddms
1784	ADGGA 16:1_16:0_18:1	C59H106O12	327.49	[M-H]-	0.714481	Open Search	7.47493	RQC-5-ddms
1787	ADGGA 16:1_16:0_18:1	C59H106O12	327.49	[M-H]-	0.719725	Open Search	7.4932	RQC-5-ddms
1797	ADGGA 16:1_16:0_18:1	C59H106O12	327.49	[M-H]-	0.757998	Open Search	7.52783	RQC-5-ddms
1717	ADGGA 16:1_16:0_18:1	C59H106O12	327.49	[M-H]-	0.639649	Open Search	7.25117	RQC-5-ddms
1858	ADGGA 16:1_16:0_18:1	C59H106O12	327.49	[M-H]-	0.6958	Open Search	7.73574	RQC-5-ddms
1881	ADGGA 16:1_16:0_18:1	C59H106O12	327.49	[M-H]-	0.745136	Open Search	7.81188	RQC-5-ddms
1803	ADGGA 16:1_16:0_18:1	C59H106O12	327.49	[M-H]-	0.651226	Open Search	7.54188	RQC-5-ddms
1824	ADGGA 16:1_16:0_18:1	C59H106O12	327.49	[M-H]-	0.683809	Open Search	7.61327	RQC-5-ddms
1843	ADGGA 16:1_16:0_18:1	C59H106O12	327.49	[M-H]-	0.649403	Open Search	7.67836	RQC-5-ddms
1848	ADGGA 16:1_16:0_18:1	C59H106O12	327.49	[M-H]-	0.638141	Open Search	7.70116	RQC-5-ddms
2157	ADGGA 16:1_16:0_18:1	C59H106O12	327.49	[M-H]-	0.680321	Open Search	8.76845	RQC-5-ddms
2103	ADGGA 16:1_16:0_18:1	C59H106O12	327.49	[M-H]-	0.743743	Open Search	8.57552	RQC-5-ddms
2147	ADGGA 16:1_16:0_18:1	C59H106O12	327.49	[M-H]-	0.762378	Open Search	8.73395	RQC-5-ddms
2133	ADGGA 16:1_16:0_18:1	C59H106O12	327.49	[M-H]-	0.627624	Open Search	8.6787	RQC-5-ddms
2267	ADGGA 16:1_16:0_18:1	C59H106O12	327.49	[M-H]-	0.724548	Open Search	9.14895	RQC-5-ddms
2307	ADGGA 16:1_16:0_18:1	C59H106O12	327.49	[M-H]-	0.721876	Open Search	9.28736	RQC-5-ddms
1293	ADGGA 16:1_16:0_18:1	C59H106O12	327.49	[M-H]-	0.701388	Open Search	5.77545	RQC-5-ddms
2087	ADGGA 16:1_16:0_18:1	C59H106O12	327.49	[M-H]-	0.720911	Open Search	8.52682	RQC-5-ddms
2090	ADGGA 16:1_16:0_18:1	C59H106O12	327.49	[M-H]-	0.73248	Open Search	8.53386	RQC-5-ddms
2097	ADGGA 16:1_16:0_18:1	C59H106O12	327.49	[M-H]-	0.758916	Open Search	8.56148	RQC-5-ddms
1489	ADGGA 16:1_16:0_18:1	C59H106O12	327.49	[M-H]-	0.650768	Open Search	6.45995	RQC-5-ddms
2016	ADGGA 16:1_16:0_18:1	C59H106O12	327.49	[M-H]-	0.653798	Open Search	8.27457	RQC-5-ddms
1918	ADGGA 16:1_16:0_18:1	C59H106O12	327.49	[M-H]-	0.730846	Open Search	7.9431	RQC-5-ddms
1937	ADGGA 16:1_16:0_18:1	C59H106O12	327.49	[M-H]-	0.747131	Open Search	8.00986	RQC-5-ddms
1594	ADGGA 16:1_16:0_18:1	C59H106O12	327.49	[M-H]-	0.67899	Open Search	6.88181	RQC-4-ddms
3283	ADGGA 16:1_16:0_18:1	C59H106O12	327.49	[M-H]-	0.604483	Open Search	12.7501	RQC-4-ddms
3360	ADGGA 16:1_16:0_18:1	C59H106O12	327.49	[M-H]-	0.704384	Open Search	13.0232	RQC-4-ddms
1767	ADGGA 16:1_16:0_18:1	C59H106O12	327.49	[M-H]-	0.736355	Open Search	7.48496	RQC-4-ddms
1752	ADGGA 16:1_16:0_18:1	C59H106O12	327.49	[M-H]-	0.673748	Open Search	7.42754	RQC-4-ddms
1786	ADGGA 16:1_16:0_18:1	C59H106O12	327.49	[M-H]-	0.770679	Open Search	7.55193	RQC-4-ddms
1773	ADGGA 16:1_16:0_18:1	C59H106O12	327.49	[M-H]-	0.642377	Open Search	7.4991	RQC-4-ddms
1708	ADGGA 16:1_16:0_18:1	C59H106O12	327.49	[M-H]-	0.636898	Open Search	7.28135	RQC-4-ddms
1730	ADGGA 16:1_16:0_18:1	C59H106O12	327.49	[M-H]-	0.715677	Open Search	7.35371	RQC-4-ddms
1860	ADGGA 16:1_16:0_18:1	C59H106O12	327.49	[M-H]-	0.767743	Open Search	7.803	RQC-4-ddms
1866	ADGGA 16:1_16:0_18:1	C59H106O12	327.49	[M-H]-	0.721782	Open Search	7.82821	RQC-4-ddms
1859	ADGGA 16:1_16:0_18:1	C59H106O12	327.49	[M-H]-	0.74532	Open Search	7.80068	RQC-4-ddms
1802	ADGGA 16:1_16:0_18:1	C59H106O12	327.49	[M-H]-	0.666802	Open Search	7.60046	RQC-4-ddms
1806	ADGGA 16:1_16:0_18:1	C59H106O12	327.49	[M-H]-	0.740067	Open Search	7.62095	RQC-4-ddms
1809	ADGGA 16:1_16:0_18:1	C59H106O12	327.49	[M-H]-	0.680686	Open Search	7.62797	RQC-4-ddms
1846	ADGGA 16:1_16:0_18:1	C59H106O12	327.49	[M-H]-	0.672835	Open Search	7.75912	RQC-4-ddms
1830	ADGGA 16:1_16:0_18:1	C59H106O12	327.49	[M-H]-	0.634229	Open Search	7.69934	RQC-4-ddms
2106	ADGGA 16:1_16:0_18:1	C59H106O12	327.49	[M-H]-	0.766918	Open Search	8.65643	RQC-4-ddms
2122	ADGGA 16:1_16:0_18:1	C59H106O12	327.49	[M-H]-	0.660876	Open Search	8.70516	RQC-4-ddms
2127	ADGGA 16:1_16:0_18:1	C59H106O12	327.49	[M-H]-	0.773297	Open Search	8.72808	RQC-4-ddms
2113	ADGGA 16:1_16:0_18:1	C59H106O12	327.49	[M-H]-	0.654554	Open Search	8.67284	RQC-4-ddms
2286	ADGGA 16:1_16:0_18:1	C59H106O12	327.49	[M-H]-	0.724918	Open Search	9.27928	RQC-4-ddms
2205	ADGGA 16:1_16:0_18:1	C59H106O12	327.49	[M-H]-	0.601467	Open Search	8.99037	RQC-4-ddms
2236	ADGGA 16:1_16:0_18:1	C59H106O12	327.49	[M-H]-	0.71378	Open Search	9.10622	RQC-4-ddms
1272	ADGGA 16:1_16:0_18:1	C59H106O12	327.49	[M-H]-	0.725325	Open Search	5.76955	RQC-4-ddms
2069	ADGGA 16:1_16:0_18:1	C59H106O12	327.49	[M-H]-	0.697456	Open Search	8.52505	RQC-4-ddms
2087	ADGGA 16:1_16:0_18:1	C59H106O12	327.49	[M-H]-	0.729128	Open Search	8.58964	RQC-4-ddms
2078	ADGGA 16:1_16:0_18:1	C59H106O12	327.49	[M-H]-	0.650118	Open Search	8.55742	RQC-4-ddms
2046	ADGGA 16:1_16:0_18:1	C59H106O12	327.49	[M-H]-	0.69891	Open Search	8.44888	RQC-4-ddms
1427	ADGGA 16:1_16:0_18:1	C59H106O12	327.49	[M-H]-	0.608423	Open Search	6.31318	RQC-4-ddms
1995	ADGGA 16:1_16:0_18:1	C59H106O12	327.49	[M-H]-	0.662291	Open Search	8.26418	RQC-4-ddms
1901	ADGGA 16:1_16:0_18:1	C59H106O12	327.49	[M-H]-	0.620005	Open Search	7.94206	RQC-4-ddms
1926	ADGGA 16:1_16:0_18:1	C59H106O12	327.49	[M-H]-	0.678375	Open Search	8.03392	RQC-4-ddms
1917	ADGGA 16:1_16:0_18:1	C59H106O12	327.49	[M-H]-	0.733039	Open Search	8.00171	RQC-4-ddms
1644	ADGGA 16:1_16:0_18:2	C59H104O12	324.89	[M-H]-	0.70024	Open Search	6.96075	RQC-6-ddms
1702	ADGGA 16:1_16:0_18:2	C59H104O12	324.89	[M-H]-	0.617771	Open Search	7.16359	RQC-6-ddms
1880	ADGGA 16:1_16:0_18:2	C59H104O12	324.89	[M-H]-	0.673405	Open Search	7.77021	RQC-6-ddms
1882	ADGGA 16:1_16:0_18:2	C59H104O12	324.89	[M-H]-	0.738942	Open Search	7.78447	RQC-6-ddms
1872	ADGGA 16:1_16:0_18:2	C59H104O12	324.89	[M-H]-	0.736901	Open Search	7.74991	RQC-6-ddms
2076	ADGGA 16:1_16:0_18:2	C59H104O12	324.89	[M-H]-	0.671572	Open Search	8.44881	RQC-6-ddms
1906	ADGGA 16:1_16:0_18:2	C59H104O12	324.89	[M-H]-	0.721943	Open Search	7.86297	RQC-6-ddms
1599	ADGGA 16:1_16:0_18:2	C59H104O12	324.89	[M-H]-	0.656907	Open Search	6.84071	RQC-5-ddms
1673	ADGGA 16:1_16:0_18:2	C59H104O12	324.89	[M-H]-	0.644684	Open Search	7.09216	RQC-5-ddms
1866	ADGGA 16:1_16:0_18:2	C59H104O12	324.89	[M-H]-	0.65923	Open Search	7.75606	RQC-5-ddms
1850	ADGGA 16:1_16:0_18:2	C59H104O12	324.89	[M-H]-	0.730692	Open Search	7.70584	RQC-5-ddms
1857	ADGGA 16:1_16:0_18:2	C59H104O12	324.89	[M-H]-	0.74624	Open Search	7.7334	RQC-5-ddms
1655	ADGGA 16:1_16:0_18:2	C59H104O12	324.89	[M-H]-	0.628038	Open Search	7.09165	RQC-4-ddms
1844	ADGGA 16:1_16:0_18:2	C59H104O12	324.89	[M-H]-	0.657172	Open Search	7.74485	RQC-4-ddms
1836	ADGGA 16:1_16:0_18:2	C59H104O12	324.89	[M-H]-	0.723324	Open Search	7.72456	RQC-4-ddms
2039	ADGGA 16:1_16:0_18:2	C59H104O12	324.89	[M-H]-	0.662233	Open Search	8.42141	RQC-4-ddms
1753	ADGGA 16:1_16:0_18:3	C59H102O12	323.19	[M-H]-	0.611997	Open Search	7.33923	RQC-6-ddms
1724	ADGGA 16:1_16:0_18:3	C59H102O12	323.19	[M-H]-	0.621696	Open Search	7.26761	RQC-5-ddms
1694	ADGGA 16:1_16:0_18:3	C59H102O12	323.19	[M-H]-	0.607675	Open Search	7.22791	RQC-4-ddms
1764	ADGGA 16:1_16:0_20:4	C61H104O12	329.77	[M-H]-	0.680149	Open Search	7.37621	RQC-6-ddms
1589	ADGGA 16:1_16:0_20:4	C61H104O12	329.77	[M-H]-	0.735342	Open Search	6.80606	RQC-5-ddms
1650	ADGGA 16:1_16:0_20:4	C61H104O12	329.77	[M-H]-	0.610118	Open Search	7.01601	RQC-5-ddms
1748	ADGGA 16:1_16:0_20:4	C61H104O12	329.77	[M-H]-	0.630462	Open Search	7.35725	RQC-5-ddms
1576	ADGGA 16:1_16:0_20:4	C61H104O12	329.77	[M-H]-	0.729587	Open Search	6.82847	RQC-4-ddms
1637	ADGGA 16:1_16:0_20:4	C61H104O12	329.77	[M-H]-	0.686545	Open Search	7.03678	RQC-4-ddms
1777	ADGGA 16:1_16:0_20:4	C61H104O12	329.77	[M-H]-	0.600672	Open Search	7.51961	RQC-4-ddms
2014	ADGGA 16:1_16:0_22:5	C63H106O12	331.72	[M-H]-	0.609768	Open Search	8.26831	RQC-5-ddms
2064	ADGGA 16:1_16:1_16:1	C57H100O12	313.29	[M-H]-	0.616329	Open Search	8.43949	RQC-5-ddms
1695	ADGGA 16:1_16:1_16:2	C57H98O12	310.92	[M-H]-	0.604617	Open Search	7.13603	RQC-6-ddms
1642	ADGGA 16:1_16:1_16:2	C57H98O12	310.92	[M-H]-	0.650958	Open Search	6.95607	RQC-6-ddms
1628	ADGGA 16:1_16:1_16:2	C57H98O12	310.92	[M-H]-	0.624616	Open Search	6.94217	RQC-5-ddms
1606	ADGGA 16:1_16:1_16:2	C57H98O12	310.92	[M-H]-	0.638949	Open Search	6.93068	RQC-4-ddms
2213	ADGGA 16:1_16:1_18:0	C59H106O12	327.67	[M-H]-	0.725273	Open Search	8.92466	RQC-6-ddms
2216	ADGGA 16:1_16:1_18:0	C59H106O12	327.67	[M-H]-	0.625701	Open Search	8.96417	RQC-5-ddms
2193	ADGGA 16:1_16:1_18:0	C59H106O12	327.67	[M-H]-	0.632581	Open Search	8.94966	RQC-4-ddms
1827	ADGGA 16:1_16:1_18:1	C59H104O12	324.37	[M-H]-	0.699762	Open Search	7.59062	RQC-6-ddms
2272	ADGGA 16:1_16:1_18:1	C59H104O12	324.37	[M-H]-	0.652996	Open Search	9.12983	RQC-6-ddms
2322	ADGGA 16:1_16:1_18:1	C59H104O12	324.37	[M-H]-	0.710525	Open Search	9.30288	RQC-6-ddms
1306	ADGGA 16:1_16:1_18:1	C59H104O12	324.37	[M-H]-	0.684545	Open Search	5.78767	RQC-6-ddms
2031	ADGGA 16:1_16:1_18:1	C59H104O12	324.37	[M-H]-	0.661208	Open Search	8.28928	RQC-6-ddms
1962	ADGGA 16:1_16:1_18:1	C59H104O12	324.37	[M-H]-	0.74605	Open Search	8.05925	RQC-6-ddms
1967	ADGGA 16:1_16:1_18:1	C59H104O12	324.37	[M-H]-	0.602586	Open Search	8.07091	RQC-6-ddms
1994	ADGGA 16:1_16:1_18:1	C59H104O12	324.37	[M-H]-	0.625106	Open Search	8.16765	RQC-6-ddms
1944	ADGGA 16:1_16:1_18:1	C59H104O12	324.37	[M-H]-	0.68618	Open Search	7.99494	RQC-6-ddms
1934	ADGGA 16:1_16:1_18:1	C59H104O12	324.37	[M-H]-	0.654774	Open Search	7.96039	RQC-6-ddms
2614	ADGGA 16:1_16:1_18:1	C59H104O12	324.37	[M-H]-	0.629052	Open Search	10.3147	RQC-6-ddms
2732	ADGGA 16:1_16:1_18:1	C59H104O12	324.37	[M-H]-	0.601398	Open Search	10.7574	RQC-5-ddms
1803	ADGGA 16:1_16:1_18:1	C59H104O12	324.37	[M-H]-	0.698057	Open Search	7.54188	RQC-5-ddms
2307	ADGGA 16:1_16:1_18:1	C59H104O12	324.37	[M-H]-	0.724236	Open Search	9.28736	RQC-5-ddms
1293	ADGGA 16:1_16:1_18:1	C59H104O12	324.37	[M-H]-	0.68882	Open Search	5.77545	RQC-5-ddms
2016	ADGGA 16:1_16:1_18:1	C59H104O12	324.37	[M-H]-	0.663983	Open Search	8.27457	RQC-5-ddms
1988	ADGGA 16:1_16:1_18:1	C59H104O12	324.37	[M-H]-	0.606183	Open Search	8.18502	RQC-5-ddms
1908	ADGGA 16:1_16:1_18:1	C59H104O12	324.37	[M-H]-	0.674186	Open Search	7.90848	RQC-5-ddms
1918	ADGGA 16:1_16:1_18:1	C59H104O12	324.37	[M-H]-	0.699142	Open Search	7.9431	RQC-5-ddms
1937	ADGGA 16:1_16:1_18:1	C59H104O12	324.37	[M-H]-	0.742666	Open Search	8.00986	RQC-5-ddms
2717	ADGGA 16:1_16:1_18:1	C59H104O12	324.37	[M-H]-	0.62128	Open Search	10.7739	RQC-4-ddms
1860	ADGGA 16:1_16:1_18:1	C59H104O12	324.37	[M-H]-	0.722132	Open Search	7.803	RQC-4-ddms
1866	ADGGA 16:1_16:1_18:1	C59H104O12	324.37	[M-H]-	0.720707	Open Search	7.82821	RQC-4-ddms
2286	ADGGA 16:1_16:1_18:1	C59H104O12	324.37	[M-H]-	0.728477	Open Search	9.27928	RQC-4-ddms
2236	ADGGA 16:1_16:1_18:1	C59H104O12	324.37	[M-H]-	0.66047	Open Search	9.10622	RQC-4-ddms
2338	ADGGA 16:1_16:1_18:1	C59H104O12	324.37	[M-H]-	0.600015	Open Search	9.45712	RQC-4-ddms
1976	ADGGA 16:1_16:1_18:1	C59H104O12	324.37	[M-H]-	0.60707	Open Search	8.20696	RQC-4-ddms
1995	ADGGA 16:1_16:1_18:1	C59H104O12	324.37	[M-H]-	0.660046	Open Search	8.26418	RQC-4-ddms
1917	ADGGA 16:1_16:1_18:1	C59H104O12	324.37	[M-H]-	0.739093	Open Search	8.00171	RQC-4-ddms
1592	ADGGA 16:1_16:1_18:2	C59H102O12	323.38	[M-H]-	0.674828	Open Search	6.78298	RQC-6-ddms
1687	ADGGA 16:1_16:1_18:2	C59H102O12	323.38	[M-H]-	0.677453	Open Search	7.10617	RQC-6-ddms
1625	ADGGA 16:1_16:1_18:2	C59H102O12	323.38	[M-H]-	0.62137	Open Search	6.89385	RQC-6-ddms
2138	ADGGA 16:1_16:1_18:2	C59H102O12	323.38	[M-H]-	0.646482	Open Search	8.65939	RQC-6-ddms
2076	ADGGA 16:1_16:1_18:2	C59H102O12	323.38	[M-H]-	0.675127	Open Search	8.44881	RQC-6-ddms
2687	ADGGA 16:1_16:1_18:2	C59H102O12	323.38	[M-H]-	0.61947	Open Search	10.5646	RQC-6-ddms
1569	ADGGA 16:1_16:1_18:2	C59H102O12	323.38	[M-H]-	0.669741	Open Search	6.73686	RQC-5-ddms
1599	ADGGA 16:1_16:1_18:2	C59H102O12	323.38	[M-H]-	0.677868	Open Search	6.84071	RQC-5-ddms
1662	ADGGA 16:1_16:1_18:2	C59H102O12	323.38	[M-H]-	0.690896	Open Search	7.05518	RQC-5-ddms
1600	ADGGA 16:1_16:1_18:2	C59H102O12	323.38	[M-H]-	0.623974	Open Search	6.84304	RQC-5-ddms
1603	ADGGA 16:1_16:1_18:2	C59H102O12	323.38	[M-H]-	0.608379	Open Search	6.85005	RQC-5-ddms
2110	ADGGA 16:1_16:1_18:2	C59H102O12	323.38	[M-H]-	0.663052	Open Search	8.60305	RQC-5-ddms
2055	ADGGA 16:1_16:1_18:2	C59H102O12	323.38	[M-H]-	0.690565	Open Search	8.4089	RQC-5-ddms
3154	ADGGA 16:1_16:1_18:2	C59H102O12	323.38	[M-H]-	0.603098	Open Search	12.2967	RQC-4-ddms
1570	ADGGA 16:1_16:1_18:2	C59H102O12	323.38	[M-H]-	0.676419	Open Search	6.80311	RQC-4-ddms
1547	ADGGA 16:1_16:1_18:2	C59H102O12	323.38	[M-H]-	0.681611	Open Search	6.72682	RQC-4-ddms
1642	ADGGA 16:1_16:1_18:2	C59H102O12	323.38	[M-H]-	0.685248	Open Search	7.04843	RQC-4-ddms
2101	ADGGA 16:1_16:1_18:2	C59H102O12	323.38	[M-H]-	0.653681	Open Search	8.6335	RQC-4-ddms
2039	ADGGA 16:1_16:1_18:2	C59H102O12	323.38	[M-H]-	0.663835	Open Search	8.42141	RQC-4-ddms
2653	ADGGA 16:1_16:1_18:2	C59H102O12	323.38	[M-H]-	0.629223	Open Search	10.5435	RQC-4-ddms
1669	ADGGA 16:1_16:1_20:4	C61H102O12	327.31	[M-H]-	0.65343	Open Search	7.04168	RQC-6-ddms
1589	ADGGA 16:1_16:1_20:4	C61H102O12	327.31	[M-H]-	0.641763	Open Search	6.80606	RQC-5-ddms
1650	ADGGA 16:1_16:1_20:4	C61H102O12	327.31	[M-H]-	0.677813	Open Search	7.01601	RQC-5-ddms
1704	ADGGA 16:1_16:1_20:4	C61H102O12	327.31	[M-H]-	0.615562	Open Search	7.19832	RQC-5-ddms
1576	ADGGA 16:1_16:1_20:4	C61H102O12	327.31	[M-H]-	0.615945	Open Search	6.82847	RQC-4-ddms
1637	ADGGA 16:1_16:1_20:4	C61H102O12	327.31	[M-H]-	0.661704	Open Search	7.03678	RQC-4-ddms
1620	ADGGA 16:1_16:1_22:5	C63H104O12	331.19	[M-H]-	0.644915	Open Search	6.91225	RQC-5-ddms
1559	ADGGA 16:1_16:1_22:5	C63H104O12	331.19	[M-H]-	0.608125	Open Search	6.76617	RQC-4-ddms
1642	ADGGA 16:1_16:2_16:2	C57H96O12	310.96	[M-H]-	0.618279	Open Search	6.95607	RQC-6-ddms
1702	ADGGA 16:1_16:2_18:2	C59H100O12	318.65	[M-H]-	0.644695	Open Search	7.16359	RQC-6-ddms
1628	ADGGA 16:1_16:2_18:2	C59H100O12	318.65	[M-H]-	0.606156	Open Search	6.94217	RQC-5-ddms
2101	ADGGA 16:1_16:2_18:2	C59H100O12	318.65	[M-H]-	0.604908	Open Search	8.6335	RQC-4-ddms
2213	ADGGA 16:1_18:0_18:0	C61H112O12	331.3	[M-H]-	0.704123	Open Search	8.92466	RQC-6-ddms
3163	ADGGA 16:1_18:0_18:1	C61H110O12	329.98	[M-H]-	0.633015	Open Search	12.228	RQC-6-ddms
2162	ADGGA 16:1_18:0_18:1	C61H110O12	329.98	[M-H]-	0.78741	Open Search	8.74909	RQC-6-ddms
2153	ADGGA 16:1_18:0_18:1	C61H110O12	329.98	[M-H]-	0.637794	Open Search	8.7169	RQC-6-ddms
2213	ADGGA 16:1_18:0_18:1	C61H110O12	329.98	[M-H]-	0.731844	Open Search	8.92466	RQC-6-ddms
2472	ADGGA 16:1_18:0_18:1	C61H110O12	329.98	[M-H]-	0.666801	Open Search	9.82334	RQC-6-ddms
2422	ADGGA 16:1_18:0_18:1	C61H110O12	329.98	[M-H]-	0.744691	Open Search	9.64966	RQC-6-ddms
1994	ADGGA 16:1_18:0_18:1	C61H110O12	329.98	[M-H]-	0.655155	Open Search	8.16765	RQC-6-ddms
1934	ADGGA 16:1_18:0_18:1	C61H110O12	329.98	[M-H]-	0.651369	Open Search	7.96039	RQC-6-ddms
3148	ADGGA 16:1_18:0_18:1	C61H110O12	329.98	[M-H]-	0.623708	Open Search	12.2116	RQC-5-ddms
2157	ADGGA 16:1_18:0_18:1	C61H110O12	329.98	[M-H]-	0.616948	Open Search	8.76845	RQC-5-ddms
2147	ADGGA 16:1_18:0_18:1	C61H110O12	329.98	[M-H]-	0.779128	Open Search	8.73395	RQC-5-ddms
2216	ADGGA 16:1_18:0_18:1	C61H110O12	329.98	[M-H]-	0.636253	Open Search	8.96417	RQC-5-ddms
2458	ADGGA 16:1_18:0_18:1	C61H110O12	329.98	[M-H]-	0.639086	Open Search	9.80877	RQC-5-ddms
2407	ADGGA 16:1_18:0_18:1	C61H110O12	329.98	[M-H]-	0.75663	Open Search	9.63265	RQC-5-ddms
1969	ADGGA 16:1_18:0_18:1	C61H110O12	329.98	[M-H]-	0.672202	Open Search	8.11823	RQC-5-ddms
1988	ADGGA 16:1_18:0_18:1	C61H110O12	329.98	[M-H]-	0.669102	Open Search	8.18502	RQC-5-ddms
3125	ADGGA 16:1_18:0_18:1	C61H110O12	329.98	[M-H]-	0.630635	Open Search	12.193	RQC-4-ddms
2193	ADGGA 16:1_18:0_18:1	C61H110O12	329.98	[M-H]-	0.677311	Open Search	8.94966	RQC-4-ddms
2106	ADGGA 16:1_18:0_18:1	C61H110O12	329.98	[M-H]-	0.696367	Open Search	8.65643	RQC-4-ddms
2122	ADGGA 16:1_18:0_18:1	C61H110O12	329.98	[M-H]-	0.627004	Open Search	8.70516	RQC-4-ddms
2127	ADGGA 16:1_18:0_18:1	C61H110O12	329.98	[M-H]-	0.7852	Open Search	8.72808	RQC-4-ddms
2370	ADGGA 16:1_18:0_18:1	C61H110O12	329.98	[M-H]-	0.617743	Open Search	9.56576	RQC-4-ddms
2445	ADGGA 16:1_18:0_18:1	C61H110O12	329.98	[M-H]-	0.604237	Open Search	9.82227	RQC-4-ddms
2078	ADGGA 16:1_18:0_18:1	C61H110O12	329.98	[M-H]-	0.620361	Open Search	8.55742	RQC-4-ddms
1976	ADGGA 16:1_18:0_18:1	C61H110O12	329.98	[M-H]-	0.626709	Open Search	8.20696	RQC-4-ddms
1901	ADGGA 16:1_18:0_18:1	C61H110O12	329.98	[M-H]-	0.654741	Open Search	7.94206	RQC-4-ddms
2171	ADGGA 16:1_18:0_22:6	C65H108O12	335.33	[M-H]-	0.602251	Open Search	8.77169	RQC-6-ddms
1827	ADGGA 16:1_18:1_18:1	C61H108O12	329.4	[M-H]-	0.696554	Open Search	7.59062	RQC-6-ddms
2272	ADGGA 16:1_18:1_18:1	C61H108O12	329.4	[M-H]-	0.683111	Open Search	9.12983	RQC-6-ddms
2322	ADGGA 16:1_18:1_18:1	C61H108O12	329.4	[M-H]-	0.711431	Open Search	9.30288	RQC-6-ddms
1306	ADGGA 16:1_18:1_18:1	C61H108O12	329.4	[M-H]-	0.684143	Open Search	5.78767	RQC-6-ddms
2031	ADGGA 16:1_18:1_18:1	C61H108O12	329.4	[M-H]-	0.661862	Open Search	8.28928	RQC-6-ddms
1962	ADGGA 16:1_18:1_18:1	C61H108O12	329.4	[M-H]-	0.730465	Open Search	8.05925	RQC-6-ddms
1967	ADGGA 16:1_18:1_18:1	C61H108O12	329.4	[M-H]-	0.633903	Open Search	8.07091	RQC-6-ddms
1934	ADGGA 16:1_18:1_18:1	C61H108O12	329.4	[M-H]-	0.651809	Open Search	7.96039	RQC-6-ddms
2614	ADGGA 16:1_18:1_18:1	C61H108O12	329.4	[M-H]-	0.639882	Open Search	10.3147	RQC-6-ddms
2732	ADGGA 16:1_18:1_18:1	C61H108O12	329.4	[M-H]-	0.615412	Open Search	10.7574	RQC-5-ddms
1803	ADGGA 16:1_18:1_18:1	C61H108O12	329.4	[M-H]-	0.69199	Open Search	7.54188	RQC-5-ddms
2307	ADGGA 16:1_18:1_18:1	C61H108O12	329.4	[M-H]-	0.724429	Open Search	9.28736	RQC-5-ddms
1293	ADGGA 16:1_18:1_18:1	C61H108O12	329.4	[M-H]-	0.688667	Open Search	5.77545	RQC-5-ddms
2016	ADGGA 16:1_18:1_18:1	C61H108O12	329.4	[M-H]-	0.669941	Open Search	8.27457	RQC-5-ddms
1908	ADGGA 16:1_18:1_18:1	C61H108O12	329.4	[M-H]-	0.666721	Open Search	7.90848	RQC-5-ddms
1918	ADGGA 16:1_18:1_18:1	C61H108O12	329.4	[M-H]-	0.691153	Open Search	7.9431	RQC-5-ddms
1937	ADGGA 16:1_18:1_18:1	C61H108O12	329.4	[M-H]-	0.72814	Open Search	8.00986	RQC-5-ddms
2717	ADGGA 16:1_18:1_18:1	C61H108O12	329.4	[M-H]-	0.636745	Open Search	10.7739	RQC-4-ddms
2122	ADGGA 16:1_18:1_18:1	C61H108O12	329.4	[M-H]-	0.611941	Open Search	8.70516	RQC-4-ddms
2286	ADGGA 16:1_18:1_18:1	C61H108O12	329.4	[M-H]-	0.732212	Open Search	9.27928	RQC-4-ddms
2275	ADGGA 16:1_18:1_18:1	C61H108O12	329.4	[M-H]-	0.607109	Open Search	9.23273	RQC-4-ddms
2236	ADGGA 16:1_18:1_18:1	C61H108O12	329.4	[M-H]-	0.691166	Open Search	9.10622	RQC-4-ddms
1272	ADGGA 16:1_18:1_18:1	C61H108O12	329.4	[M-H]-	0.706377	Open Search	5.76955	RQC-4-ddms
1995	ADGGA 16:1_18:1_18:1	C61H108O12	329.4	[M-H]-	0.663846	Open Search	8.26418	RQC-4-ddms
3267	ADGGA 16:1_18:1_18:2	C61H106O12	329.32	[M-H]-	0.63943	Open Search	12.5899	RQC-6-ddms
3255	ADGGA 16:1_18:1_18:2	C61H106O12	329.32	[M-H]-	0.754528	Open Search	12.5502	RQC-6-ddms
1525	ADGGA 16:1_18:1_18:2	C61H106O12	329.32	[M-H]-	0.67061	Open Search	6.54766	RQC-6-ddms
1514	ADGGA 16:1_18:1_18:2	C61H106O12	329.32	[M-H]-	0.695596	Open Search	6.51083	RQC-6-ddms
1690	ADGGA 16:1_18:1_18:2	C61H106O12	329.32	[M-H]-	0.60905	Open Search	7.11475	RQC-6-ddms
3237	ADGGA 16:1_18:1_18:2	C61H106O12	329.32	[M-H]-	0.710009	Open Search	12.4847	RQC-6-ddms
3300	ADGGA 16:1_18:1_18:2	C61H106O12	329.32	[M-H]-	0.640561	Open Search	12.7042	RQC-6-ddms
3325	ADGGA 16:1_18:1_18:2	C61H106O12	329.32	[M-H]-	0.613912	Open Search	12.7962	RQC-6-ddms
3326	ADGGA 16:1_18:1_18:2	C61H106O12	329.32	[M-H]-	0.773605	Open Search	12.7985	RQC-6-ddms
3316	ADGGA 16:1_18:1_18:2	C61H106O12	329.32	[M-H]-	0.67875	Open Search	12.7635	RQC-6-ddms
1880	ADGGA 16:1_18:1_18:2	C61H106O12	329.32	[M-H]-	0.666496	Open Search	7.77021	RQC-6-ddms
1882	ADGGA 16:1_18:1_18:2	C61H106O12	329.32	[M-H]-	0.735699	Open Search	7.78447	RQC-6-ddms
1872	ADGGA 16:1_18:1_18:2	C61H106O12	329.32	[M-H]-	0.721422	Open Search	7.74991	RQC-6-ddms
2182	ADGGA 16:1_18:1_18:2	C61H106O12	329.32	[M-H]-	0.67193	Open Search	8.81823	RQC-6-ddms
2138	ADGGA 16:1_18:1_18:2	C61H106O12	329.32	[M-H]-	0.612437	Open Search	8.65939	RQC-6-ddms
1306	ADGGA 16:1_18:1_18:2	C61H106O12	329.32	[M-H]-	0.686996	Open Search	5.78767	RQC-6-ddms
2076	ADGGA 16:1_18:1_18:2	C61H106O12	329.32	[M-H]-	0.705724	Open Search	8.44881	RQC-6-ddms
2028	ADGGA 16:1_18:1_18:2	C61H106O12	329.32	[M-H]-	0.632061	Open Search	8.28074	RQC-6-ddms
2031	ADGGA 16:1_18:1_18:2	C61H106O12	329.32	[M-H]-	0.715664	Open Search	8.28928	RQC-6-ddms
1962	ADGGA 16:1_18:1_18:2	C61H106O12	329.32	[M-H]-	0.772654	Open Search	8.05925	RQC-6-ddms
1906	ADGGA 16:1_18:1_18:2	C61H106O12	329.32	[M-H]-	0.799144	Open Search	7.86297	RQC-6-ddms
1944	ADGGA 16:1_18:1_18:2	C61H106O12	329.32	[M-H]-	0.744823	Open Search	7.99494	RQC-6-ddms
3254	ADGGA 16:1_18:1_18:2	C61H106O12	329.32	[M-H]-	0.642788	Open Search	12.579	RQC-5-ddms
1508	ADGGA 16:1_18:1_18:2	C61H106O12	329.32	[M-H]-	0.701973	Open Search	6.52668	RQC-5-ddms
3284	ADGGA 16:1_18:1_18:2	C61H106O12	329.32	[M-H]-	0.615601	Open Search	12.6847	RQC-5-ddms
1673	ADGGA 16:1_18:1_18:2	C61H106O12	329.32	[M-H]-	0.61563	Open Search	7.09216	RQC-5-ddms
3223	ADGGA 16:1_18:1_18:2	C61H106O12	329.32	[M-H]-	0.700825	Open Search	12.4714	RQC-5-ddms
3225	ADGGA 16:1_18:1_18:2	C61H106O12	329.32	[M-H]-	0.735572	Open Search	12.4777	RQC-5-ddms
3240	ADGGA 16:1_18:1_18:2	C61H106O12	329.32	[M-H]-	0.741256	Open Search	12.5346	RQC-5-ddms
1788	ADGGA 16:1_18:1_18:2	C61H106O12	329.32	[M-H]-	0.633428	Open Search	7.49554	RQC-5-ddms
3300	ADGGA 16:1_18:1_18:2	C61H106O12	329.32	[M-H]-	0.664935	Open Search	12.7456	RQC-5-ddms
3302	ADGGA 16:1_18:1_18:2	C61H106O12	329.32	[M-H]-	0.626276	Open Search	12.7503	RQC-5-ddms
3311	ADGGA 16:1_18:1_18:2	C61H106O12	329.32	[M-H]-	0.766563	Open Search	12.7829	RQC-5-ddms
1866	ADGGA 16:1_18:1_18:2	C61H106O12	329.32	[M-H]-	0.692513	Open Search	7.75606	RQC-5-ddms
1850	ADGGA 16:1_18:1_18:2	C61H106O12	329.32	[M-H]-	0.718706	Open Search	7.70584	RQC-5-ddms
1857	ADGGA 16:1_18:1_18:2	C61H106O12	329.32	[M-H]-	0.731873	Open Search	7.7334	RQC-5-ddms
1881	ADGGA 16:1_18:1_18:2	C61H106O12	329.32	[M-H]-	0.791419	Open Search	7.81188	RQC-5-ddms
2167	ADGGA 16:1_18:1_18:2	C61H106O12	329.32	[M-H]-	0.668004	Open Search	8.80299	RQC-5-ddms
2110	ADGGA 16:1_18:1_18:2	C61H106O12	329.32	[M-H]-	0.664972	Open Search	8.60305	RQC-5-ddms
1293	ADGGA 16:1_18:1_18:2	C61H106O12	329.32	[M-H]-	0.698875	Open Search	5.77545	RQC-5-ddms
2055	ADGGA 16:1_18:1_18:2	C61H106O12	329.32	[M-H]-	0.734042	Open Search	8.4089	RQC-5-ddms
1489	ADGGA 16:1_18:1_18:2	C61H106O12	329.32	[M-H]-	0.703554	Open Search	6.45995	RQC-5-ddms
2016	ADGGA 16:1_18:1_18:2	C61H106O12	329.32	[M-H]-	0.699289	Open Search	8.27457	RQC-5-ddms
1979	ADGGA 16:1_18:1_18:2	C61H106O12	329.32	[M-H]-	0.633153	Open Search	8.15282	RQC-5-ddms
1908	ADGGA 16:1_18:1_18:2	C61H106O12	329.32	[M-H]-	0.671126	Open Search	7.90848	RQC-5-ddms
1918	ADGGA 16:1_18:1_18:2	C61H106O12	329.32	[M-H]-	0.733258	Open Search	7.9431	RQC-5-ddms
1937	ADGGA 16:1_18:1_18:2	C61H106O12	329.32	[M-H]-	0.791483	Open Search	8.00986	RQC-5-ddms
3195	ADGGA 16:1_18:1_18:2	C61H106O12	329.32	[M-H]-	0.667976	Open Search	12.4395	RQC-4-ddms
3265	ADGGA 16:1_18:1_18:2	C61H106O12	329.32	[M-H]-	0.624432	Open Search	12.6862	RQC-4-ddms
3280	ADGGA 16:1_18:1_18:2	C61H106O12	329.32	[M-H]-	0.682079	Open Search	12.7431	RQC-4-ddms
3289	ADGGA 16:1_18:1_18:2	C61H106O12	329.32	[M-H]-	0.622918	Open Search	12.7758	RQC-4-ddms
3290	ADGGA 16:1_18:1_18:2	C61H106O12	329.32	[M-H]-	0.716929	Open Search	12.7781	RQC-4-ddms
1655	ADGGA 16:1_18:1_18:2	C61H106O12	329.32	[M-H]-	0.611311	Open Search	7.09165	RQC-4-ddms
3202	ADGGA 16:1_18:1_18:2	C61H106O12	329.32	[M-H]-	0.697267	Open Search	12.4665	RQC-4-ddms
3215	ADGGA 16:1_18:1_18:2	C61H106O12	329.32	[M-H]-	0.749376	Open Search	12.5104	RQC-4-ddms
3231	ADGGA 16:1_18:1_18:2	C61H106O12	329.32	[M-H]-	0.610742	Open Search	12.5695	RQC-4-ddms
1770	ADGGA 16:1_18:1_18:2	C61H106O12	329.32	[M-H]-	0.623394	Open Search	7.49199	RQC-4-ddms
3335	ADGGA 16:1_18:1_18:2	C61H106O12	329.32	[M-H]-	0.612014	Open Search	12.9313	RQC-4-ddms
1860	ADGGA 16:1_18:1_18:2	C61H106O12	329.32	[M-H]-	0.783175	Open Search	7.803	RQC-4-ddms
1866	ADGGA 16:1_18:1_18:2	C61H106O12	329.32	[M-H]-	0.755821	Open Search	7.82821	RQC-4-ddms
1806	ADGGA 16:1_18:1_18:2	C61H106O12	329.32	[M-H]-	0.752781	Open Search	7.62095	RQC-4-ddms
1844	ADGGA 16:1_18:1_18:2	C61H106O12	329.32	[M-H]-	0.673074	Open Search	7.74485	RQC-4-ddms
1836	ADGGA 16:1_18:1_18:2	C61H106O12	329.32	[M-H]-	0.715166	Open Search	7.72456	RQC-4-ddms
2101	ADGGA 16:1_18:1_18:2	C61H106O12	329.32	[M-H]-	0.635478	Open Search	8.6335	RQC-4-ddms
2146	ADGGA 16:1_18:1_18:2	C61H106O12	329.32	[M-H]-	0.674088	Open Search	8.79483	RQC-4-ddms
1272	ADGGA 16:1_18:1_18:2	C61H106O12	329.32	[M-H]-	0.736501	Open Search	5.76955	RQC-4-ddms
1486	ADGGA 16:1_18:1_18:2	C61H106O12	329.32	[M-H]-	0.689679	Open Search	6.51849	RQC-4-ddms
2039	ADGGA 16:1_18:1_18:2	C61H106O12	329.32	[M-H]-	0.695847	Open Search	8.42141	RQC-4-ddms
1995	ADGGA 16:1_18:1_18:2	C61H106O12	329.32	[M-H]-	0.718572	Open Search	8.26418	RQC-4-ddms
2653	ADGGA 16:1_18:1_18:2	C61H106O12	329.32	[M-H]-	0.657568	Open Search	10.5435	RQC-4-ddms
1901	ADGGA 16:1_18:1_18:2	C61H106O12	329.32	[M-H]-	0.631514	Open Search	7.94206	RQC-4-ddms
1926	ADGGA 16:1_18:1_18:2	C61H106O12	329.32	[M-H]-	0.719819	Open Search	8.03392	RQC-4-ddms
1917	ADGGA 16:1_18:1_18:2	C61H106O12	329.32	[M-H]-	0.798005	Open Search	8.00171	RQC-4-ddms
2782	ADGGA 16:1_18:1_20:1	C63H112O12	332.74	[M-H]-	0.694386	Open Search	10.9018	RQC-6-ddms
2562	ADGGA 16:1_18:1_20:1	C63H112O12	332.74	[M-H]-	0.718588	Open Search	10.1362	RQC-6-ddms
2522	ADGGA 16:1_18:1_20:1	C63H112O12	332.74	[M-H]-	0.686777	Open Search	9.99709	RQC-6-ddms
2547	ADGGA 16:1_18:1_20:1	C63H112O12	332.74	[M-H]-	0.734042	Open Search	10.1195	RQC-5-ddms
2767	ADGGA 16:1_18:1_20:1	C63H112O12	332.74	[M-H]-	0.696205	Open Search	10.8855	RQC-5-ddms
2717	ADGGA 16:1_18:1_20:1	C63H112O12	332.74	[M-H]-	0.610604	Open Search	10.7739	RQC-4-ddms
2746	ADGGA 16:1_18:1_20:1	C63H112O12	332.74	[M-H]-	0.680981	Open Search	10.8767	RQC-4-ddms
2617	ADGGA 16:1_18:1_20:1	C63H112O12	332.74	[M-H]-	0.632618	Open Search	10.4255	RQC-4-ddms
2151	ADGGA 16:1_18:1_20:2	C63H110O12	332.49	[M-H]-	0.635388	Open Search	8.7026	RQC-6-ddms
2732	ADGGA 16:1_18:1_20:2	C63H110O12	332.49	[M-H]-	0.611408	Open Search	10.7574	RQC-5-ddms
2809	ADGGA 16:1_18:1_22:0	C65H118O12	344.44	[M-H]-	0.649325	Open Search	10.9877	RQC-6-ddms
2841	ADGGA 16:1_18:1_22:0	C65H118O12	344.44	[M-H]-	0.740146	Open Search	11.098	RQC-6-ddms
2795	ADGGA 16:1_18:1_22:0	C65H118O12	344.44	[M-H]-	0.622271	Open Search	10.9754	RQC-5-ddms
2773	ADGGA 16:1_18:1_22:0	C65H118O12	344.44	[M-H]-	0.668343	Open Search	10.9628	RQC-4-ddms
2809	ADGGA 16:1_18:1_22:0	C65H118O12	344.44	[M-H]-	0.720793	Open Search	11.0923	RQC-4-ddms
2620	ADGGA 16:1_18:1_22:1	C65H116O12	340.77	[M-H]-	0.637067	Open Search	10.3701	RQC-5-ddms
1592	ADGGA 16:1_18:2_18:2	C61H104O12	328.84	[M-H]-	0.666644	Open Search	6.78298	RQC-6-ddms
1687	ADGGA 16:1_18:2_18:2	C61H104O12	328.84	[M-H]-	0.688449	Open Search	7.10617	RQC-6-ddms
1644	ADGGA 16:1_18:2_18:2	C61H104O12	328.84	[M-H]-	0.653845	Open Search	6.96075	RQC-6-ddms
2138	ADGGA 16:1_18:2_18:2	C61H104O12	328.84	[M-H]-	0.613034	Open Search	8.65939	RQC-6-ddms
2076	ADGGA 16:1_18:2_18:2	C61H104O12	328.84	[M-H]-	0.7019	Open Search	8.44881	RQC-6-ddms
2687	ADGGA 16:1_18:2_18:2	C61H104O12	328.84	[M-H]-	0.619437	Open Search	10.5646	RQC-6-ddms
1569	ADGGA 16:1_18:2_18:2	C61H104O12	328.84	[M-H]-	0.650401	Open Search	6.73686	RQC-5-ddms
1599	ADGGA 16:1_18:2_18:2	C61H104O12	328.84	[M-H]-	0.688744	Open Search	6.84071	RQC-5-ddms
1662	ADGGA 16:1_18:2_18:2	C61H104O12	328.84	[M-H]-	0.697608	Open Search	7.05518	RQC-5-ddms
1600	ADGGA 16:1_18:2_18:2	C61H104O12	328.84	[M-H]-	0.612663	Open Search	6.84304	RQC-5-ddms
1603	ADGGA 16:1_18:2_18:2	C61H104O12	328.84	[M-H]-	0.607803	Open Search	6.85005	RQC-5-ddms
2110	ADGGA 16:1_18:2_18:2	C61H104O12	328.84	[M-H]-	0.635786	Open Search	8.60305	RQC-5-ddms
2055	ADGGA 16:1_18:2_18:2	C61H104O12	328.84	[M-H]-	0.708096	Open Search	8.4089	RQC-5-ddms
3154	ADGGA 16:1_18:2_18:2	C61H104O12	328.84	[M-H]-	0.60763	Open Search	12.2967	RQC-4-ddms
1570	ADGGA 16:1_18:2_18:2	C61H104O12	328.84	[M-H]-	0.68198	Open Search	6.80311	RQC-4-ddms
1547	ADGGA 16:1_18:2_18:2	C61H104O12	328.84	[M-H]-	0.668828	Open Search	6.72682	RQC-4-ddms
1642	ADGGA 16:1_18:2_18:2	C61H104O12	328.84	[M-H]-	0.693667	Open Search	7.04843	RQC-4-ddms
2101	ADGGA 16:1_18:2_18:2	C61H104O12	328.84	[M-H]-	0.624065	Open Search	8.6335	RQC-4-ddms
2039	ADGGA 16:1_18:2_18:2	C61H104O12	328.84	[M-H]-	0.694217	Open Search	8.42141	RQC-4-ddms
2653	ADGGA 16:1_18:2_18:2	C61H104O12	328.84	[M-H]-	0.625052	Open Search	10.5435	RQC-4-ddms
1644	ADGGA 16:1_18:2_18:3	C61H102O12	327.3	[M-H]-	0.664172	Open Search	6.96075	RQC-6-ddms
1702	ADGGA 16:1_18:2_18:3	C61H102O12	327.3	[M-H]-	0.650027	Open Search	7.16359	RQC-6-ddms
1657	ADGGA 16:1_18:2_18:3	C61H102O12	327.3	[M-H]-	0.609254	Open Search	7.04354	RQC-5-ddms
2814	ADGGA 16:1_18:2_20:2	C63H108O12	331.48	[M-H]-	0.700562	Open Search	11.0108	RQC-6-ddms
2796	ADGGA 16:1_18:2_20:2	C63H108O12	331.48	[M-H]-	0.683564	Open Search	10.9777	RQC-5-ddms
2779	ADGGA 16:1_18:2_20:2	C63H108O12	331.48	[M-H]-	0.716549	Open Search	10.9882	RQC-4-ddms
1784	ADGGA 16:1_18:2_20:3	C63H106O12	331.43	[M-H]-	0.631684	Open Search	7.44532	RQC-6-ddms
1657	ADGGA 16:1_18:2_20:3	C63H106O12	331.43	[M-H]-	0.678447	Open Search	7.04354	RQC-5-ddms
1688	ADGGA 16:1_18:2_20:3	C63H106O12	331.43	[M-H]-	0.633252	Open Search	7.14962	RQC-5-ddms
3154	ADGGA 16:1_18:2_20:3	C63H106O12	331.43	[M-H]-	0.611409	Open Search	12.2967	RQC-4-ddms
1570	ADGGA 16:1_18:2_20:3	C63H106O12	331.43	[M-H]-	0.654325	Open Search	6.80311	RQC-4-ddms
1683	ADGGA 16:1_18:2_20:3	C63H106O12	331.43	[M-H]-	0.604147	Open Search	7.18932	RQC-4-ddms
1627	ADGGA 16:1_18:2_20:3	C63H106O12	331.43	[M-H]-	0.658667	Open Search	7.00223	RQC-4-ddms
1663	ADGGA 16:1_18:2_20:4	C63H104O12	330.71	[M-H]-	0.675821	Open Search	7.02765	RQC-6-ddms
1618	ADGGA 16:1_18:2_20:4	C63H104O12	330.71	[M-H]-	0.677778	Open Search	6.97	RQC-4-ddms
2687	ADGGA 16:1_18:2_22:0	C65H116O12	341.86	[M-H]-	0.679577	Open Search	10.5646	RQC-6-ddms
2679	ADGGA 16:1_18:2_22:0	C65H116O12	341.86	[M-H]-	0.636934	Open Search	10.5761	RQC-5-ddms
2653	ADGGA 16:1_18:2_22:0	C65H116O12	341.86	[M-H]-	0.656773	Open Search	10.5435	RQC-4-ddms
1663	ADGGA 16:1_18:2_22:5	C65H106O12	333.37	[M-H]-	0.647227	Open Search	7.02765	RQC-6-ddms
1620	ADGGA 16:1_18:2_22:5	C65H106O12	333.37	[M-H]-	0.629221	Open Search	6.91225	RQC-5-ddms
1559	ADGGA 16:1_18:2_22:5	C65H106O12	333.37	[M-H]-	0.629616	Open Search	6.76617	RQC-4-ddms
1618	ADGGA 16:1_18:2_22:5	C65H106O12	333.37	[M-H]-	0.653049	Open Search	6.97	RQC-4-ddms
1784	ADGGA 16:1_18:3_20:3	C63H104O12	331.19	[M-H]-	0.606516	Open Search	7.44532	RQC-6-ddms
1837	ADGGA 16:1_20:3_20:3	C65H108O12	335.08	[M-H]-	0.624543	Open Search	7.62514	RQC-6-ddms
1816	ADGGA 16:1_20:3_20:3	C65H108O12	335.08	[M-H]-	0.604575	Open Search	7.585	RQC-5-ddms
1793	ADGGA 16:1_20:3_20:3	C65H108O12	335.08	[M-H]-	0.620479	Open Search	7.56828	RQC-4-ddms
1669	ADGGA 16:1_20:4_20:4	C65H104O12	333.12	[M-H]-	0.662605	Open Search	7.04168	RQC-6-ddms
1727	ADGGA 16:1_20:4_20:4	C65H104O12	333.12	[M-H]-	0.60719	Open Search	7.24486	RQC-6-ddms
1821	ADGGA 16:1_20:4_20:4	C65H104O12	333.12	[M-H]-	0.606905	Open Search	7.56703	RQC-6-ddms
1589	ADGGA 16:1_20:4_20:4	C65H104O12	333.12	[M-H]-	0.646517	Open Search	6.80606	RQC-5-ddms
1650	ADGGA 16:1_20:4_20:4	C65H104O12	333.12	[M-H]-	0.684787	Open Search	7.01601	RQC-5-ddms
1794	ADGGA 16:1_20:4_20:4	C65H104O12	333.12	[M-H]-	0.61603	Open Search	7.50957	RQC-5-ddms
1704	ADGGA 16:1_20:4_20:4	C65H104O12	333.12	[M-H]-	0.632617	Open Search	7.19832	RQC-5-ddms
1576	ADGGA 16:1_20:4_20:4	C65H104O12	333.12	[M-H]-	0.623602	Open Search	6.82847	RQC-4-ddms
1684	ADGGA 16:1_20:4_20:4	C65H104O12	333.12	[M-H]-	0.616959	Open Search	7.19324	RQC-4-ddms
1637	ADGGA 16:1_20:4_20:4	C65H104O12	333.12	[M-H]-	0.674412	Open Search	7.03678	RQC-4-ddms
1637	ADGGA 16:1_20:4_20:5	C65H102O12	332.4	[M-H]-	0.666753	Open Search	7.03678	RQC-4-ddms
1620	ADGGA 16:1_20:4_22:5	C67H106O12	339.09	[M-H]-	0.648456	Open Search	6.91225	RQC-5-ddms
1559	ADGGA 16:1_20:4_22:5	C67H106O12	339.09	[M-H]-	0.603586	Open Search	6.76617	RQC-4-ddms
1620	ADGGA 16:1_22:5_22:5	C69H108O12	343.62	[M-H]-	0.637671	Open Search	6.91225	RQC-5-ddms
1606	ADGGA 16:2_14:0_16:1	C55H96O12	309.73	[M-H]-	0.618602	Open Search	6.93068	RQC-4-ddms
1547	ADGGA 16:2_14:0_20:4	C59H98O12	316.32	[M-H]-	0.614304	Open Search	6.66289	RQC-5-ddms
1642	ADGGA 16:2_16:0_16:1	C57H100O12	313.27	[M-H]-	0.680322	Open Search	6.95607	RQC-6-ddms
1628	ADGGA 16:2_16:0_16:1	C57H100O12	313.27	[M-H]-	0.636205	Open Search	6.94217	RQC-5-ddms
1606	ADGGA 16:2_16:0_16:1	C57H100O12	313.27	[M-H]-	0.66176	Open Search	6.93068	RQC-4-ddms
1695	ADGGA 16:2_16:1_16:1	C57H98O12	311.78	[M-H]-	0.604617	Open Search	7.13603	RQC-6-ddms
1642	ADGGA 16:2_16:1_16:1	C57H98O12	311.78	[M-H]-	0.650958	Open Search	6.95607	RQC-6-ddms
1628	ADGGA 16:2_16:1_16:1	C57H98O12	311.78	[M-H]-	0.624616	Open Search	6.94217	RQC-5-ddms
1606	ADGGA 16:2_16:1_16:1	C57H98O12	311.78	[M-H]-	0.638949	Open Search	6.93068	RQC-4-ddms
1642	ADGGA 16:2_16:1_16:2	C57H96O12	310.4	[M-H]-	0.618279	Open Search	6.95607	RQC-6-ddms
1702	ADGGA 16:2_16:1_18:2	C59H100O12	318.73	[M-H]-	0.644695	Open Search	7.16359	RQC-6-ddms
1628	ADGGA 16:2_16:1_18:2	C59H100O12	318.73	[M-H]-	0.606156	Open Search	6.94217	RQC-5-ddms
2101	ADGGA 16:2_16:1_18:2	C59H100O12	318.73	[M-H]-	0.604908	Open Search	8.6335	RQC-4-ddms
2040	ADGGA 16:3_18:0_22:6	C65H104O12	333.33	[M-H]-	0.660819	Open Search	8.36106	RQC-5-ddms
2312	ADGGA 18:0_14:0_16:0	C57H106O12	325.96	[M-H]-	0.678544	Open Search	9.26839	RQC-6-ddms
2080	ADGGA 18:0_14:0_16:0	C57H106O12	325.96	[M-H]-	0.72887	Open Search	8.4597	RQC-6-ddms
2042	ADGGA 18:0_14:0_16:0	C57H106O12	325.96	[M-H]-	0.781641	Open Search	8.3358	RQC-6-ddms
1908	ADGGA 18:0_14:0_16:0	C57H106O12	325.96	[M-H]-	0.607041	Open Search	7.86765	RQC-6-ddms
1920	ADGGA 18:0_14:0_16:0	C57H106O12	325.96	[M-H]-	0.718357	Open Search	7.90846	RQC-6-ddms
1925	ADGGA 18:0_14:0_16:0	C57H106O12	325.96	[M-H]-	0.690664	Open Search	7.92976	RQC-6-ddms
2297	ADGGA 18:0_14:0_16:0	C57H106O12	325.96	[M-H]-	0.653571	Open Search	9.25283	RQC-5-ddms
2062	ADGGA 18:0_14:0_16:0	C57H106O12	325.96	[M-H]-	0.75417	Open Search	8.43483	RQC-5-ddms
2027	ADGGA 18:0_14:0_16:0	C57H106O12	325.96	[M-H]-	0.778963	Open Search	8.32108	RQC-5-ddms
2011	ADGGA 18:0_14:0_16:0	C57H106O12	325.96	[M-H]-	0.612608	Open Search	8.26128	RQC-5-ddms
1912	ADGGA 18:0_14:0_16:0	C57H106O12	325.96	[M-H]-	0.665436	Open Search	7.91786	RQC-5-ddms
1899	ADGGA 18:0_14:0_16:0	C57H106O12	325.96	[M-H]-	0.698445	Open Search	7.93739	RQC-4-ddms
2276	ADGGA 18:0_14:0_16:0	C57H106O12	325.96	[M-H]-	0.684791	Open Search	9.24474	RQC-4-ddms
2042	ADGGA 18:0_14:0_16:0	C57H106O12	325.96	[M-H]-	0.725062	Open Search	8.42839	RQC-4-ddms
1996	ADGGA 18:0_14:0_16:0	C57H106O12	325.96	[M-H]-	0.730299	Open Search	8.27611	RQC-4-ddms
2288	ADGGA 18:0_16:0_16:0	C59H110O12	331.7	[M-H]-	0.676579	Open Search	9.17843	RQC-6-ddms
2295	ADGGA 18:0_16:0_16:0	C59H110O12	331.7	[M-H]-	0.764374	Open Search	9.20612	RQC-6-ddms
2297	ADGGA 18:0_16:0_16:0	C59H110O12	331.7	[M-H]-	0.600342	Open Search	9.21087	RQC-6-ddms
2312	ADGGA 18:0_16:0_16:0	C59H110O12	331.7	[M-H]-	0.676226	Open Search	9.26839	RQC-6-ddms
2338	ADGGA 18:0_16:0_16:0	C59H110O12	331.7	[M-H]-	0.816061	Open Search	9.35187	RQC-6-ddms
2485	ADGGA 18:0_16:0_16:0	C59H110O12	331.7	[M-H]-	0.636569	Open Search	9.86516	RQC-6-ddms
2445	ADGGA 18:0_16:0_16:0	C59H110O12	331.7	[M-H]-	0.68998	Open Search	9.72584	RQC-6-ddms
3501	ADGGA 18:0_16:0_16:0	C59H110O12	331.7	[M-H]-	0.61654	Open Search	13.4047	RQC-6-ddms
3820	ADGGA 18:0_16:0_16:0	C59H110O12	331.7	[M-H]-	0.613223	Open Search	14.5261	RQC-6-ddms
2515	ADGGA 18:0_16:0_16:0	C59H110O12	331.7	[M-H]-	0.66885	Open Search	9.96928	RQC-6-ddms
2532	ADGGA 18:0_16:0_16:0	C59H110O12	331.7	[M-H]-	0.672485	Open Search	10.0319	RQC-6-ddms
2685	ADGGA 18:0_16:0_16:0	C59H110O12	331.7	[M-H]-	0.612502	Open Search	10.5599	RQC-6-ddms
1920	ADGGA 18:0_16:0_16:0	C59H110O12	331.7	[M-H]-	0.707007	Open Search	7.90846	RQC-6-ddms
2284	ADGGA 18:0_16:0_16:0	C59H110O12	331.7	[M-H]-	0.614156	Open Search	9.19999	RQC-5-ddms
2272	ADGGA 18:0_16:0_16:0	C59H110O12	331.7	[M-H]-	0.680065	Open Search	9.16066	RQC-5-ddms
2297	ADGGA 18:0_16:0_16:0	C59H110O12	331.7	[M-H]-	0.654048	Open Search	9.25283	RQC-5-ddms
2324	ADGGA 18:0_16:0_16:0	C59H110O12	331.7	[M-H]-	0.803154	Open Search	9.33871	RQC-5-ddms
2471	ADGGA 18:0_16:0_16:0	C59H110O12	331.7	[M-H]-	0.602628	Open Search	9.85064	RQC-5-ddms
2430	ADGGA 18:0_16:0_16:0	C59H110O12	331.7	[M-H]-	0.671329	Open Search	9.70882	RQC-5-ddms
3796	ADGGA 18:0_16:0_16:0	C59H110O12	331.7	[M-H]-	0.662018	Open Search	14.475	RQC-5-ddms
2500	ADGGA 18:0_16:0_16:0	C59H110O12	331.7	[M-H]-	0.669074	Open Search	9.9525	RQC-5-ddms
2668	ADGGA 18:0_16:0_16:0	C59H110O12	331.7	[M-H]-	0.666473	Open Search	10.5388	RQC-5-ddms
1910	ADGGA 18:0_16:0_16:0	C59H110O12	331.7	[M-H]-	0.717614	Open Search	7.9132	RQC-5-ddms
1889	ADGGA 18:0_16:0_16:0	C59H110O12	331.7	[M-H]-	0.72311	Open Search	7.90439	RQC-4-ddms
2262	ADGGA 18:0_16:0_16:0	C59H110O12	331.7	[M-H]-	0.667719	Open Search	9.18953	RQC-4-ddms
2255	ADGGA 18:0_16:0_16:0	C59H110O12	331.7	[M-H]-	0.648583	Open Search	9.16356	RQC-4-ddms
2259	ADGGA 18:0_16:0_16:0	C59H110O12	331.7	[M-H]-	0.73919	Open Search	9.18255	RQC-4-ddms
2276	ADGGA 18:0_16:0_16:0	C59H110O12	331.7	[M-H]-	0.696344	Open Search	9.24474	RQC-4-ddms
2302	ADGGA 18:0_16:0_16:0	C59H110O12	331.7	[M-H]-	0.756496	Open Search	9.32829	RQC-4-ddms
2409	ADGGA 18:0_16:0_16:0	C59H110O12	331.7	[M-H]-	0.699747	Open Search	9.7021	RQC-4-ddms
2656	ADGGA 18:0_16:0_16:0	C59H110O12	331.7	[M-H]-	0.607748	Open Search	10.5621	RQC-4-ddms
2213	ADGGA 18:0_16:0_16:1	C59H108O12	330.76	[M-H]-	0.70467	Open Search	8.92466	RQC-6-ddms
2216	ADGGA 18:0_16:0_16:1	C59H108O12	330.76	[M-H]-	0.62749	Open Search	8.96417	RQC-5-ddms
2193	ADGGA 18:0_16:0_16:1	C59H108O12	330.76	[M-H]-	0.627623	Open Search	8.94966	RQC-4-ddms
2288	ADGGA 18:0_16:0_18:0	C61H114O12	332.6	[M-H]-	0.65205	Open Search	9.17843	RQC-6-ddms
2295	ADGGA 18:0_16:0_18:0	C61H114O12	332.6	[M-H]-	0.744336	Open Search	9.20612	RQC-6-ddms
2312	ADGGA 18:0_16:0_18:0	C61H114O12	332.6	[M-H]-	0.654447	Open Search	9.26839	RQC-6-ddms
2338	ADGGA 18:0_16:0_18:0	C61H114O12	332.6	[M-H]-	0.796879	Open Search	9.35187	RQC-6-ddms
2445	ADGGA 18:0_16:0_18:0	C61H114O12	332.6	[M-H]-	0.649381	Open Search	9.72584	RQC-6-ddms
3501	ADGGA 18:0_16:0_18:0	C61H114O12	332.6	[M-H]-	0.64089	Open Search	13.4047	RQC-6-ddms
2532	ADGGA 18:0_16:0_18:0	C61H114O12	332.6	[M-H]-	0.667644	Open Search	10.0319	RQC-6-ddms
1920	ADGGA 18:0_16:0_18:0	C61H114O12	332.6	[M-H]-	0.710579	Open Search	7.90846	RQC-6-ddms
2272	ADGGA 18:0_16:0_18:0	C61H114O12	332.6	[M-H]-	0.658012	Open Search	9.16066	RQC-5-ddms
2297	ADGGA 18:0_16:0_18:0	C61H114O12	332.6	[M-H]-	0.630647	Open Search	9.25283	RQC-5-ddms
2324	ADGGA 18:0_16:0_18:0	C61H114O12	332.6	[M-H]-	0.786657	Open Search	9.33871	RQC-5-ddms
2430	ADGGA 18:0_16:0_18:0	C61H114O12	332.6	[M-H]-	0.630571	Open Search	9.70882	RQC-5-ddms
3796	ADGGA 18:0_16:0_18:0	C61H114O12	332.6	[M-H]-	0.64568	Open Search	14.475	RQC-5-ddms
2501	ADGGA 18:0_16:0_18:0	C61H114O12	332.6	[M-H]-	0.607405	Open Search	9.95485	RQC-5-ddms
2668	ADGGA 18:0_16:0_18:0	C61H114O12	332.6	[M-H]-	0.623379	Open Search	10.5388	RQC-5-ddms
1910	ADGGA 18:0_16:0_18:0	C61H114O12	332.6	[M-H]-	0.723575	Open Search	7.9132	RQC-5-ddms
3459	ADGGA 18:0_16:0_18:0	C61H114O12	332.6	[M-H]-	0.608314	Open Search	13.3683	RQC-4-ddms
1889	ADGGA 18:0_16:0_18:0	C61H114O12	332.6	[M-H]-	0.729072	Open Search	7.90439	RQC-4-ddms
2262	ADGGA 18:0_16:0_18:0	C61H114O12	332.6	[M-H]-	0.644017	Open Search	9.18953	RQC-4-ddms
2255	ADGGA 18:0_16:0_18:0	C61H114O12	332.6	[M-H]-	0.630977	Open Search	9.16356	RQC-4-ddms
2259	ADGGA 18:0_16:0_18:0	C61H114O12	332.6	[M-H]-	0.719184	Open Search	9.18255	RQC-4-ddms
2276	ADGGA 18:0_16:0_18:0	C61H114O12	332.6	[M-H]-	0.675635	Open Search	9.24474	RQC-4-ddms
2302	ADGGA 18:0_16:0_18:0	C61H114O12	332.6	[M-H]-	0.736984	Open Search	9.32829	RQC-4-ddms
2409	ADGGA 18:0_16:0_18:0	C61H114O12	332.6	[M-H]-	0.658988	Open Search	9.7021	RQC-4-ddms
3163	ADGGA 18:0_16:0_18:1	C61H112O12	331.45	[M-H]-	0.658441	Open Search	12.228	RQC-6-ddms
1652	ADGGA 18:0_16:0_18:1	C61H112O12	331.45	[M-H]-	0.603652	Open Search	6.99062	RQC-6-ddms
2122	ADGGA 18:0_16:0_18:1	C61H112O12	331.45	[M-H]-	0.693284	Open Search	8.61073	RQC-6-ddms
2133	ADGGA 18:0_16:0_18:1	C61H112O12	331.45	[M-H]-	0.64276	Open Search	8.64771	RQC-6-ddms
2295	ADGGA 18:0_16:0_18:1	C61H112O12	331.45	[M-H]-	0.743508	Open Search	9.20612	RQC-6-ddms
2365	ADGGA 18:0_16:0_18:1	C61H112O12	331.45	[M-H]-	0.762043	Open Search	9.44849	RQC-6-ddms
2346	ADGGA 18:0_16:0_18:1	C61H112O12	331.45	[M-H]-	0.641919	Open Search	9.38165	RQC-6-ddms
2079	ADGGA 18:0_16:0_18:1	C61H112O12	331.45	[M-H]-	0.641589	Open Search	8.45578	RQC-6-ddms
3555	ADGGA 18:0_16:0_18:1	C61H112O12	331.45	[M-H]-	0.758409	Open Search	13.5996	RQC-6-ddms
2013	ADGGA 18:0_16:0_18:1	C61H112O12	331.45	[M-H]-	0.671468	Open Search	8.23454	RQC-6-ddms
3501	ADGGA 18:0_16:0_18:1	C61H112O12	331.45	[M-H]-	0.60458	Open Search	13.4047	RQC-6-ddms
3148	ADGGA 18:0_16:0_18:1	C61H112O12	331.45	[M-H]-	0.617289	Open Search	12.2116	RQC-5-ddms
2103	ADGGA 18:0_16:0_18:1	C61H112O12	331.45	[M-H]-	0.714943	Open Search	8.57552	RQC-5-ddms
2350	ADGGA 18:0_16:0_18:1	C61H112O12	331.45	[M-H]-	0.764326	Open Search	9.43299	RQC-5-ddms
2316	ADGGA 18:0_16:0_18:1	C61H112O12	331.45	[M-H]-	0.644619	Open Search	9.31026	RQC-5-ddms
2069	ADGGA 18:0_16:0_18:1	C61H112O12	331.45	[M-H]-	0.652354	Open Search	8.46228	RQC-5-ddms
2087	ADGGA 18:0_16:0_18:1	C61H112O12	331.45	[M-H]-	0.682125	Open Search	8.52682	RQC-5-ddms
2097	ADGGA 18:0_16:0_18:1	C61H112O12	331.45	[M-H]-	0.690724	Open Search	8.56148	RQC-5-ddms
3540	ADGGA 18:0_16:0_18:1	C61H112O12	331.45	[M-H]-	0.742845	Open Search	13.5839	RQC-5-ddms
3125	ADGGA 18:0_16:0_18:1	C61H112O12	331.45	[M-H]-	0.639792	Open Search	12.193	RQC-4-ddms
1859	ADGGA 18:0_16:0_18:1	C61H112O12	331.45	[M-H]-	0.732045	Open Search	7.80068	RQC-4-ddms
2182	ADGGA 18:0_16:0_18:1	C61H112O12	331.45	[M-H]-	0.63371	Open Search	8.91281	RQC-4-ddms
2113	ADGGA 18:0_16:0_18:1	C61H112O12	331.45	[M-H]-	0.610973	Open Search	8.67284	RQC-4-ddms
2259	ADGGA 18:0_16:0_18:1	C61H112O12	331.45	[M-H]-	0.715839	Open Search	9.18255	RQC-4-ddms
2329	ADGGA 18:0_16:0_18:1	C61H112O12	331.45	[M-H]-	0.751304	Open Search	9.42485	RQC-4-ddms
2312	ADGGA 18:0_16:0_18:1	C61H112O12	331.45	[M-H]-	0.624664	Open Search	9.36278	RQC-4-ddms
2053	ADGGA 18:0_16:0_18:1	C61H112O12	331.45	[M-H]-	0.629943	Open Search	8.46533	RQC-4-ddms
2087	ADGGA 18:0_16:0_18:1	C61H112O12	331.45	[M-H]-	0.708053	Open Search	8.58964	RQC-4-ddms
2078	ADGGA 18:0_16:0_18:1	C61H112O12	331.45	[M-H]-	0.674911	Open Search	8.55742	RQC-4-ddms
3519	ADGGA 18:0_16:0_18:1	C61H112O12	331.45	[M-H]-	0.75117	Open Search	13.5788	RQC-4-ddms
2312	ADGGA 18:0_16:0_20:0	C63H118O12	339.55	[M-H]-	0.652474	Open Search	9.26839	RQC-6-ddms
2532	ADGGA 18:0_16:0_20:0	C63H118O12	339.55	[M-H]-	0.76975	Open Search	10.0319	RQC-6-ddms
2685	ADGGA 18:0_16:0_20:0	C63H118O12	339.55	[M-H]-	0.601105	Open Search	10.5599	RQC-6-ddms
2297	ADGGA 18:0_16:0_20:0	C63H118O12	339.55	[M-H]-	0.617842	Open Search	9.25283	RQC-5-ddms
2501	ADGGA 18:0_16:0_20:0	C63H118O12	339.55	[M-H]-	0.610028	Open Search	9.95485	RQC-5-ddms
2668	ADGGA 18:0_16:0_20:0	C63H118O12	339.55	[M-H]-	0.662141	Open Search	10.5388	RQC-5-ddms
2305	ADGGA 18:0_16:0_20:1	C63H116O12	337.45	[M-H]-	0.739275	Open Search	9.24081	RQC-6-ddms
2536	ADGGA 18:0_16:0_20:1	C63H116O12	337.45	[M-H]-	0.710885	Open Search	10.0412	RQC-6-ddms
2289	ADGGA 18:0_16:0_20:1	C63H116O12	337.45	[M-H]-	0.733909	Open Search	9.22294	RQC-5-ddms
2521	ADGGA 18:0_16:0_20:1	C63H116O12	337.45	[M-H]-	0.711956	Open Search	10.0245	RQC-5-ddms
2499	ADGGA 18:0_16:0_20:1	C63H116O12	337.45	[M-H]-	0.698837	Open Search	10.0124	RQC-4-ddms
2559	ADGGA 18:0_16:0_20:1	C63H116O12	337.45	[M-H]-	0.667442	Open Search	10.221	RQC-4-ddms
2090	ADGGA 18:0_16:0_20:3	C63H112O12	334.3	[M-H]-	0.650453	Open Search	8.59663	RQC-4-ddms
3026	ADGGA 18:0_16:0_20:4	C63H110O12	333.3	[M-H]-	0.601638	Open Search	11.7759	RQC-5-ddms
2209	ADGGA 18:0_16:0_20:4	C63H110O12	333.3	[M-H]-	0.646611	Open Search	9.00925	RQC-4-ddms
1910	ADGGA 18:0_16:0_20:5	C63H108O12	332.21	[M-H]-	0.685698	Open Search	7.9132	RQC-5-ddms
1889	ADGGA 18:0_16:0_20:5	C63H108O12	332.21	[M-H]-	0.710221	Open Search	7.90439	RQC-4-ddms
2300	ADGGA 18:0_16:0_22:5	C65H112O12	337.38	[M-H]-	0.643828	Open Search	9.21949	RQC-6-ddms
2264	ADGGA 18:0_16:0_22:5	C65H112O12	337.38	[M-H]-	0.652509	Open Search	9.1958	RQC-4-ddms
2259	ADGGA 18:0_16:0_22:5	C65H112O12	337.38	[M-H]-	0.687866	Open Search	9.18255	RQC-4-ddms
2106	ADGGA 18:0_16:0_22:6	C65H110O12	336.26	[M-H]-	0.680453	Open Search	8.55252	RQC-6-ddms
1507	ADGGA 18:0_16:0_22:6	C65H110O12	336.26	[M-H]-	0.633778	Open Search	6.52436	RQC-5-ddms
2093	ADGGA 18:0_16:0_22:6	C65H110O12	336.26	[M-H]-	0.662252	Open Search	8.54089	RQC-5-ddms
2070	ADGGA 18:0_16:0_22:6	C65H110O12	336.26	[M-H]-	0.661818	Open Search	8.52739	RQC-4-ddms
1477	ADGGA 18:0_16:0_22:6	C65H110O12	336.26	[M-H]-	0.628028	Open Search	6.48622	RQC-4-ddms
2213	ADGGA 18:0_16:1_16:1	C59H106O12	327.67	[M-H]-	0.725273	Open Search	8.92466	RQC-6-ddms
2216	ADGGA 18:0_16:1_16:1	C59H106O12	327.67	[M-H]-	0.625701	Open Search	8.96417	RQC-5-ddms
2193	ADGGA 18:0_16:1_16:1	C59H106O12	327.67	[M-H]-	0.632581	Open Search	8.94966	RQC-4-ddms
3163	ADGGA 18:0_16:1_18:1	C61H110O12	330.42	[M-H]-	0.633015	Open Search	12.228	RQC-6-ddms
2162	ADGGA 18:0_16:1_18:1	C61H110O12	330.42	[M-H]-	0.78741	Open Search	8.74909	RQC-6-ddms
2153	ADGGA 18:0_16:1_18:1	C61H110O12	330.42	[M-H]-	0.637794	Open Search	8.7169	RQC-6-ddms
2122	ADGGA 18:0_16:1_18:1	C61H110O12	330.42	[M-H]-	0.659738	Open Search	8.61073	RQC-6-ddms
2213	ADGGA 18:0_16:1_18:1	C61H110O12	330.42	[M-H]-	0.731844	Open Search	8.92466	RQC-6-ddms
2472	ADGGA 18:0_16:1_18:1	C61H110O12	330.42	[M-H]-	0.666801	Open Search	9.82334	RQC-6-ddms
2422	ADGGA 18:0_16:1_18:1	C61H110O12	330.42	[M-H]-	0.744691	Open Search	9.64966	RQC-6-ddms
1994	ADGGA 18:0_16:1_18:1	C61H110O12	330.42	[M-H]-	0.655155	Open Search	8.16765	RQC-6-ddms
1934	ADGGA 18:0_16:1_18:1	C61H110O12	330.42	[M-H]-	0.651369	Open Search	7.96039	RQC-6-ddms
3148	ADGGA 18:0_16:1_18:1	C61H110O12	330.42	[M-H]-	0.623708	Open Search	12.2116	RQC-5-ddms
2157	ADGGA 18:0_16:1_18:1	C61H110O12	330.42	[M-H]-	0.616948	Open Search	8.76845	RQC-5-ddms
2147	ADGGA 18:0_16:1_18:1	C61H110O12	330.42	[M-H]-	0.779128	Open Search	8.73395	RQC-5-ddms
2216	ADGGA 18:0_16:1_18:1	C61H110O12	330.42	[M-H]-	0.636253	Open Search	8.96417	RQC-5-ddms
2458	ADGGA 18:0_16:1_18:1	C61H110O12	330.42	[M-H]-	0.639086	Open Search	9.80877	RQC-5-ddms
2407	ADGGA 18:0_16:1_18:1	C61H110O12	330.42	[M-H]-	0.75663	Open Search	9.63265	RQC-5-ddms
1969	ADGGA 18:0_16:1_18:1	C61H110O12	330.42	[M-H]-	0.672202	Open Search	8.11823	RQC-5-ddms
1988	ADGGA 18:0_16:1_18:1	C61H110O12	330.42	[M-H]-	0.669102	Open Search	8.18502	RQC-5-ddms
3125	ADGGA 18:0_16:1_18:1	C61H110O12	330.42	[M-H]-	0.630635	Open Search	12.193	RQC-4-ddms
2193	ADGGA 18:0_16:1_18:1	C61H110O12	330.42	[M-H]-	0.677311	Open Search	8.94966	RQC-4-ddms
2106	ADGGA 18:0_16:1_18:1	C61H110O12	330.42	[M-H]-	0.696367	Open Search	8.65643	RQC-4-ddms
2122	ADGGA 18:0_16:1_18:1	C61H110O12	330.42	[M-H]-	0.627004	Open Search	8.70516	RQC-4-ddms
2127	ADGGA 18:0_16:1_18:1	C61H110O12	330.42	[M-H]-	0.7852	Open Search	8.72808	RQC-4-ddms
2370	ADGGA 18:0_16:1_18:1	C61H110O12	330.42	[M-H]-	0.617743	Open Search	9.56576	RQC-4-ddms
2445	ADGGA 18:0_16:1_18:1	C61H110O12	330.42	[M-H]-	0.604237	Open Search	9.82227	RQC-4-ddms
2078	ADGGA 18:0_16:1_18:1	C61H110O12	330.42	[M-H]-	0.620361	Open Search	8.55742	RQC-4-ddms
1976	ADGGA 18:0_16:1_18:1	C61H110O12	330.42	[M-H]-	0.626709	Open Search	8.20696	RQC-4-ddms
1901	ADGGA 18:0_16:1_18:1	C61H110O12	330.42	[M-H]-	0.654741	Open Search	7.94206	RQC-4-ddms
2019	ADGGA 18:0_16:1_18:2	C61H108O12	330.12	[M-H]-	0.642179	Open Search	8.29117	RQC-5-ddms
2171	ADGGA 18:0_16:1_22:6	C65H108O12	335.23	[M-H]-	0.602251	Open Search	8.77169	RQC-6-ddms
2106	ADGGA 18:0_16:3_22:6	C65H104O12	333.78	[M-H]-	0.644444	Open Search	8.55252	RQC-6-ddms
2040	ADGGA 18:0_16:3_22:6	C65H104O12	333.78	[M-H]-	0.660819	Open Search	8.36106	RQC-5-ddms
506	ADGGA 18:0_18:0_18:0	C63H118O12	338.84	[M-H]-	0.619553	Open Search	2.33477	RQC-6-ddms
652	ADGGA 18:0_18:0_18:0	C63H118O12	338.84	[M-H]-	0.65227	Open Search	2.87862	RQC-4-ddms
3163	ADGGA 18:0_18:0_18:1	C63H116O12	337.27	[M-H]-	0.612702	Open Search	12.228	RQC-6-ddms
3284	ADGGA 18:0_18:0_18:1	C63H116O12	337.27	[M-H]-	0.642889	Open Search	12.6529	RQC-6-ddms
2148	ADGGA 18:0_18:0_18:1	C63H116O12	337.27	[M-H]-	0.755951	Open Search	8.69389	RQC-6-ddms
2362	ADGGA 18:0_18:0_18:1	C63H116O12	337.27	[M-H]-	0.709348	Open Search	9.44145	RQC-6-ddms
2386	ADGGA 18:0_18:0_18:1	C63H116O12	337.27	[M-H]-	0.671193	Open Search	9.52019	RQC-6-ddms
2341	ADGGA 18:0_18:0_18:1	C63H116O12	337.27	[M-H]-	0.714094	Open Search	9.36041	RQC-6-ddms
2346	ADGGA 18:0_18:0_18:1	C63H116O12	337.27	[M-H]-	0.660177	Open Search	9.38165	RQC-6-ddms
2347	ADGGA 18:0_18:0_18:1	C63H116O12	337.27	[M-H]-	0.619563	Open Search	9.38409	RQC-6-ddms
2457	ADGGA 18:0_18:0_18:1	C63H116O12	337.27	[M-H]-	0.619559	Open Search	9.76522	RQC-6-ddms
2472	ADGGA 18:0_18:0_18:1	C63H116O12	337.27	[M-H]-	0.607896	Open Search	9.82334	RQC-6-ddms
2403	ADGGA 18:0_18:0_18:1	C63H116O12	337.27	[M-H]-	0.741863	Open Search	9.58244	RQC-6-ddms
2422	ADGGA 18:0_18:0_18:1	C63H116O12	337.27	[M-H]-	0.751137	Open Search	9.64966	RQC-6-ddms
3576	ADGGA 18:0_18:0_18:1	C63H116O12	337.27	[M-H]-	0.665175	Open Search	13.6717	RQC-6-ddms
1955	ADGGA 18:0_18:0_18:1	C63H116O12	337.27	[M-H]-	0.692273	Open Search	8.03179	RQC-6-ddms
1942	ADGGA 18:0_18:0_18:1	C63H116O12	337.27	[M-H]-	0.608803	Open Search	7.99025	RQC-6-ddms
3148	ADGGA 18:0_18:0_18:1	C63H116O12	337.27	[M-H]-	0.626887	Open Search	12.2116	RQC-5-ddms
3259	ADGGA 18:0_18:0_18:1	C63H116O12	337.27	[M-H]-	0.648436	Open Search	12.6023	RQC-5-ddms
2140	ADGGA 18:0_18:0_18:1	C63H116O12	337.27	[M-H]-	0.779337	Open Search	8.70629	RQC-5-ddms
2386	ADGGA 18:0_18:0_18:1	C63H116O12	337.27	[M-H]-	0.609195	Open Search	9.55095	RQC-5-ddms
2388	ADGGA 18:0_18:0_18:1	C63H116O12	337.27	[M-H]-	0.743964	Open Search	9.56539	RQC-5-ddms
2371	ADGGA 18:0_18:0_18:1	C63H116O12	337.27	[M-H]-	0.692833	Open Search	9.50307	RQC-5-ddms
2394	ADGGA 18:0_18:0_18:1	C63H116O12	337.27	[M-H]-	0.603636	Open Search	9.5795	RQC-5-ddms
2323	ADGGA 18:0_18:0_18:1	C63H116O12	337.27	[M-H]-	0.674164	Open Search	9.33638	RQC-5-ddms
2316	ADGGA 18:0_18:0_18:1	C63H116O12	337.27	[M-H]-	0.603151	Open Search	9.31026	RQC-5-ddms
2347	ADGGA 18:0_18:0_18:1	C63H116O12	337.27	[M-H]-	0.707456	Open Search	9.42602	RQC-5-ddms
2332	ADGGA 18:0_18:0_18:1	C63H116O12	337.27	[M-H]-	0.616288	Open Search	9.3687	RQC-5-ddms
2407	ADGGA 18:0_18:0_18:1	C63H116O12	337.27	[M-H]-	0.778014	Open Search	9.63265	RQC-5-ddms
3553	ADGGA 18:0_18:0_18:1	C63H116O12	337.27	[M-H]-	0.62181	Open Search	13.6261	RQC-5-ddms
1945	ADGGA 18:0_18:0_18:1	C63H116O12	337.27	[M-H]-	0.689522	Open Search	8.03012	RQC-5-ddms
3125	ADGGA 18:0_18:0_18:1	C63H116O12	337.27	[M-H]-	0.621479	Open Search	12.193	RQC-4-ddms
3247	ADGGA 18:0_18:0_18:1	C63H116O12	337.27	[M-H]-	0.631381	Open Search	12.6303	RQC-4-ddms
1876	ADGGA 18:0_18:0_18:1	C63H116O12	337.27	[M-H]-	0.601966	Open Search	7.86275	RQC-4-ddms
2111	ADGGA 18:0_18:0_18:1	C63H116O12	337.27	[M-H]-	0.705033	Open Search	8.66809	RQC-4-ddms
2351	ADGGA 18:0_18:0_18:1	C63H116O12	337.27	[M-H]-	0.700037	Open Search	9.49877	RQC-4-ddms
2359	ADGGA 18:0_18:0_18:1	C63H116O12	337.27	[M-H]-	0.749829	Open Search	9.52883	RQC-4-ddms
2386	ADGGA 18:0_18:0_18:1	C63H116O12	337.27	[M-H]-	0.736811	Open Search	9.62587	RQC-4-ddms
2306	ADGGA 18:0_18:0_18:1	C63H116O12	337.27	[M-H]-	0.741165	Open Search	9.34874	RQC-4-ddms
2312	ADGGA 18:0_18:0_18:1	C63H116O12	337.27	[M-H]-	0.652418	Open Search	9.36278	RQC-4-ddms
2419	ADGGA 18:0_18:0_18:1	C63H116O12	337.27	[M-H]-	0.635008	Open Search	9.73684	RQC-4-ddms
2445	ADGGA 18:0_18:0_18:1	C63H116O12	337.27	[M-H]-	0.602768	Open Search	9.82227	RQC-4-ddms
3535	ADGGA 18:0_18:0_18:1	C63H116O12	337.27	[M-H]-	0.648607	Open Search	13.6297	RQC-4-ddms
1929	ADGGA 18:0_18:0_18:1	C63H116O12	337.27	[M-H]-	0.705313	Open Search	8.04091	RQC-4-ddms
2596	ADGGA 18:0_18:0_20:1	C65H120O12	344.89	[M-H]-	0.706944	Open Search	10.2498	RQC-6-ddms
2580	ADGGA 18:0_18:0_20:1	C65H120O12	344.89	[M-H]-	0.68842	Open Search	10.2307	RQC-5-ddms
2559	ADGGA 18:0_18:0_20:1	C65H120O12	344.89	[M-H]-	0.699125	Open Search	10.221	RQC-4-ddms
2453	ADGGA 18:0_18:0_20:2	C65H118O12	343.6	[M-H]-	0.606202	Open Search	9.78552	RQC-5-ddms
2278	ADGGA 18:0_18:0_20:3	C65H116O12	341.26	[M-H]-	0.636386	Open Search	9.14381	RQC-6-ddms
2292	ADGGA 18:0_18:0_20:3	C65H116O12	341.26	[M-H]-	0.70235	Open Search	9.19912	RQC-6-ddms
2225	ADGGA 18:0_18:0_20:3	C65H116O12	341.26	[M-H]-	0.649365	Open Search	8.96376	RQC-6-ddms
2392	ADGGA 18:0_18:0_20:3	C65H116O12	341.26	[M-H]-	0.64801	Open Search	9.54546	RQC-6-ddms
2319	ADGGA 18:0_18:0_20:3	C65H116O12	341.26	[M-H]-	0.659407	Open Search	9.28469	RQC-6-ddms
2263	ADGGA 18:0_18:0_20:3	C65H116O12	341.26	[M-H]-	0.644924	Open Search	9.12838	RQC-5-ddms
2277	ADGGA 18:0_18:0_20:3	C65H116O12	341.26	[M-H]-	0.700364	Open Search	9.18359	RQC-5-ddms
2213	ADGGA 18:0_18:0_20:3	C65H116O12	341.26	[M-H]-	0.660504	Open Search	8.95553	RQC-5-ddms
2217	ADGGA 18:0_18:0_20:3	C65H116O12	341.26	[M-H]-	0.713265	Open Search	8.97604	RQC-5-ddms
2304	ADGGA 18:0_18:0_20:3	C65H116O12	341.26	[M-H]-	0.659518	Open Search	9.26912	RQC-5-ddms
2190	ADGGA 18:0_18:0_20:3	C65H116O12	341.26	[M-H]-	0.677323	Open Search	8.9426	RQC-4-ddms
2196	ADGGA 18:0_18:0_20:3	C65H116O12	341.26	[M-H]-	0.701688	Open Search	8.9678	RQC-4-ddms
2251	ADGGA 18:0_18:0_20:3	C65H116O12	341.26	[M-H]-	0.634254	Open Search	9.15255	RQC-4-ddms
2256	ADGGA 18:0_18:0_20:3	C65H116O12	341.26	[M-H]-	0.721446	Open Search	9.17554	RQC-4-ddms
2289	ADGGA 18:0_18:0_20:3	C65H116O12	341.26	[M-H]-	0.661692	Open Search	9.2863	RQC-4-ddms
2242	ADGGA 18:0_18:0_20:3	C65H116O12	341.26	[M-H]-	0.634236	Open Search	9.1202	RQC-4-ddms
2307	ADGGA 18:0_18:0_20:3	C65H116O12	341.26	[M-H]-	0.623369	Open Search	9.35108	RQC-4-ddms
3169	ADGGA 18:0_18:0_20:4	C65H114O12	340.03	[M-H]-	0.658374	Open Search	12.242	RQC-6-ddms
1786	ADGGA 18:0_18:0_20:4	C65H114O12	340.03	[M-H]-	0.649241	Open Search	7.44999	RQC-6-ddms
2189	ADGGA 18:0_18:0_20:4	C65H114O12	340.03	[M-H]-	0.648514	Open Search	8.83467	RQC-6-ddms
2173	ADGGA 18:0_18:0_20:4	C65H114O12	340.03	[M-H]-	0.711675	Open Search	8.78594	RQC-6-ddms
2139	ADGGA 18:0_18:0_20:4	C65H114O12	340.03	[M-H]-	0.672126	Open Search	8.66174	RQC-6-ddms
2205	ADGGA 18:0_18:0_20:4	C65H114O12	340.03	[M-H]-	0.657768	Open Search	8.89463	RQC-6-ddms
2233	ADGGA 18:0_18:0_20:4	C65H114O12	340.03	[M-H]-	0.682003	Open Search	8.99364	RQC-6-ddms
3150	ADGGA 18:0_18:0_20:4	C65H114O12	340.03	[M-H]-	0.656346	Open Search	12.2163	RQC-5-ddms
1764	ADGGA 18:0_18:0_20:4	C65H114O12	340.03	[M-H]-	0.639848	Open Search	7.40579	RQC-5-ddms
2159	ADGGA 18:0_18:0_20:4	C65H114O12	340.03	[M-H]-	0.734004	Open Search	8.77313	RQC-5-ddms
2180	ADGGA 18:0_18:0_20:4	C65H114O12	340.03	[M-H]-	0.632678	Open Search	8.84463	RQC-5-ddms
2189	ADGGA 18:0_18:0_20:4	C65H114O12	340.03	[M-H]-	0.647639	Open Search	8.87708	RQC-5-ddms
2173	ADGGA 18:0_18:0_20:4	C65H114O12	340.03	[M-H]-	0.648365	Open Search	8.81704	RQC-5-ddms
2175	ADGGA 18:0_18:0_20:4	C65H114O12	340.03	[M-H]-	0.665163	Open Search	8.82332	RQC-5-ddms
2224	ADGGA 18:0_18:0_20:4	C65H114O12	340.03	[M-H]-	0.674393	Open Search	8.99235	RQC-5-ddms
3026	ADGGA 18:0_18:0_20:4	C65H114O12	340.03	[M-H]-	0.615285	Open Search	11.7759	RQC-5-ddms
3131	ADGGA 18:0_18:0_20:4	C65H114O12	340.03	[M-H]-	0.661775	Open Search	12.2173	RQC-4-ddms
1753	ADGGA 18:0_18:0_20:4	C65H114O12	340.03	[M-H]-	0.652342	Open Search	7.42988	RQC-4-ddms
2151	ADGGA 18:0_18:0_20:4	C65H114O12	340.03	[M-H]-	0.652406	Open Search	8.80653	RQC-4-ddms
2153	ADGGA 18:0_18:0_20:4	C65H114O12	340.03	[M-H]-	0.667738	Open Search	8.81122	RQC-4-ddms
2198	ADGGA 18:0_18:0_20:4	C65H114O12	340.03	[M-H]-	0.682821	Open Search	8.97247	RQC-4-ddms
2100	ADGGA 18:0_18:0_20:4	C65H114O12	340.03	[M-H]-	0.670448	Open Search	8.63118	RQC-4-ddms
2209	ADGGA 18:0_18:0_20:4	C65H114O12	340.03	[M-H]-	0.638806	Open Search	9.00925	RQC-4-ddms
3005	ADGGA 18:0_18:0_20:4	C65H114O12	340.03	[M-H]-	0.650838	Open Search	11.7711	RQC-4-ddms
1980	ADGGA 18:0_18:0_20:5	C65H112O12	337.9	[M-H]-	0.682502	Open Search	8.15516	RQC-5-ddms
1956	ADGGA 18:0_18:0_20:5	C65H112O12	337.9	[M-H]-	0.668371	Open Search	8.13775	RQC-4-ddms
2489	ADGGA 18:0_18:0_22:3	C67H120O12	348.32	[M-H]-	0.630964	Open Search	9.97757	RQC-4-ddms
2372	ADGGA 18:0_18:0_22:4	C67H118O12	347.25	[M-H]-	0.665802	Open Search	9.47626	RQC-6-ddms
2308	ADGGA 18:0_18:0_22:4	C67H118O12	347.25	[M-H]-	0.662117	Open Search	9.24782	RQC-6-ddms
2292	ADGGA 18:0_18:0_22:4	C67H118O12	347.25	[M-H]-	0.656374	Open Search	9.22994	RQC-5-ddms
2331	ADGGA 18:0_18:0_22:4	C67H118O12	347.25	[M-H]-	0.708948	Open Search	9.36626	RQC-5-ddms
2270	ADGGA 18:0_18:0_22:4	C67H118O12	347.25	[M-H]-	0.657133	Open Search	9.21946	RQC-4-ddms
2337	ADGGA 18:0_18:0_22:4	C67H118O12	347.25	[M-H]-	0.690855	Open Search	9.45479	RQC-4-ddms
2131	ADGGA 18:0_18:0_22:5	C67H116O12	344.72	[M-H]-	0.655763	Open Search	8.63346	RQC-6-ddms
2101	ADGGA 18:0_18:0_22:5	C67H116O12	344.72	[M-H]-	0.712699	Open Search	8.57085	RQC-5-ddms
2114	ADGGA 18:0_18:0_22:5	C67H116O12	344.72	[M-H]-	0.655464	Open Search	8.61242	RQC-5-ddms
2094	ADGGA 18:0_18:0_22:5	C67H116O12	344.72	[M-H]-	0.643945	Open Search	8.60757	RQC-4-ddms
2769	ADGGA 18:0_18:0_22:6	C67H114O12	344.79	[M-H]-	0.611674	Open Search	10.8482	RQC-6-ddms
2106	ADGGA 18:0_18:0_22:6	C67H114O12	344.79	[M-H]-	0.71499	Open Search	8.55252	RQC-6-ddms
2108	ADGGA 18:0_18:0_22:6	C67H114O12	344.79	[M-H]-	0.616863	Open Search	8.55729	RQC-6-ddms
1507	ADGGA 18:0_18:0_22:6	C67H114O12	344.79	[M-H]-	0.657242	Open Search	6.52436	RQC-5-ddms
2067	ADGGA 18:0_18:0_22:6	C67H114O12	344.79	[M-H]-	0.663183	Open Search	8.45759	RQC-5-ddms
2093	ADGGA 18:0_18:0_22:6	C67H114O12	344.79	[M-H]-	0.703259	Open Search	8.54089	RQC-5-ddms
2040	ADGGA 18:0_18:0_22:6	C67H114O12	344.79	[M-H]-	0.733528	Open Search	8.36106	RQC-5-ddms
1928	ADGGA 18:0_18:0_22:6	C67H114O12	344.79	[M-H]-	0.607586	Open Search	7.97764	RQC-5-ddms
2743	ADGGA 18:0_18:0_22:6	C67H114O12	344.79	[M-H]-	0.64454	Open Search	10.8581	RQC-4-ddms
2056	ADGGA 18:0_18:0_22:6	C67H114O12	344.79	[M-H]-	0.698771	Open Search	8.48345	RQC-4-ddms
2070	ADGGA 18:0_18:0_22:6	C67H114O12	344.79	[M-H]-	0.710078	Open Search	8.52739	RQC-4-ddms
1477	ADGGA 18:0_18:0_22:6	C67H114O12	344.79	[M-H]-	0.644992	Open Search	6.48622	RQC-4-ddms
3163	ADGGA 18:0_18:1_18:1	C63H114O12	334.77	[M-H]-	0.643904	Open Search	12.228	RQC-6-ddms
3284	ADGGA 18:0_18:1_18:1	C63H114O12	334.77	[M-H]-	0.669241	Open Search	12.6529	RQC-6-ddms
2148	ADGGA 18:0_18:1_18:1	C63H114O12	334.77	[M-H]-	0.768753	Open Search	8.69389	RQC-6-ddms
2362	ADGGA 18:0_18:1_18:1	C63H114O12	334.77	[M-H]-	0.731585	Open Search	9.44145	RQC-6-ddms
2365	ADGGA 18:0_18:1_18:1	C63H114O12	334.77	[M-H]-	0.736661	Open Search	9.44849	RQC-6-ddms
2386	ADGGA 18:0_18:1_18:1	C63H114O12	334.77	[M-H]-	0.692308	Open Search	9.52019	RQC-6-ddms
2341	ADGGA 18:0_18:1_18:1	C63H114O12	334.77	[M-H]-	0.734277	Open Search	9.36041	RQC-6-ddms
2346	ADGGA 18:0_18:1_18:1	C63H114O12	334.77	[M-H]-	0.682093	Open Search	9.38165	RQC-6-ddms
2347	ADGGA 18:0_18:1_18:1	C63H114O12	334.77	[M-H]-	0.641795	Open Search	9.38409	RQC-6-ddms
2457	ADGGA 18:0_18:1_18:1	C63H114O12	334.77	[M-H]-	0.650275	Open Search	9.76522	RQC-6-ddms
2472	ADGGA 18:0_18:1_18:1	C63H114O12	334.77	[M-H]-	0.636424	Open Search	9.82334	RQC-6-ddms
2403	ADGGA 18:0_18:1_18:1	C63H114O12	334.77	[M-H]-	0.762646	Open Search	9.58244	RQC-6-ddms
2421	ADGGA 18:0_18:1_18:1	C63H114O12	334.77	[M-H]-	0.606764	Open Search	9.6377	RQC-6-ddms
2422	ADGGA 18:0_18:1_18:1	C63H114O12	334.77	[M-H]-	0.772877	Open Search	9.64966	RQC-6-ddms
3576	ADGGA 18:0_18:1_18:1	C63H114O12	334.77	[M-H]-	0.685526	Open Search	13.6717	RQC-6-ddms
2013	ADGGA 18:0_18:1_18:1	C63H114O12	334.77	[M-H]-	0.607369	Open Search	8.23454	RQC-6-ddms
1955	ADGGA 18:0_18:1_18:1	C63H114O12	334.77	[M-H]-	0.70854	Open Search	8.03179	RQC-6-ddms
3148	ADGGA 18:0_18:1_18:1	C63H114O12	334.77	[M-H]-	0.656092	Open Search	12.2116	RQC-5-ddms
3259	ADGGA 18:0_18:1_18:1	C63H114O12	334.77	[M-H]-	0.67354	Open Search	12.6023	RQC-5-ddms
2140	ADGGA 18:0_18:1_18:1	C63H114O12	334.77	[M-H]-	0.787255	Open Search	8.70629	RQC-5-ddms
2256	ADGGA 18:0_18:1_18:1	C63H114O12	334.77	[M-H]-	0.611574	Open Search	9.10238	RQC-5-ddms
2369	ADGGA 18:0_18:1_18:1	C63H114O12	334.77	[M-H]-	0.603625	Open Search	9.4984	RQC-5-ddms
2350	ADGGA 18:0_18:1_18:1	C63H114O12	334.77	[M-H]-	0.734487	Open Search	9.43299	RQC-5-ddms
2386	ADGGA 18:0_18:1_18:1	C63H114O12	334.77	[M-H]-	0.635843	Open Search	9.55095	RQC-5-ddms
2388	ADGGA 18:0_18:1_18:1	C63H114O12	334.77	[M-H]-	0.764749	Open Search	9.56539	RQC-5-ddms
2371	ADGGA 18:0_18:1_18:1	C63H114O12	334.77	[M-H]-	0.713605	Open Search	9.50307	RQC-5-ddms
2394	ADGGA 18:0_18:1_18:1	C63H114O12	334.77	[M-H]-	0.630294	Open Search	9.5795	RQC-5-ddms
2323	ADGGA 18:0_18:1_18:1	C63H114O12	334.77	[M-H]-	0.694515	Open Search	9.33638	RQC-5-ddms
2316	ADGGA 18:0_18:1_18:1	C63H114O12	334.77	[M-H]-	0.627852	Open Search	9.31026	RQC-5-ddms
2347	ADGGA 18:0_18:1_18:1	C63H114O12	334.77	[M-H]-	0.730088	Open Search	9.42602	RQC-5-ddms
2332	ADGGA 18:0_18:1_18:1	C63H114O12	334.77	[M-H]-	0.639847	Open Search	9.3687	RQC-5-ddms
2458	ADGGA 18:0_18:1_18:1	C63H114O12	334.77	[M-H]-	0.624406	Open Search	9.80877	RQC-5-ddms
2403	ADGGA 18:0_18:1_18:1	C63H114O12	334.77	[M-H]-	0.605121	Open Search	9.61199	RQC-5-ddms
2407	ADGGA 18:0_18:1_18:1	C63H114O12	334.77	[M-H]-	0.798014	Open Search	9.63265	RQC-5-ddms
3553	ADGGA 18:0_18:1_18:1	C63H114O12	334.77	[M-H]-	0.647123	Open Search	13.6261	RQC-5-ddms
1945	ADGGA 18:0_18:1_18:1	C63H114O12	334.77	[M-H]-	0.705824	Open Search	8.03012	RQC-5-ddms
3125	ADGGA 18:0_18:1_18:1	C63H114O12	334.77	[M-H]-	0.652152	Open Search	12.193	RQC-4-ddms
3247	ADGGA 18:0_18:1_18:1	C63H114O12	334.77	[M-H]-	0.659605	Open Search	12.6303	RQC-4-ddms
2111	ADGGA 18:0_18:1_18:1	C63H114O12	334.77	[M-H]-	0.712061	Open Search	8.66809	RQC-4-ddms
2351	ADGGA 18:0_18:1_18:1	C63H114O12	334.77	[M-H]-	0.720057	Open Search	9.49877	RQC-4-ddms
2359	ADGGA 18:0_18:1_18:1	C63H114O12	334.77	[M-H]-	0.771931	Open Search	9.52883	RQC-4-ddms
2386	ADGGA 18:0_18:1_18:1	C63H114O12	334.77	[M-H]-	0.75837	Open Search	9.62587	RQC-4-ddms
2303	ADGGA 18:0_18:1_18:1	C63H114O12	334.77	[M-H]-	0.693409	Open Search	9.33063	RQC-4-ddms
2306	ADGGA 18:0_18:1_18:1	C63H114O12	334.77	[M-H]-	0.761429	Open Search	9.34874	RQC-4-ddms
2329	ADGGA 18:0_18:1_18:1	C63H114O12	334.77	[M-H]-	0.721385	Open Search	9.42485	RQC-4-ddms
2312	ADGGA 18:0_18:1_18:1	C63H114O12	334.77	[M-H]-	0.676343	Open Search	9.36278	RQC-4-ddms
2313	ADGGA 18:0_18:1_18:1	C63H114O12	334.77	[M-H]-	0.619154	Open Search	9.36522	RQC-4-ddms
2419	ADGGA 18:0_18:1_18:1	C63H114O12	334.77	[M-H]-	0.663918	Open Search	9.73684	RQC-4-ddms
2445	ADGGA 18:0_18:1_18:1	C63H114O12	334.77	[M-H]-	0.631729	Open Search	9.82227	RQC-4-ddms
3535	ADGGA 18:0_18:1_18:1	C63H114O12	334.77	[M-H]-	0.671994	Open Search	13.6297	RQC-4-ddms
2509	ADGGA 18:0_18:1_18:1	C63H114O12	334.77	[M-H]-	0.603546	Open Search	10.0472	RQC-4-ddms
1929	ADGGA 18:0_18:1_18:1	C63H114O12	334.77	[M-H]-	0.722263	Open Search	8.04091	RQC-4-ddms
3176	ADGGA 18:0_18:1_18:2	C63H112O12	333.33	[M-H]-	0.633472	Open Search	12.2699	RQC-6-ddms
1793	ADGGA 18:0_18:1_18:2	C63H112O12	333.33	[M-H]-	0.643246	Open Search	7.47748	RQC-6-ddms
2152	ADGGA 18:0_18:1_18:2	C63H112O12	333.33	[M-H]-	0.720687	Open Search	8.71449	RQC-6-ddms
2182	ADGGA 18:0_18:1_18:2	C63H112O12	333.33	[M-H]-	0.646664	Open Search	8.81823	RQC-6-ddms
2263	ADGGA 18:0_18:1_18:2	C63H112O12	333.33	[M-H]-	0.672176	Open Search	9.09747	RQC-6-ddms
2202	ADGGA 18:0_18:1_18:2	C63H112O12	333.33	[M-H]-	0.825242	Open Search	8.88752	RQC-6-ddms
2206	ADGGA 18:0_18:1_18:2	C63H112O12	333.33	[M-H]-	0.704706	Open Search	8.89705	RQC-6-ddms
2207	ADGGA 18:0_18:1_18:2	C63H112O12	333.33	[M-H]-	0.714176	Open Search	8.89939	RQC-6-ddms
2227	ADGGA 18:0_18:1_18:2	C63H112O12	333.33	[M-H]-	0.70685	Open Search	8.96849	RQC-6-ddms
2053	ADGGA 18:0_18:1_18:2	C63H112O12	333.33	[M-H]-	0.665886	Open Search	8.37274	RQC-6-ddms
2035	ADGGA 18:0_18:1_18:2	C63H112O12	333.33	[M-H]-	0.659007	Open Search	8.30822	RQC-6-ddms
3163	ADGGA 18:0_18:1_18:2	C63H112O12	333.33	[M-H]-	0.662113	Open Search	12.2584	RQC-5-ddms
1788	ADGGA 18:0_18:1_18:2	C63H112O12	333.33	[M-H]-	0.661741	Open Search	7.49554	RQC-5-ddms
1792	ADGGA 18:0_18:1_18:2	C63H112O12	333.33	[M-H]-	0.613708	Open Search	7.50491	RQC-5-ddms
2167	ADGGA 18:0_18:1_18:2	C63H112O12	333.33	[M-H]-	0.641616	Open Search	8.80299	RQC-5-ddms
2185	ADGGA 18:0_18:1_18:2	C63H112O12	333.33	[M-H]-	0.650251	Open Search	8.85807	RQC-5-ddms
2187	ADGGA 18:0_18:1_18:2	C63H112O12	333.33	[M-H]-	0.827881	Open Search	8.87232	RQC-5-ddms
2195	ADGGA 18:0_18:1_18:2	C63H112O12	333.33	[M-H]-	0.666399	Open Search	8.89284	RQC-5-ddms
2196	ADGGA 18:0_18:1_18:2	C63H112O12	333.33	[M-H]-	0.730834	Open Search	8.89518	RQC-5-ddms
2148	ADGGA 18:0_18:1_18:2	C63H112O12	333.33	[M-H]-	0.70567	Open Search	8.73629	RQC-5-ddms
2214	ADGGA 18:0_18:1_18:2	C63H112O12	333.33	[M-H]-	0.685905	Open Search	8.95792	RQC-5-ddms
2249	ADGGA 18:0_18:1_18:2	C63H112O12	333.33	[M-H]-	0.692605	Open Search	9.08448	RQC-5-ddms
2029	ADGGA 18:0_18:1_18:2	C63H112O12	333.33	[M-H]-	0.648072	Open Search	8.32576	RQC-5-ddms
2019	ADGGA 18:0_18:1_18:2	C63H112O12	333.33	[M-H]-	0.652161	Open Search	8.29117	RQC-5-ddms
3141	ADGGA 18:0_18:1_18:2	C63H112O12	333.33	[M-H]-	0.655901	Open Search	12.2524	RQC-4-ddms
1764	ADGGA 18:0_18:1_18:2	C63H112O12	333.33	[M-H]-	0.6411	Open Search	7.46839	RQC-4-ddms
1770	ADGGA 18:0_18:1_18:2	C63H112O12	333.33	[M-H]-	0.657375	Open Search	7.49199	RQC-4-ddms
2163	ADGGA 18:0_18:1_18:2	C63H112O12	333.33	[M-H]-	0.640842	Open Search	8.84587	RQC-4-ddms
2165	ADGGA 18:0_18:1_18:2	C63H112O12	333.33	[M-H]-	0.652265	Open Search	8.85223	RQC-4-ddms
2166	ADGGA 18:0_18:1_18:2	C63H112O12	333.33	[M-H]-	0.817268	Open Search	8.86414	RQC-4-ddms
2168	ADGGA 18:0_18:1_18:2	C63H112O12	333.33	[M-H]-	0.622157	Open Search	8.86891	RQC-4-ddms
2192	ADGGA 18:0_18:1_18:2	C63H112O12	333.33	[M-H]-	0.707198	Open Search	8.94734	RQC-4-ddms
2128	ADGGA 18:0_18:1_18:2	C63H112O12	333.33	[M-H]-	0.706113	Open Search	8.73042	RQC-4-ddms
2146	ADGGA 18:0_18:1_18:2	C63H112O12	333.33	[M-H]-	0.630333	Open Search	8.79483	RQC-4-ddms
2228	ADGGA 18:0_18:1_18:2	C63H112O12	333.33	[M-H]-	0.674017	Open Search	9.07624	RQC-4-ddms
2000	ADGGA 18:0_18:1_18:2	C63H112O12	333.33	[M-H]-	0.665649	Open Search	8.28548	RQC-4-ddms
2018	ADGGA 18:0_18:1_18:2	C63H112O12	333.33	[M-H]-	0.665143	Open Search	8.34996	RQC-4-ddms
2094	ADGGA 18:0_18:1_18:3	C63H110O12	333.17	[M-H]-	0.673998	Open Search	8.51315	RQC-6-ddms
2065	ADGGA 18:0_18:1_18:3	C63H110O12	333.17	[M-H]-	0.698624	Open Search	8.44341	RQC-5-ddms
2592	ADGGA 18:0_18:1_20:0	C65H120O12	344.88	[M-H]-	0.661154	Open Search	10.2404	RQC-6-ddms
2362	ADGGA 18:0_18:1_20:1	C65H118O12	343.5	[M-H]-	0.70288	Open Search	9.44145	RQC-6-ddms
2365	ADGGA 18:0_18:1_20:1	C65H118O12	343.5	[M-H]-	0.783653	Open Search	9.44849	RQC-6-ddms
2373	ADGGA 18:0_18:1_20:1	C65H118O12	343.5	[M-H]-	0.722591	Open Search	9.4786	RQC-6-ddms
2457	ADGGA 18:0_18:1_20:1	C65H118O12	343.5	[M-H]-	0.632696	Open Search	9.76522	RQC-6-ddms
2422	ADGGA 18:0_18:1_20:1	C65H118O12	343.5	[M-H]-	0.726069	Open Search	9.64966	RQC-6-ddms
1955	ADGGA 18:0_18:1_20:1	C65H118O12	343.5	[M-H]-	0.694984	Open Search	8.03179	RQC-6-ddms
2535	ADGGA 18:0_18:1_20:1	C65H118O12	343.5	[M-H]-	0.689957	Open Search	10.0389	RQC-6-ddms
3259	ADGGA 18:0_18:1_20:1	C65H118O12	343.5	[M-H]-	0.606493	Open Search	12.6023	RQC-5-ddms
2350	ADGGA 18:0_18:1_20:1	C65H118O12	343.5	[M-H]-	0.793856	Open Search	9.43299	RQC-5-ddms
2352	ADGGA 18:0_18:1_20:1	C65H118O12	343.5	[M-H]-	0.647061	Open Search	9.43767	RQC-5-ddms
2357	ADGGA 18:0_18:1_20:1	C65H118O12	343.5	[M-H]-	0.721696	Open Search	9.46063	RQC-5-ddms
2316	ADGGA 18:0_18:1_20:1	C65H118O12	343.5	[M-H]-	0.63569	Open Search	9.31026	RQC-5-ddms
2347	ADGGA 18:0_18:1_20:1	C65H118O12	343.5	[M-H]-	0.695105	Open Search	9.42602	RQC-5-ddms
2456	ADGGA 18:0_18:1_20:1	C65H118O12	343.5	[M-H]-	0.602425	Open Search	9.79414	RQC-5-ddms
2580	ADGGA 18:0_18:1_20:1	C65H118O12	343.5	[M-H]-	0.661765	Open Search	10.2307	RQC-5-ddms
2520	ADGGA 18:0_18:1_20:1	C65H118O12	343.5	[M-H]-	0.69066	Open Search	10.0221	RQC-5-ddms
1945	ADGGA 18:0_18:1_20:1	C65H118O12	343.5	[M-H]-	0.696807	Open Search	8.03012	RQC-5-ddms
2111	ADGGA 18:0_18:1_20:1	C65H118O12	343.5	[M-H]-	0.644262	Open Search	8.66809	RQC-4-ddms
2329	ADGGA 18:0_18:1_20:1	C65H118O12	343.5	[M-H]-	0.786534	Open Search	9.42485	RQC-4-ddms
2312	ADGGA 18:0_18:1_20:1	C65H118O12	343.5	[M-H]-	0.60843	Open Search	9.36278	RQC-4-ddms
2346	ADGGA 18:0_18:1_20:1	C65H118O12	343.5	[M-H]-	0.705906	Open Search	9.48711	RQC-4-ddms
2429	ADGGA 18:0_18:1_20:1	C65H118O12	343.5	[M-H]-	0.631507	Open Search	9.77169	RQC-4-ddms
2419	ADGGA 18:0_18:1_20:1	C65H118O12	343.5	[M-H]-	0.61631	Open Search	9.73684	RQC-4-ddms
2443	ADGGA 18:0_18:1_20:1	C65H118O12	343.5	[M-H]-	0.610687	Open Search	9.81601	RQC-4-ddms
2509	ADGGA 18:0_18:1_20:1	C65H118O12	343.5	[M-H]-	0.656161	Open Search	10.0472	RQC-4-ddms
1929	ADGGA 18:0_18:1_20:1	C65H118O12	343.5	[M-H]-	0.699541	Open Search	8.04091	RQC-4-ddms
2444	ADGGA 18:0_18:1_20:2	C65H116O12	341.15	[M-H]-	0.739054	Open Search	9.7235	RQC-6-ddms
2251	ADGGA 18:0_18:1_20:2	C65H116O12	341.15	[M-H]-	0.602399	Open Search	9.08914	RQC-5-ddms
2453	ADGGA 18:0_18:1_20:2	C65H116O12	341.15	[M-H]-	0.609466	Open Search	9.78552	RQC-5-ddms
2447	ADGGA 18:0_18:1_20:2	C65H116O12	341.15	[M-H]-	0.740949	Open Search	9.77147	RQC-5-ddms
2426	ADGGA 18:0_18:1_20:2	C65H116O12	341.15	[M-H]-	0.747084	Open Search	9.76467	RQC-4-ddms
1879	ADGGA 18:0_18:1_20:3	C65H114O12	339.78	[M-H]-	0.641852	Open Search	7.76629	RQC-6-ddms
2116	ADGGA 18:0_18:1_20:3	C65H114O12	339.78	[M-H]-	0.691301	Open Search	8.58714	RQC-6-ddms
2278	ADGGA 18:0_18:1_20:3	C65H114O12	339.78	[M-H]-	0.604597	Open Search	9.14381	RQC-6-ddms
2292	ADGGA 18:0_18:1_20:3	C65H114O12	339.78	[M-H]-	0.697691	Open Search	9.19912	RQC-6-ddms
2222	ADGGA 18:0_18:1_20:3	C65H114O12	339.78	[M-H]-	0.745137	Open Search	8.95677	RQC-6-ddms
2386	ADGGA 18:0_18:1_20:3	C65H114O12	339.78	[M-H]-	0.619753	Open Search	9.52019	RQC-6-ddms
2521	ADGGA 18:0_18:1_20:3	C65H114O12	339.78	[M-H]-	0.657382	Open Search	9.98489	RQC-6-ddms
3443	ADGGA 18:0_18:1_20:3	C65H114O12	339.78	[M-H]-	0.609267	Open Search	13.2425	RQC-5-ddms
2277	ADGGA 18:0_18:1_20:3	C65H114O12	339.78	[M-H]-	0.692857	Open Search	9.18359	RQC-5-ddms
2217	ADGGA 18:0_18:1_20:3	C65H114O12	339.78	[M-H]-	0.706345	Open Search	8.97604	RQC-5-ddms
2367	ADGGA 18:0_18:1_20:3	C65H114O12	339.78	[M-H]-	0.613067	Open Search	9.49374	RQC-5-ddms
2374	ADGGA 18:0_18:1_20:3	C65H114O12	339.78	[M-H]-	0.620282	Open Search	9.51008	RQC-5-ddms
2406	ADGGA 18:0_18:1_20:3	C65H114O12	339.78	[M-H]-	0.604512	Open Search	9.62066	RQC-5-ddms
2506	ADGGA 18:0_18:1_20:3	C65H114O12	339.78	[M-H]-	0.662518	Open Search	9.9681	RQC-5-ddms
1854	ADGGA 18:0_18:1_20:3	C65H114O12	339.78	[M-H]-	0.608203	Open Search	7.7794	RQC-4-ddms
2190	ADGGA 18:0_18:1_20:3	C65H114O12	339.78	[M-H]-	0.681973	Open Search	8.9426	RQC-4-ddms
2196	ADGGA 18:0_18:1_20:3	C65H114O12	339.78	[M-H]-	0.694448	Open Search	8.9678	RQC-4-ddms
2351	ADGGA 18:0_18:1_20:3	C65H114O12	339.78	[M-H]-	0.657183	Open Search	9.49877	RQC-4-ddms
2355	ADGGA 18:0_18:1_20:3	C65H114O12	339.78	[M-H]-	0.602027	Open Search	9.50974	RQC-4-ddms
2387	ADGGA 18:0_18:1_20:3	C65H114O12	339.78	[M-H]-	0.604171	Open Search	9.62829	RQC-4-ddms
2484	ADGGA 18:0_18:1_20:3	C65H114O12	339.78	[M-H]-	0.622447	Open Search	9.95598	RQC-4-ddms
2187	ADGGA 18:0_18:1_20:4	C65H112O12	337.73	[M-H]-	0.733472	Open Search	8.82999	RQC-6-ddms
2205	ADGGA 18:0_18:1_20:4	C65H112O12	337.73	[M-H]-	0.612185	Open Search	8.89463	RQC-6-ddms
2341	ADGGA 18:0_18:1_20:4	C65H112O12	337.73	[M-H]-	0.786798	Open Search	9.36041	RQC-6-ddms
1933	ADGGA 18:0_18:1_20:4	C65H112O12	337.73	[M-H]-	0.634388	Open Search	7.95804	RQC-6-ddms
2185	ADGGA 18:0_18:1_20:4	C65H112O12	337.73	[M-H]-	0.659758	Open Search	8.85807	RQC-5-ddms
2189	ADGGA 18:0_18:1_20:4	C65H112O12	337.73	[M-H]-	0.624917	Open Search	8.87708	RQC-5-ddms
2191	ADGGA 18:0_18:1_20:4	C65H112O12	337.73	[M-H]-	0.711564	Open Search	8.88183	RQC-5-ddms
2104	ADGGA 18:0_18:1_20:4	C65H112O12	337.73	[M-H]-	0.659591	Open Search	8.57786	RQC-5-ddms
2136	ADGGA 18:0_18:1_20:4	C65H112O12	337.73	[M-H]-	0.616548	Open Search	8.6874	RQC-5-ddms
2323	ADGGA 18:0_18:1_20:4	C65H112O12	337.73	[M-H]-	0.765432	Open Search	9.33638	RQC-5-ddms
1878	ADGGA 18:0_18:1_20:4	C65H112O12	337.73	[M-H]-	0.658443	Open Search	7.86743	RQC-4-ddms
2165	ADGGA 18:0_18:1_20:4	C65H112O12	337.73	[M-H]-	0.662623	Open Search	8.85223	RQC-4-ddms
2168	ADGGA 18:0_18:1_20:4	C65H112O12	337.73	[M-H]-	0.704628	Open Search	8.86891	RQC-4-ddms
2209	ADGGA 18:0_18:1_20:4	C65H112O12	337.73	[M-H]-	0.683096	Open Search	9.00925	RQC-4-ddms
[truncated: 24,098 more rows]
