# Supplementary material for: LipidIN: a comprehensive repository for flash platform-independent annotation and reverse lipidomics
Source: Nat Commun. 2025 May 16;16:4566. doi: 10.1038/s41467-025-59683-5 (PMC12084368; doi:10.1038/s41467-025-59683-5)
Supplement: Supplementary file 3 — Supplementary Data 1-11 [file 41467_2025_59683_MOESM3_ESM.zip › Supplementary Data 1-11/Supplementary Data 4.xlsx]

## Sheet: Table S4
Supplementary Data 4. Flash entropy annotations of SM d-31:1.| SM 18:2;2O/20:0.
key	id	score	name	delta_mz	adduct	precursor_mz	idx	charge	note	File
18		0.849352	LPC O-2:0	-471.481	[M+H]+	286.141	82	0	Open search	RQC-1-ddms
69		0.849352	LPC O-2:0	-471.481	[M+H]+	286.141	82	0	Hybrid Search	RQC-1-ddms
69		0.849352	LPC O-3:0	-457.465	[M+H]+	300.157	114	0	Open search	RQC-1-ddms
84		0.849352	LPC O-3:0	-457.465	[M+H]+	300.157	114	0	Hybrid Search	RQC-1-ddms
74		0.849352	LPC O-4:0	-443.449	[M+H]+	314.173	153	0	Open search	RQC-1-ddms
98		0.849352	LPC O-4:0	-443.449	[M+H]+	314.173	153	0	Hybrid Search	RQC-1-ddms
47		0.849352	LPC O-5:0	-429.434	[M+H]+	328.188	198	0	Open search	RQC-1-ddms
83		0.849352	LPC O-5:0	-429.434	[M+H]+	328.188	198	0	Hybrid Search	RQC-1-ddms
51		0.849352	LPC O-6:0	-415.418	[M+H]+	342.204	252	0	Open search	RQC-1-ddms
58		0.849352	LPC O-6:0	-415.418	[M+H]+	342.204	252	0	Hybrid Search	RQC-1-ddms
53		0.849352	LPC O-7:0	-401.402	[M+H]+	356.22	317	0	Open search	RQC-1-ddms
99		0.849352	LPC O-7:0	-401.402	[M+H]+	356.22	317	0	Hybrid Search	RQC-1-ddms
38		0.849352	LPC O-8:0	-387.387	[M+H]+	370.235	404	0	Open search	RQC-1-ddms
90		0.849352	LPC O-8:0	-387.387	[M+H]+	370.235	404	0	Hybrid Search	RQC-1-ddms
16		0.849352	LPC O-9:0	-373.371	[M+H]+	384.251	517	0	Open search	RQC-1-ddms
57		0.849352	LPC O-9:0	-373.371	[M+H]+	384.251	517	0	Hybrid Search	RQC-1-ddms
52		0.849352	LPC O-10:0	-359.355	[M+H]+	398.267	662	0	Open search	RQC-1-ddms
60		0.849352	LPC O-10:0	-359.355	[M+H]+	398.267	662	0	Hybrid Search	RQC-1-ddms
54		0.849352	LPC O-11:0	-345.34	[M+H]+	412.282	838	0	Open search	RQC-1-ddms
50		0.849352	LPC O-11:0	-345.34	[M+H]+	412.282	838	0	Hybrid Search	RQC-1-ddms
24		0.849352	LPC O-12:0	-331.324	[M+H]+	426.298	1054	0	Open search	RQC-1-ddms
88		0.849352	LPC O-12:0	-331.324	[M+H]+	426.298	1054	0	Hybrid Search	RQC-1-ddms
42		0.849352	LPC O-13:1	-319.324	[M+H]+	438.298	1257	0	Open search	RQC-1-ddms
61		0.849352	LPC O-13:1	-319.324	[M+H]+	438.298	1257	0	Hybrid Search	RQC-1-ddms
17		0.849352	LPC O-13:0	-317.308	[M+H]+	440.314	1319	0	Open search	RQC-1-ddms
95		0.849352	LPC O-13:0	-317.308	[M+H]+	440.314	1319	0	Hybrid Search	RQC-1-ddms
39		0.849352	LPC O-14:1	-305.308	[M+H]+	452.314	1578	0	Open search	RQC-1-ddms
80		0.849352	LPC O-14:1	-305.308	[M+H]+	452.314	1578	0	Hybrid Search	RQC-1-ddms
59		0.849352	LPC O-14:0	-303.293	[M+H]+	454.329	1650	0	Open search	RQC-1-ddms
59		0.849352	LPC O-14:0	-303.293	[M+H]+	454.329	1650	0	Hybrid Search	RQC-1-ddms
80		0.849352	LPC O-15:1	-291.293	[M+H]+	466.329	1973	0	Open search	RQC-1-ddms
37		0.849352	LPC O-15:1	-291.293	[M+H]+	466.329	1973	0	Hybrid Search	RQC-1-ddms
25		0.849352	LPC O-15:0	-289.277	[M+H]+	468.345	2058	0	Open search	RQC-1-ddms
74		0.849352	LPC O-15:0	-289.277	[M+H]+	468.345	2058	0	Hybrid Search	RQC-1-ddms
57		0.849352	LPC O-16:4	-283.324	[M+H]+	474.298	2246	0	Open search	RQC-1-ddms
78		0.849352	LPC O-16:4	-283.324	[M+H]+	474.298	2246	0	Hybrid Search	RQC-1-ddms
89		0.849352	LPC O-16:3	-281.308	[M+H]+	476.314	2322	0	Open search	RQC-1-ddms
67		0.849352	LPC O-16:3	-281.308	[M+H]+	476.314	2322	0	Hybrid Search	RQC-1-ddms
99		0.849352	LPC O-16:2	-279.293	[M+H]+	478.329	2383	0	Open search	RQC-1-ddms
92		0.849352	LPC O-16:2	-279.293	[M+H]+	478.329	2383	0	Hybrid Search	RQC-1-ddms
27		0.849352	LPC O-16:1	-277.277	[M+H]+	480.345	2475	0	Open search	RQC-1-ddms
42		0.849352	LPC O-16:1	-277.277	[M+H]+	480.345	2475	0	Hybrid Search	RQC-1-ddms
93		0.849352	LPC O-16:0	-275.262	[M+H]+	482.361	2579	0	Open search	RQC-1-ddms
30		0.849352	LPC O-16:0	-275.262	[M+H]+	482.361	2579	0	Hybrid Search	RQC-1-ddms
32		0.849352	LPC O-17:2	-265.277	[M+H]+	492.345	2980	0	Open search	RQC-1-ddms
41		0.849352	LPC O-17:2	-265.277	[M+H]+	492.345	2980	0	Hybrid Search	RQC-1-ddms
86		0.849352	LPC O-17:1	-263.262	[M+H]+	494.361	3088	0	Open search	RQC-1-ddms
31		0.849352	LPC O-17:1	-263.262	[M+H]+	494.361	3088	0	Hybrid Search	RQC-1-ddms
70		0.849352	LPC O-17:0	-261.246	[M+H]+	496.376	3209	0	Open search	RQC-1-ddms
81		0.849352	LPC O-17:0	-261.246	[M+H]+	496.376	3209	0	Hybrid Search	RQC-1-ddms
79		0.849352	LPC O-18:5	-257.308	[M+H]+	500.314	3379	0	Open search	RQC-1-ddms
97		0.849352	LPC O-18:5	-257.308	[M+H]+	500.314	3379	0	Hybrid Search	RQC-1-ddms
35		0.849352	LPC O-18:4	-255.293	[M+H]+	502.329	3490	0	Open search	RQC-1-ddms
63		0.849352	LPC O-18:4	-255.293	[M+H]+	502.329	3490	0	Hybrid Search	RQC-1-ddms
30		0.849352	LPC O-18:3	-253.277	[M+H]+	504.345	3606	0	Open search	RQC-1-ddms
48		0.849352	LPC O-18:3	-253.277	[M+H]+	504.345	3606	0	Hybrid Search	RQC-1-ddms
41		0.849352	LPC O-18:2	-251.262	[M+H]+	506.361	3703	0	Open search	RQC-1-ddms
71		0.849352	LPC O-18:2	-251.262	[M+H]+	506.361	3703	0	Hybrid Search	RQC-1-ddms
49		0.849352	LPC O-18:1	-249.246	[M+H]+	508.376	3837	0	Open search	RQC-1-ddms
96		0.849352	LPC O-18:1	-249.246	[M+H]+	508.376	3837	0	Hybrid Search	RQC-1-ddms
65		0.849352	LPC O-18:0	-247.23	[M+H]+	510.392	3983	0	Open search	RQC-1-ddms
27		0.849352	LPC O-18:0	-247.23	[M+H]+	510.392	3983	0	Hybrid Search	RQC-1-ddms
62		0.849352	LPC O-19:2	-237.246	[M+H]+	520.376	4581	0	Open search	RQC-1-ddms
93		0.849352	LPC O-19:2	-237.246	[M+H]+	520.376	4581	0	Hybrid Search	RQC-1-ddms
75		0.849352	LPC O-19:1	-235.23	[M+H]+	522.392	4739	0	Open search	RQC-1-ddms
91		0.849352	LPC O-19:1	-235.23	[M+H]+	522.392	4739	0	Hybrid Search	RQC-1-ddms
20		0.849352	LPC O-19:0	-233.215	[M+H]+	524.407	4904	0	Open search	RQC-1-ddms
35		0.849352	LPC O-19:0	-233.215	[M+H]+	524.407	4904	0	Hybrid Search	RQC-1-ddms
48		0.849352	LPC O-20:5	-229.277	[M+H]+	528.345	5159	0	Open search	RQC-1-ddms
55		0.849352	LPC O-20:5	-229.277	[M+H]+	528.345	5159	0	Hybrid Search	RQC-1-ddms
64		0.849352	LPC O-20:4	-227.262	[M+H]+	530.361	5315	0	Open search	RQC-1-ddms
94		0.849352	LPC O-20:4	-227.262	[M+H]+	530.361	5315	0	Hybrid Search	RQC-1-ddms
95		0.849352	LPC O-20:3	-225.246	[M+H]+	532.376	5483	0	Open search	RQC-1-ddms
72		0.849352	LPC O-20:3	-225.246	[M+H]+	532.376	5483	0	Hybrid Search	RQC-1-ddms
45		0.849352	LPC O-20:2	-223.23	[M+H]+	534.392	5633	0	Open search	RQC-1-ddms
73		0.849352	LPC O-20:2	-223.23	[M+H]+	534.392	5633	0	Hybrid Search	RQC-1-ddms
63		0.849352	LPC O-20:1	-221.215	[M+H]+	536.407	5836	0	Open search	RQC-1-ddms
64		0.849352	LPC O-20:1	-221.215	[M+H]+	536.407	5836	0	Hybrid Search	RQC-1-ddms
40		0.849352	LPC O-20:0	-219.199	[M+H]+	538.423	6035	0	Open search	RQC-1-ddms
53		0.849352	LPC O-20:0	-219.199	[M+H]+	538.423	6035	0	Hybrid Search	RQC-1-ddms
94		0.849352	LPC O-21:2	-209.215	[M+H]+	548.407	6881	0	Open search	RQC-1-ddms
29		0.849352	LPC O-21:2	-209.215	[M+H]+	548.407	6881	0	Hybrid Search	RQC-1-ddms
46		0.849352	LPC O-21:1	-207.199	[M+H]+	550.423	7106	0	Open search	RQC-1-ddms
66		0.849352	LPC O-21:1	-207.199	[M+H]+	550.423	7106	0	Hybrid Search	RQC-1-ddms
76		0.849352	LPC O-21:0	-205.183	[M+H]+	552.439	7335	0	Open search	RQC-1-ddms
34		0.849352	LPC O-21:0	-205.183	[M+H]+	552.439	7335	0	Hybrid Search	RQC-1-ddms
88		0.849352	LPC O-22:6	-203.262	[M+H]+	554.361	7496	0	Open search	RQC-1-ddms
76		0.849352	LPC O-22:6	-203.262	[M+H]+	554.361	7496	0	Hybrid Search	RQC-1-ddms
72		0.849352	LPC O-22:5	-201.246	[M+H]+	556.376	7696	0	Open search	RQC-1-ddms
86		0.849352	LPC O-22:5	-201.246	[M+H]+	556.376	7696	0	Hybrid Search	RQC-1-ddms
77		0.849352	LPC O-22:4	-199.23	[M+H]+	558.392	7915	0	Open search	RQC-1-ddms
47		0.849352	LPC O-22:4	-199.23	[M+H]+	558.392	7915	0	Hybrid Search	RQC-1-ddms
91		0.849352	LPC O-22:3	-197.215	[M+H]+	560.407	8150	0	Open search	RQC-1-ddms
68		0.849352	LPC O-22:3	-197.215	[M+H]+	560.407	8150	0	Hybrid Search	RQC-1-ddms
34		0.849352	LPC O-22:2	-195.199	[M+H]+	562.423	8372	0	Open search	RQC-1-ddms
62		0.849352	LPC O-22:2	-195.199	[M+H]+	562.423	8372	0	Hybrid Search	RQC-1-ddms
71		0.849352	LPC O-22:1	-193.183	[M+H]+	564.439	8649	0	Open search	RQC-1-ddms
89		0.849352	LPC O-22:1	-193.183	[M+H]+	564.439	8649	0	Hybrid Search	RQC-1-ddms
28		0.849352	LPC O-22:0	-191.168	[M+H]+	566.454	8914	0	Open search	RQC-1-ddms
65		0.849352	LPC O-22:0	-191.168	[M+H]+	566.454	8914	0	Hybrid Search	RQC-1-ddms
31		0.849352	LPC O-23:0	-177.152	[M+H]+	580.47	10688	0	Open search	RQC-1-ddms
85		0.849352	LPC O-23:0	-177.152	[M+H]+	580.47	10688	0	Hybrid Search	RQC-1-ddms
19		0.849352	LPC O-24:4	-171.199	[M+H]+	586.423	11460	0	Open search	RQC-1-ddms
22		0.849352	LPC O-24:4	-171.199	[M+H]+	586.423	11460	0	Hybrid Search	RQC-1-ddms
56		0.849352	LPC O-24:2	-167.168	[M+H]+	590.454	12088	0	Open search	RQC-1-ddms
82		0.849352	LPC O-24:2	-167.168	[M+H]+	590.454	12088	0	Hybrid Search	RQC-1-ddms
97		0.849352	LPC O-24:1	-165.152	[M+H]+	592.47	12456	0	Open search	RQC-1-ddms
77		0.849352	LPC O-24:1	-165.152	[M+H]+	592.47	12456	0	Hybrid Search	RQC-1-ddms
73		0.849352	LPC O-24:0	-163.136	[M+H]+	594.486	12800	0	Open search	RQC-1-ddms
43		0.849352	LPC O-24:0	-163.136	[M+H]+	594.486	12800	0	Hybrid Search	RQC-1-ddms
83		0.849352	LPC O-25:0	-149.121	[M+H]+	608.501	15125	0	Open search	RQC-1-ddms
56		0.849352	LPC O-25:0	-149.121	[M+H]+	608.501	15125	0	Hybrid Search	RQC-1-ddms
23		0.849352	LPC O-26:4	-143.168	[M+H]+	614.454	16129	0	Open search	RQC-1-ddms
54		0.849352	LPC O-26:4	-143.168	[M+H]+	614.454	16129	0	Hybrid Search	RQC-1-ddms
85		0.849352	LPC O-26:2	-139.136	[M+H]+	618.486	16963	0	Open search	RQC-1-ddms
70		0.849352	LPC O-26:2	-139.136	[M+H]+	618.486	16963	0	Hybrid Search	RQC-1-ddms
60		0.849352	LPC O-26:1	-137.121	[M+H]+	620.501	17428	0	Open search	RQC-1-ddms
87		0.849352	LPC O-26:1	-137.121	[M+H]+	620.501	17428	0	Hybrid Search	RQC-1-ddms
96		0.849352	LPC O-26:0	-135.105	[M+H]+	622.517	17855	0	Open search	RQC-1-ddms
79		0.849352	LPC O-26:0	-135.105	[M+H]+	622.517	17855	0	Hybrid Search	RQC-1-ddms
81		0.849352	LPC O-27:0	-121.089	[M+H]+	636.533	20836	0	Open search	RQC-1-ddms
75		0.849352	LPC O-27:0	-121.089	[M+H]+	636.533	20836	0	Hybrid Search	RQC-1-ddms
44		0.635635	LPC 8:0-SN1	-373.407	[M+H]+	384.215	514	0	Open search	RQC-1-ddms
43		0.635635	LPC 9:0-SN1	-359.392	[M+H]+	398.23	659	0	Open search	RQC-1-ddms
38		0.635635	LPC 17:1-SN1	-249.282	[M+H]+	508.34	3827	0	Hybrid Search	RQC-1-ddms
87		0.635635	LPC 17:0-SN1	-247.267	[M+H]+	510.355	3972	0	Open search	RQC-1-ddms
15		0.635635	LPC 18:4-SN1	-241.314	[M+H]+	516.308	4317	0	Hybrid Search	RQC-1-ddms
21		0.635635	LPC 19:1-SN1	-221.251	[M+H]+	536.371	5822	0	Open search	RQC-1-ddms
1		0.635635	LPC 19:1-SN1	-221.251	[M+H]+	536.371	5822	0	Hybrid Search	RQC-1-ddms
98		0.635635	LPC 20:5-SN1	-215.298	[M+H]+	542.324	6331	0	Open search	RQC-1-ddms
52		0.635635	LPC 20:5-SN1	-215.298	[M+H]+	542.324	6331	0	Hybrid Search	RQC-1-ddms
10		0.635635	LPC 20:2-SN1	-209.251	[M+H]+	548.371	6861	0	Open search	RQC-1-ddms
39		0.635635	LPC 20:0-SN1	-205.22	[M+H]+	552.402	7321	0	Hybrid Search	RQC-1-ddms
29		0.635635	LPC 21:2-SN1	-195.235	[M+H]+	562.387	8349	0	Open search	RQC-1-ddms
58		0.635635	LPC 22:5-SN1	-187.267	[M+H]+	570.355	9312	0	Open search	RQC-1-ddms
1		0.635635	LPC 22:4-SN1	-185.251	[M+H]+	572.371	9543	0	Open search	RQC-1-ddms
32		0.635635	LPC 22:0-SN1	-177.188	[M+H]+	580.434	10672	0	Hybrid Search	RQC-1-ddms
12		0.635635	LPC 23:0-SN1	-163.173	[M+H]+	594.449	12782	0	Hybrid Search	RQC-1-ddms
17		0.635635	LPC 24:6-SN1	-161.251	[M+H]+	596.371	13032	0	Hybrid Search	RQC-1-ddms
23		0.635635	LPC 24:4-SN1	-157.22	[M+H]+	600.402	13620	0	Hybrid Search	RQC-1-ddms
66		0.635635	LPC 24:2-SN1	-153.188	[M+H]+	604.434	14302	0	Open search	RQC-1-ddms
18		0.635635	LPC 26:3-SN1	-127.173	[M+H]+	630.449	19351	0	Hybrid Search	RQC-1-ddms
3		0.635635	LPC 26:2-SN1	-125.157	[M+H]+	632.465	19800	0	Hybrid Search	RQC-1-ddms
33		0.635635	LPC 26:1-SN1	-123.141	[M+H]+	634.481	20314	0	Open search	RQC-1-ddms
11		0.635635	LPC 28:5-SN1	-103.173	[M+H]+	654.449	25069	0	Open search	RQC-1-ddms
49		0.635635	LPC 28:4-SN1	-101.157	[M+H]+	656.465	25573	0	Hybrid Search	RQC-1-ddms
37		0.635635	LPC 28:3-SN1	-99.1414	[M+H]+	658.481	26134	0	Open search	RQC-1-ddms
28		0.635635	LPC 28:2-SN1	-97.1257	[M+H]+	660.496	26691	0	Hybrid Search	RQC-1-ddms
25		0.635635	LPC 30:8-SN1	-81.1883	[M+H]+	676.434	31326	0	Hybrid Search	RQC-1-ddms
2		0.635635	LPC 29:0-SN1	-79.0788	[M+H]+	678.543	32099	0	Open search	RQC-1-ddms
5		0.635635	LPC 30:4-SN1	-73.1257	[M+H]+	684.496	33715	0	Open search	RQC-1-ddms
19		0.635635	LPC 30:3-SN1	-71.1101	[M+H]+	686.512	34386	0	Hybrid Search	RQC-1-ddms
55		0.635635	LPC 30:2-SN1	-69.0944	[M+H]+	688.528	35056	0	Open search	RQC-1-ddms
20		0.635635	LPC 30:2-SN1	-69.0944	[M+H]+	688.528	35056	0	Hybrid Search	RQC-1-ddms
2		0.635635	LPC 30:1-SN1	-67.0788	[M+H]+	690.543	35795	0	Hybrid Search	RQC-1-ddms
13		0.635635	LPC 32:9-SN1	-55.1727	[M+H]+	702.449	39856	0	Open search	RQC-1-ddms
51		0.635635	LPC 32:7-SN1	-51.1414	[M+H]+	706.481	41294	0	Hybrid Search	RQC-1-ddms
67		0.635635	LPC 31:0-SN1	-51.0475	[M+H]+	706.575	41500	0	Open search	RQC-1-ddms
7		0.635635	LPC 31:0-SN1	-51.0475	[M+H]+	706.575	41500	0	Hybrid Search	RQC-1-ddms
46		0.635635	LPC 32:6-SN1	-49.1257	[M+H]+	708.496	42008	0	Hybrid Search	RQC-1-ddms
92		0.635635	LPC 32:3-SN1	-43.0788	[M+H]+	714.543	44224	0	Open search	RQC-1-ddms
84		0.635635	LPC 32:2-SN1	-41.0631	[M+H]+	716.559	45016	0	Open search	RQC-1-ddms
36		0.635635	LPC 32:2-SN1	-41.0631	[M+H]+	716.559	45016	0	Hybrid Search	RQC-1-ddms
44		0.635635	LPC 32:1-SN1	-39.0475	[M+H]+	718.575	45871	0	Hybrid Search	RQC-1-ddms
33		0.635635	LPC 32:0-SN1	-37.0318	[M+H]+	720.59	46720	0	Hybrid Search	RQC-1-ddms
26		0.635635	LPC 34:7-SN1	-23.1101	[M+H]+	734.512	52284	0	Hybrid Search	RQC-1-ddms
6		0.635635	LPC 33:0-SN1	-23.0162	[M+H]+	734.606	52512	0	Hybrid Search	RQC-1-ddms
15		0.635635	LPC 34:6-SN1	-21.0944	[M+H]+	736.528	53099	0	Open search	RQC-1-ddms
90		0.635635	LPC 34:2-SN1	-13.0318	[M+H]+	744.59	56582	0	Open search	RQC-1-ddms
10		0.635635	LPC 34:1-SN1	-11.0162	[M+H]+	746.606	57570	0	Hybrid Search	RQC-1-ddms
7		0.635635	LPC 36:10-SN1	-1.12573	[M+H]+	756.496	62175	0	Open search	RQC-1-ddms
0		0.635635	LPC 36:9-SN1	0.889916	[M+H]+	758.512	63082	0	Hybrid Search	RQC-1-ddms
8		0.635635	LPC 36:5-SN1	8.95252	[M+H]+	766.575	66700	0	Open search	RQC-1-ddms
24		0.635635	LPC 36:4-SN1	10.9682	[M+H]+	768.59	67689	0	Hybrid Search	RQC-1-ddms
22		0.635635	LPC 38:10-SN1	26.9056	[M+H]+	784.528	76271	0	Open search	RQC-1-ddms
50		0.635635	LPC 38:8-SN1	30.9369	[M+H]+	788.559	78290	0	Open search	RQC-1-ddms
4		0.635635	LPC 38:7-SN1	32.9525	[M+H]+	790.575	79283	0	Hybrid Search	RQC-1-ddms
11		0.635635	LPC 37:0-SN1	33.0464	[M+H]+	790.668	79560	0	Hybrid Search	RQC-1-ddms
21		0.635635	LPC 38:2-SN1	41.0151	[M+H]+	798.637	83709	0	Hybrid Search	RQC-1-ddms
12		0.635635	LPC 38:1-SN1	45.0464	[M+H]+	802.668	86271	0	Open search	RQC-1-ddms
61		0.635635	LPC 40:11-SN1	52.9212	[M+H]+	810.543	90941	0	Open search	RQC-1-ddms
13		0.635635	LPC 40:10-SN1	54.9369	[M+H]+	812.559	92170	0	Hybrid Search	RQC-1-ddms
36		0.635635	LPC 40:7-SN1	60.9838	[M+H]+	818.606	95482	0	Open search	RQC-1-ddms
9		0.635635	LPC 39:0-SN1	61.0777	[M+H]+	818.7	95792	0	Hybrid Search	RQC-1-ddms
5		0.635635	LPC 40:5-SN1	65.0151	[M+H]+	822.637	97791	0	Hybrid Search	RQC-1-ddms
9		0.635635	LPC 40:1-SN1	73.0777	[M+H]+	830.7	103387	0	Open search	RQC-1-ddms
8		0.635635	LPC 42:12-SN1	78.9369	[M+H]+	836.559	107185	0	Hybrid Search	RQC-1-ddms
82		0.635635	LPC 42:11-SN1	80.9525	[M+H]+	838.575	108549	0	Open search	RQC-1-ddms
4		0.635635	LPC 42:9-SN1	84.9838	[M+H]+	842.606	111106	0	Open search	RQC-1-ddms
40		0.635635	LPC 42:9-SN1	84.9838	[M+H]+	842.606	111106	0	Hybrid Search	RQC-1-ddms
0		0.635635	LPC 42:6-SN1	91.0308	[M+H]+	848.653	114832	0	Open search	RQC-1-ddms
16		0.635635	LPC 42:4-SN1	95.0621	[M+H]+	852.684	117663	0	Hybrid Search	RQC-1-ddms
68		0.635635	LPC 42:3-SN1	97.0777	[M+H]+	854.7	119244	0	Open search	RQC-1-ddms
3		0.635635	LPC 42:2-SN1	99.0934	[M+H]+	856.715	120821	0	Open search	RQC-1-ddms
6		0.635635	LPC 44:12-SN1	106.968	[M+H]+	864.59	126615	0	Open search	RQC-1-ddms
26		0.635635	LPC 44:10-SN1	110.999	[M+H]+	868.621	129552	0	Open search	RQC-1-ddms
14		0.635635	LPC 44:9-SN1	113.015	[M+H]+	870.637	130880	0	Open search	RQC-1-ddms
45		0.635635	LPC 44:7-SN1	117.046	[M+H]+	874.668	133577	0	Hybrid Search	RQC-1-ddms
14		0.635635	LPC 44:4-SN1	123.093	[M+H]+	880.715	138207	0	Hybrid Search	RQC-1-ddms
78		0.635635	LPC 44:2-SN1	127.125	[M+H]+	884.747	141728	0	Open search	RQC-1-ddms
64		0.604472	SM 18:2;2O/20:0	-0.000204271	[M+H]+	757.622	62843	0	Neutral loss search	RQC-1-ddms
19		0.604472	SM 18:2;2O/20:0	-0.000204271	[M+H]+	757.622	62843	0	Identity Search	RQC-1-ddms
89		0.604472	SM 10:0;2O/28:2	-0.000204271	[M+H]+	757.622	62825	0	Neutral loss search	RQC-1-ddms
5		0.604472	SM 10:0;2O/28:2	-0.000204271	[M+H]+	757.622	62825	0	Identity Search	RQC-1-ddms
88		0.604472	SM 10:1;2O/28:1	-0.000204271	[M+H]+	757.622	62826	0	Neutral loss search	RQC-1-ddms
4		0.604472	SM 10:1;2O/28:1	-0.000204271	[M+H]+	757.622	62826	0	Identity Search	RQC-1-ddms
86		0.604472	SM 12:0;2O/26:2	-0.000204271	[M+H]+	757.622	62827	0	Neutral loss search	RQC-1-ddms
3		0.604472	SM 12:0;2O/26:2	-0.000204271	[M+H]+	757.622	62827	0	Identity Search	RQC-1-ddms
85		0.604472	SM 12:1;2O/26:1	-0.000204271	[M+H]+	757.622	62828	0	Neutral loss search	RQC-1-ddms
49		0.604472	SM 12:1;2O/26:1	-0.000204271	[M+H]+	757.622	62828	0	Identity Search	RQC-1-ddms
83		0.604472	SM 12:2;2O/26:0	-0.000204271	[M+H]+	757.622	62829	0	Neutral loss search	RQC-1-ddms
1		0.604472	SM 12:2;2O/26:0	-0.000204271	[M+H]+	757.622	62829	0	Identity Search	RQC-1-ddms
82		0.604472	SM 13:2;2O/25:0	-0.000204271	[M+H]+	757.622	62830	0	Neutral loss search	RQC-1-ddms
0		0.604472	SM 13:2;2O/25:0	-0.000204271	[M+H]+	757.622	62830	0	Identity Search	RQC-1-ddms
81		0.604472	SM 14:0;2O/24:2	-0.000204271	[M+H]+	757.622	62831	0	Neutral loss search	RQC-1-ddms
2		0.604472	SM 14:0;2O/24:2	-0.000204271	[M+H]+	757.622	62831	0	Identity Search	RQC-1-ddms
79		0.604472	SM 14:1;2O/24:1	-0.000204271	[M+H]+	757.622	62832	0	Neutral loss search	RQC-1-ddms
8		0.604472	SM 14:1;2O/24:1	-0.000204271	[M+H]+	757.622	62832	0	Identity Search	RQC-1-ddms
78		0.604472	SM 14:2;2O/24:0	-0.000204271	[M+H]+	757.622	62833	0	Neutral loss search	RQC-1-ddms
9		0.604472	SM 14:2;2O/24:0	-0.000204271	[M+H]+	757.622	62833	0	Identity Search	RQC-1-ddms
77		0.604472	SM 15:2;2O/23:0	-0.000204271	[M+H]+	757.622	62834	0	Neutral loss search	RQC-1-ddms
10		0.604472	SM 15:2;2O/23:0	-0.000204271	[M+H]+	757.622	62834	0	Identity Search	RQC-1-ddms
73		0.604472	SM 16:0;2O/22:2	-0.000204271	[M+H]+	757.622	62835	0	Neutral loss search	RQC-1-ddms
11		0.604472	SM 16:0;2O/22:2	-0.000204271	[M+H]+	757.622	62835	0	Identity Search	RQC-1-ddms
72		0.604472	SM 16:1;2O/22:1	-0.000204271	[M+H]+	757.622	62836	0	Neutral loss search	RQC-1-ddms
12		0.604472	SM 16:1;2O/22:1	-0.000204271	[M+H]+	757.622	62836	0	Identity Search	RQC-1-ddms
71		0.604472	SM 16:2;2O/22:0	-0.000204271	[M+H]+	757.622	62837	0	Neutral loss search	RQC-1-ddms
13		0.604472	SM 16:2;2O/22:0	-0.000204271	[M+H]+	757.622	62837	0	Identity Search	RQC-1-ddms
70		0.604472	SM 17:0;2O/21:2	-0.000204271	[M+H]+	757.622	62838	0	Neutral loss search	RQC-1-ddms
14		0.604472	SM 17:0;2O/21:2	-0.000204271	[M+H]+	757.622	62838	0	Identity Search	RQC-1-ddms
69		0.604472	SM 17:1;2O/21:1	-0.000204271	[M+H]+	757.622	62839	0	Neutral loss search	RQC-1-ddms
15		0.604472	SM 17:1;2O/21:1	-0.000204271	[M+H]+	757.622	62839	0	Identity Search	RQC-1-ddms
67		0.604472	SM 17:2;2O/21:0	-0.000204271	[M+H]+	757.622	62840	0	Neutral loss search	RQC-1-ddms
16		0.604472	SM 17:2;2O/21:0	-0.000204271	[M+H]+	757.622	62840	0	Identity Search	RQC-1-ddms
66		0.604472	SM 18:0;2O/20:2	-0.000204271	[M+H]+	757.622	62841	0	Neutral loss search	RQC-1-ddms
17		0.604472	SM 18:0;2O/20:2	-0.000204271	[M+H]+	757.622	62841	0	Identity Search	RQC-1-ddms
65		0.604472	SM 18:1;2O/20:1	-0.000204271	[M+H]+	757.622	62842	0	Neutral loss search	RQC-1-ddms
18		0.604472	SM 18:1;2O/20:1	-0.000204271	[M+H]+	757.622	62842	0	Identity Search	RQC-1-ddms
63		0.604472	SM 19:0;2O/19:2	-0.000204271	[M+H]+	757.622	62844	0	Neutral loss search	RQC-1-ddms
20		0.604472	SM 19:0;2O/19:2	-0.000204271	[M+H]+	757.622	62844	0	Identity Search	RQC-1-ddms
61		0.604472	SM 19:1;2O/19:1	-0.000204271	[M+H]+	757.622	62845	0	Neutral loss search	RQC-1-ddms
21		0.604472	SM 19:1;2O/19:1	-0.000204271	[M+H]+	757.622	62845	0	Identity Search	RQC-1-ddms
60		0.604472	SM 19:2;2O/19:0	-0.000204271	[M+H]+	757.622	62846	0	Neutral loss search	RQC-1-ddms
22		0.604472	SM 19:2;2O/19:0	-0.000204271	[M+H]+	757.622	62846	0	Identity Search	RQC-1-ddms
59		0.604472	SM 20:0;2O/18:2	-0.000204271	[M+H]+	757.622	62847	0	Neutral loss search	RQC-1-ddms
23		0.604472	SM 20:0;2O/18:2	-0.000204271	[M+H]+	757.622	62847	0	Identity Search	RQC-1-ddms
58		0.604472	SM 20:1;2O/18:1	-0.000204271	[M+H]+	757.622	62848	0	Neutral loss search	RQC-1-ddms
24		0.604472	SM 20:1;2O/18:1	-0.000204271	[M+H]+	757.622	62848	0	Identity Search	RQC-1-ddms
57		0.604472	SM 20:2;2O/18:0	-0.000204271	[M+H]+	757.622	62849	0	Neutral loss search	RQC-1-ddms
25		0.604472	SM 20:2;2O/18:0	-0.000204271	[M+H]+	757.622	62849	0	Identity Search	RQC-1-ddms
55		0.604472	SM 21:0;2O/17:2	-0.000204271	[M+H]+	757.622	62850	0	Neutral loss search	RQC-1-ddms
26		0.604472	SM 21:0;2O/17:2	-0.000204271	[M+H]+	757.622	62850	0	Identity Search	RQC-1-ddms
53		0.604472	SM 21:1;2O/17:1	-0.000204271	[M+H]+	757.622	62851	0	Neutral loss search	RQC-1-ddms
27		0.604472	SM 21:1;2O/17:1	-0.000204271	[M+H]+	757.622	62851	0	Identity Search	RQC-1-ddms
52		0.604472	SM 21:2;2O/17:0	-0.000204271	[M+H]+	757.622	62852	0	Neutral loss search	RQC-1-ddms
28		0.604472	SM 21:2;2O/17:0	-0.000204271	[M+H]+	757.622	62852	0	Identity Search	RQC-1-ddms
50		0.604472	SM 22:0;2O/16:2	-0.000204271	[M+H]+	757.622	62853	0	Neutral loss search	RQC-1-ddms
29		0.604472	SM 22:0;2O/16:2	-0.000204271	[M+H]+	757.622	62853	0	Identity Search	RQC-1-ddms
48		0.604472	SM 22:1;2O/16:1	-0.000204271	[M+H]+	757.622	62854	0	Neutral loss search	RQC-1-ddms
30		0.604472	SM 22:1;2O/16:1	-0.000204271	[M+H]+	757.622	62854	0	Identity Search	RQC-1-ddms
47		0.604472	SM 22:2;2O/16:0	-0.000204271	[M+H]+	757.622	62855	0	Neutral loss search	RQC-1-ddms
31		0.604472	SM 22:2;2O/16:0	-0.000204271	[M+H]+	757.622	62855	0	Identity Search	RQC-1-ddms
46		0.604472	SM 23:1;2O/15:1	-0.000204271	[M+H]+	757.622	62856	0	Neutral loss search	RQC-1-ddms
32		0.604472	SM 23:1;2O/15:1	-0.000204271	[M+H]+	757.622	62856	0	Identity Search	RQC-1-ddms
43		0.604472	SM 23:2;2O/15:0	-0.000204271	[M+H]+	757.622	62857	0	Neutral loss search	RQC-1-ddms
33		0.604472	SM 23:2;2O/15:0	-0.000204271	[M+H]+	757.622	62857	0	Identity Search	RQC-1-ddms
42		0.604472	SM 24:1;2O/14:1	-0.000204271	[M+H]+	757.622	62858	0	Neutral loss search	RQC-1-ddms
34		0.604472	SM 24:1;2O/14:1	-0.000204271	[M+H]+	757.622	62858	0	Identity Search	RQC-1-ddms
40		0.604472	SM 24:2;2O/14:0	-0.000204271	[M+H]+	757.622	62859	0	Neutral loss search	RQC-1-ddms
35		0.604472	SM 24:2;2O/14:0	-0.000204271	[M+H]+	757.622	62859	0	Identity Search	RQC-1-ddms
39		0.604472	SM 25:1;2O/13:1	-0.000204271	[M+H]+	757.622	62860	0	Neutral loss search	RQC-1-ddms
36		0.604472	SM 25:1;2O/13:1	-0.000204271	[M+H]+	757.622	62860	0	Identity Search	RQC-1-ddms
38		0.604472	SM 25:2;2O/13:0	-0.000204271	[M+H]+	757.622	62861	0	Neutral loss search	RQC-1-ddms
37		0.604472	SM 25:2;2O/13:0	-0.000204271	[M+H]+	757.622	62861	0	Identity Search	RQC-1-ddms
37		0.604472	SM 26:2;2O/12:0	-0.000204271	[M+H]+	757.622	62862	0	Neutral loss search	RQC-1-ddms
38		0.604472	SM 26:2;2O/12:0	-0.000204271	[M+H]+	757.622	62862	0	Identity Search	RQC-1-ddms
36		0.604472	SM 27:2;2O/11:0	-0.000204271	[M+H]+	757.622	62863	0	Neutral loss search	RQC-1-ddms
39		0.604472	SM 27:2;2O/11:0	-0.000204271	[M+H]+	757.622	62863	0	Identity Search	RQC-1-ddms
35		0.604472	SM 28:2;2O/10:0	-0.000204271	[M+H]+	757.622	62864	0	Neutral loss search	RQC-1-ddms
40		0.604472	SM 28:2;2O/10:0	-0.000204271	[M+H]+	757.622	62864	0	Identity Search	RQC-1-ddms
32		0.604472	SM 29:2;2O/9:0	-0.000204271	[M+H]+	757.622	62865	0	Neutral loss search	RQC-1-ddms
41		0.604472	SM 29:2;2O/9:0	-0.000204271	[M+H]+	757.622	62865	0	Identity Search	RQC-1-ddms
31		0.604472	SM 30:2;2O/8:0	-0.000204271	[M+H]+	757.622	62866	0	Neutral loss search	RQC-1-ddms
42		0.604472	SM 30:2;2O/8:0	-0.000204271	[M+H]+	757.622	62866	0	Identity Search	RQC-1-ddms
30		0.604472	SM 31:2;2O/7:0	-0.000204271	[M+H]+	757.622	62867	0	Neutral loss search	RQC-1-ddms
43		0.604472	SM 31:2;2O/7:0	-0.000204271	[M+H]+	757.622	62867	0	Identity Search	RQC-1-ddms
29		0.604472	SM 32:2;2O/6:0	-0.000204271	[M+H]+	757.622	62868	0	Neutral loss search	RQC-1-ddms
44		0.604472	SM 32:2;2O/6:0	-0.000204271	[M+H]+	757.622	62868	0	Identity Search	RQC-1-ddms
28		0.604472	SM 33:2;2O/5:0	-0.000204271	[M+H]+	757.622	62869	0	Neutral loss search	RQC-1-ddms
45		0.604472	SM 33:2;2O/5:0	-0.000204271	[M+H]+	757.622	62869	0	Identity Search	RQC-1-ddms
27		0.604472	SM 34:2;2O/4:0	-0.000204271	[M+H]+	757.622	62870	0	Neutral loss search	RQC-1-ddms
46		0.604472	SM 34:2;2O/4:0	-0.000204271	[M+H]+	757.622	62870	0	Identity Search	RQC-1-ddms
26		0.604472	SM 35:2;2O/3:0	-0.000204271	[M+H]+	757.622	62871	0	Neutral loss search	RQC-1-ddms
47		0.604472	SM 35:2;2O/3:0	-0.000204271	[M+H]+	757.622	62871	0	Identity Search	RQC-1-ddms
24		0.604472	SM 36:2;2O/2:0	-0.000204271	[M+H]+	757.622	62872	0	Neutral loss search	RQC-1-ddms
48		0.604472	SM 36:2;2O/2:0	-0.000204271	[M+H]+	757.622	62872	0	Identity Search	RQC-1-ddms
91		0.604472	SM 8:0;2O/30:2	-0.000204271	[M+H]+	757.622	62823	0	Neutral loss search	RQC-1-ddms
7		0.604472	SM 8:0;2O/30:2	-0.000204271	[M+H]+	757.622	62823	0	Identity Search	RQC-1-ddms
90		0.604472	SM 8:1;2O/30:1	-0.000204271	[M+H]+	757.622	62824	0	Neutral loss search	RQC-1-ddms
6		0.604472	SM 8:1;2O/30:1	-0.000204271	[M+H]+	757.622	62824	0	Identity Search	RQC-1-ddms
54		0.581973	CE 38:4	185.278	[M+NH4]+	942.9	192485	0	Neutral loss search	RQC-1-ddms
99		0.521512	DG 38:4_38:4	429.482	[M+NH4]+	1187.1	510379	0	Neutral loss search	RQC-1-ddms
75		0.428702	TG 8:0_8:0_38:4	143.179	[M+NH4]+	900.801	154544	0	Neutral loss search	RQC-1-ddms
44		0.428702	TG 9:0_9:0_38:4	171.211	[M+NH4]+	928.833	178604	0	Neutral loss search	RQC-1-ddms
76		0.428702	TG 10:0_10:0_38:4	199.242	[M+NH4]+	956.864	205173	0	Neutral loss search	RQC-1-ddms
51		0.428702	TG 11:0_11:0_38:4	227.273	[M+NH4]+	984.895	234164	0	Neutral loss search	RQC-1-ddms
49		0.428702	TG 12:0_12:0_38:4	255.305	[M+NH4]+	1012.93	265557	0	Neutral loss search	RQC-1-ddms
25		0.428702	TG 13:1_13:1_38:4	279.305	[M+NH4]+	1036.93	294855	0	Neutral loss search	RQC-1-ddms
15		0.428702	TG 13:0_13:0_38:4	283.336	[M+NH4]+	1040.96	299818	0	Neutral loss search	RQC-1-ddms
34		0.428702	TG 14:1_14:1_38:4	307.336	[M+NH4]+	1064.96	331663	0	Neutral loss search	RQC-1-ddms
68		0.428702	TG 14:0_14:0_38:4	311.367	[M+NH4]+	1068.99	337090	0	Neutral loss search	RQC-1-ddms
74		0.428702	TG 15:1_15:1_38:4	335.367	[M+NH4]+	1092.99	371363	0	Neutral loss search	RQC-1-ddms
62		0.428702	TG 15:0_15:0_38:4	339.399	[M+NH4]+	1097.02	377246	0	Neutral loss search	RQC-1-ddms
80		0.428702	TG 16:4_16:4_38:4	351.305	[M+NH4]+	1108.93	395093	0	Neutral loss search	RQC-1-ddms
14		0.428702	TG 16:3_16:3_38:4	355.336	[M+NH4]+	1112.96	401306	0	Neutral loss search	RQC-1-ddms
95		0.428702	TG 16:2_16:2_38:4	359.367	[M+NH4]+	1116.99	407502	0	Neutral loss search	RQC-1-ddms
18		0.428702	TG 16:1_16:1_38:4	363.399	[M+NH4]+	1121.02	413754	0	Neutral loss search	RQC-1-ddms
23		0.428702	TG 16:0_16:0_38:4	367.43	[M+NH4]+	1125.05	419909	0	Neutral loss search	RQC-1-ddms
84		0.428702	TG 17:2_17:2_38:4	387.399	[M+NH4]+	1145.02	451260	0	Neutral loss search	RQC-1-ddms
41		0.428702	TG 17:1_17:1_38:4	391.43	[M+NH4]+	1149.05	457664	0	Neutral loss search	RQC-1-ddms
56		0.428702	TG 17:0_17:0_38:4	395.461	[M+NH4]+	1153.08	463863	0	Neutral loss search	RQC-1-ddms
33		0.428702	TG 18:5_18:5_38:4	403.336	[M+NH4]+	1160.96	475563	0	Neutral loss search	RQC-1-ddms
87		0.428702	TG 18:4_18:4_38:4	407.367	[M+NH4]+	1164.99	482301	0	Neutral loss search	RQC-1-ddms
16		0.428702	TG 18:3_18:3_38:4	411.399	[M+NH4]+	1169.02	488844	0	Neutral loss search	RQC-1-ddms
98		0.428702	TG 18:2_18:2_38:4	415.43	[M+NH4]+	1173.05	495119	0	Neutral loss search	RQC-1-ddms
97		0.428702	TG 18:1_18:1_38:4	419.461	[M+NH4]+	1177.08	500786	0	Neutral loss search	RQC-1-ddms
19		0.428702	TG 18:0_18:0_38:4	423.492	[M+NH4]+	1181.11	505379	0	Neutral loss search	RQC-1-ddms
1		0.412221	DG 15:1_38:4	113.169	[M+NH4]+	870.791	131538	0	Neutral loss search	RQC-1-ddms
9		0.412221	DG 15:0_38:4	115.185	[M+NH4]+	872.807	132926	0	Neutral loss search	RQC-1-ddms
20		0.412221	DG 19:0_38:4	171.247	[M+NH4]+	928.869	178949	0	Neutral loss search	RQC-1-ddms
4		0.412221	DG 38:4_20:5	175.185	[M+NH4]+	932.807	181868	0	Neutral loss search	RQC-1-ddms
21		0.412221	DG 38:4_26:5	259.278	[M+NH4]+	1016.9	270148	0	Neutral loss search	RQC-1-ddms
5		0.412221	DG 26:0_38:4	269.357	[M+NH4]+	1026.98	283315	0	Neutral loss search	RQC-1-ddms
94		0.412221	DG 38:4_28:7	283.278	[M+NH4]+	1040.9	299610	0	Neutral loss search	RQC-1-ddms
12		0.412221	DG 38:4_30:6	313.325	[M+NH4]+	1070.95	339733	0	Neutral loss search	RQC-1-ddms
10		0.412221	DG 30:2_38:4	321.388	[M+NH4]+	1079.01	351989	0	Neutral loss search	RQC-1-ddms
45		0.412221	DG 30:0_38:4	325.419	[M+NH4]+	1083.04	357818	0	Neutral loss search	RQC-1-ddms
13		0.412221	DG 38:4_32:8	337.325	[M+NH4]+	1094.95	373971	0	Neutral loss search	RQC-1-ddms
17		0.412221	DG 38:4_32:6	341.357	[M+NH4]+	1098.98	380076	0	Neutral loss search	RQC-1-ddms
2		0.412221	DG 32:4_38:4	345.388	[M+NH4]+	1103.01	386506	0	Neutral loss search	RQC-1-ddms
3		0.412221	DG 38:4_34:5	371.404	[M+NH4]+	1129.03	426101	0	Neutral loss search	RQC-1-ddms
6		0.412221	DG 34:3_38:4	375.435	[M+NH4]+	1133.06	432825	0	Neutral loss search	RQC-1-ddms
0		0.412221	DG 38:4_36:8	393.388	[M+NH4]+	1151.01	460387	0	Neutral loss search	RQC-1-ddms
11		0.412221	DG 38:4_38:6	425.451	[M+NH4]+	1183.07	507070	0	Neutral loss search	RQC-1-ddms
92		0.412221	DG 38:2_38:4	433.513	[M+NH4]+	1191.14	512815	0	Neutral loss search	RQC-1-ddms
22		0.412221	DG 38:4_40:7	451.466	[M+NH4]+	1209.09	518160	0	Neutral loss search	RQC-1-ddms
7		0.412221	DG 38:4_40:6	453.482	[M+NH4]+	1211.1	518758	0	Neutral loss search	RQC-1-ddms
96		0.412221	DG 38:4_42:9	475.466	[M+NH4]+	1233.09	524191	0	Neutral loss search	RQC-1-ddms
8		0.412221	DG 38:4_44:9	503.498	[M+NH4]+	1261.12	530074	0	Neutral loss search	RQC-1-ddms
93		0.412221	DG 38:4_44:8	505.513	[M+NH4]+	1263.14	530469	0	Neutral loss search	RQC-1-ddms
