# Supplementary material for: LipidIN: a comprehensive repository for flash platform-independent annotation and reverse lipidomics
Source: Nat Commun. 2025 May 16;16:4566. doi: 10.1038/s41467-025-59683-5 (PMC12084368; doi:10.1038/s41467-025-59683-5)
Supplement: Supplementary file 3 — Supplementary Data 1-11 [file 41467_2025_59683_MOESM3_ESM.zip › Supplementary Data 1-11/Supplementary Data 5.xlsx]

## Sheet: sheet1
Supplementary Data 5. Comparison of Lipid Categories Intelligence Modeling (LCI) and Lipid Data Analyzer (LDA) for removal of false positive annotations.
NO. of carbon	NO. of carbon-carbon double bond	Public dataset results (GroundTruth)	real_Rt/min	LDA predicted_Rt/min	LDA predicted lower interval	LDA predicted upper interval	LDA judgment	LCI Score1	LCI Score2	LCI judgment	subclass
36	1	0	10.1827	11.8211	-0.988979	24.6312	1	0.5	0.5	0	BMP
35	1	0	10.101	11.5344	-1.27573	24.3445	1	0.5	0.5	0	BMP
34	3	0	5.25926	8.37264	-4.43745	21.1827	1	0.5	0.5	0	BMP
33	2	0	5.6462	8.81212	-3.99798	21.6222	1	0.5	0.5	0	BMP
40	7	0	5.64338	8.51398	-4.29612	21.3241	1	0.5	0.5	0	BMP
38	3	0	5.84334	8.63241	-4.17769	21.4425	1	0.5	0.5	0	BMP
36	2	0	5.59223	9.12642	-3.68368	21.9365	1	0.5	0.5	0	BMP
32	2	0	4.87037	8.71065	-4.09945	21.5207	1	0.5	0.5	0	BMP
52	17	0	2.0661	9.00351	-3.80659	21.8136	1	0.5	0.5	0	BMP
46	11	0	4.8793	8.77443	-4.03567	21.5845	1	0.5	0.5	0	BMP
46	12	0	4.46472	8.77443	-4.03567	21.5845	1	0.5	0.5	0	BMP
42	7	0	5.6716	8.60525	-4.20485	21.4154	1	0.5	0.5	0	BMP
40	1	0	11.1463	13.1345	0.324363	25.9446	1	0.5	0.5	0	BMP
38	5	0	4.19079	8.42892	-4.38118	21.239	1	0.5	0.5	0	BMP
38	6	0	5.40058	8.42009	-4.39001	21.2302	1	0.5	0.5	0	BMP
37	6	0	5.62042	8.37008	-4.44002	21.1802	1	0.5	0.5	0	BMP
35	3	0	7.10831	8.43848	-4.37162	21.2486	1	0.5	0.5	0	BMP
34	1	0	7.05816	11.2617	-1.54837	24.0718	1	0.5	0.5	0	BMP
34	2	0	6.05739	8.91502	-3.89508	21.7251	1	0.5	0.5	0	BMP
11	1	0	1.2548	7.26391	-5.57757	20.1054	1	0.5	0.867729	1	CAR
50	14	0	9.44853	9.7848	-3.05668	22.6263	1	0.5	0.5	0	CAR
50	15	0	9.68782	9.7848	-3.05668	22.6263	1	0.5	0.854119	1	CAR
48	9	0	11.3418	9.70012	-3.14136	22.5416	1	0.5	0.874871	1	CAR
49	18	0	9.87655	9.74286	-3.09862	22.5843	1	0.5	0.5	0	CAR
48	13	0	9.94173	9.70005	-3.14143	22.5415	1	0.5	0.874997	1	CAR
18	1	1	1.80558	8.67363	-4.16785	21.5151	1	0.5	0.867276	1	CAR
47	13	0	10.6333	9.65635	-3.18513	22.4978	1	0.5	0.870759	1	CAR
46	10	0	9.8908	9.61172	-3.22976	22.4532	1	0.5	0.874766	1	CAR
25	13	0	1.56074	8.34587	-4.49561	21.1874	1	0.5	0.874542	1	CAR
45	10	0	9.55008	9.56609	-3.27539	22.4076	1	0.5	0.874669	1	CAR
25	11	0	2.29068	8.34587	-4.4956	21.1874	1	0.5	0.87492	1	CAR
25	10	0	2.01705	8.34588	-4.4956	21.1874	1	0.5	0.874988	1	CAR
24	0	1	5.07204	14.8758	2.03434	27.7173	1	0.5	0.874977	1	CAR
26	10	0	1.61755	8.4273	-4.41418	21.2688	1	0.5	0.874991	1	CAR
45	13	0	9.85383	9.56608	-3.2754	22.4076	1	0.5	0.872153	1	CAR
27	15	0	1.54656	8.50564	-4.33584	21.3471	1	0.5	0.874879	1	CAR
44	8	0	10.4463	9.51964	-3.32184	22.3611	1	0.5	0.87445	1	CAR
44	10	0	9.06149	9.51944	-3.32204	22.3609	1	0.5	0.874315	1	CAR
28	13	0	1.41033	8.58114	-4.26034	21.4226	1	0.5	0.874994	1	CAR
28	12	0	1.54033	8.58114	-4.26034	21.4226	1	0.5	0.874962	1	CAR
29	11	0	2.59448	8.65398	-4.1875	21.4955	1	0.5	0.874595	1	CAR
43	10	0	8.6336	9.47171	-3.36977	22.3132	1	0.5	0.874611	1	CAR
29	8	0	3.47018	8.65406	-4.18742	21.4955	1	0.5	0.865498	1	CAR
30	9	0	3.03134	8.72438	-4.1171	21.5659	1	0.5	0.873449	1	CAR
43	13	0	8.96251	9.4717	-3.36978	22.3132	1	0.5	0.872345	1	CAR
30	8	0	4.01862	8.72444	-4.11704	21.5659	1	0.5	0.872726	1	CAR
43	14	0	8.54426	9.4717	-3.36978	22.3132	1	0.5	0.5	0	CAR
43	15	0	7.97754	9.4717	-3.36978	22.3132	1	0.5	0.873509	1	CAR
42	9	0	8.82737	9.42289	-3.41858	22.2644	1	0.5	0.874955	1	CAR
42	10	0	8.10645	9.42286	-3.41862	22.2643	1	0.5	0.874166	1	CAR
42	11	0	8.20919	9.42285	-3.41863	22.2643	1	0.5	0.873302	1	CAR
32	8	0	5.26626	8.85843	-3.98305	21.6999	1	0.5	0.864837	1	CAR
41	10	0	7.80214	9.37284	-3.46864	22.2143	1	0.5	0.87493	1	CAR
41	13	0	8.00951	9.37283	-3.46865	22.2143	1	0.5	0.874308	1	CAR
40	8	0	8.75536	9.32173	-3.51975	22.1632	1	0.5	0.871749	1	CAR
40	9	0	7.92975	9.3216	-3.51987	22.1631	1	0.5	0.874511	1	CAR
35	8	0	4.98723	9.04448	-3.797	21.886	1	0.5	0.234743	0	CAR
40	10	0	7.24816	9.32158	-3.5199	22.1631	1	0.5	0.874713	1	CAR
39	9	0	7.47913	9.26904	-3.57244	22.1105	1	0.5	0.874957	1	CAR
9	1	0	1.27731	6.76696	-6.07452	19.6084	1	0.5	0.873677	1	CAR
50	12	0	11.3529	9.7848	-3.05668	22.6263	1	0.5	0.874994	1	CAR
49	14	0	11.451	9.74286	-3.09862	22.5843	1	0.5	0.874321	1	CAR
48	8	0	11.8268	9.70034	-3.14114	22.5418	1	0.5	0.868419	1	CAR
49	15	0	10.6525	9.74286	-3.09862	22.5843	1	0.5	0.874074	1	CAR
16	1	1	1.5596	8.29873	-4.54275	21.1402	1	0.5	0.857597	0	CAR
16	0	1	1.68143	11.224	-1.61748	24.0655	1	0.5	0.871812	1	CAR
48	12	0	10.6933	9.70005	-3.14143	22.5415	1	0.5	0.874986	1	CAR
48	14	0	8.98198	9.70005	-3.14143	22.5415	1	0.5	0.859644	0	CAR
47	8	0	11.5581	9.65661	-3.18487	22.4981	1	0.5	0.874492	1	CAR
48	15	0	8.78353	9.70005	-3.14143	22.5415	1	0.5	0.859147	1	CAR
18	0	1	2.16343	12.0327	-0.808801	24.8742	1	0.5	0.874422	1	CAR
19	3	0	4.42453	7.83396	-5.00752	20.6754	1	0.5	0.5	0	CAR
21	8	0	4.13901	7.98397	-4.85751	20.8255	1	0.5	0.5	0	CAR
20	1	1	2.31758	9.04208	-3.7994	21.8836	1	0.5	0.874623	1	CAR
20	0	1	2.87435	12.8992	0.0577503	25.7407	1	0.5	0.874462	1	CAR
46	8	0	11.1705	9.61195	-3.22953	22.4534	1	0.5	0.873906	1	CAR
46	9	0	10.867	9.61176	-3.22972	22.4532	1	0.5	0.873956	1	CAR
47	16	0	9.82161	9.65635	-3.18513	22.4978	1	0.5	0.838187	1	CAR
47	18	0	9.01681	9.65635	-3.18513	22.4978	1	0.5	0.5	0	CAR
23	10	0	1.7803	8.17278	-4.6687	21.0143	1	0.5	0.874855	1	CAR
46	15	0	7.83848	9.6117	-3.22978	22.4532	1	0.5	0.86246	1	CAR
25	12	0	1.9505	8.34587	-4.4956	21.1874	1	0.5	0.874999	1	CAR
45	11	0	8.92463	9.56608	-3.2754	22.4076	1	0.5	0.874404	1	CAR
25	9	0	1.75969	8.34589	-4.49559	21.1874	1	0.5	0.872091	1	CAR
45	12	0	8.68606	9.56608	-3.2754	22.4076	1	0.5	0.874997	1	CAR
25	8	0	1.92998	8.34593	-4.49555	21.1874	1	0.5	0.873469	1	CAR
24	1	1	3.9057	9.78992	-3.05156	22.6314	1	0.5	0.874679	1	CAR
45	14	0	9.54556	9.56608	-3.2754	22.4076	1	0.5	0.873216	1	CAR
26	8	0	2.47274	8.42736	-4.41412	21.2688	1	0.5	0.874943	1	CAR
27	12	0	1.82181	8.50564	-4.33584	21.3471	1	0.5	0.874968	1	CAR
44	9	0	9.71075	9.51947	-3.32201	22.361	1	0.5	0.874808	1	CAR
45	16	0	9.30065	9.56608	-3.2754	22.4076	1	0.5	0.870101	1	CAR
44	12	0	8.95439	9.51942	-3.32205	22.3609	1	0.5	0.874967	1	CAR
27	9	0	2.14231	8.50565	-4.33582	21.3471	1	0.5	0.869938	1	CAR
44	13	0	9.72012	9.51942	-3.32206	22.3609	1	0.5	0.874962	1	CAR
43	8	0	9.95748	9.4719	-3.36958	22.3134	1	0.5	0.87492	1	CAR
44	15	0	8.58202	9.51942	-3.32206	22.3609	1	0.5	0.87417	1	CAR
43	9	0	9.3629	9.47175	-3.36973	22.3132	1	0.5	0.874883	1	CAR
28	8	0	2.93039	8.58121	-4.26027	21.4227	1	0.5	0.86689	1	CAR
30	14	0	1.51194	8.72436	-4.11712	21.5658	1	0.5	0.874851	1	CAR
30	13	0	1.61971	8.72436	-4.11712	21.5658	1	0.5	0.87498	1	CAR
43	12	0	9.06299	9.4717	-3.36978	22.3132	1	0.5	0.874196	1	CAR
32	9	0	4.07488	8.85836	-3.98312	21.6998	1	0.5	0.859856	1	CAR
41	9	0	8.43094	9.37287	-3.46861	22.2143	1	0.5	0.874495	1	CAR
41	14	0	7.60314	9.37283	-3.46865	22.2143	1	0.5	0.873745	1	CAR
34	9	0	5.29431	8.98421	-3.85726	21.8257	1	0.5	0.871618	1	CAR
34	8	0	6.57202	8.9843	-3.85718	21.8258	1	0.5	0.83548	1	CAR
41	17	0	6.12349	9.37283	-3.46865	22.2143	1	0.5	0.5	0	CAR
38	9	0	7.11471	9.21512	-3.62636	22.0566	1	0.5	0.874743	1	CAR
37	8	0	7.26019	9.15986	-3.68162	22.0013	1	0.5	0.872893	1	CAR
13	1	0	1.38759	7.70298	-5.1385	20.5445	1	0.5	0.87292	1	CAR
50	9	0	11.9643	9.78487	-3.05661	22.6264	1	0.5	0.871099	1	CAR
50	10	0	11.6171	9.78481	-3.05667	22.6263	1	0.5	0.874819	1	CAR
50	11	0	11.8692	9.7848	-3.05668	22.6263	1	0.5	0.874504	1	CAR
50	13	0	10.2773	9.7848	-3.05668	22.6263	1	0.5	0.874875	1	CAR
14	0	1	1.44807	10.4555	-2.386	23.297	1	0.5	0.869643	1	CAR
15	1	0	1.55158	8.10602	-4.73546	20.9475	1	0.5	0.871669	1	CAR
49	13	0	11.5676	9.74286	-3.09862	22.5843	1	0.5	0.87427	1	CAR
49	16	0	9.90549	9.74286	-3.09862	22.5843	1	0.5	0.844041	1	CAR
48	10	0	10.7831	9.70007	-3.14141	22.5415	1	0.5	0.874803	1	CAR
48	11	0	11.2564	9.70006	-3.14142	22.5415	1	0.5	0.874944	1	CAR
17	0	1	1.86203	11.6222	-1.21929	24.4637	1	0.5	0.865675	1	CAR
47	14	0	10.0258	9.65635	-3.18513	22.4978	1	0.5	0.5	0	CAR
47	15	0	9.82789	9.65635	-3.18513	22.4978	1	0.5	0.874351	1	CAR
22	8	0	1.47569	8.08055	-4.76093	20.922	1	0.5	0.813756	1	CAR
46	11	0	10.4849	9.61171	-3.22977	22.4532	1	0.5	0.87358	1	CAR
46	12	0	9.91976	9.6117	-3.22978	22.4532	1	0.5	0.874455	1	CAR
23	9	0	1.9858	8.17279	-4.66869	21.0143	1	0.5	0.217798	0	CAR
46	13	0	9.79956	9.6117	-3.22978	22.4532	1	0.5	0.868796	1	CAR
46	14	0	7.67926	9.6117	-3.22978	22.4532	1	0.5	0.5	0	CAR
24	9	0	1.5539	8.26114	-4.58034	21.1026	1	0.5	0.841529	1	CAR
24	8	0	1.71386	8.26118	-4.58029	21.1027	1	0.5	0.860253	1	CAR
26	11	0	1.72083	8.42729	-4.41419	21.2688	1	0.5	0.87224	1	CAR
27	16	0	1.4411	8.50564	-4.33584	21.3471	1	0.5	0.874969	1	CAR
26	9	0	1.9515	8.42731	-4.41417	21.2688	1	0.5	0.867819	1	CAR
27	14	0	1.67716	8.50564	-4.33584	21.3471	1	0.5	0.5	0	CAR
45	15	0	8.92817	9.56608	-3.2754	22.4076	1	0.5	0.87416	1	CAR
26	3	0	5.11905	8.52107	-4.32041	21.3625	1	0.5	0.5	0	CAR
44	11	0	9.66121	9.51943	-3.32205	22.3609	1	0.5	0.873923	1	CAR
27	8	0	2.78168	8.50571	-4.33577	21.3472	1	0.5	0.871151	1	CAR
28	11	0	2.26832	8.58114	-4.26034	21.4226	1	0.5	0.874794	1	CAR
44	14	0	8.81535	9.51942	-3.32206	22.3609	1	0.5	0.5	0	CAR
29	17	0	1.51719	8.65398	-4.1875	21.4955	1	0.5	0.5	0	CAR
28	9	0	2.50556	8.58115	-4.26033	21.4226	1	0.5	0.870938	1	CAR
43	11	0	8.06143	9.4717	-3.36978	22.3132	1	0.5	0.874817	1	CAR
42	8	0	9.61577	9.42304	-3.41844	22.2645	1	0.5	0.874529	1	CAR
42	12	0	8.93676	9.42285	-3.41863	22.2643	1	0.5	0.874688	1	CAR
42	13	0	8.72314	9.42285	-3.41863	22.2643	1	0.5	0.87498	1	CAR
41	8	0	9.09889	9.373	-3.46848	22.2145	1	0.5	0.874481	1	CAR
39	8	0	8.20382	9.26916	-3.57232	22.1106	1	0.5	0.8732	1	CAR
36	8	0	6.72245	9.10297	-3.73851	21.9444	1	0.5	0.872718	1	CAR
36	4	0	11.4241	9.14611	-3.69536	21.9876	1	0.5	0.5	0	CAR
39	9	0	14.737	8.21369	-1.90332	18.3307	1	0.5	0.5	0	CE
41	32	0	5.97194	8.3071	-1.80991	18.4241	1	0.5	0.5	0	CE
31	9	0	10.4856	7.78471	-2.3323	17.9017	1	0.5	0.5	0	CE
29	8	0	11.5038	7.66015	-2.45686	17.7772	1	0.5	0.874887	1	CE
29	15	0	10.1827	7.66008	-2.45694	17.7771	1	0.5	0.5	0	CE
27	8	0	10.809	7.52662	-2.59039	17.6436	1	0.5	0.870156	1	CE
27	17	0	5.25926	7.52655	-2.59046	17.6436	1	0.5	0.5	0	CE
26	16	0	5.6462	7.45604	-2.66098	17.5731	1	0.5	0.5	0	CE
20	8	0	7.62903	6.96584	-3.15117	17.0829	1	0.5	0.874944	1	CE
39	25	0	4.97379	8.21366	-1.90336	18.3307	1	0.5	0.5	0	CE
39	26	0	4.5377	8.21366	-1.90336	18.3307	1	0.5	0.5	0	CE
40	33	0	4.55933	8.26096	-1.85605	18.378	1	0.5	0.5	0	CE
34	14	0	10.9322	7.95729	-2.15972	18.0743	1	0.5	0.5	0	CE
35	21	0	5.80176	8.01146	-2.10556	18.1285	1	0.5	0.5	0	CE
33	10	0	10.7122	7.90152	-2.2155	18.0185	1	0.5	0.5	0	CE
31	17	0	5.84334	7.78469	-2.33232	17.9017	1	0.5	0.5	0	CE
30	12	0	10.2363	7.72342	-2.39359	17.8404	1	0.5	0.5	0	CE
29	9	0	9.64156	7.66009	-2.45692	17.7771	1	0.5	0.5	0	CE
28	9	0	10.6265	7.59452	-2.52249	17.7115	1	0.5	0.5	0	CE
29	16	0	5.59223	7.66008	-2.45694	17.7771	1	0.5	0.5	0	CE
25	16	0	4.87037	7.38275	-2.73426	17.4998	1	0.5	0.5	0	CE
15	0	0	10.4417	9.9787	-0.138314	20.0957	1	0.5	0.5	0	CE
22	8	0	8.64765	7.14394	-2.97307	17.261	1	0.5	0.87427	1	CE
40	32	0	4.85567	8.26096	-1.85605	18.378	1	0.5	0.5	0	CE
33	9	0	11.2733	7.90154	-2.21548	18.0185	1	0.5	0.5	0	CE
33	15	0	11.1463	7.90151	-2.2155	18.0185	1	0.5	0.5	0	CE
31	10	0	9.72404	7.7847	-2.33232	17.9017	1	0.5	0.5	0	CE
31	19	0	7.51093	7.78469	-2.33232	17.9017	1	0.5	0.5	0	CE
28	8	0	11.137	7.59458	-2.52243	17.7116	1	0.5	0.874972	1	CE
28	15	0	10.1105	7.59451	-2.52251	17.7115	1	0.5	0.5	0	CE
28	17	0	7.10831	7.59451	-2.52251	17.7115	1	0.5	0.5	0	CE
26	8	0	10.3788	7.4561	-2.66092	17.5731	1	0.5	0.874928	1	CE
27	16	0	6.05739	7.52655	-2.59046	17.6436	1	0.5	0.5	0	CE
24	8	0	9.55405	7.30653	-2.81049	17.4235	1	0.5	0.874949	1	CE
56	15	0	11.1754	10.0201	-4.78086	24.821	1	0.5	0.874128	1	Cer
56	16	0	10.9905	10.0201	-4.78086	24.821	1	0.5	0.5	0	Cer
54	10	0	11.375	9.94458	-4.85633	24.7455	1	0.5	0.5	0	Cer
58	16	0	11.3703	10.0929	-4.70801	24.8938	1	0.5	0.5	0	Cer
54	12	0	11.6931	9.94456	-4.85635	24.7455	1	0.5	0.5	0	Cer
53	16	0	7.83756	9.90576	-4.89516	24.7067	1	0.5	0.874965	1	Cer
56	14	0	11.1271	10.0201	-4.78086	24.821	1	0.5	0.5	0	Cer
51	10	0	10.8814	9.82592	-4.97499	24.6268	1	0.5	0.5	0	Cer
52	10	0	10.6874	9.86624	-4.93468	24.6672	1	0.5	0.168447	0	Cer
52	11	0	11.6885	9.86622	-4.93469	24.6671	1	0.5	0.87437	1	Cer
52	12	0	11.0554	9.86622	-4.9347	24.6671	1	0.5	0.5	0	Cer
16	2	0	15.9655	7.62264	-7.17827	22.4236	1	0.5	0.863523	1	Cer
55	11	0	11.1667	9.98266	-4.81826	24.7836	1	0.5	0.5	0	Cer
56	19	0	6.11718	10.0201	-4.78086	24.821	1	0.5	0.5	0	Cer
54	14	0	10.2861	9.94456	-4.85635	24.7455	1	0.5	0.5	0	Cer
49	10	0	9.67222	9.74287	-5.05804	24.5438	1	0.5	0.5	0	Cer
54	15	0	10.0798	9.94456	-4.85635	24.7455	1	0.5	0.5	0	Cer
54	16	0	9.59127	9.94456	-4.85635	24.7455	1	0.5	0.5	0	Cer
50	11	0	11.3027	9.7848	-5.01611	24.5857	1	0.5	0.866027	1	Cer
50	13	0	9.97757	9.7848	-5.01612	24.5857	1	0.5	0.5	0	Cer
50	15	0	8.6911	9.7848	-5.01612	24.5857	1	0.5	0.5	0	Cer
53	15	0	9.71772	9.90576	-4.89516	24.7067	1	0.5	0.5	0	Cer
50	16	0	8.48345	9.7848	-5.01612	24.5857	1	0.5	0.5	0	Cer
50	17	0	7.66251	9.7848	-5.01612	24.5857	1	0.5	0.5	0	Cer
53	11	0	10.4672	9.90576	-4.89515	24.7067	1	0.5	0.870989	1	Cer
52	13	0	10.3885	9.86622	-4.9347	24.6671	1	0.5	0.5	0	Cer
49	14	0	9.00925	9.74286	-5.05806	24.5438	1	0.5	0.869023	1	Cer
52	14	0	9.80192	9.86622	-4.9347	24.6671	1	0.5	0.5	0	Cer
49	15	0	8.46066	9.74286	-5.05806	24.5438	1	0.5	0.873929	1	Cer
47	10	0	8.00639	9.65636	-5.14455	24.4573	1	0.5	0.873887	1	Cer
52	15	0	9.17788	9.86622	-4.9347	24.6671	1	0.5	0.5	0	Cer
48	10	0	9.03919	9.70007	-5.10085	24.501	1	0.5	0.5	0	Cer
52	16	0	9.19187	9.86622	-4.9347	24.6671	1	0.5	0.865407	1	Cer
48	11	0	8.18874	9.70006	-5.10086	24.501	1	0.5	0.822149	1	Cer
48	12	0	9.76467	9.70005	-5.10086	24.501	1	0.5	0.869273	1	Cer
51	13	0	10.0845	9.82591	-4.97501	24.6268	1	0.5	0.872894	1	Cer
48	14	0	8.5621	9.70005	-5.10086	24.501	1	0.5	0.867084	1	Cer
51	14	0	9.36044	9.82591	-4.97501	24.6268	1	0.5	0.768072	1	Cer
48	15	0	8.13775	9.70005	-5.10086	24.501	1	0.5	0.874861	1	Cer
48	16	0	7.34435	9.70005	-5.10086	24.501	1	0.5	0.792686	1	Cer
51	16	0	8.45123	9.82591	-4.97501	24.6268	1	0.5	0.5	0	Cer
47	11	0	9.73684	9.65635	-5.14456	24.4573	1	0.5	0.5	0	Cer
47	12	0	9.24707	9.65635	-5.14457	24.4573	1	0.5	0.5	0	Cer
51	11	0	9.60763	9.82591	-4.97501	24.6268	1	0.5	0.871698	1	Cer
50	12	0	10.2489	9.7848	-5.01612	24.5857	1	0.5	0.870086	1	Cer
47	13	0	9.04861	9.65635	-5.14457	24.4573	1	0.5	0.874314	1	Cer
45	10	0	7.05471	9.56609	-5.23483	24.367	1	0.5	0.5	0	Cer
46	11	0	9.62587	9.61171	-5.18921	24.4126	1	0.5	0.5	0	Cer
49	11	0	10.3064	9.74286	-5.05805	24.5438	1	0.5	0.5	0	Cer
46	12	0	9.07624	9.6117	-5.18921	24.4126	1	0.5	0.862412	1	Cer
49	12	0	9.70909	9.74286	-5.05806	24.5438	1	0.5	0.871055	1	Cer
46	13	0	8.59663	9.6117	-5.18921	24.4126	1	0.5	0.5	0	Cer
44	0	0	12.4924	35.8837	21.0828	50.6846	0	0.5	0.847223	1	Cer
49	13	0	9.53816	9.74286	-5.05806	24.5438	1	0.5	0.5	0	Cer
44	1	0	12.2858	15.6127	0.811833	30.4137	1	0.5	0.867999	1	Cer
44	2	0	11.6861	10.9277	-3.8732	25.7286	1	0.5	0.5	0	Cer
45	11	0	9.18021	9.56608	-5.23484	24.367	1	0.5	0.85943	1	Cer
43	0	1	12.2407	34.0748	19.2739	48.8757	0	0.5	0.5	0	Cer
48	13	0	8.62651	9.70005	-5.10086	24.501	1	0.5	0.873438	1	Cer
43	1	1	12.0627	15.158	0.357074	29.9589	1	0.5	0.5	0	Cer
43	2	0	11.5874	10.7859	-4.015	25.5868	1	0.5	0.5	0	Cer
44	10	0	9.32829	9.51944	-5.28148	24.3204	1	0.5	0.871404	1	Cer
44	12	0	7.803	9.51942	-5.28149	24.3203	1	0.5	0.872923	1	Cer
28	9	0	1.99874	8.58115	-6.21976	23.3821	1	0.5	0.872469	1	Cer
42	1	0	11.5758	14.7293	-0.0716178	29.5302	1	0.5	0.5	0	Cer
47	14	0	13.4431	9.65635	-5.14457	24.4573	1	0.5	0.5	0	Cer
42	2	0	11.0507	10.6493	-4.15163	25.4502	1	0.5	0.5	0	Cer
42	3	0	10.4395	9.70631	-5.09461	24.5072	1	0.5	0.872456	1	Cer
46	10	0	9.84388	9.61172	-5.1892	24.4126	1	0.5	0.867503	1	Cer
43	11	0	8.14474	9.4717	-5.32921	24.2726	1	0.5	0.874196	1	Cer
41	0	1	11.6083	30.7987	15.9978	45.5997	0	0.5	0.874637	1	Cer
30	10	0	2.109	8.72436	-6.07655	23.5253	1	0.5	0.873944	1	Cer
29	9	0	1.97737	8.654	-6.14691	23.4549	1	0.5	0.5	0	Cer
29	5	0	4.00104	8.66015	-6.14077	23.4611	1	0.5	0.5	0	Cer
41	1	0	11.4328	14.3248	-0.476113	29.1257	1	0.5	0.5	0	Cer
41	2	0	10.8837	10.5173	-4.28358	25.3182	1	0.5	0.867565	1	Cer
42	11	0	7.60046	9.42285	-5.37806	24.2238	1	0.5	0.5	0	Cer
40	0	0	11.2934	29.3162	14.5153	44.1171	0	0.5	0.5	0	Cer
30	9	0	1.75655	8.72438	-6.07654	23.5253	1	0.5	0.872615	1	Cer
40	1	0	11.1201	13.9427	-0.858166	28.7437	1	0.5	0.5	0	Cer
40	2	0	10.4925	10.3896	-4.4113	25.1905	1	0.5	0.5	0	Cer
39	0	0	10.9464	27.928	13.1271	42.7289	0	0.5	0.5	0	Cer
39	1	0	10.7716	13.5815	-1.21942	28.3824	1	0.5	0.86617	1	Cer
32	9	0	2.24177	8.85836	-5.94256	23.6593	1	0.5	0.5	0	Cer
38	0	0	10.4948	26.6277	11.8268	41.4286	0	0.5	0.5	0	Cer
33	9	0	2.74428	8.92224	-5.87867	23.7232	1	0.5	0.5	0	Cer
33	1	0	7.97885	11.7705	-3.03046	26.5714	1	0.5	0.5	0	Cer
38	1	0	10.4232	13.2395	-1.56142	28.0404	1	0.5	0.867269	1	Cer
42	0	1	11.8948	32.3825	17.5816	47.1834	0	0.5	0.874808	1	Cer
37	0	0	10.0892	25.4092	10.6082	40.2101	0	0.5	0.874872	1	Cer
34	1	0	8.42374	12.0363	-2.76461	26.8372	1	0.5	0.874963	1	Cer
34	0	0	8.73506	22.1899	7.389	36.9908	1	0.5	0.863082	1	Cer
37	1	0	9.84621	12.9153	-1.88561	27.7162	1	0.5	0.871558	1	Cer
36	0	0	9.79958	24.2668	9.4659	39.0677	1	0.5	0.5	0	Cer
36	1	0	9.35575	12.6076	-2.19336	27.4085	1	0.5	0.5	0	Cer
36	2	0	8.63583	9.91286	-4.88806	24.7138	1	0.5	0.5	0	Cer
31	4	0	4.22904	8.82305	-5.97786	23.624	1	0.5	0.5	0	Cer
35	0	0	9.1872	23.1954	8.39447	37.9963	1	0.5	0.873279	1	Cer
35	1	0	8.87358	12.315	-2.48596	27.1159	1	0.5	0.871455	1	Cer
32	0	0	7.80533	20.3587	5.55779	35.1596	1	0.5	0.5	0	Cer
33	10	0	1.9941	8.92222	-5.87869	23.7231	1	0.5	0.874585	1	Cer
54	11	0	10.6618	9.94457	-4.85635	24.7455	1	0.5	0.5	0	Cer
53	14	0	8.20304	9.90576	-4.89516	24.7067	1	0.5	0.874957	1	Cer
56	13	0	11.8295	10.0201	-4.78086	24.821	1	0.5	0.5	0	Cer
56	17	0	9.9271	10.0201	-4.78086	24.821	1	0.5	0.5	0	Cer
54	13	0	11.1863	9.94456	-4.85635	24.7455	1	0.5	0.5	0	Cer
50	10	0	9.88542	9.78481	-5.0161	24.5857	1	0.5	0.5	0	Cer
53	13	0	10.6555	9.90576	-4.89516	24.7067	1	0.5	0.5	0	Cer
50	14	0	9.36626	9.7848	-5.01612	24.5857	1	0.5	0.848174	1	Cer
49	16	0	8.11823	9.74286	-5.05806	24.5438	1	0.5	0.5	0	Cer
51	15	0	8.88417	9.82591	-4.97501	24.6268	1	0.5	0.5	0	Cer
46	14	0	5.78403	9.6117	-5.18921	24.4126	1	0.5	0.5	0	Cer
45	12	0	8.29584	9.56608	-5.23484	24.367	1	0.5	0.5	0	Cer
43	12	0	7.40971	9.4717	-5.32922	24.2726	1	0.5	0.5	0	Cer
28	10	0	1.48924	8.58114	-6.21978	23.3821	1	0.5	0.5	0	Cer
29	10	0	1.74684	8.65399	-6.14693	23.4549	1	0.5	0.5	0	Cer
44	11	0	8.2313	9.51943	-5.28149	24.3203	1	0.5	0.5	0	Cer
38	2	0	9.64197	10.1452	-4.6557	24.9461	1	0.5	0.5	0	Cer
34	2	0	7.16362	9.6896	-5.11132	24.4905	1	0.5	0.874781	1	Cer
32	1	0	7.46785	11.5163	-3.2846	26.3172	1	0.5	0.5	0	Cer
55	12	0	10.4584	9.98265	-4.81826	24.7836	1	0.5	0.5	0	Cer
54	17	0	8.83233	9.94456	-4.85635	24.7455	1	0.5	0.5	0	Cer
52	17	0	8.20458	9.86622	-4.9347	24.6671	1	0.5	0.5	0	Cer
46	9	0	9.96928	9.61176	-5.18916	24.4127	1	0.5	0.5	0	Cer
43	10	0	8.94489	9.47171	-5.32921	24.2726	1	0.5	0.5	0	Cer
40	10	0	7.47514	9.32158	-5.47934	24.1225	1	0.5	0.5	0	Cer
36	10	0	4.96699	9.10285	-5.69806	23.9038	1	0.5	0.5	0	Cer
37	2	0	2.86538	10.0277	-4.7732	24.8286	1	0.5	0.874815	1	Cer
59	13	0	11.9409	10.1284	-4.67252	24.9293	1	0.5	0.5	0	Cer
58	10	0	12.2699	10.0929	-4.70798	24.8939	1	0.5	0.5	0	Cer
58	16	0	10.8004	10.0929	-4.70801	24.8938	1	0.5	0.874928	1	Cer
58	17	0	10.59	10.0929	-4.70801	24.8938	1	0.5	0.5	0	Cer
58	18	0	10.6938	10.0929	-4.70801	24.8938	1	0.5	0.5	0	Cer
57	13	0	10.7933	10.0568	-4.74411	24.8577	1	0.5	0.5	0	Cer
22	0	0	19.7399	13.841	-0.959932	28.6419	1	0.5	0.874741	1	Cer
57	11	0	11.8017	10.0568	-4.74411	24.8577	1	0.5	0.5	0	Cer
56	14	0	11.5673	10.0201	-4.78086	24.821	1	0.5	0.5	0	Cer
57	14	0	11.1058	10.0568	-4.74411	24.8577	1	0.5	0.5	0	Cer
56	15	0	10.8304	10.0201	-4.78086	24.821	1	0.5	0.5	0	Cer
56	16	0	10.3212	10.0201	-4.78086	24.821	1	0.5	0.874652	1	Cer
23	2	0	3.92527	8.50251	-6.2984	23.3034	1	0.5	0.5	0	Cer
24	1	0	5.37657	9.78992	-5.01099	24.5908	1	0.5	0.5	0	Cer
56	19	0	9.87655	10.0201	-4.78086	24.821	1	0.5	0.874984	1	Cer
55	14	0	9.46183	9.98265	-4.81826	24.7836	1	0.5	0.862837	1	Cer
28	9	0	2.01472	8.58115	-6.21976	23.3821	1	0.5	0.5	0	Cer
27	1	0	5.33467	10.3868	-4.41412	25.1877	1	0.5	0.5	0	Cer
55	11	0	11.1081	9.98266	-4.81826	24.7836	1	0.5	0.5	0	Cer
55	12	0	10.5853	9.98265	-4.81826	24.7836	1	0.5	0.872076	1	Cer
55	13	0	10.6247	9.98265	-4.81826	24.7836	1	0.5	0.768658	0	Cer
54	14	0	10.6333	9.94456	-4.85635	24.7455	1	0.5	0.874657	1	Cer
54	15	0	10.03	9.94456	-4.85635	24.7455	1	0.5	0.5	0	Cer
54	16	0	9.83099	9.94456	-4.85635	24.7455	1	0.5	0.874624	1	Cer
54	17	0	9.83568	9.94456	-4.85635	24.7455	1	0.5	0.871986	1	Cer
30	10	0	2.12239	8.72436	-6.07655	23.5253	1	0.5	0.5	0	Cer
53	11	0	10.0987	9.90576	-4.89515	24.7067	1	0.5	0.873496	1	Cer
30	9	0	1.71677	8.72438	-6.07654	23.5253	1	0.5	0.5	0	Cer
29	1	0	6.68924	10.8141	-3.98683	25.615	1	0.5	0.5	0	Cer
54	11	0	10.7957	9.94457	-4.85635	24.7455	1	0.5	0.851795	1	Cer
53	12	0	9.82163	9.90576	-4.89516	24.7067	1	0.5	0.5	0	Cer
31	8	0	1.97345	8.79252	-6.0084	23.5934	1	0.5	0.5	0	Cer
31	10	0	1.54265	8.79243	-6.00848	23.5933	1	0.5	0.5	0	Cer
32	9	0	3.42969	8.85836	-5.94256	23.6593	1	0.5	0.874825	1	Cer
32	8	0	2.2512	8.85843	-5.94248	23.6593	1	0.5	0.5	0	Cer
32	11	0	2.01705	8.85834	-5.94258	23.6593	1	0.5	0.874158	1	Cer
33	9	0	2.08111	8.92224	-5.87867	23.7232	1	0.5	0.868935	1	Cer
52	13	0	10.4094	9.86622	-4.9347	24.6671	1	0.5	0.871881	1	Cer
33	8	0	2.53266	8.92232	-5.8786	23.7232	1	0.5	0.5	0	Cer
33	11	0	1.61755	8.92222	-5.8787	23.7231	1	0.5	0.874993	1	Cer
53	13	0	9.79638	9.90576	-4.89516	24.7067	1	0.5	0.858661	1	Cer
52	14	0	9.85383	9.86622	-4.9347	24.6671	1	0.5	0.872218	1	Cer
33	10	0	1.93678	8.92222	-5.87869	23.7231	1	0.5	0.5	0	Cer
52	15	0	9.55475	9.86622	-4.9347	24.6671	1	0.5	0.871879	1	Cer
51	11	0	9.6925	9.82591	-4.97501	24.6268	1	0.5	0.5	0	Cer
51	12	0	8.87197	9.82591	-4.97501	24.6268	1	0.5	0.5	0	Cer
34	10	0	2.16527	8.9842	-5.81672	23.7851	1	0.5	0.874226	1	Cer
51	13	0	8.16777	9.82591	-4.97501	24.6268	1	0.5	0.86862	1	Cer
35	9	0	3.26271	9.04439	-5.75652	23.8453	1	0.5	0.5	0	Cer
34	9	0	2.42391	8.98421	-5.8167	23.7851	1	0.5	0.5	0	Cer
34	1	0	8.44708	12.0363	-2.76461	26.8372	1	0.5	0.864974	1	Cer
51	14	0	9.63192	9.82591	-4.97501	24.6268	1	0.5	0.855296	1	Cer
34	0	0	8.75071	22.1899	7.389	36.9908	1	0.5	0.5	0	Cer
35	10	0	2.29765	9.04437	-5.75654	23.8453	1	0.5	0.872545	1	Cer
35	1	1	8.92094	12.315	-2.48596	27.1159	1	0.5	0.859094	1	Cer
36	12	0	2.40273	9.10285	-5.69807	23.9038	1	0.5	0.874733	1	Cer
50	11	0	9.27748	9.7848	-5.01611	24.5857	1	0.5	0.774883	1	Cer
36	9	0	5.479	9.10287	-5.69804	23.9038	1	0.5	0.874539	1	Cer
36	1	0	9.35143	12.6076	-2.19336	27.4085	1	0.5	0.5	0	Cer
36	0	1	9.59405	24.2668	9.4659	39.0677	1	0.5	0.5	0	Cer
50	13	0	9.95603	9.7848	-5.01612	24.5857	1	0.5	0.5	0	Cer
50	14	0	8.96251	9.7848	-5.01612	24.5857	1	0.5	0.5	0	Cer
50	15	0	8.54426	9.7848	-5.01612	24.5857	1	0.5	0.5	0	Cer
49	9	0	9.61864	9.74293	-5.05799	24.5438	1	0.5	0.869639	1	Cer
39	8	0	5.92069	9.26916	-5.53175	24.0701	1	0.5	0.874962	1	Cer
50	16	0	7.7587	9.7848	-5.01612	24.5857	1	0.5	0.5	0	Cer
38	1	0	10.9044	13.2395	-1.56142	28.0404	1	0.5	0.5	0	Cer
49	10	0	8.82737	9.74287	-5.05804	24.5438	1	0.5	0.87445	1	Cer
49	12	0	8.20919	9.74286	-5.05806	24.5438	1	0.5	0.5	0	Cer
49	13	0	7.2419	9.74286	-5.05806	24.5438	1	0.5	0.874976	1	Cer
39	9	0	5.26626	9.26904	-5.53187	24.07	1	0.5	0.5	0	Cer
48	9	0	9.30258	9.70012	-5.1008	24.501	1	0.5	0.5	0	Cer
40	2	0	10.4556	10.3896	-4.4113	25.1905	1	0.5	0.5	0	Cer
40	1	0	11.5735	13.9427	-0.858166	28.7437	1	0.5	0.874499	1	Cer
40	0	0	11.205	29.3162	14.5153	44.1171	0	0.5	0.5	0	Cer
49	11	0	8.64783	9.74286	-5.05805	24.5438	1	0.5	0.874959	1	Cer
48	14	0	8.00951	9.70005	-5.10086	24.501	1	0.5	0.5	0	Cer
48	15	0	7.58341	9.70005	-5.10086	24.501	1	0.5	0.5	0	Cer
41	10	0	5.26859	9.37284	-5.42808	24.1738	1	0.5	0.5	0	Cer
41	2	0	10.6678	10.5173	-4.28358	25.3182	1	0.5	0.5	0	Cer
41	9	0	6.5882	9.37287	-5.42805	24.1738	1	0.5	0.840722	1	Cer
41	1	0	11.3581	14.3248	-0.476113	29.1257	1	0.5	0.867558	1	Cer
41	0	0	11.5579	30.7987	15.9978	45.5997	0	0.5	0.5	0	Cer
42	4	0	11.0084	9.48836	-5.31255	24.2893	1	0.5	0.5	0	Cer
42	3	0	10.4164	9.70631	-5.09461	24.5072	1	0.5	0.5	0	Cer
47	9	0	8.75536	9.65641	-5.14451	24.4573	1	0.5	0.763456	1	Cer
42	2	0	10.6294	10.6493	-4.15163	25.4502	1	0.5	0	0	Cer
42	1	0	11.175	14.7293	-0.0716178	29.5302	1	0.5	0.872863	1	Cer
47	11	0	8.08054	9.65635	-5.14456	24.4573	1	0.5	0.854278	1	Cer
43	2	0	11.3644	10.7859	-4.015	25.5868	1	0.5	0.874991	1	Cer
46	9	0	8.20687	9.61176	-5.18916	24.4127	1	0.5	0.855723	0	Cer
43	1	0	11.5278	15.158	0.357074	29.9589	1	0.5	0.791854	0	Cer
46	10	0	8.23687	9.61172	-5.1892	24.4126	1	0.5	0.871483	1	Cer
43	0	0	12.1556	34.0748	19.2739	48.8757	0	0.5	0.849	1	Cer
44	4	0	11.2143	9.59465	-5.20626	24.3956	1	0.5	0.846605	1	Cer
44	2	0	11.6673	10.9277	-3.8732	25.7286	1	0.5	0.874936	1	Cer
44	1	0	11.8643	15.6127	0.811833	30.4137	1	0.5	0.874342	1	Cer
46	7	0	12.7524	9.61277	-5.18815	24.4137	1	0.5	0.871603	1	Cer
16	2	0	17.1911	7.62264	-7.17827	22.4236	1	0.5	0.873634	1	Cer
57	12	0	11.1289	10.0568	-4.74411	24.8577	1	0.5	0.874904	1	Cer
56	17	0	9.89298	10.0201	-4.78086	24.821	1	0.5	0.874286	1	Cer
23	1	0	1.88385	9.59945	-5.20147	24.4004	1	0.5	0.5	0	Cer
56	13	0	10.7936	10.0201	-4.78086	24.821	1	0.5	0.874928	1	Cer
55	15	0	8.98198	9.98265	-4.81826	24.7836	1	0.5	0.5	0	Cer
53	10	0	10.4993	9.90578	-4.89514	24.7067	1	0.5	0.5	0	Cer
29	9	0	1.46803	8.654	-6.14691	23.4549	1	0.5	0.5	0	Cer
31	9	0	1.89314	8.79245	-6.00847	23.5934	1	0.5	0.5	0	Cer
53	15	0	7.67251	9.90576	-4.89516	24.7067	1	0.5	0.0916417	0	Cer
32	10	0	2.50961	8.85834	-5.94257	23.6593	1	0.5	0.5	0	Cer
31	1	0	5.08844	11.2729	-3.52806	26.0738	1	0.5	0.5	0	Cer
32	0	0	9.15715	20.3587	5.55779	35.1596	1	0.5	0.874993	1	Cer
34	12	0	3.46173	8.98419	-5.81673	23.7851	1	0.5	0.5	0	Cer
52	16	0	9.62263	9.86622	-4.9347	24.6671	1	0.5	0.5	0	Cer
51	10	0	9.9112	9.82592	-4.97499	24.6268	1	0.5	0.872954	1	Cer
52	17	0	8.16288	9.86622	-4.9347	24.6671	1	0.5	0.5	0	Cer
51	16	0	8.58202	9.82591	-4.97501	24.6268	1	0.5	0.5	0	Cer
35	0	1	9.20764	23.1954	8.39447	37.9963	1	0.5	0.5	0	Cer
37	8	0	4.62642	9.15986	-5.64106	23.9608	1	0.5	0.5	0	Cer
37	10	0	3.04279	9.15973	-5.64118	23.9606	1	0.5	0.5	0	Cer
38	0	1	10.4394	26.6277	11.8268	41.4286	0	0.5	0.866683	1	Cer
49	14	0	8.73717	9.74286	-5.05806	24.5438	1	0.5	0.859627	1	Cer
48	10	0	8.43094	9.70007	-5.10085	24.501	1	0.5	0.866115	1	Cer
48	11	0	8.47889	9.70006	-5.10086	24.501	1	0.5	0.874913	1	Cer
48	7	0	12.7398	9.70128	-5.09964	24.5022	1	0.5	0.5	0	Cer
42	0	0	11.8615	32.3825	17.5816	47.1834	0	0.5	0.5	0	Cer
46	4	0	11.8771	9.69808	-5.10283	24.499	1	0.5	0.248622	0	Cer
44	5	0	10.9969	9.53681	-5.2641	24.3377	1	0.5	0.874387	1	Cer
45	10	0	6.91952	9.56609	-5.23483	24.367	1	0.5	0.5	0	Cer
44	9	0	7.26019	9.51947	-5.28144	24.3204	1	0.5	0.837099	1	Cer
44	0	0	12.4892	35.8837	21.0828	50.6846	0	0.5	0.5	0	Cer
17	4	0	1.49352	7.5569	-7.24401	22.3578	1	0.5	0.5	0	Cer
18	2	0	1.3837	7.89729	-6.90363	22.6982	1	0.5	0.5	0	Cer
20	2	0	1.58121	8.15061	-6.6503	22.9515	1	0.5	0.5	0	Cer
59	14	0	10.7554	10.1284	-4.67252	24.9293	1	0.5	0.5	0	Cer
59	15	0	10.5474	10.1284	-4.67252	24.9293	1	0.5	0.761635	1	Cer
58	15	0	11.552	10.0929	-4.70801	24.8938	1	0.5	0.84935	1	Cer
21	1	0	1.44807	9.22636	-5.57455	24.0273	1	0.5	0.872997	1	Cer
22	2	0	1.55158	8.38821	-6.41271	23.1891	1	0.5	0.5	0	Cer
24	2	0	2.4874	8.61447	-6.18645	23.4154	1	0.5	0.5	0	Cer
24	0	0	2.61596	14.8758	0.0749035	29.6767	1	0.5	0.837867	1	Cer
25	2	0	1.81819	8.7245	-6.07641	23.5254	1	0.5	0.861321	1	Cer
25	1	0	2.29849	9.9841	-4.81682	24.785	1	0.5	0.845432	1	Cer
26	4	0	4.44081	8.44897	-6.35195	23.2499	1	0.5	0.5	0	Cer
26	0	0	2.61364	16.0229	1.22194	30.8238	1	0.5	0.5	0	Cer
27	2	0	2.27763	8.94041	-5.8605	23.7413	1	0.5	0.803072	1	Cer
28	0	0	7.27323	17.303	2.50211	32.1039	1	0.5	0.5	0	Cer
33	4	0	5.11905	8.95738	-5.84353	23.7583	1	0.5	0.5	0	Cer
35	8	0	3.39609	9.04448	-5.75643	23.8454	1	0.5	0.5	0	Cer
35	12	0	2.26832	9.04437	-5.75655	23.8453	1	0.5	0.5	0	Cer
51	15	0	8.81535	9.82591	-4.97501	24.6268	1	0.5	0.5	0	Cer
50	9	0	9.9613	9.78487	-5.01604	24.5858	1	0.5	0.874343	1	Cer
50	10	0	9.33677	9.78481	-5.0161	24.5857	1	0.5	0.862614	1	Cer
37	9	0	4.01592	9.15976	-5.64116	23.9607	1	0.5	0.5	0	Cer
38	3	0	9.66353	9.43006	-5.37086	24.231	1	0.5	0.5	0	Cer
49	8	0	11.498	9.74316	-5.05775	24.5441	1	0.5	0.5	0	Cer
48	6	0	3.40306	9.70535	-5.09556	24.5063	1	0.5	0.5	0	Cer
48	8	0	12.2653	9.70034	-5.10058	24.5013	1	0.5	0.5	0	Cer
47	10	0	8.11865	9.65636	-5.14455	24.4573	1	0.5	0.828046	1	Cer
53	5	0	10.1862	9.93815	-0.884172	20.7605	1	0.5	0.5	0	CerP
47	4	0	8.62418	9.74891	-1.07341	20.5712	1	0.5	0.5	0	CerP
47	5	0	8.21631	9.67774	-1.14458	20.5001	1	0.5	0.5	0	CerP
47	6	0	7.42053	9.66129	-1.16103	20.4836	1	0.5	0.5	0	CerP
46	2	0	10.4672	11.2288	0.406506	22.0512	1	0.5	0.5	0	CerP
46	5	0	8.3271	9.63167	-1.19066	20.454	1	0.5	0.5	0	CerP
45	5	0	7.11527	9.58471	-1.23762	20.407	1	0.5	0.5	0	CerP
44	5	0	7.21688	9.53681	-1.28551	20.3591	1	0.5	0.5	0	CerP
42	2	0	8.69811	10.6493	-0.173041	21.4716	1	0.5	0.5	0	CerP
54	16	0	6.65092	9.94456	-0.877761	20.7669	1	0.5	0.5	0	CerP
52	9	0	10.7312	9.8663	-0.95602	20.6886	1	0.5	0.5	0	CerP
52	13	0	7.44031	9.86622	-0.956106	20.6885	1	0.5	0.5	0	CerP
49	10	0	5.84432	9.74287	-1.07945	20.5652	1	0.5	0.5	0	CerP
46	10	0	7.44425	9.61172	-1.21061	20.434	1	0.5	0.5	0	CerP
44	2	0	9.63731	10.9277	0.105395	21.75	1	0.5	0.5	0	CerP
45	4	0	7.6158	9.64669	-1.17564	20.469	1	0.5	0.5	0	CerP
36	12	0	1.83776	9.10285	-1.71948	19.9252	1	0.5	0.5	0	CerP
29	1	0	4.96699	10.8141	-0.00823436	21.6364	1	0.5	0.5	0	CerP
57	7	0	13.489	10.0591	-0.76324	20.8814	1	0.5	0.5	0	CerP
50	5	0	11.1058	9.81112	-1.0112	20.6334	1	0.5	0.5	0	CerP
23	1	0	2.12239	9.59945	-1.22287	20.4218	1	0.5	0.5	0	CerP
49	8	0	6.84336	9.74316	-1.07916	20.5655	1	0.5	0.5	0	CerP
48	5	0	10.4048	9.72298	-1.09934	20.5453	1	0.5	0.5	0	CerP
29	6	0	3.50386	8.65541	-2.16691	19.4777	1	0.5	0.5	0	CerP
48	4	0	10.6216	9.79924	-1.02308	20.6216	1	0.5	0.5	0	CerP
46	4	0	9.79327	9.69808	-1.12424	20.5204	1	0.5	0.5	0	CerP
46	10	0	1.37906	9.61172	-1.21061	20.434	1	0.5	0.5	0	CerP
76	7	0	13.4166	4.22733e+07	-5.59243e+09	5.67698e+09	1	0.5	0.874982	1	CL
76	8	0	13.0911	9.68021e+06	-5.62502e+09	5.64438e+09	1	0.5	0.5	0	CL
74	6	0	13.2268	8.84492e+07	-5.54625e+09	5.72315e+09	1	0.5	0.5	0	CL
74	7	0	13.0136	2.0254e+07	-5.61445e+09	5.65496e+09	1	0.5	0.874952	1	CL
74	8	0	12.7687	4.63799e+06	-5.63006e+09	5.63934e+09	1	0.5	0.5	0	CL
72	2	1	13.8609	1.54123e+10	9.7776e+09	2.1047e+10	0	0.5	0.874997	1	CL
72	3	0	13.6772	3.52927e+09	-2.10543e+09	9.16398e+09	1	0.5	0.5	0	CL
72	4	0	13.5016	8.08171e+08	-4.82653e+09	6.44287e+09	1	0.5	0.5	0	CL
72	5	0	13.1516	1.85064e+08	-5.44964e+09	5.81977e+09	1	0.5	0.5	0	CL
72	6	0	12.9786	4.23778e+07	-5.59232e+09	5.67708e+09	1	0.5	0.5	0	CL
72	7	0	12.6635	9.70414e+06	-5.625e+09	5.64441e+09	1	0.5	0.5	0	CL
72	8	0	12.4571	2.22216e+06	-5.63248e+09	5.63692e+09	1	0.5	0.5	0	CL
71	4	1	13.2919	5.59404e+08	-5.0753e+09	6.19411e+09	1	0.5	0.874777	1	CL
71	7	1	12.4372	6.71707e+06	-5.62799e+09	5.64142e+09	1	0.5	0.874918	1	CL
70	2	0	13.7477	7.38436e+09	1.74965e+09	1.30191e+10	0	0.5	0.5	0	CL
70	3	0	13.3962	1.69095e+09	-3.94375e+09	7.32565e+09	1	0.5	0.86813	1	CL
70	4	0	13.2219	3.87211e+08	-5.24749e+09	6.02191e+09	1	0.5	0.5	0	CL
70	5	0	12.8735	8.86678e+07	-5.54603e+09	5.72337e+09	1	0.5	0.5	0	CL
70	6	0	12.6659	2.03041e+07	-5.6144e+09	5.65501e+09	1	0.5	0.5	0	CL
70	7	0	12.25	4.64946e+06	-5.63005e+09	5.63935e+09	1	0.5	0.5	0	CL
70	8	0	12.4595	1.06469e+06	-5.63364e+09	5.63577e+09	1	0.5	0.5	0	CL
69	2	0	13.504	5.11134e+09	-5.23358e+08	1.0746e+10	1	0.5	0.874859	1	CL
69	5	1	12.6351	6.13746e+07	-5.57333e+09	5.69608e+09	1	0.5	0.874971	1	CL
69	6	1	12.3897	1.40542e+07	-5.62065e+09	5.64876e+09	1	0.5	0.874985	1	CL
68	2	0	13.2292	3.538e+09	-2.0967e+09	9.1727e+09	1	0.5	0.871118	1	CL
68	3	0	13.2386	8.10169e+08	-4.82453e+09	6.44487e+09	1	0.5	0.5	0	CL
68	4	0	12.8385	1.85521e+08	-5.44918e+09	5.82022e+09	1	0.5	0.5	0	CL
68	5	0	12.4261	4.24826e+07	-5.59222e+09	5.67719e+09	1	0.5	0.5	0	CL
68	6	0	12.182	9.72813e+06	-5.62497e+09	5.64443e+09	1	0.5	0.873021	1	CL
68	7	0	12.4308	2.22766e+06	-5.63247e+09	5.63693e+09	1	0.5	0.5	0	CL
67	2	0	13.102	2.44895e+09	-3.18575e+09	8.08365e+09	1	0.5	0.5	0	CL
67	4	1	12.5999	1.28415e+08	-5.50629e+09	5.76312e+09	1	0.5	0.874816	1	CL
66	2	0	12.9506	1.69513e+09	-3.93957e+09	7.32983e+09	1	0.5	0.874402	1	CL
66	3	0	12.6776	3.88169e+08	-5.24653e+09	6.02287e+09	1	0.5	0.5	0	CL
66	4	0	12.3921	8.8887e+07	-5.54582e+09	5.72359e+09	1	0.5	0.5	0	CL
66	5	0	12.175	2.03543e+07	-5.61435e+09	5.65506e+09	1	0.5	0.5	0	CL
64	1	0	12.953	3.54675e+09	-2.08796e+09	9.18145e+09	1	0.5	0.5	0	CL
64	2	0	12.6509	8.12172e+08	-4.82253e+09	6.44687e+09	1	0.5	0.5	0	CL
64	3	0	12.3873	1.8598e+08	-5.44872e+09	5.82068e+09	1	0.5	0.5	0	CL
74	5	0	13.9045	3.86257e+08	-5.24845e+09	6.02096e+09	1	0.5	0.874777	1	CL
73	5	1	13.2727	2.67361e+08	-5.36734e+09	5.90206e+09	1	0.5	0.874991	1	CL
73	8	1	12.958	3.21036e+06	-5.63149e+09	5.63791e+09	1	0.5	0.874158	1	CL
71	2	0	13.7891	1.06682e+10	5.03347e+09	1.63029e+10	0	0.5	0.5	0	CL
71	6	1	13.1747	2.93333e+07	-5.60537e+09	5.66404e+09	1	0.5	0.874967	1	CL
67	3	1	12.8553	5.60787e+08	-5.07392e+09	6.19549e+09	1	0.5	0.874667	1	CL
76	6	0	13.6152	1.84607e+08	-5.4501e+09	5.81931e+09	1	0.5	0.81255	1	CL
73	6	1	13.176	6.12232e+07	-5.57348e+09	5.69593e+09	1	0.5	0.874353	1	CL
71	3	0	13.562	2.44291e+09	-3.19179e+09	8.07762e+09	1	0.5	0.5	0	CL
71	5	1	12.9492	1.28098e+08	-5.5066e+09	5.7628e+09	1	0.5	0.874926	1	CL
69	3	0	13.1808	1.17045e+09	-4.46425e+09	6.80515e+09	1	0.5	0.5	0	CL
69	4	1	12.901	2.68022e+08	-5.36668e+09	5.90272e+09	1	0.5	0.874977	1	CL
66	1	0	13.2666	7.40261e+09	1.76791e+09	1.30373e+10	0	0.5	0.5	0	CL
62	1	1	12.6577	1.69932e+09	-3.93538e+09	7.33402e+09	1	0.5	0.5	0	CL
58	16	0	11.2442	10.0929	2.34278	17.843	1	0.5	0.874486	1	DG-O
58	17	0	10.4943	10.0929	2.34278	17.843	1	0.5	0.873882	1	DG-O
58	18	0	10.7887	10.0929	2.34278	17.843	1	0.5	0.5	0	DG-O
56	15	0	10.7586	10.0201	2.26993	17.7702	1	0.5	0.864469	1	DG-O
55	17	0	10.8004	9.98265	2.23253	17.7328	1	0.5	0.5	0	DG-O
55	18	0	11.5997	9.98265	2.23253	17.7328	1	0.5	0.5	0	DG-O
55	19	0	10.895	9.98265	2.23253	17.7328	1	0.5	0.5	0	DG-O
54	13	0	11.8437	9.94456	2.19444	17.6947	1	0.5	0.873488	1	DG-O
54	14	0	10.5181	9.94456	2.19444	17.6947	1	0.5	0.874803	1	DG-O
53	15	0	11.5673	9.90576	2.15563	17.6559	1	0.5	0.874242	1	DG-O
53	16	0	10.8304	9.90576	2.15563	17.6559	1	0.5	0.831055	1	DG-O
53	17	0	10.3212	9.90576	2.15563	17.6559	1	0.5	0.870936	1	DG-O
52	11	0	11.1405	9.86622	2.1161	17.6163	1	0.5	0.874729	1	DG-O
52	13	0	11.2575	9.86622	2.11609	17.6163	1	0.5	0.87171	1	DG-O
52	14	0	9.64619	9.86622	2.11609	17.6163	1	0.5	0.874323	1	DG-O
52	16	0	8.9947	9.86622	2.11609	17.6163	1	0.5	0.231369	0	DG-O
51	15	0	10.6333	9.82591	2.07578	17.576	1	0.5	0.873895	1	DG-O
51	16	0	10.03	9.82591	2.07578	17.576	1	0.5	0.871263	1	DG-O
50	10	0	11.1884	9.78481	2.03469	17.5349	1	0.5	0.874766	1	DG-O
51	17	0	10.2195	9.82591	2.07578	17.576	1	0.5	0.871916	1	DG-O
50	11	0	10.5087	9.7848	2.03468	17.5349	1	0.5	0.874047	1	DG-O
50	12	0	9.8908	9.7848	2.03467	17.5349	1	0.5	0.874407	1	DG-O
50	13	0	9.82163	9.7848	2.03467	17.5349	1	0.5	0.5	0	DG-O
50	15	0	9.03869	9.7848	2.03467	17.5349	1	0.5	0.237804	0	DG-O
49	14	0	8.69654	9.74286	1.99273	17.493	1	0.5	0.873332	1	DG-O
29	10	0	2.1131	8.65399	0.903862	16.4041	1	0.5	0.873178	1	DG-O
49	15	0	9.85383	9.74286	1.99273	17.493	1	0.5	0.872033	1	DG-O
30	10	0	2.28138	8.72436	0.97424	16.4745	1	0.5	0.872803	1	DG-O
49	16	0	9.55475	9.74286	1.99273	17.493	1	0.5	0.870905	1	DG-O
49	17	0	9.59738	9.74286	1.99273	17.493	1	0.5	0.874862	1	DG-O
48	11	0	9.69016	9.70006	1.94993	17.4502	1	0.5	0.874914	1	DG-O
48	12	0	9.26568	9.70005	1.94993	17.4502	1	0.5	0.854602	1	DG-O
31	11	0	2.16527	8.79243	1.04231	16.5426	1	0.5	0.874987	1	DG-O
48	14	0	8.45176	9.70005	1.94993	17.4502	1	0.5	0.873809	1	DG-O
31	10	0	2.62913	8.79243	1.04231	16.5426	1	0.5	0.874945	1	DG-O
48	15	0	7.38232	9.70005	1.94993	17.4502	1	0.5	0.760841	0	DG-O
47	11	0	9.33492	9.65635	1.90623	17.4065	1	0.5	0.874684	1	DG-O
47	12	0	8.6336	9.65635	1.90622	17.4065	1	0.5	0.871996	1	DG-O
47	14	0	7.69658	9.65635	1.90622	17.4065	1	0.5	0.871202	1	DG-O
47	15	0	8.96251	9.65635	1.90622	17.4065	1	0.5	0.872254	1	DG-O
47	16	0	8.54426	9.65635	1.90622	17.4065	1	0.5	0.874149	1	DG-O
46	10	0	9.61864	9.61172	1.86159	17.3618	1	0.5	0.872099	1	DG-O
46	11	0	9.23311	9.61171	1.86158	17.3618	1	0.5	0.873896	1	DG-O
46	13	0	8.20919	9.6117	1.86158	17.3618	1	0.5	0.874801	1	DG-O
46	14	0	7.2419	9.6117	1.86158	17.3618	1	0.5	0.87293	1	DG-O
45	12	0	7.80214	9.56608	1.81595	17.3162	1	0.5	0.870301	1	DG-O
45	15	0	8.00951	9.56608	1.81595	17.3162	1	0.5	0.873211	1	DG-O
44	10	0	8.75536	9.51944	1.76931	17.2696	1	0.5	0.874434	1	DG-O
44	11	0	8.12686	9.51943	1.7693	17.2696	1	0.5	0.872996	1	DG-O
44	12	0	8.08054	9.51942	1.7693	17.2695	1	0.5	0.5	0	DG-O
43	10	0	7.13081	9.47171	1.72158	17.2218	1	0.5	0.874098	1	DG-O
43	11	0	8.23687	9.4717	1.72158	17.2218	1	0.5	0.871763	1	DG-O
42	11	0	7.75637	9.42285	1.67273	17.173	1	0.5	0.873651	1	DG-O
56	14	0	11.9636	10.0201	2.26993	17.7702	1	0.5	0.874644	1	DG-O
52	17	0	8.01754	9.86622	2.11609	17.6163	1	0.5	0.828186	1	DG-O
23	5	0	4.42453	8.17685	0.426726	15.927	1	0.5	0.5	0	DG-O
50	14	0	9.25419	9.7848	2.03467	17.5349	1	0.5	0.85415	1	DG-O
50	16	0	7.67251	9.7848	2.03467	17.5349	1	0.5	0.859539	1	DG-O
50	17	0	7.83848	9.7848	2.03467	17.5349	1	0.5	0.874565	1	DG-O
28	2	0	5.08844	9.04703	1.29691	16.7972	1	0.5	0.5	0	DG-O
48	10	0	10.444	9.70007	1.94994	17.4502	1	0.5	0.874517	1	DG-O
47	10	0	9.95748	9.65636	1.90624	17.4065	1	0.5	0.874567	1	DG-O
46	12	0	8.16873	9.6117	1.86158	17.3618	1	0.5	0.5	0	DG-O
45	10	0	9.09011	9.56609	1.81596	17.3162	1	0.5	0.874764	1	DG-O
45	11	0	9.13832	9.56608	1.81595	17.3162	1	0.5	0.874655	1	DG-O
38	11	0	5.29431	9.21509	1.46496	16.9652	1	0.5	0.874521	1	DG-O
42	2	0	12.665	10.6493	2.89916	18.3994	1	0.5	0.5	0	DG-O
40	6	0	11.4161	9.32461	1.57449	17.0747	1	0.5	0.5	0	DG-O
41	10	0	7.26019	9.37284	1.62271	17.123	1	0.5	0.874933	1	DG-O
40	1	0	12.58	13.9427	6.19262	21.6929	1	0.5	0.5	0	DG-O
54	12	0	11.4427	9.94456	2.19444	17.6947	1	0.5	0.5	0	DG-O
54	16	0	9.89689	9.94456	2.19444	17.6947	1	0.5	0.224167	0	DG-O
19	0	0	1.91941	12.4576	4.70752	20.2078	0	0.5	0.5	0	DG-O
53	18	0	9.90549	9.90576	2.15563	17.6559	1	0.5	0.5	0	DG-O
20	2	0	1.65446	8.15061	0.40049	15.9007	1	0.5	0.5	0	DG-O
52	15	0	9.94003	9.86622	2.11609	17.6163	1	0.5	0.874718	1	DG-O
21	2	0	1.86203	8.27108	0.520956	16.0212	1	0.5	0.5	0	DG-O
22	3	0	1.81819	8.15162	0.401494	15.9017	1	0.5	0.5	0	DG-O
28	10	0	1.71386	8.58114	0.831015	16.3313	1	0.5	0.874974	1	DG-O
49	13	0	10.9357	9.74286	1.99273	17.493	1	0.5	0.818781	1	DG-O
30	5	0	5.11905	8.73096	0.98084	16.4811	1	0.5	0.5	0	DG-O
48	13	0	9.66121	9.70005	1.94993	17.4502	1	0.5	0.5	0	DG-O
48	16	0	8.81535	9.70005	1.94993	17.4502	1	0.5	0.87016	1	DG-O
32	11	0	2.30546	8.85834	1.10821	16.6085	1	0.5	0.85572	1	DG-O
32	10	0	3.10558	8.85834	1.10822	16.6085	1	0.5	0.874864	1	DG-O
31	1	0	8.99511	11.2729	3.52273	19.023	1	0.5	0.874989	1	DG-O
33	10	0	3.47673	8.92222	1.1721	16.6723	1	0.5	0.874889	1	DG-O
33	1	0	9.85294	11.7705	4.02033	19.5206	1	0.5	0.874877	1	DG-O
46	15	0	8.72314	9.6117	1.86158	17.3618	1	0.5	0.873942	1	DG-O
36	11	0	4.06168	9.10285	1.35272	16.853	1	0.5	0.874595	1	DG-O
35	1	0	10.6326	12.315	4.56483	20.0651	1	0.5	0.874926	1	DG-O
37	1	0	11.3129	12.9153	5.16518	20.6654	1	0.5	0.874896	1	DG-O
42	1	1	13.0757	14.7293	6.97917	22.4794	1	0.5	0.874945	1	DG-O
39	1	0	11.9364	13.5815	5.83137	21.3316	1	0.5	0.874959	1	DG-O
58	7	0	14.4097	10.0954	2.12026	18.0704	1	0.5	0.5	0	DG
58	14	0	11.6949	10.0929	2.11782	18.068	1	0.5	0.872455	1	DG
56	13	0	11.2489	10.0201	2.04497	17.9951	1	0.5	0.781556	1	DG
56	14	0	11.5387	10.0201	2.04497	17.9951	1	0.5	0.872543	1	DG
56	15	0	10.8761	10.0201	2.04497	17.9951	1	0.5	0.873835	1	DG
54	6	0	13.7299	9.95258	1.9775	17.9277	1	0.5	0.5	0	DG
55	17	0	11.2252	9.98265	2.00757	17.9577	1	0.5	0.5	0	DG
54	13	0	10.2662	9.94456	1.96948	17.9196	1	0.5	0.237786	0	DG
54	15	0	9.45321	9.94456	1.96948	17.9196	1	0.5	0.833407	1	DG
54	16	0	9.2402	9.94456	1.96948	17.9196	1	0.5	0.874925	1	DG
54	17	0	8.23455	9.94456	1.96948	17.9196	1	0.5	0.5	0	DG
53	14	0	11.1821	9.90576	1.93067	17.8808	1	0.5	0.845318	1	DG
53	15	0	10.451	9.90576	1.93067	17.8808	1	0.5	0.865586	1	DG
52	12	0	10.2315	9.86622	1.89113	17.8413	1	0.5	0.872755	1	DG
52	13	0	10.6546	9.86622	1.89113	17.8413	1	0.5	0.872165	1	DG
52	14	0	9.12934	9.86622	1.89113	17.8413	1	0.5	0.863249	1	DG
52	16	0	7.71701	9.86622	1.89113	17.8413	1	0.5	0.874214	1	DG
52	17	0	7.72645	9.86622	1.89113	17.8413	1	0.5	0.5	0	DG
51	16	0	7.27629	9.82591	1.85082	17.801	1	0.5	0.874017	1	DG
50	12	0	9.47369	9.7848	1.80971	17.7599	1	0.5	0.872958	1	DG
50	13	0	9.96772	9.7848	1.80971	17.7599	1	0.5	0.874703	1	DG
50	14	0	9.20776	9.7848	1.80971	17.7599	1	0.5	0.868744	1	DG
50	15	0	7.57387	9.7848	1.80971	17.7599	1	0.5	0.845809	1	DG
49	15	0	9.13411	9.74286	1.76777	17.7179	1	0.5	0.873109	1	DG
49	16	0	6.5231	9.74286	1.76777	17.7179	1	0.5	0.874728	1	DG
48	11	0	9.47837	9.70006	1.72497	17.6751	1	0.5	0.8747	1	DG
48	13	0	9.10872	9.70005	1.72497	17.6751	1	0.5	0.874991	1	DG
48	14	0	7.16071	9.70005	1.72497	17.6751	1	0.5	0.852662	1	DG
48	15	0	8.27607	9.70005	1.72497	17.6751	1	0.5	0.874317	1	DG
48	16	0	6.12493	9.70005	1.72497	17.6751	1	0.5	0.874629	1	DG
47	11	0	10.2062	9.65635	1.68127	17.6314	1	0.5	0.762852	0	DG
47	12	0	9.68547	9.65635	1.68126	17.6314	1	0.5	0.233704	0	DG
47	14	0	7.05956	9.65635	1.68126	17.6314	1	0.5	0.852942	1	DG
46	10	0	8.99235	9.61172	1.63663	17.5868	1	0.5	0.874633	1	DG
46	11	0	8.40289	9.61171	1.63662	17.5868	1	0.5	0.874413	1	DG
46	12	0	7.64319	9.6117	1.63662	17.5868	1	0.5	0.874573	1	DG
46	13	0	7.43746	9.6117	1.63662	17.5868	1	0.5	0.80608	1	DG
46	14	0	8.27138	9.6117	1.63662	17.5868	1	0.5	0.872089	1	DG
45	12	0	8.65959	9.56608	1.59099	17.5412	1	0.5	0.235443	0	DG
45	14	0	6.86184	9.56608	1.59099	17.5412	1	0.5	0.873291	1	DG
44	11	0	9.16595	9.51943	1.54434	17.4945	1	0.5	0.232166	0	DG
44	13	0	6.50278	9.51942	1.54434	17.4945	1	0.5	0.818034	1	DG
44	14	0	6.30254	9.51942	1.54434	17.4945	1	0.5	0.87137	1	DG
43	10	0	7.51867	9.47171	1.49662	17.4468	1	0.5	0.874139	1	DG
43	11	0	6.95381	9.4717	1.49662	17.4468	1	0.5	0.874041	1	DG
43	12	0	7.78869	9.4717	1.49661	17.4468	1	0.5	0.233906	0	DG
43	13	0	6.61567	9.4717	1.49661	17.4468	1	0.5	0.874695	1	DG
42	10	0	7.02741	9.42286	1.44778	17.3979	1	0.5	0.874426	1	DG
42	11	0	8.11505	9.42285	1.44777	17.3979	1	0.5	0.233201	0	DG
58	15	0	11.4929	10.0929	2.11782	18.068	1	0.5	0.873269	1	DG
56	4	0	14.6387	10.1925	2.21743	18.1676	1	0.5	0.864183	1	DG
56	11	0	12.1111	10.0201	2.04498	17.9952	1	0.5	0.874987	1	DG
56	12	0	11.4532	10.0201	2.04497	17.9951	1	0.5	0.874946	1	DG
54	4	0	14.3545	10.0947	2.11966	18.0698	1	0.5	0.862748	1	DG
54	11	0	11.5184	9.94457	1.96948	17.9197	1	0.5	0.874886	1	DG
53	13	0	11.3881	9.90576	1.93067	17.8808	1	0.5	0.873651	1	DG
52	15	0	9.38617	9.86622	1.89113	17.8413	1	0.5	0.873841	1	DG
51	12	0	9.69484	9.82591	1.85082	17.801	1	0.5	0.874928	1	DG
51	15	0	9.73572	9.82591	1.85082	17.801	1	0.5	0.873555	1	DG
50	10	0	10.8234	9.78481	1.80973	17.7599	1	0.5	0.874929	1	DG
49	14	0	8.06031	9.74286	1.76777	17.7179	1	0.5	0.865905	1	DG
48	12	0	8.54194	9.70005	1.72497	17.6751	1	0.5	0.874433	1	DG
30	4	0	4.18404	8.75294	0.777852	16.728	1	0.5	0.874615	1	DG
46	15	0	6.79516	9.6117	1.63662	17.5868	1	0.5	0.873922	1	DG
45	10	0	8.68485	9.56609	1.591	17.5412	1	0.5	0.874027	1	DG
45	11	0	7.92032	9.56608	1.59099	17.5412	1	0.5	0.874295	1	DG
34	0	1	10.7047	22.1899	14.2148	30.165	0	0.5	0.5	0	DG
44	12	0	6.88228	9.51942	1.54434	17.4945	1	0.5	0.872469	1	DG
42	2	0	12.1251	10.6493	2.6742	18.6244	1	0.5	0.5	0	DG
36	2	1	10.185	9.91286	1.93777	17.8879	1	0.5	0.5	0	DG
38	4	1	10.1354	9.26477	1.28968	17.2399	1	0.5	0.873219	1	DG
38	3	0	10.425	9.43006	1.45497	17.4051	1	0.5	0.5	0	DG
56	1	0	15.3489	23.9888	16.0137	31.9639	0	0.5	0.5	0	DG
56	16	0	9.74546	10.0201	2.04497	17.9951	1	0.5	0.874931	1	DG
54	12	0	10.7565	9.94456	1.96948	17.9196	1	0.5	0.874948	1	DG
54	18	0	7.61024	9.94456	1.96948	17.9196	1	0.5	0.5	0	DG
53	17	0	7.95861	9.90576	1.93067	17.8808	1	0.5	0.801948	1	DG
51	11	0	10.3332	9.82591	1.85082	17.801	1	0.5	0.873879	1	DG
52	18	0	6.66846	9.86622	1.89113	17.8413	1	0.5	0.5	0	DG
51	14	0	10.4717	9.82591	1.85082	17.801	1	0.5	0.872692	1	DG
50	16	0	6.76964	9.7848	1.80971	17.7599	1	0.5	0.874156	1	DG
49	17	0	7.84315	9.74286	1.76777	17.7179	1	0.5	0.814859	1	DG
47	10	0	9.37225	9.65636	1.68128	17.6314	1	0.5	0.874723	1	DG
44	10	0	8.285	9.51944	1.54435	17.4945	1	0.5	0.87409	1	DG
42	12	0	5.53639	9.42285	1.44777	17.3979	1	0.5	0.874953	1	DG
41	10	0	6.47747	9.37284	1.39775	17.3479	1	0.5	0.5	0	DG
60	4	0	15.2085	10.3907	2.41559	18.3658	1	0.5	0.854071	1	DG
60	6	0	14.9711	10.1754	2.20034	18.1505	1	0.5	0.872936	1	DG
58	6	0	14.6293	10.1035	2.1284	18.0786	1	0.5	0.871558	1	DG
47	13	0	8.92229	9.65635	1.68126	17.6314	1	0.5	0.873493	1	DG
45	13	0	8.18761	9.56608	1.59099	17.5412	1	0.5	0.857006	1	DG
45	15	0	6.98853	9.56608	1.59099	17.5412	1	0.5	0.807157	1	DG
34	1	1	10.0314	12.0363	4.06122	20.0114	1	0.5	0.5	0	DG
42	1	1	12.6857	14.7293	6.75421	22.7044	1	0.5	0.5	0	DG
36	1	0	10.7913	12.6076	4.63247	20.5826	1	0.5	0.5	0	DG
40	5	1	10.1326	9.33475	1.35967	17.3098	1	0.5	0.5	0	DG
40	6	0	9.85613	9.32461	1.34953	17.2997	1	0.5	0.5	0	DG
58	16	0	10.8249	10.0929	2.11782	18.068	1	0.5	0.874426	1	DG
53	5	0	13.9006	9.93815	1.96306	17.9132	1	0.5	0.5	0	DG
52	6	0	13.5562	9.8732	1.89812	17.8483	1	0.5	0.873451	1	DG
52	11	0	10.8872	9.86622	1.89113	17.8413	1	0.5	0.874998	1	DG
51	13	0	9.26487	9.82591	1.85082	17.801	1	0.5	0.873784	1	DG
49	12	0	9.22789	9.74286	1.76777	17.7179	1	0.5	0.874298	1	DG
49	13	0	8.3629	9.74286	1.76777	17.7179	1	0.5	0.873105	1	DG
26	4	0	2.3777	8.44897	0.473881	16.4241	1	0.5	0.812197	1	DG
28	4	0	3.91193	8.60602	0.630937	16.5811	1	0.5	0.870748	1	DG
47	16	0	7.40675	9.65635	1.68126	17.6314	1	0.5	0.223318	0	DG
32	4	0	5.39588	8.89115	0.916066	16.8662	1	0.5	0.874733	1	DG
42	13	0	6.0872	9.42285	1.44777	17.3979	1	0.5	0.874001	1	DG
41	11	0	7.58901	9.37283	1.39774	17.3479	1	0.5	0.874964	1	DG
56	6	0	14.1634	10.0293	2.05418	18.0044	1	0.5	0.865317	1	DG
44	11	0	11.6996	9.7775	-3.01114	22.5662	1	0.5	0.5	0	DGCC
40	3	0	11.1058	9.81167	-2.97698	22.6003	1	0.5	0.5	0	DGCC
39	2	0	11.0662	10.505	-2.28362	23.2937	1	0.5	0.5	0	DGCC
38	1	0	10.5853	13.4748	0.686123	26.2634	1	0.5	0.5	0	DGCC
38	8	0	8.72351	9.4505	-3.33815	22.2391	1	0.5	0.5	0	DGCC
36	9	0	16.2801	9.32974	-3.45891	22.1184	1	0.5	0.5	0	DGCC
35	5	0	2.25819	9.27618	-3.51247	22.0648	1	0.5	0.5	0	DGCC
31	6	0	2.49602	8.99767	-3.79098	21.7863	1	0.5	0.5	0	DGCC
40	2	0	11.4719	10.6329	-2.15578	23.4215	1	0.5	0.5	0	DGCC
38	3	0	10.4048	9.66533	-3.12332	22.454	1	0.5	0.5	0	DGCC
39	9	0	6.48743	9.50836	-3.28029	22.297	1	0.5	0.5	0	DGCC
36	2	0	9.79327	10.1397	-2.64893	22.9284	1	0.5	0.5	0	DGCC
36	6	0	9.09656	9.33202	-3.45663	22.1207	1	0.5	0.5	0	DGCC
19	0	0	4.0136	12.5851	-0.203558	25.3737	1	0.5	0.5	0	DGCC
29	6	0	2.50789	8.84864	-3.94001	21.6373	1	0.5	0.5	0	DGCC
31	5	0	6.98561	8.79951	-0.277098	17.8761	1	0.5	0.5	0	DGDG-O
35	5	0	8.19676	9.0537	-0.0229069	18.1303	1	0.5	0.5	0	DGDG-O
41	3	0	10.994	9.63735	0.560741	18.714	1	0.5	0.5	0	DGDG-O
30	4	0	4.81256	8.75294	-0.323667	17.8295	1	0.5	0.5	0	DGDG-O
26	5	0	8.86936	8.4323	-0.644302	17.5089	1	0.5	0.5	0	DGDG-O
27	1	0	5.17681	10.3868	1.31019	19.4634	1	0.5	0.5	0	DGDG-O
49	8	0	8.45832	9.74316	-5.99326	25.4796	1	0.5	0.5	0	DGDG
41	7	0	5.70304	9.37358	-6.36284	25.11	1	0.5	0.5	0	DGDG
29	4	0	5.62408	8.68065	-7.05577	24.4171	1	0.5	0.5	0	DGDG
28	0	0	6.80546	17.303	1.56661	33.0394	1	0.5	0.5	0	DGDG
49	7	0	8.74565	9.74417	-5.99225	25.4806	1	0.5	0.5	0	DGDG
30	2	0	2.73398	9.25934	-6.47708	24.9958	1	0.5	0.5	0	DGDG
28	1	0	6.60531	10.5969	-5.13947	26.3334	1	0.5	0.5	0	DGDG
30	3	0	4.8644	8.84801	-6.88841	24.5844	1	0.5	0.5	0	DGDG
26	0	0	6.4596	16.0229	0.286438	31.7593	1	0.5	0.5	0	DGDG
36	5	0	6.41091	9.11285	-6.62357	24.8493	1	0.5	0.5	0	DGDG
29	1	0	5.80176	10.8141	-4.92233	26.5505	1	0.5	0.5	0	DGDG
36	6	0	6.02979	9.10516	-6.63126	24.8416	1	0.5	0.5	0	DGDG
34	3	0	6.75239	9.14722	-6.58919	24.8836	1	0.5	0.5	0	DGDG
34	4	0	6.54549	9.02187	-6.71455	24.7583	1	0.5	0.5	0	DGDG
34	5	0	5.62278	8.9929	-6.74352	24.7293	1	0.5	0.5	0	DGDG
33	3	0	6.72641	9.07436	-6.66206	24.8108	1	0.5	0.5	0	DGDG
32	2	0	6.48115	9.47265	-6.26377	25.2091	1	0.5	0.5	0	DGDG
32	3	0	6.12875	9.00032	-6.7361	24.7367	1	0.5	0.5	0	DGDG
50	13	0	8.17934	9.7848	-2.96318	22.5328	1	0.5	0.5	0	DGGA
45	12	0	5.27035	9.56608	-3.1819	22.3141	1	0.5	0.5	0	DGGA
41	12	0	9.53584	9.37283	-3.37515	22.1208	1	0.5	0.5	0	DGGA
33	4	0	13.343	8.95738	-3.79059	21.7054	1	0.5	0.5	0	DGGA
37	2	0	6.13179	10.0277	-2.72026	22.7757	1	0.5	0.5	0	DGGA
53	15	0	15.0194	9.90576	-2.84222	22.6537	1	0.5	0.5	0	DGGA
41	13	0	8.86936	9.37283	-3.37515	22.1208	1	0.5	0.5	0	DGGA
38	1	0	9.97865	13.2395	0.491524	25.9875	1	0.5	0.5	0	DGGA
36	1	0	8.04379	12.6076	-0.14042	25.3555	1	0.5	0.5	0	DGGA
36	2	0	6.85015	9.91286	-2.83512	22.6608	1	0.5	0.5	0	DGGA
54	7	0	12.2265	9.94642	-2.80156	22.6944	1	0.5	0.5	0	DGGA
34	1	0	6.92264	12.0363	-0.711667	24.7843	1	0.5	0.5	0	DGGA
41	12	0	4.20427	9.61992	-1.80478	21.0446	1	0.5	0.5	0	DGTS
38	2	0	10.6265	10.3805	-1.04421	21.8052	1	0.5	0.5	0	DGTS
39	9	0	5.59223	9.50836	-1.91634	20.9331	1	0.5	0.5	0	DGTS
37	9	0	6.052	9.39088	-2.03382	20.8156	1	0.5	0.5	0	DGTS
34	1	0	9.54322	12.2543	0.829582	23.679	1	0.5	0.872818	1	DGTS
32	1	0	8.64765	11.7249	0.300155	23.1495	1	0.5	0.874288	1	DGTS
45	14	0	5.6716	9.82765	-1.59705	21.2523	1	0.5	0.5	0	DGTS
38	1	0	11.137	13.4748	2.05007	24.8995	1	0.5	0.874972	1	DGTS
38	8	0	10.1105	9.4505	-1.9742	20.8752	1	0.5	0.5	0	DGTS
38	10	0	7.10831	9.45037	-1.97433	20.8751	1	0.5	0.5	0	DGTS
36	1	0	10.3788	12.8344	1.40972	24.2591	1	0.5	0.87493	1	DGTS
30	1	0	7.61993	11.2376	-0.187106	22.6623	1	0.5	0.874993	1	DGTS
53	9	0	5.58909	9.90585	-11.7552	31.5669	1	0.5	0.5	0	DLCL
46	12	0	6.52318	9.6117	-12.0494	31.2728	1	0.5	0.5	0	DLCL
40	6	0	2.08088	9.32461	-12.3365	30.9857	1	0.5	0.5	0	DLCL
38	6	0	4.68433	9.21774	-12.4434	30.8788	1	0.5	0.5	0	DLCL
34	3	0	2.57887	9.14722	-12.5139	30.8083	1	0.5	0.5	0	DLCL
48	14	0	6.08848	9.70005	-11.961	31.3611	1	0.5	0.5	0	DLCL
44	11	0	6.19458	9.51943	-12.1417	31.1805	1	0.5	0.5	0	DLCL
38	5	0	4.86432	9.22657	-12.4345	30.8877	1	0.5	0.5	0	DLCL
32	0	0	5.53349	20.3587	-1.30239	42.0198	1	0.5	0.5	0	DLCL
54	4	0	8.75614	10.0947	-11.5663	31.7558	1	0.5	0.5	0	DLCL
34	1	0	5.68157	12.0363	-9.62479	33.6974	1	0.5	0.5	0	DLCL
50	3	0	12.1568	10.2776	-0.371452	20.9267	1	0.5	0.874997	1	DMPE
48	15	0	7.00695	9.70005	-0.94901	20.3491	1	0.5	0.5	0	DMPE
46	12	0	7.9444	9.6117	-1.03736	20.2608	1	0.5	0.5	0	DMPE
46	14	0	6.60796	9.6117	-1.03736	20.2608	1	0.5	0.5	0	DMPE
44	5	0	11.1754	9.53681	-1.11225	20.1859	1	0.5	0.874993	1	DMPE
44	6	0	10.9905	9.52344	-1.12562	20.1725	1	0.5	0.5	0	DMPE
44	7	0	10.263	9.52035	-1.12871	20.1694	1	0.5	0.874796	1	DMPE
44	11	0	7.25862	9.51943	-1.12964	20.1685	1	0.5	0.5	0	DMPE
42	0	0	11.375	32.3825	21.7334	43.0315	0	0.5	0.5	0	DMPE
42	2	0	11.6931	10.6493	0.000218275	21.2983	1	0.5	0.874929	1	DMPE
42	3	0	11.4421	9.70631	-0.942758	20.3554	1	0.5	0.874946	1	DMPE
42	4	0	11.2124	9.48836	-1.1607	20.1374	1	0.5	0.165114	0	DMPE
42	5	0	10.7786	9.43799	-1.21107	20.0871	1	0.5	0.874966	1	DMPE
42	6	0	10.2716	9.42635	-1.22271	20.0754	1	0.5	0.874999	1	DMPE
40	0	0	10.6874	29.3162	18.6672	39.9653	0	0.5	0.873267	1	DMPE
40	1	0	11.6885	13.9427	3.29369	24.5918	1	0.5	0.874946	1	DMPE
40	2	0	11.0554	10.3896	-0.259445	21.0387	1	0.5	0.874947	1	DMPE
40	4	0	10.5272	9.37862	-1.27044	20.0277	1	0.5	0.873226	1	DMPE
40	5	0	9.67456	9.33475	-1.31431	19.9838	1	0.5	0.874922	1	DMPE
40	7	0	8.60992	9.32227	-1.32679	19.9713	1	0.5	0.874341	1	DMPE
40	10	0	6.87949	9.32158	-1.32749	19.9706	1	0.5	0.874837	1	DMPE
38	0	0	9.88177	26.6277	15.9786	37.2767	0	0.5	0.766222	1	DMPE
38	1	0	11.3027	13.2395	2.59044	23.8886	1	0.5	0.873863	1	DMPE
38	2	0	10.339	10.1452	-0.503852	20.7943	1	0.5	0.5	0	DMPE
38	4	0	9.26499	9.26477	-1.38429	19.9138	1	0.5	0.873934	1	DMPE
38	5	0	8.6911	9.22657	-1.42249	19.8756	1	0.5	0.5	0	DMPE
38	6	0	8.48345	9.21774	-1.43132	19.8668	1	0.5	0.873346	1	DMPE
38	7	0	7.66251	9.2157	-1.43336	19.8648	1	0.5	0.874842	1	DMPE
37	4	0	9.00925	9.20609	-1.44297	19.8552	1	0.5	0.874973	1	DMPE
37	5	0	8.25559	9.17044	-1.47862	19.8195	1	0.5	0.874775	1	DMPE
37	6	0	7.98746	9.1622	-1.48686	19.8113	1	0.5	0.873265	1	DMPE
36	0	0	9.03919	24.2668	13.6178	34.9159	0	0.5	0.829185	1	DMPE
36	1	0	10.221	12.6076	1.95849	23.2566	1	0.5	0.5	0	DMPE
36	2	0	9.76467	9.91286	-0.736206	20.5619	1	0.5	0.864569	1	DMPE
36	3	0	9.35108	9.29006	-1.35901	19.9391	1	0.5	0.5	0	DMPE
36	4	0	8.5621	9.14611	-1.50295	19.7952	1	0.5	0.5	0	DMPE
36	5	0	8.13775	9.11285	-1.53622	19.7619	1	0.5	0.5	0	DMPE
36	6	0	7.55427	9.10516	-1.54391	19.7542	1	0.5	0.5	0	DMPE
36	7	0	6.69922	9.10338	-1.54568	19.7524	1	0.5	0.5	0	DMPE
35	1	0	9.73684	12.315	1.6659	22.964	1	0.5	0.869096	1	DMPE
35	2	0	9.24707	9.80027	-0.848795	20.4493	1	0.5	0.5	0	DMPE
35	3	0	9.04861	9.21907	-1.42999	19.8681	1	0.5	0.864092	1	DMPE
35	4	0	8.41675	9.08474	-1.56432	19.7338	1	0.5	0.5	0	DMPE
35	5	0	7.56595	9.0537	-1.59537	19.7028	1	0.5	0.874992	1	DMPE
34	1	0	9.42485	12.0363	1.38724	22.6854	1	0.5	0.874464	1	DMPE
34	2	0	9.07624	9.6896	-0.959466	20.3387	1	0.5	0.874601	1	DMPE
34	3	0	8.59663	9.14722	-1.50184	19.7963	1	0.5	0.873737	1	DMPE
34	4	0	7.77079	9.02187	-1.62719	19.6709	1	0.5	0.5	0	DMPE
34	6	0	6.77314	8.9862	-1.66286	19.6353	1	0.5	0.5	0	DMPE
33	1	0	8.99037	11.7705	1.12139	22.4195	1	0.5	0.874961	1	DMPE
33	2	0	8.29014	9.5805	-1.06856	20.2296	1	0.5	0.5	0	DMPE
32	0	0	9.32829	20.3587	9.70964	31.0078	0	0.5	0.874602	1	DMPE
32	1	0	8.72808	11.5163	0.867248	22.1654	1	0.5	0.5	0	DMPE
32	2	0	7.803	9.47265	-1.17641	20.1217	1	0.5	0.5	0	DMPE
31	1	0	8.14474	11.2729	0.623787	21.9219	1	0.5	0.874659	1	DMPE
30	0	0	8.42839	18.7396	8.09053	29.3887	1	0.5	0.218976	0	DMPE
30	1	0	7.60046	11.0391	0.390026	21.6882	1	0.5	0.5	0	DMPE
28	0	0	7.44809	17.303	6.65396	27.9521	1	0.5	0.874328	1	DMPE
54	7	0	11.904	9.94642	-0.702647	20.5955	1	0.5	0.874941	1	DMPE
44	13	0	6.30246	9.51942	-1.12964	20.1685	1	0.5	0.874821	1	DMPE
42	1	0	10.6618	14.7293	4.08023	25.3784	1	0.5	0.5	0	DMPE
41	1	0	10.6089	14.3248	3.67574	24.9739	1	0.5	0.874552	1	DMPE
40	6	0	9.05688	9.32461	-1.32445	19.9737	1	0.5	0.845498	1	DMPE
39	1	0	11.4753	13.5815	2.93243	24.2306	1	0.5	0.87499	1	DMPE
38	3	0	9.77849	9.43006	-1.21901	20.0791	1	0.5	0.791069	1	DMPE
37	3	0	9.60957	9.36034	-1.28873	20.0094	1	0.5	0.874856	1	DMPE
34	0	0	9.16066	22.1899	11.5409	32.839	0	0.5	0.5	0	DMPE
34	5	0	7.50957	8.9929	-1.65616	19.642	1	0.5	0.5	0	DMPE
31	2	0	7.40971	9.36571	-1.28336	20.0148	1	0.5	0.5	0	DMPE
39	6	0	8.77169	9.27185	-1.37721	19.9209	1	0.5	0.829687	1	DMPE
31	0	0	8.94489	19.5246	8.87551	30.1736	1	0.5	0.5	0	DMPE
29	0	0	6.80328	18.0002	7.35114	28.6493	0	0.5	0.874858	1	DMPE
51	15	0	6.41091	9.82591	-0.823158	20.475	1	0.5	0.873859	1	DMPE
51	16	0	6.10441	9.82591	-0.823158	20.475	1	0.5	0.874931	1	DMPE
49	14	0	6.39919	9.74286	-0.906206	20.3919	1	0.5	0.874625	1	DMPE
47	7	0	10.0347	9.65749	-0.991573	20.3066	1	0.5	0.874813	1	DMPE
47	13	0	6.26849	9.65635	-0.992715	20.3054	1	0.5	0.874955	1	DMPE
44	7	0	11.6996	9.52035	-1.12871	20.1694	1	0.5	0.5	0	DMPE
43	1	0	11.5184	15.158	4.50893	25.8071	1	0.5	0.103497	0	DMPE
43	7	0	8.23455	9.47257	-1.1765	20.1216	1	0.5	0.873518	1	DMPE
42	5	0	10.451	9.43799	-1.21107	20.0871	1	0.5	0.870692	1	DMPE
41	5	0	9.38617	9.38696	-1.26211	20.036	1	0.5	0.874967	1	DMPE
40	4	0	8.55614	9.37862	-1.27044	20.0277	1	0.5	0.5	0	DMPE
39	8	0	6.7991	9.26916	-1.3799	19.9182	1	0.5	0.87493	1	DMPE
38	5	0	9.13411	9.22657	-1.42249	19.8756	1	0.5	0.874454	1	DMPE
38	6	0	6.5231	9.21774	-1.43132	19.8668	1	0.5	0.5	0	DMPE
37	3	0	9.10872	9.36034	-1.28873	20.0094	1	0.5	0.874357	1	DMPE
37	5	0	8.27607	9.17044	-1.47862	19.8195	1	0.5	0.5	0	DMPE
37	7	0	6.55991	9.1603	-1.48877	19.8094	1	0.5	0.873926	1	DMPE
36	1	0	10.2062	12.6076	1.95849	23.2566	1	0.5	0.874967	1	DMPE
36	2	0	9.68547	9.91286	-0.736206	20.5619	1	0.5	0.5	0	DMPE
36	4	0	8.92328	9.14611	-1.50295	19.7952	1	0.5	0.140958	0	DMPE
35	4	0	8.27138	9.08474	-1.56432	19.7338	1	0.5	0.158471	0	DMPE
34	4	0	6.86184	9.02187	-1.62719	19.6709	1	0.5	0.5	0	DMPE
33	4	0	6.50511	8.95738	-1.69168	19.6064	1	0.5	0.225198	0	DMPE
32	2	0	7.78869	9.47265	-1.17641	20.1217	1	0.5	0.848983	0	DMPE
32	3	0	6.61567	9.00032	-1.64875	19.6494	1	0.5	0.5	0	DMPE
31	1	0	8.11505	11.2729	0.623787	21.9219	1	0.5	0.82706	1	DMPE
29	0	0	6.02356	18.0002	7.35114	28.6493	0	0.5	0.5	0	DMPE
49	12	0	5.66855	9.74286	-0.906205	20.3919	1	0.5	0.874909	1	DMPE
49	13	0	6.80659	9.74286	-0.906206	20.3919	1	0.5	0.874999	1	DMPE
47	14	0	5.54499	9.65635	-0.992716	20.3054	1	0.5	0.856835	1	DMPE
45	13	0	6.57436	9.56608	-1.08299	20.2151	1	0.5	0.872172	1	DMPE
43	11	0	6.30085	9.4717	-1.17736	20.1208	1	0.5	0.874847	1	DMPE
41	6	0	7.90978	9.37609	-1.27297	20.0252	1	0.5	0.874903	1	DMPE
41	8	0	6.66846	9.373	-1.27606	20.0221	1	0.5	0.874566	1	DMPE
40	5	0	9.71778	9.33475	-1.31431	19.9838	1	0.5	0.873916	1	DMPE
39	1	0	9.9528	13.5815	2.93243	24.2306	1	0.5	0.87375	1	DMPE
39	4	0	9.20532	9.32225	-1.32681	19.9713	1	0.5	0.874939	1	DMPE
38	4	0	7.70885	9.26477	-1.38429	19.9138	1	0.5	0.5	0	DMPE
38	7	0	7.84315	9.2157	-1.43336	19.8648	1	0.5	0.5	0	DMPE
37	4	0	8.9916	9.20609	-1.44297	19.8552	1	0.5	0.5	0	DMPE
36	3	0	8.92229	9.29006	-1.35901	19.9391	1	0.5	0.5	0	DMPE
35	5	0	6.81124	9.0537	-1.59537	19.7028	1	0.5	0.5	0	DMPE
34	2	0	8.65392	9.6896	-0.959466	20.3387	1	0.5	0.5	0	DMPE
34	3	0	8.18761	9.14722	-1.50184	19.7963	1	0.5	0.87498	1	DMPE
34	5	0	6.98853	8.9929	-1.65616	19.642	1	0.5	0.5	0	DMPE
32	1	0	8.71432	11.5163	0.867248	22.1654	1	0.5	0.867515	1	DMPE
30	1	0	7.6079	11.0391	0.390026	21.6882	1	0.5	0.5	0	DMPE
49	15	0	5.62278	9.74286	-0.906206	20.3919	1	0.5	0.5	0	DMPE
47	6	0	10.8249	9.66129	-0.987771	20.3104	1	0.5	0.874917	1	DMPE
48	13	0	6.72641	9.70005	-0.94901	20.3491	1	0.5	0.874997	1	DMPE
47	12	0	6.48115	9.65635	-0.992715	20.3054	1	0.5	0.5	0	DMPE
45	2	0	11.6544	11.0752	0.426115	21.7242	1	0.5	0.5	0	DMPE
45	5	0	10.8729	9.58471	-1.06436	20.2338	1	0.5	0.5	0	DMPE
43	2	0	10.7687	10.7859	0.136856	21.435	1	0.5	0.5	0	DMPE
43	6	0	8.85179	9.47545	-1.17361	20.1245	1	0.5	0.5	0	DMPE
43	10	0	6.57304	9.47171	-1.17735	20.1208	1	0.5	0.5	0	DMPE
42	4	0	11.6746	9.48836	-1.1607	20.1374	1	0.5	0.5	0	DMPE
43	12	0	2.16904	9.4717	-1.17736	20.1208	1	0.5	0.873518	1	DMPE
41	3	0	10.6539	9.63735	-1.01172	20.2864	1	0.5	0.5	0	DMPE
41	4	0	8.95803	9.43396	-1.2151	20.083	1	0.5	0.874961	1	DMPE
40	6	0	9.03203	9.32461	-1.32445	19.9737	1	0.5	0.5	0	DMPE
39	3	0	8.8106	9.49937	-1.14969	20.1484	1	0.5	0.5	0	DMPE
39	5	0	8.57087	9.28131	-1.36775	19.9304	1	0.5	0.874001	1	DMPE
39	6	0	6.98455	9.27185	-1.37721	19.9209	1	0.5	0.874903	1	DMPE
39	7	0	7.66045	9.26967	-1.3794	19.9187	1	0.5	0.872892	1	DMPE
38	1	0	9.50989	13.2395	2.59044	23.8886	1	0.5	0.874843	1	DMPE
38	2	0	9.22789	10.1452	-0.503852	20.7943	1	0.5	0.5	0	DMPE
38	3	0	9.96599	9.43006	-1.21901	20.0791	1	0.5	0.5	0	DMPE
36	6	0	7.40675	9.10516	-1.54391	19.7542	1	0.5	0.874938	1	DMPE
35	3	0	8.19917	9.21907	-1.42999	19.8681	1	0.5	0.832948	1	DMPE
34	1	0	9.60646	12.0363	1.38724	22.6854	1	0.5	0.761811	1	DMPE
25	8	0	8.02237	8.34593	-2.30313	18.995	1	0.5	0.874454	1	DMPE
33	1	0	8.99743	11.7705	1.12139	22.4195	1	0.5	0.5	0	DMPE
33	3	0	7.21063	9.07436	-1.5747	19.7234	1	0.5	0.5	0	DMPE
32	0	0	9.30216	20.3587	9.70964	31.0078	0	0.5	0.874833	1	DMPE
31	3	0	6.0872	8.92493	-1.72414	19.574	1	0.5	0.874949	1	DMPE
15	0	1	1.80044	10.8359	-16.9832	38.655	1	0.5	0.873328	1	FA
18	10	0	0.946676	7.66393	-20.1552	35.483	1	0.5	0.5	0	FA
18	1	1	12.6397	8.67363	-19.1454	36.4927	1	0.5	0.836683	1	FA
18	0	1	3.26501	12.0327	-15.7864	39.8518	1	0.5	0.842537	1	FA
22	6	1	1.65302	8.08138	-19.7377	35.9005	1	0.5	0.5	0	FA
22	2	1	3.15229	8.38821	-19.4309	36.2073	1	0.5	0.841518	1	FA
24	12	0	1.44684	8.26113	-19.5579	36.0802	1	0.5	0.5	0	FA
23	1	1	4.53402	9.59945	-18.2196	37.4185	1	0.5	0.86329	1	FA
24	1	1	5.13161	9.78992	-18.0292	37.609	1	0.5	0.865229	1	FA
26	3	1	4.61418	8.52107	-19.298	36.3401	1	0.5	0.87499	1	FA
26	0	1	7.73625	16.0229	-11.7962	43.8419	1	0.5	0.871021	1	FA
48	0	0	14.3319	44.463	16.6439	72.2821	0	0.5	0.868505	1	FA
50	19	0	6.0011	9.7848	-18.0343	37.6039	1	0.5	0.5	0	FA
45	0	0	13.764	37.8175	9.99844	65.6366	1	0.5	0.857737	1	FA
47	27	0	3.87521	9.65635	-18.1627	37.4754	1	0.5	0.5	0	FA
14	0	1	0.87982	10.4555	-17.3636	38.2746	1	0.5	0.814447	1	FA
16	2	1	1.60506	7.62264	-20.1964	35.4417	1	0.5	0.87476	1	FA
16	0	1	1.55431	11.224	-16.5951	39.0431	1	0.5	0.87005	1	FA
17	1	0	2.14489	8.48753	-19.3315	36.3066	1	0.5	0.86809	1	FA
17	0	1	2.41521	11.6222	-16.1969	39.4413	1	0.5	0.5	0	FA
18	3	1	1.6326	7.71786	-20.1012	35.5369	1	0.5	0.873309	1	FA
19	1	1	2.69951	8.85815	-18.9609	36.6772	1	0.5	0.866687	1	FA
19	0	1	3.29363	12.4576	-15.3614	40.2767	1	0.5	0.5	0	FA
20	6	0	1.64344	7.88341	-19.9357	35.7025	1	0.5	0.5	0	FA
20	5	1	1.97531	7.88595	-19.9331	35.705	1	0.5	0.5	0	FA
20	4	1	1.77282	7.89696	-19.9221	35.716	1	0.5	0.870584	1	FA
20	3	1	2.00982	7.94458	-19.8745	35.7637	1	0.5	0.87396	1	FA
20	2	1	2.55533	8.15061	-19.6685	35.9697	1	0.5	0.87366	1	FA
20	0	1	3.91584	12.8992	-14.9198	40.7183	1	0.5	0.873124	1	FA
21	1	1	3.37803	9.22636	-18.5927	37.0454	1	0.5	0.874943	1	FA
21	0	1	4.49918	13.3596	-14.4595	41.1787	1	0.5	0.860388	1	FA
22	5	1	1.87172	8.0843	-19.7348	35.9034	1	0.5	0.5	0	FA
22	0	1	5.25495	13.841	-13.9781	41.6601	1	0.5	0.861844	1	FA
23	0	1	5.83034	14.3456	-13.4735	42.1647	1	0.5	0.869808	1	FA
25	13	0	1.30872	8.34587	-19.4732	36.165	1	0.5	0.5	0	FA
24	6	1	2.0489	8.26214	-19.5569	36.0812	1	0.5	0.5	0	FA
24	5	1	2.38728	8.26549	-19.5536	36.0846	1	0.5	0.5	0	FA
24	4	1	2.8362	8.28	-19.5391	36.0991	1	0.5	0.872314	1	FA
24	3	1	3.43111	8.34279	-19.4763	36.1619	1	0.5	0.87352	1	FA
24	2	1	4.19575	8.61447	-19.2046	36.4335	1	0.5	0.874793	1	FA
24	0	1	6.56136	14.8758	-12.9433	42.6949	1	0.5	0.874565	1	FA
25	1	1	5.83733	9.9841	-17.835	37.8032	1	0.5	0.874148	1	FA
25	0	1	6.96015	15.4341	-12.385	43.2531	1	0.5	0.869263	1	FA
26	2	1	5.50245	8.83302	-18.9861	36.6521	1	0.5	0.874752	1	FA
26	1	1	6.46228	10.1828	-17.6363	38.0019	1	0.5	0.865752	1	FA
32	10	0	4.41143	8.85834	-18.9607	36.6774	1	0.5	0.5	0	FA
35	16	0	2.65569	9.04437	-18.7747	36.8634	1	0.5	0.5	0	FA
35	14	0	1.15115	9.04437	-18.7747	36.8634	1	0.5	0.5	0	FA
36	10	1	6.50618	9.10285	-18.7162	36.9219	1	0.5	0.5	0	FA
42	0	0	13.1786	32.3825	4.56339	60.2016	1	0.5	0.870173	1	FA
13	0	1	1.60022	10.0803	-17.7388	37.8994	1	0.5	0.5	0	FA
14	3	0	1.68808	7.18312	-20.636	35.0022	1	0.5	0.5	0	FA
14	1	1	1.49175	7.90798	-19.9111	35.7271	1	0.5	0.846784	1	FA
15	4	0	1.58	7.29557	-20.5235	35.1146	1	0.5	0.873791	1	FA
15	1	0	1.66296	8.10602	-19.7131	35.9251	1	0.5	0.870205	1	FA
16	4	0	1.5241	7.43027	-20.3888	35.2493	1	0.5	0.104035	0	FA
16	1	0	1.45459	8.29873	-19.5203	36.1178	1	0.5	0.872065	1	FA
18	2	1	1.85911	7.89729	-19.9218	35.7164	1	0.5	0.874998	1	FA
19	2	1	2.20597	8.02623	-19.7928	35.8453	1	0.5	0.874996	1	FA
20	1	1	3.10051	9.04208	-18.777	36.8612	1	0.5	0.873645	1	FA
21	3	1	2.42664	8.0503	-19.7688	35.8694	1	0.5	0.874253	1	FA
22	4	1	2.23804	8.09694	-19.7221	35.916	1	0.5	0.872298	1	FA
22	3	1	2.6503	8.15162	-19.6675	35.9707	1	0.5	0.874582	1	FA
22	1	1	4.12586	9.41187	-18.4072	37.2309	1	0.5	0.861718	1	FA
23	7	0	2.60884	8.173	-19.6461	35.9921	1	0.5	0.5	0	FA
25	8	0	2.55528	8.34593	-19.4731	36.165	1	0.5	0.5	0	FA
28	8	0	5.81511	8.58121	-19.2379	36.4003	1	0.5	0.5	0	FA
28	7	1	5.95818	8.58144	-19.2376	36.4005	1	0.5	0.5	0	FA
34	9	1	5.8674	8.98421	-18.8349	36.8033	1	0.5	0.5	0	FA
47	26	0	2.13498	9.65635	-18.1627	37.4754	1	0.5	0.5	0	FA
59	19	0	8.49046	10.1284	-3.59622	23.853	1	0.5	0.5	0	FAHFA
57	17	0	7.64359	10.0568	-3.66781	23.7814	1	0.5	0.5	0	FAHFA
57	19	0	7.46445	10.0568	-3.66781	23.7814	1	0.5	0.5	0	FAHFA
55	14	0	8.29249	9.98265	-3.74196	23.7073	1	0.5	0.5	0	FAHFA
54	9	0	10.4049	9.94466	-3.77995	23.6693	1	0.5	0.5	0	FAHFA
54	10	0	10.1239	9.94458	-3.78003	23.6692	1	0.5	0.5	0	FAHFA
53	13	0	8.24856	9.90576	-3.81886	23.6304	1	0.5	0.5	0	FAHFA
48	9	0	8.25791	9.70012	-4.0245	23.4247	1	0.5	0.5	0	FAHFA
47	5	0	11.2289	9.67774	-4.04687	23.4024	1	0.5	0.5	0	FAHFA
29	8	0	2.67308	8.65406	-5.07055	22.3787	1	0.5	0.5	0	FAHFA
30	8	0	2.49212	8.72444	-5.00017	22.4491	1	0.5	0.5	0	FAHFA
46	9	0	7.18697	9.61176	-4.11285	23.3364	1	0.5	0.5	0	FAHFA
32	0	0	5.60231	20.3587	6.63409	34.0833	0	0.5	0.5	0	FAHFA
34	2	0	2.18383	9.6896	-4.03502	23.4142	1	0.5	0.5	0	FAHFA
60	15	0	10.6785	10.1633	-3.56133	23.8879	1	0.5	0.5	0	FAHFA
57	15	0	8.5818	10.0568	-3.66781	23.7814	1	0.5	0.5	0	FAHFA
17	3	0	19.4258	7.5956	-6.12901	21.3202	1	0.5	0.5	0	FAHFA
47	4	0	11.2405	9.74891	-3.9757	23.4735	1	0.5	0.5	0	FAHFA
46	8	0	7.5764	9.61195	-4.11266	23.3366	1	0.5	0.5	0	FAHFA
59	17	0	8.2525	10.1284	-3.59622	23.853	1	0.5	0.5	0	FAHFA
59	18	0	7.96507	10.1284	-3.59622	23.853	1	0.5	0.5	0	FAHFA
59	20	0	7.67058	10.1284	-3.59622	23.853	1	0.5	0.5	0	FAHFA
54	13	0	8.59181	9.94456	-3.78005	23.6692	1	0.5	0.5	0	FAHFA
45	9	0	6.79936	9.56613	-4.15848	23.2907	1	0.5	0.5	0	FAHFA
38	2	0	2.85451	10.1452	-3.5794	23.8698	1	0.5	0.5	0	FAHFA
44	12	0	5.25627	9.51942	-8.67158	27.7104	1	0.5	0.5	0	GPNAE
40	6	0	4.29662	9.32461	-8.86639	27.5156	1	0.5	0.864041	1	GPNAE
24	5	0	1.93183	8.26549	-9.92551	26.4565	1	0.5	0.5	0	GPNAE
26	6	0	2.07693	8.42845	-9.76255	26.6195	1	0.5	0.5	0	GPNAE
35	5	0	4.99161	9.0537	-9.1373	27.2447	1	0.5	0.5	0	GPNAE
24	6	0	1.69914	8.26214	-9.92886	26.4531	1	0.5	0.5	0	GPNAE
47	5	0	11.2235	9.67774	-8.51326	27.8687	1	0.5	0.5	0	GPNAE
47	6	0	10.4145	9.66129	-8.52971	27.8523	1	0.5	0.869804	1	GPNAE
39	6	0	7.62049	9.27185	-8.91915	27.4629	1	0.5	0.5	0	GPNAE
49	7	0	11.4882	9.74417	-8.44683	27.9352	1	0.5	0.865209	1	GPNAE
47	4	0	11.9409	9.74891	-8.44209	27.9399	1	0.5	0.5	0	GPNAE
47	5	0	11.2885	9.67774	-8.51326	27.8687	1	0.5	0.874038	1	GPNAE
46	1	0	12.2699	16.6086	-1.58241	34.7996	1	0.5	0.5	0	GPNAE
45	1	0	11.9687	16.0956	-2.09543	34.2866	1	0.5	0.872172	1	GPNAE
46	9	0	10.895	9.61176	-8.57924	27.8028	1	0.5	0.874214	1	GPNAE
45	3	0	11.8437	9.91486	-8.27614	28.1059	1	0.5	0.867452	1	GPNAE
45	7	0	9.68782	9.56707	-8.62393	27.7581	1	0.5	0.874037	1	GPNAE
44	7	0	10.3212	9.52035	-8.67065	27.7114	1	0.5	0.5	0	GPNAE
44	10	0	9.87655	9.51944	-8.67156	27.7104	1	0.5	0.873966	1	GPNAE
43	5	0	9.94173	9.48792	-8.70308	27.6789	1	0.5	0.780253	1	GPNAE
42	5	0	10.6333	9.43799	-8.75301	27.629	1	0.5	0.874375	1	GPNAE
42	7	0	9.83099	9.42366	-8.76734	27.6147	1	0.5	0.5	0	GPNAE
41	1	0	10.5087	14.3248	-3.8662	32.5158	1	0.5	0.870048	1	GPNAE
42	8	0	9.83568	9.42304	-8.76796	27.614	1	0.5	0.871911	1	GPNAE
41	2	0	10.0987	10.5173	-7.67367	28.7083	1	0.5	0.867426	1	GPNAE
20	5	0	1.56074	7.88595	-10.305	26.077	1	0.5	0.87381	1	GPNAE
20	4	0	1.9391	7.89696	-10.294	26.088	1	0.5	0.863077	1	GPNAE
40	2	0	9.55008	10.3896	-7.80138	28.5806	1	0.5	0.874978	1	GPNAE
20	2	0	2.01705	8.15061	-10.0404	26.3416	1	0.5	0.874242	1	GPNAE
21	2	0	1.61755	8.27108	-9.91992	26.4621	1	0.5	0.874899	1	GPNAE
22	8	0	1.43413	8.08055	-10.1105	26.2715	1	0.5	0.87488	1	GPNAE
21	0	0	2.45899	13.3596	-4.83139	31.5506	1	0.5	0.874999	1	GPNAE
39	0	0	10.4463	27.928	9.73703	46.119	1	0.5	0.874947	1	GPNAE
39	2	0	9.06149	10.2657	-7.92529	28.4567	1	0.5	0.874895	1	GPNAE
39	3	0	8.37526	9.49937	-8.69163	27.6904	1	0.5	0.872662	1	GPNAE
39	4	0	8.16777	9.32225	-8.86875	27.5132	1	0.5	0.874288	1	GPNAE
39	5	0	7.60857	9.28131	-8.90969	27.4723	1	0.5	0.874865	1	GPNAE
23	5	0	1.41033	8.17685	-10.0141	26.3679	1	0.5	0.874633	1	GPNAE
23	4	0	1.54033	8.19039	-10.0006	26.3814	1	0.5	0.87482	1	GPNAE
38	0	0	9.9607	26.6277	8.43668	44.8187	1	0.5	0.830007	1	GPNAE
38	2	0	8.6336	10.1452	-8.04579	28.3362	1	0.5	0.825881	1	GPNAE
24	0	0	3.47018	14.8758	-3.31518	33.0668	1	0.5	0.87477	1	GPNAE
25	1	0	3.03134	9.9841	-8.2069	28.1751	1	0.5	0.874323	1	GPNAE
38	5	0	8.96251	9.22657	-8.96443	27.4176	1	0.5	0.873577	1	GPNAE
25	0	0	4.01862	15.4341	-2.75695	33.6251	1	0.5	0.861816	1	GPNAE
38	6	0	8.54426	9.21774	-8.97326	27.4087	1	0.5	0.873827	1	GPNAE
37	0	0	9.61864	25.4092	7.21816	43.6002	1	0.5	0.871212	1	GPNAE
37	2	0	8.10645	10.0277	-8.16328	28.2187	1	0.5	0.873711	1	GPNAE
37	4	0	7.2419	9.20609	-8.98491	27.3971	1	0.5	0.5	0	GPNAE
27	0	0	5.26626	16.6449	-1.54609	34.8359	1	0.5	0.871745	1	GPNAE
36	2	0	7.80214	9.91286	-8.27814	28.1039	1	0.5	0.874893	1	GPNAE
36	5	0	8.00951	9.11285	-9.07815	27.3038	1	0.5	0.87293	1	GPNAE
35	0	0	8.75536	23.1954	5.00438	41.3864	1	0.5	0.866417	1	GPNAE
35	1	0	7.92975	12.315	-5.87604	30.506	1	0.5	0.874617	1	GPNAE
35	2	0	7.24816	9.80027	-8.39073	27.9913	1	0.5	0.868395	1	GPNAE
46	7	0	11.3443	9.61277	-8.57823	27.8038	1	0.5	0.869479	1	GPNAE
46	8	0	10.5855	9.61195	-8.57905	27.8029	1	0.5	0.874603	1	GPNAE
45	4	0	11.3529	9.64669	-8.54431	27.8377	1	0.5	0.874879	1	GPNAE
43	0	0	11.8268	34.0748	15.8838	52.2658	0	0.5	0.867923	1	GPNAE
44	8	0	9.89298	9.51964	-8.67136	27.7106	1	0.5	0.871754	1	GPNAE
43	3	0	10.2426	9.77544	-8.41556	27.9664	1	0.5	0.874994	1	GPNAE
43	4	0	10.6933	9.5419	-8.6491	27.7329	1	0.5	0.861772	1	GPNAE
43	6	0	8.98198	9.47545	-8.71555	27.6664	1	0.5	0.859327	1	GPNAE
42	0	0	11.5581	32.3825	14.1915	50.5735	0	0.5	0.874311	1	GPNAE
43	7	0	8.78353	9.47257	-8.71843	27.6636	1	0.5	0.874986	1	GPNAE
16	0	0	4.13901	11.224	-6.967	29.415	1	0.5	0.5	0	GPNAE
41	0	0	11.1705	30.7987	12.6077	48.9897	0	0.5	0.874977	1	GPNAE
41	3	0	9.43461	9.63735	-8.55365	27.8283	1	0.5	0.860516	1	GPNAE
42	10	0	9.01681	9.42286	-8.76814	27.6139	1	0.5	0.5	0	GPNAE
18	2	0	1.5854	7.89729	-10.2937	26.0883	1	0.5	0.873835	1	GPNAE
41	4	0	9.74312	9.43396	-8.75704	27.625	1	0.5	0.873991	1	GPNAE
41	6	0	7.87984	9.37609	-8.81491	27.5671	1	0.5	0.5	0	GPNAE
41	7	0	7.83848	9.37358	-8.81742	27.5646	1	0.5	0.874889	1	GPNAE
20	3	0	2.27419	7.94458	-10.2464	26.1356	1	0.5	0.874989	1	GPNAE
40	3	0	8.92463	9.56842	-8.62258	27.7594	1	0.5	0.5	0	GPNAE
40	4	0	8.68606	9.37862	-8.81238	27.5696	1	0.5	0.874797	1	GPNAE
20	0	0	1.92998	12.8992	-5.29177	31.0902	1	0.5	0.248274	0	GPNAE
39	1	0	9.71075	13.5815	-4.6095	31.7725	1	0.5	0.874938	1	GPNAE
22	1	0	2.14231	9.41187	-8.77913	27.6029	1	0.5	0.874997	1	GPNAE
23	3	0	2.26722	8.24899	-9.94201	26.44	1	0.5	0.871474	1	GPNAE
38	1	0	9.3629	13.2395	-4.9515	31.4305	1	0.5	0.874027	1	GPNAE
24	3	0	2.64514	8.34279	-9.84821	26.5338	1	0.5	0.873067	1	GPNAE
25	5	0	1.61971	8.35055	-9.84045	26.5415	1	0.5	0.874084	1	GPNAE
37	1	0	8.84619	12.9153	-5.27569	31.1063	1	0.5	0.872234	1	GPNAE
29	1	0	5.29431	10.8141	-7.37691	29.0051	1	0.5	0.874896	1	GPNAE
36	9	0	6.12349	9.10287	-9.08812	27.2939	1	0.5	0.874983	1	GPNAE
34	0	0	8.22562	22.1899	3.99892	40.3809	1	0.5	0.874977	1	GPNAE
33	1	0	6.91952	11.7705	-6.42055	29.9615	1	0.5	0.874166	1	GPNAE
32	0	0	7.26019	20.3587	2.16771	38.5497	1	0.5	0.5	0	GPNAE
49	5	0	11.445	9.76742	-8.42358	27.9584	1	0.5	0.873664	1	GPNAE
49	6	0	10.6908	9.74853	-8.44246	27.9395	1	0.5	0.8734	1	GPNAE
49	8	0	10.7878	9.74316	-8.44784	27.9342	1	0.5	0.874959	1	GPNAE
47	3	0	11.6637	10.0569	-8.13415	28.2479	1	0.5	0.871816	1	GPNAE
47	6	0	10.2679	9.66129	-8.52971	27.8523	1	0.5	0.870335	1	GPNAE
46	6	0	11.552	9.61632	-8.57468	27.8073	1	0.5	0.869456	1	GPNAE
45	2	0	11.6171	11.0752	-7.11582	29.2662	1	0.5	0.873495	1	GPNAE
45	5	0	10.2773	9.58471	-8.60629	27.7757	1	0.5	0.871348	1	GPNAE
45	6	0	9.89689	9.57038	-8.62062	27.7614	1	0.5	0.874978	1	GPNAE
44	5	0	11.0953	9.53681	-8.65419	27.7278	1	0.5	0.831394	1	GPNAE
44	6	0	10.9217	9.52344	-8.66756	27.7144	1	0.5	0.873418	1	GPNAE
43	1	0	11.3407	15.158	-3.03301	33.349	1	0.5	0.857581	1	GPNAE
43	2	0	10.7831	10.7859	-7.40508	28.9769	1	0.5	0.868313	1	GPNAE
42	6	0	10.0258	9.42635	-8.76465	27.6174	1	0.5	0.873138	1	GPNAE
17	0	0	1.47569	11.6222	-6.56881	29.8132	1	0.5	0.874968	1	GPNAE
18	1	0	1.9858	8.67363	-9.51737	26.8646	1	0.5	0.870145	1	GPNAE
41	5	0	9.79956	9.38696	-8.80404	27.578	1	0.5	0.872248	1	GPNAE
19	1	0	1.5539	8.85815	-9.33285	27.0492	1	0.5	0.845913	1	GPNAE
19	0	0	1.71386	12.4576	-5.73336	30.6486	1	0.5	0.873258	1	GPNAE
20	1	0	2.51021	9.04208	-9.14892	27.2331	1	0.5	0.862144	1	GPNAE
21	3	0	1.72083	8.0503	-10.1407	26.2413	1	0.5	0.861727	1	GPNAE
40	5	0	9.40156	9.33475	-8.85625	27.5258	1	0.5	0.873277	1	GPNAE
21	1	0	1.9515	9.22636	-8.96464	27.4174	1	0.5	0.874412	1	GPNAE
22	7	0	1.54693	8.0807	-10.1103	26.2717	1	0.5	0.874997	1	GPNAE
40	6	0	9.41791	9.32461	-8.86639	27.5156	1	0.5	0.866253	1	GPNAE
22	6	0	1.67716	8.08138	-10.1096	26.2724	1	0.5	0.874818	1	GPNAE
40	7	0	8.92817	9.32227	-8.86873	27.5133	1	0.5	0.872228	1	GPNAE
40	8	0	9.31553	9.32173	-8.86927	27.5127	1	0.5	0.872698	1	GPNAE
22	0	0	2.78168	13.841	-4.35002	32.032	1	0.5	0.868625	1	GPNAE
39	6	0	8.81535	9.27185	-8.91915	27.4629	1	0.5	0.871928	1	GPNAE
23	1	0	2.50556	9.59945	-8.59155	27.7904	1	0.5	0.870644	1	GPNAE
39	7	0	8.55672	9.26967	-8.92133	27.4607	1	0.5	0.874717	1	GPNAE
23	0	0	3.10558	14.3456	-3.84539	32.5366	1	0.5	0.860045	1	GPNAE
25	6	0	1.51021	8.34695	-9.84405	26.538	1	0.5	0.874736	1	GPNAE
38	3	0	8.06143	9.43006	-8.76094	27.6211	1	0.5	0.874971	1	GPNAE
38	4	0	7.6951	9.26477	-8.92623	27.4558	1	0.5	0.873268	1	GPNAE
38	7	0	7.96832	9.2157	-8.9753	27.4067	1	0.5	0.873696	1	GPNAE
37	3	0	8.2015	9.36034	-8.83066	27.5513	1	0.5	0.873676	1	GPNAE
37	5	0	8.72314	9.17044	-9.02056	27.3614	1	0.5	0.874501	1	GPNAE
27	1	0	4.26747	10.3868	-7.80421	28.5778	1	0.5	0.874453	1	GPNAE
36	0	0	9.09889	24.2668	6.07582	42.4578	1	0.5	0.874132	1	GPNAE
36	1	0	8.43949	12.6076	-5.58344	30.7986	1	0.5	0.873315	1	GPNAE
36	6	0	7.58276	9.10516	-9.08584	27.2962	1	0.5	0.871134	1	GPNAE
29	0	0	6.58869	18.0002	-0.1908	36.1912	1	0.5	0.825629	1	GPNAE
34	1	0	7.4761	12.0363	-6.15469	30.2273	1	0.5	0.87363	1	GPNAE
31	0	0	6.72245	19.5246	1.33357	37.7156	1	0.5	0.874006	1	GPNAE
58	7	0	11.4904	56253.6	-1.3182e+09	1.31832e+09	1	0.5	0.5	0	HBMP
58	8	1	11.1405	12889.4	-1.31825e+09	1.31827e+09	1	0.5	0.5	0	HBMP
47	2	0	10.6137	1.56111e+06	-1.3167e+09	1.31982e+09	1	0.5	0.5	0	HBMP
73	4	0	9.03982	1.16756e+09	-1.50697e+08	2.48582e+09	1	0.5	0.5	0	HBMP
72	4	0	8.52021	8.08171e+08	-5.1009e+08	2.12643e+09	1	0.5	0.5	0	HBMP
56	7	0	10.994	26957.5	-1.31823e+09	1.31829e+09	1	0.5	0.5	0	HBMP
47	2	0	12.3297	11.3892	-8.6832	31.4617	1	0.5	0.5	0	Hex2Cer
32	1	0	8.90042	11.5163	-8.55612	31.5887	1	0.5	0.5	0	Hex2Cer
28	2	0	6.55991	9.04703	-11.0254	29.1195	1	0.5	0.5	0	Hex2Cer
36	6	0	6.56736	9.10516	-10.9673	29.1776	1	0.5	0.5	0	Hex2Cer
34	2	0	8.39622	9.6896	-10.3828	29.762	1	0.5	0.5	0	Hex2Cer
33	0	0	11.0941	21.2458	1.17337	41.3182	1	0.5	0.5	0	Hex2Cer
36	0	0	10.8729	24.2668	4.19439	44.3392	1	0.5	0.874672	1	Hex2Cer
36	7	0	6.29211	9.10338	-10.969	29.1758	1	0.5	0.5	0	Hex2Cer
34	1	0	8.65226	12.0363	-8.03612	32.1087	1	0.5	0.5	0	Hex2Cer
32	3	0	6.91331	9.00032	-11.0721	29.0727	1	0.5	0.5	0	Hex2Cer
31	1	0	7.67459	11.2729	-8.79958	31.3453	1	0.5	0.5	0	Hex2Cer
28	0	0	8.27718	17.303	-2.7694	37.3755	1	0.5	0.870762	1	Hex2Cer
28	1	0	6.15396	10.5969	-9.47548	30.6694	1	0.5	0.5	0	Hex2Cer
27	0	0	7.51561	16.6449	-3.42752	36.7173	1	0.5	0.86885	1	Hex2Cer
27	1	0	7.40675	10.3868	-9.68563	30.4592	1	0.5	0.5	0	Hex2Cer
26	0	0	6.61218	16.0229	-4.04957	36.0953	1	0.5	0.872742	1	Hex2Cer
27	0	0	5.62278	8.92701	-4.2899	22.1439	1	0.5	0.5	0	Hex3Cer
47	15	0	7.00695	9.65635	-11.9082	31.2209	1	0.5	0.5	0	HexCer
47	16	0	6.25333	9.65635	-11.9082	31.2209	1	0.5	0.5	0	HexCer
44	1	0	11.8271	15.6127	-5.95184	37.1773	1	0.5	0.874973	1	HexCer
44	2	0	11.1295	10.9277	-10.6369	32.4923	1	0.5	0.874482	1	HexCer
45	12	0	7.9444	9.56608	-11.9985	31.1307	1	0.5	0.873622	1	HexCer
45	13	0	7.3584	9.56608	-11.9985	31.1307	1	0.5	0.5	0	HexCer
45	14	0	6.60796	9.56608	-11.9985	31.1307	1	0.5	0.5	0	HexCer
43	1	0	11.8647	15.158	-6.4066	36.7226	1	0.5	0.5	0	HexCer
44	14	0	6.22338	9.51942	-12.0452	31.084	1	0.5	0.5	0	HexCer
42	1	0	11.162	14.7293	-6.83529	36.2939	1	0.5	0.874959	1	HexCer
42	2	0	10.3978	10.6493	-10.9153	32.2139	1	0.5	0.874238	1	HexCer
42	3	0	9.81366	9.70631	-11.8583	31.2709	1	0.5	0.5	0	HexCer
43	13	0	6.29657	9.4717	-12.0929	31.0363	1	0.5	0.5	0	HexCer
41	0	0	11.375	30.7987	9.23416	52.3633	1	0.5	0.5	0	HexCer
41	1	0	10.8791	14.3248	-7.23979	35.8894	1	0.5	0.5	0	HexCer
41	2	0	10.655	10.5173	-11.0473	32.0819	1	0.5	0.5	0	HexCer
40	1	1	10.4088	13.9427	-7.62184	35.5073	1	0.5	0.5	0	HexCer
40	2	0	9.83922	10.3896	-11.175	31.9542	1	0.5	0.5	0	HexCer
45	11	0	5.49954	9.56608	-11.9985	31.1307	1	0.5	0.5	0	HexCer
39	0	0	10.6874	27.928	6.36344	49.4926	1	0.5	0.836524	1	HexCer
39	1	0	10.4458	13.5815	-7.98309	35.1461	1	0.5	0.5	0	HexCer
38	0	1	9.84156	26.6277	5.06309	48.1923	1	0.5	0.867582	1	HexCer
37	1	0	9.85089	12.9153	-8.64928	34.4799	1	0.5	0.5	0	HexCer
38	1	0	9.59593	13.2395	-8.32509	34.8041	1	0.5	0.5	0	HexCer
43	9	0	5.9079	9.47175	-12.0928	31.0363	1	0.5	0.874533	1	HexCer
37	0	0	9.88177	25.4092	3.84457	46.9737	1	0.5	0.5	0	HexCer
36	0	1	8.94495	24.2668	2.70223	45.8314	1	0.5	0.873818	1	HexCer
35	1	0	8.18874	12.315	-9.24963	33.8795	1	0.5	0.5	0	HexCer
34	1	0	7.65549	12.0363	-9.52828	33.6009	1	0.5	0.5	0	HexCer
36	1	0	8.69811	12.6076	-8.95703	34.1721	1	0.5	0.837083	1	HexCer
45	15	0	6.74389	9.56608	-11.9985	31.1307	1	0.5	0.874886	1	HexCer
43	2	0	10.8226	10.7859	-10.7787	32.3505	1	0.5	0.874833	1	HexCer
44	15	0	7.13304	9.51942	-12.0452	31.084	1	0.5	0.866428	1	HexCer
47	12	0	5.67837	9.65635	-11.9082	31.2209	1	0.5	0.5	0	HexCer
42	0	0	11.3819	32.3825	10.8179	53.9471	1	0.5	0.5	0	HexCer
40	0	0	10.6855	29.3162	7.75164	50.8808	1	0.5	0.5	0	HexCer
34	0	1	7.95711	22.1899	0.62533	43.7545	1	0.5	0.856878	1	HexCer
53	5	0	12.242	9.93815	-11.6264	31.5027	1	0.5	0.873816	1	HexCer
44	0	0	12.0554	35.8837	14.3191	57.4483	0	0.5	0.85031	1	HexCer
43	0	0	11.7356	34.0748	12.5102	55.6394	0	0.5	0.873931	1	HexCer
39	2	0	9.52488	10.2657	-11.2989	31.8303	1	0.5	0.874996	1	HexCer
35	0	0	9.03742	23.1954	1.63079	44.76	1	0.5	0.87497	1	HexCer
40	5	0	6.93788	9.33475	-12.2298	30.8993	1	0.5	0.874328	1	HexCer
38	4	0	7.27711	9.26477	-12.2998	30.8294	1	0.5	0.5	0	HexCer
33	0	0	8.0795	21.2458	-0.318786	42.8104	1	0.5	0.5	0	HexCer
46	4	0	10.7586	9.69808	-11.8665	31.2627	1	0.5	0.874922	1	HexCer
48	12	0	11.6996	9.70005	-11.8645	31.2646	1	0.5	0.5	0	HexCer
45	6	0	10.8004	9.57038	-11.9942	31.135	1	0.5	0.5	0	HexCer
45	7	0	10.59	9.56707	-11.9975	31.1317	1	0.5	0.873548	1	HexCer
44	1	0	11.8017	15.6127	-5.95184	37.1773	1	0.5	0.874256	1	HexCer
43	4	0	11.0709	9.5419	-12.0227	31.1065	1	0.5	0.874118	1	HexCer
44	4	0	11.1058	9.59465	-11.9699	31.1592	1	0.5	0.5	0	HexCer
43	5	0	10.8304	9.48792	-12.0767	31.0525	1	0.5	0.874991	1	HexCer
43	6	0	10.3212	9.47545	-12.0891	31.04	1	0.5	0.5	0	HexCer
43	1	1	11.4665	15.158	-6.4066	36.7226	1	0.5	0.5	0	HexCer
42	3	0	9.64619	9.70631	-11.8583	31.2709	1	0.5	0.874715	1	HexCer
42	1	0	11.1081	14.7293	-6.83529	36.2939	1	0.5	0.874932	1	HexCer
42	2	0	10.5853	10.6493	-10.9153	32.2139	1	0.5	0.874413	1	HexCer
41	4	0	10.6333	9.43396	-12.1306	30.9985	1	0.5	0.874938	1	HexCer
42	4	0	10.3865	9.48836	-12.0762	31.053	1	0.5	0.5	0	HexCer
41	6	0	9.83099	9.37609	-12.1885	30.9407	1	0.5	0.868914	1	HexCer
41	1	0	10.7957	14.3248	-7.23979	35.8894	1	0.5	0.5	0	HexCer
40	0	0	10.6153	29.3162	7.75164	50.8808	1	0.5	0.5	0	HexCer
40	1	0	10.3771	13.9427	-7.62184	35.5073	1	0.5	0.87471	1	HexCer
39	2	0	10.4833	10.2657	-11.2989	31.8303	1	0.5	0.5	0	HexCer
39	4	0	9.85383	9.32225	-12.2423	30.8868	1	0.5	0.873354	1	HexCer
40	7	0	9.07318	9.32227	-12.2423	30.8869	1	0.5	0.233905	0	HexCer
38	2	0	8.87197	10.1452	-11.4194	31.7098	1	0.5	0.5	0	HexCer
40	9	0	1.33283	9.3216	-12.243	30.8862	1	0.5	0.5	0	HexCer
38	0	1	9.79172	26.6277	5.06309	48.1923	1	0.5	0.873461	1	HexCer
37	5	0	8.54426	9.17044	-12.3941	30.735	1	0.5	0.5	0	HexCer
37	6	0	7.7587	9.1622	-12.4024	30.7268	1	0.5	0.5	0	HexCer
33	0	0	6.28129	21.2458	-0.318786	42.8104	1	0.5	0.86783	1	HexCer
34	1	1	7.61323	12.0363	-9.52828	33.6009	1	0.5	0.5	0	HexCer
48	5	0	11.2374	9.72298	-11.8416	31.2876	1	0.5	0.871212	1	HexCer
46	3	0	10.9575	9.98545	-11.5791	31.55	1	0.5	0.869943	1	HexCer
44	2	0	11.1289	10.9277	-10.6369	32.4923	1	0.5	0.87365	1	HexCer
42	0	0	11.3673	32.3825	10.8179	53.9471	1	0.5	0.87255	1	HexCer
40	5	0	0.929089	9.33475	-12.2298	30.8993	1	0.5	0.874391	1	HexCer
38	5	0	12.7026	9.22657	-12.338	30.7912	1	0.5	0.5	0	HexCer
23	1	0	4.66573	9.59945	-11.9651	31.164	1	0.5	0.5	0	HexCer
38	1	0	9.53847	13.2395	-8.32509	34.8041	1	0.5	0.5	0	HexCer
36	1	0	8.63355	12.6076	-8.95703	34.1721	1	0.5	0.5	0	HexCer
45	5	0	11.552	9.58471	-11.9799	31.1493	1	0.5	0.5	0	HexCer
44	5	0	9.89689	9.53681	-12.0278	31.1014	1	0.5	0.5	0	HexCer
44	0	0	12.0059	35.8837	14.3191	57.4483	0	0.5	0.5	0	HexCer
43	7	0	9.90549	9.47257	-12.092	31.0372	1	0.5	0.5	0	HexCer
41	5	0	10.0258	9.38696	-12.1776	30.9515	1	0.5	0.245805	0	HexCer
41	0	0	11.0137	30.7987	9.23416	52.3633	1	0.5	0.874643	1	HexCer
40	3	0	9.79327	9.56842	-11.9962	31.133	1	0.5	0.227043	0	HexCer
39	5	0	9.61113	9.28131	-12.2833	30.8459	1	0.5	0.5	0	HexCer
39	6	0	8.92817	9.27185	-12.2927	30.8364	1	0.5	0.874557	1	HexCer
38	3	0	7.81728	9.43006	-12.1345	30.9946	1	0.5	0.5	0	HexCer
38	4	0	7.37218	9.26477	-12.2998	30.8294	1	0.5	0.856721	1	HexCer
37	3	0	9.06662	9.36034	-12.2043	30.9249	1	0.5	0.874449	1	HexCer
25	1	0	0.112473	9.9841	-11.5805	31.5487	1	0.5	0.211168	0	HexCer
36	0	0	9.6479	24.2668	2.70223	45.8314	1	0.5	0.861366	1	HexCer
35	5	0	7.58276	9.0537	-12.5109	30.6183	1	0.5	0.874957	1	HexCer
34	5	0	12.8943	8.9929	-12.5717	30.5575	1	0.5	0.874442	1	HexCer
34	0	0	7.92577	22.1899	0.62533	43.7545	1	0.5	0.5	0	HexCer
12	0	0	1.22515	9.76357	-3.68011	23.2073	1	0.5	0.5	0	LDGCC
41	13	0	5.74971	9.61992	-3.82376	23.0636	1	0.5	0.5	0	LDGCC
39	2	0	11.5038	10.505	-2.93866	23.9487	1	0.5	0.874889	1	LDGCC
39	10	0	5.50222	9.50833	-3.93535	22.952	1	0.5	0.5	0	LDGCC
37	2	0	10.809	10.2588	-3.18484	23.7025	1	0.5	0.870843	1	LDGCC
36	10	0	5.6462	9.32972	-4.11397	22.7734	1	0.5	0.5	0	LDGCC
30	2	0	7.62903	9.45784	-3.98584	22.9015	1	0.5	0.874946	1	LDGCC
50	27	0	4.55933	10.0628	-3.38092	23.5064	1	0.5	0.5	0	LDGCC
41	11	0	5.84334	9.61992	-3.82376	23.0636	1	0.5	0.5	0	LDGCC
38	3	0	10.6265	9.66533	-3.77835	23.109	1	0.5	0.5	0	LDGCC
22	19	0	0.271463	8.23076	-5.21293	21.6744	1	0.5	0.5	0	LDGCC
37	11	0	5.28263	9.39085	-4.05283	22.8345	1	0.5	0.5	0	LDGCC
28	24	0	17.3533	8.76891	-4.67478	22.2126	1	0.5	0.5	0	LDGCC
35	10	0	4.87037	9.26685	-4.17683	22.7105	1	0.5	0.5	0	LDGCC
32	2	0	8.64765	9.68119	-3.76249	23.1249	1	0.5	0.874288	1	LDGCC
49	19	0	4.8793	10.0177	-3.42601	23.4614	1	0.5	0.5	0	LDGCC
50	26	0	4.85567	10.0628	-3.38092	23.5064	1	0.5	0.5	0	LDGCC
49	20	0	4.46472	10.0177	-3.42601	23.4614	1	0.5	0.5	0	LDGCC
45	15	0	5.6716	9.82765	-3.61604	23.2713	1	0.5	0.5	0	LDGCC
43	9	0	11.1463	9.72625	-3.71744	23.1699	1	0.5	0.5	0	LDGCC
38	2	0	11.137	10.3805	-3.0632	23.8242	1	0.5	0.874972	1	LDGCC
17	1	0	4.97558	8.59768	-4.84601	22.0414	1	0.5	0.5	0	LDGCC
38	9	0	10.1105	9.45039	-3.99329	22.8941	1	0.5	0.5	0	LDGCC
19	1	0	6.13342	8.9856	-4.45808	22.4293	1	0.5	0.5	0	LDGCC
38	11	0	7.10831	9.45036	-3.99332	22.894	1	0.5	0.5	0	LDGCC
36	2	0	10.3788	10.1397	-3.30396	23.5834	1	0.5	0.87493	1	LDGCC
37	10	0	6.05739	9.39086	-4.05283	22.8345	1	0.5	0.5	0	LDGCC
21	1	0	7.33533	9.36938	-4.0743	22.8131	1	0.5	0.5	0	LDGCC
34	2	0	9.55405	9.90757	-3.53612	23.3513	1	0.5	0.87495	1	LDGCC
50	10	0	13.8016	9.78481	-7.44644	27.0161	1	0.5	0.5	0	LDGTS
50	11	0	13.489	9.7848	-7.44645	27.0161	1	0.5	0.5	0	LDGTS
48	0	0	14.3262	44.463	27.2317	61.6942	0	0.5	0.5	0	LDGTS
48	2	0	13.7386	11.557	-5.67428	28.7882	1	0.5	0.869064	1	LDGTS
48	5	0	13.7039	9.72298	-7.50828	26.9542	1	0.5	0.5	0	LDGTS
8	2	0	1.35798	6.09738	-11.1339	23.3286	1	0.5	0.871732	1	LDGTS
43	0	0	13.3504	34.0748	16.8436	51.3061	0	0.5	0.5	0	LDGTS
43	14	0	5.17681	9.4717	-7.75956	26.703	1	0.5	0.5	0	LDGTS
40	4	0	10.627	9.37862	-7.85264	26.6099	1	0.5	0.873615	1	LDGTS
41	12	0	5.67602	9.37283	-7.85843	26.6041	1	0.5	0.5	0	LDGTS
39	4	0	9.55943	9.32225	-7.909	26.5535	1	0.5	0.874155	1	LDGTS
39	10	0	5.50456	9.26902	-7.96224	26.5003	1	0.5	0.5	0	LDGTS
37	9	0	16.4427	9.15976	-8.0715	26.391	1	0.5	0.5	0	LDGTS
25	3	0	3.98079	8.43338	-8.79787	25.6646	1	0.5	0.812752	1	LDGTS
50	4	0	14.3819	9.8987	-7.33256	27.13	1	0.5	0.869572	1	LDGTS
50	6	0	14.7227	9.79088	-7.44037	27.0221	1	0.5	0.5	0	LDGTS
50	8	0	14.2124	9.78512	-7.44613	27.0164	1	0.5	0.5	0	LDGTS
49	4	0	14.1391	9.84915	-7.38211	27.0804	1	0.5	0.873595	1	LDGTS
48	4	0	13.9637	9.79924	-7.43201	27.0305	1	0.5	0.870849	1	LDGTS
48	7	0	14.1022	9.70128	-7.52998	26.9325	1	0.5	0.5	0	LDGTS
46	4	0	13.6402	9.69808	-7.53317	26.9293	1	0.5	0.868409	1	LDGTS
45	4	0	11.3466	9.64669	-7.58457	26.8779	1	0.5	0.248782	0	LDGTS
44	3	0	13.511	9.84491	-7.38634	27.0762	1	0.5	0.874391	1	LDGTS
15	1	0	1.7896	8.10602	-9.12524	25.3373	1	0.5	0.874991	1	LDGTS
40	5	0	9.92057	9.33475	-7.8965	26.566	1	0.5	0.5	0	LDGTS
19	7	0	1.95747	7.77633	-9.45493	25.0076	1	0.5	0.5	0	LDGTS
40	11	0	6.69827	9.32157	-7.90969	26.5528	1	0.5	0.5	0	LDGTS
38	1	0	13.0193	13.2395	-3.99176	30.4708	1	0.5	0.874571	1	LDGTS
39	9	0	6.12583	9.26904	-7.96221	26.5003	1	0.5	0.5	0	LDGTS
38	9	0	11.4742	9.21512	-8.01614	26.4464	1	0.5	0.5	0	LDGTS
37	4	0	9.36991	9.20609	-8.02516	26.4373	1	0.5	0.8749	1	LDGTS
36	4	0	8.74893	9.14611	-8.08514	26.3774	1	0.5	0.874923	1	LDGTS
32	10	0	17.6772	8.85834	-8.37291	26.0896	1	0.5	0.5	0	LDGTS
50	1	0	15.1258	19.0106	1.77939	36.2419	1	0.5	0.874144	1	LDGTS
50	2	0	14.8353	11.9171	-5.31417	29.1483	1	0.5	0.873351	1	LDGTS
50	3	0	14.6006	10.2776	-6.95364	27.5089	1	0.5	0.87374	1	LDGTS
50	5	0	15.0006	9.81112	-7.42013	27.0424	1	0.5	0.5	0	LDGTS
49	1	0	14.0067	18.3524	1.12116	35.5837	1	0.5	0.874496	1	LDGTS
48	1	0	14.6198	17.7345	0.503236	34.9657	1	0.5	0.862264	1	LDGTS
48	3	0	14.2401	10.1292	-7.10203	27.3605	1	0.5	0.872985	1	LDGTS
47	1	0	13.8358	17.1541	-0.0771699	34.3853	1	0.5	0.874361	1	LDGTS
47	3	0	13.688	10.0569	-7.1744	27.2881	1	0.5	0.793803	1	LDGTS
47	6	0	12.82	9.66129	-7.56996	26.8925	1	0.5	0.5	0	LDGTS
46	1	0	14.4828	16.6086	-0.622664	33.8398	1	0.5	0.87473	1	LDGTS
46	2	0	13.8936	11.2288	-6.00243	28.4601	1	0.5	0.873729	1	LDGTS
45	6	0	10.4363	9.57038	-7.66087	26.8016	1	0.5	0.5	0	LDGTS
44	1	0	14.1358	15.6127	-1.61851	32.844	1	0.5	0.874624	1	LDGTS
44	5	0	10.8295	9.53681	-7.69444	26.7681	1	0.5	0.5	0	LDGTS
42	12	0	7.09969	9.42285	-7.8084	26.6541	1	0.5	0.5	0	LDGTS
16	7	0	1.36974	7.41955	-9.81171	24.6508	1	0.5	0.5	0	LDGTS
39	2	0	12.8525	10.2657	-6.96554	27.497	1	0.5	0.874546	1	LDGTS
18	7	0	1.2761	7.66408	-9.56718	24.8953	1	0.5	0.5	0	LDGTS
20	2	0	4.60335	8.15061	-9.08064	25.3819	1	0.5	0.860217	1	LDGTS
39	11	0	5.36565	9.26901	-7.96224	26.5003	1	0.5	0.5	0	LDGTS
21	2	0	3.49155	8.27108	-8.96017	25.5023	1	0.5	0.87498	1	LDGTS
23	3	0	3.78027	8.24899	-8.98227	25.4802	1	0.5	0.874992	1	LDGTS
23	2	0	4.55943	8.50251	-8.72874	25.7338	1	0.5	0.874979	1	LDGTS
25	12	0	2.09107	8.34587	-8.88538	25.5771	1	0.5	0.5	0	LDGTS
26	7	0	1.31268	8.42756	-8.80369	25.6588	1	0.5	0.5	0	LDGTS
29	17	0	5.91592	8.65398	-8.57727	25.8852	1	0.5	0.5	0	LDGTS
32	9	0	10.3026	8.85836	-8.3729	26.0896	1	0.5	0.5	0	LDGTS
42	1	0	10.1609	14.7293	-5.53316	34.9918	1	0.5	0.5	0	LPA
20	0	0	2.30862	12.8992	-7.36323	33.1617	1	0.5	0.5	0	LPA
38	18	0	2.57188	9.21509	-11.0474	29.4775	1	0.5	0.5	0	LPA
35	1	0	6.67787	12.315	-7.9475	32.5774	1	0.5	0.5	0	LPA
28	23	0	4.99034	8.58114	-11.6813	28.8436	1	0.5	0.5	0	LPA
27	9	0	5.79693	8.50565	-11.7568	28.7681	1	0.5	0.5	0	LPA
19	0	1	2.67308	12.4576	-7.80482	32.7201	1	0.5	0.5	0	LPA
22	4	0	5.76723	8.09694	-12.1655	28.3594	1	0.5	0.5	0	LPA
25	8	0	2.20268	8.34593	-11.9165	28.6084	1	0.5	0.5	0	LPA
49	11	0	8.50626	9.74286	-10.5196	30.0053	1	0.5	0.5	0	LPA
49	14	0	6.74155	9.74286	-10.5196	30.0053	1	0.5	0.5	0	LPA
47	11	0	7.43563	9.65635	-10.6061	29.9188	1	0.5	0.5	0	LPA
44	1	0	10.9691	15.6127	-4.64971	35.8752	1	0.5	0.5	0	LPA
44	2	0	10.1265	10.9277	-9.33474	31.1902	1	0.5	0.5	0	LPA
44	5	0	8.61576	9.53681	-10.7256	29.7993	1	0.5	0.5	0	LPA
19	9	0	1.02798	7.77617	-12.4863	28.0386	1	0.5	0.5	0	LPA
36	1	0	7.196	12.6076	-7.6549	32.87	1	0.5	0.5	0	LPA
36	2	0	6.32616	9.91286	-10.3496	30.1753	1	0.5	0.5	0	LPA
31	10	0	1.6802	8.79243	-11.47	29.0549	1	0.5	0.5	0	LPA
31	11	0	1.4498	8.79243	-11.47	29.0549	1	0.5	0.5	0	LPA
16	0	1	1.74063	11.224	-9.03846	31.4865	1	0.5	0.5	0	LPA
20	8	0	1.26723	7.88269	-12.3798	28.1451	1	0.5	0.5	0	LPA
49	12	0	7.67058	9.74286	-10.5196	30.0053	1	0.5	0.5	0	LPA
44	27	0	1.0126	9.51942	-10.743	29.7819	1	0.5	0.5	0	LPA
39	18	0	2.7398	9.26901	-10.9934	29.5315	1	0.5	0.5	0	LPA
33	6	0	9.94393	8.9241	-11.3384	29.1866	1	0.5	0.5	0	LPA
30	6	0	16.612	8.72589	-11.5366	28.9883	1	0.5	0.5	0	LPA
7	6	0	1.00169	5.7036	-14.5589	25.9661	1	0.5	0.5	0	LPA
7	5	0	1.2874	5.83858	-12.4196	24.0967	1	0.5	0.5	0	LPC-O
25	2	0	7.4585	8.49288	-9.76527	26.751	1	0.5	0.5	0	LPC-O
14	3	0	1.94072	7.28455	-10.9736	25.5427	1	0.5	0.5	0	LPC-O
7	6	0	1.3913	5.83842	-12.4197	24.0966	1	0.5	0.5	0	LPC-O
26	2	0	6.80328	8.57454	-9.68361	26.8327	1	0.5	0.5	0	LPC-O
15	1	1	1.71677	7.44501	-10.8131	25.7032	1	0.5	0.87018	1	LPC-O
16	0	1	1.97345	7.6263	-10.6319	25.8844	1	0.5	0.874342	1	LPC-O
17	4	0	2.66595	7.68835	-10.5698	25.9465	1	0.5	0.5	0	LPC-O
18	0	1	2.53266	7.85228	-10.4059	26.1104	1	0.5	0.874286	1	LPC-O
20	1	0	3.26271	8.0342	-10.2239	26.2924	1	0.5	0.874611	1	LPC-O
21	7	0	3.47947	8.12873	-10.1294	26.3869	1	0.5	0.5	0	LPC-O
24	0	1	5.92069	8.42229	-9.83586	26.6804	1	0.5	0.874993	1	LPC-O
16	1	0	1.89314	7.57662	-10.6815	25.8348	1	0.5	0.867844	1	LPC-O
18	1	1	2.40716	7.81768	-10.4405	26.0758	1	0.5	0.87241	1	LPC-O
19	4	0	3.46173	7.92018	-10.338	26.1783	1	0.5	0.5	0	LPC-O
22	0	1	4.62642	8.24751	-10.0106	26.5057	1	0.5	0.874232	1	LPC-O
24	1	1	4.69562	8.4106	-9.84755	26.6688	1	0.5	0.874898	1	LPC-O
13	1	0	2.00595	7.15441	-11.1037	25.4126	1	0.5	0.5	0	LPC-O
15	2	0	2.31866	7.43134	-10.8268	25.6895	1	0.5	0.5	0	LPC-O
17	1	0	3.42397	7.70056	-10.5576	25.9587	1	0.5	0.5	0	LPC-O
17	0	0	2.24672	7.74202	-10.5161	26.0002	1	0.5	0.873184	1	LPC-O
19	2	0	2.62922	7.92206	-10.3361	26.1802	1	0.5	0.5	0	LPC-O
20	0	1	3.39609	8.0583	-10.1998	26.3165	1	0.5	0.874343	1	LPC-O
24	9	0	2.52804	8.40711	-9.85104	26.6653	1	0.5	0.5	0	LPC-O
26	1	1	5.35326	8.57641	-13.6506	30.8034	1	0.5	0.874999	1	LPC
24	0	1	5.33768	8.42229	-13.8047	30.6493	1	0.5	0.874984	1	LPC
20	5	1	1.45845	8.02703	-14.2	30.254	1	0.5	0.874962	1	LPC
24	1	1	4.15552	8.4106	-13.8164	30.6376	1	0.5	0.874902	1	LPC
14	0	1	1.45212	7.376	-14.851	29.603	1	0.5	0.5	0	LPC
22	5	1	1.63492	8.22573	-14.0013	30.4527	1	0.5	0.5	0	LPC
22	6	1	1.52211	8.22572	-14.0013	30.4527	1	0.5	0.874999	1	LPC
15	0	0	1.61134	7.50453	-14.7225	29.7315	1	0.5	0.874674	1	LPC
20	1	1	2.32716	8.0342	-14.1928	30.2612	1	0.5	0.874598	1	LPC
20	2	0	1.98851	8.02866	-14.1983	30.2557	1	0.5	0.874593	1	LPC
20	3	1	1.73599	8.02739	-14.1996	30.2544	1	0.5	0.5	0	LPC
20	4	1	1.53605	8.0271	-14.1999	30.2541	1	0.5	0.5	0	LPC
16	1	1	1.53373	7.57662	-14.6504	29.8036	1	0.5	0.5	0	LPC
17	1	1	1.70843	7.70056	-14.5264	29.9276	1	0.5	0.5	0	LPC
17	0	1	2.11056	7.74202	-14.485	29.969	1	0.5	0.874664	1	LPC
18	2	1	1.60041	7.80973	-14.4173	30.0367	1	0.5	0.874435	1	LPC
18	1	1	1.96834	7.81768	-14.4093	30.0447	1	0.5	0.874981	1	LPC
20	0	1	3.01111	8.0583	-14.1687	30.2853	1	0.5	0.5	0	LPC
19	0	1	2.67078	7.95757	-14.2694	30.1846	1	0.5	0.5	0	LPC
16	0	1	1.88667	7.6263	-14.6007	29.8533	1	0.5	0.5	0	LPC
18	0	1	2.33477	7.85228	-14.3747	30.0793	1	0.5	0.5	0	LPC
17	5	0	1.56074	7.68823	-14.5388	29.9152	1	0.5	0.5	0	LPC
17	4	0	1.9391	7.68835	-14.5387	29.9154	1	0.5	0.874902	1	LPC
17	2	0	2.01705	7.69104	-14.536	29.918	1	0.5	0.874948	1	LPC
17	0	1	2.1131	7.74202	-14.485	29.969	1	0.5	0.874931	1	LPC
18	3	0	1.73808	7.8079	-14.4191	30.0349	1	0.5	0.872857	1	LPC
18	2	1	1.61755	7.80973	-14.4173	30.0367	1	0.5	0.874606	1	LPC
19	8	0	1.43413	7.92008	-14.3069	30.1471	1	0.5	0.874354	1	LPC
18	1	1	1.93678	7.81768	-14.4093	30.0447	1	0.5	0.5	0	LPC
19	0	1	2.62913	7.95757	-14.2694	30.1846	1	0.5	0.5	0	LPC
20	5	1	1.41033	8.02703	-14.2	30.254	1	0.5	0.87484	1	LPC
20	4	1	1.54033	8.0271	-14.1999	30.2541	1	0.5	0.87251	1	LPC
20	0	1	2.91659	8.0583	-14.1687	30.2853	1	0.5	0.874709	1	LPC
21	3	0	2.59448	8.12905	-14.098	30.3561	1	0.5	0.874862	1	LPC
21	0	1	3.47018	8.15484	-14.0722	30.3819	1	0.5	0.874939	1	LPC
13	0	0	4.13901	7.23985	-14.9872	29.4669	1	0.5	0.874761	1	LPC
15	2	0	1.7803	7.43134	-14.7957	29.6584	1	0.5	0.873031	1	LPC
15	1	0	2.02145	7.44501	-14.782	29.672	1	0.5	0.873675	1	LPC
16	1	1	1.54174	7.57662	-14.6504	29.8036	1	0.5	0.874863	1	LPC
16	0	1	1.88153	7.6263	-14.6007	29.8533	1	0.5	0.871833	1	LPC
18	0	1	2.2951	7.85228	-14.3747	30.0793	1	0.5	0.5	0	LPC
19	1	1	2.14231	7.92869	-14.2983	30.1557	1	0.5	0.5	0	LPC
22	5	1	1.61971	8.22573	-14.0013	30.4527	1	0.5	0.5	0	LPC
22	1	1	3.04279	8.23072	-13.9963	30.4577	1	0.5	0.5	0	LPC
24	1	1	4.07488	8.4106	-13.8164	30.6376	1	0.5	0.5	0	LPC
26	1	1	5.29431	8.57641	-13.6506	30.8034	1	0.5	0.5	0	LPC
14	0	1	1.47569	7.376	-14.851	29.603	1	0.5	0.87499	1	LPC
17	3	0	2.30081	7.68885	-14.5382	29.9159	1	0.5	0.5	0	LPC
17	1	1	1.73401	7.70056	-14.5264	29.9276	1	0.5	0.5	0	LPC
19	7	0	1.74831	7.92008	-14.3069	30.1471	1	0.5	0.5	0	LPC
19	6	0	2.31244	7.92008	-14.3069	30.1471	1	0.5	0.869272	1	LPC
21	11	0	1.41816	8.12873	-14.0983	30.3557	1	0.5	0.873273	1	LPC
21	10	0	1.65911	8.12873	-14.0983	30.3557	1	0.5	0.5	0	LPC
20	3	1	1.68413	8.02739	-14.1996	30.2544	1	0.5	0.5	0	LPC
21	9	0	1.51719	8.12873	-14.0983	30.3557	1	0.5	0.5	0	LPC
20	1	1	2.30546	8.0342	-14.1928	30.2612	1	0.5	0.5	0	LPC
22	6	1	1.51021	8.22572	-14.0013	30.4527	1	0.5	0.5	0	LPC
22	0	1	4.01592	8.24751	-13.9795	30.4745	1	0.5	0.5	0	LPC
24	0	1	5.25871	8.42229	-13.8047	30.6493	1	0.5	0.874907	1	LPC
26	0	1	6.58869	8.58456	-13.6425	30.8116	1	0.5	0.874649	1	LPC
24	2	0	4.90215	8.40791	-12.2876	29.1034	1	0.5	0.5	0	LPE-O
17	1	0	2.29651	7.70056	-12.9949	28.3961	1	0.5	0.872106	1	LPE-O
18	2	1	2.12609	7.80973	-12.8858	28.5052	1	0.5	0.5	0	LPE-O
18	1	1	2.5623	7.81768	-12.8778	28.5132	1	0.5	0.5	0	LPE-O
20	1	1	3.44834	8.0342	-12.6613	28.7297	1	0.5	0.873207	1	LPE-O
16	1	1	2.06402	7.57662	-13.1189	28.2721	1	0.5	0.87	1	LPE-O
22	1	0	4.80861	8.23072	-12.4648	28.9262	1	0.5	0.874855	1	LPE-O
16	1	1	2.01472	7.57662	-13.1189	28.2721	1	0.5	0.5	0	LPE-O
19	0	0	1.97345	7.95757	-12.7379	28.6531	1	0.5	0.873848	1	LPE-O
20	4	0	2.66595	8.0271	-12.6684	28.7226	1	0.5	0.5	0	LPE-O
20	1	1	3.42969	8.0342	-12.6613	28.7297	1	0.5	0.874518	1	LPE-O
20	0	0	2.2512	8.0583	-12.6372	28.7538	1	0.5	0.874083	1	LPE-O
21	0	0	2.53266	8.15484	-12.5407	28.8503	1	0.5	0.5	0	LPE-O
18	2	1	2.11034	7.80973	-12.8858	28.5052	1	0.5	0.873022	1	LPE-O
18	1	1	1.72909	7.81768	-12.8778	28.5132	1	0.5	0.873917	1	LPE-O
19	1	1	1.89314	7.92869	-12.7668	28.6242	1	0.5	0.867844	1	LPE-O
21	1	0	2.40716	8.13473	-12.5608	28.8302	1	0.5	0.87241	1	LPE-O
22	4	0	3.46173	8.22577	-12.4697	28.9213	1	0.5	0.5	0	LPE-O
24	7	0	3.50386	8.40711	-12.2884	29.1026	1	0.5	0.5	0	LPE-O
25	0	0	4.62642	8.50489	-12.1906	29.2004	1	0.5	0.874232	1	LPE-O
22	2	0	2.62922	8.22686	-12.4686	28.9224	1	0.5	0.5	0	LPE-O
23	1	0	3.26879	8.32256	-12.3729	29.0181	1	0.5	0.874431	1	LPE-O
23	0	0	3.39609	8.33657	-12.3589	29.0321	1	0.5	0.874343	1	LPE-O
16	1	1	1.54866	7.57662	-16.4945	31.6478	1	0.5	0.87016	1	LPE
16	0	1	1.72202	7.6263	-16.4448	31.6974	1	0.5	0.868316	1	LPE
17	1	1	1.70301	7.70056	-16.3706	31.7717	1	0.5	0.5	0	LPE
18	2	1	1.61151	7.80973	-16.2614	31.8809	1	0.5	0.859242	1	LPE
18	1	1	1.79346	7.81768	-16.2534	31.8888	1	0.5	0.5	0	LPE
20	4	1	1.55098	8.0271	-16.044	32.0982	1	0.5	0.5	0	LPE
20	1	1	2.34565	8.0342	-16.0369	32.1053	1	0.5	0.863775	1	LPE
24	0	1	5.47544	8.42229	-15.6488	32.4934	1	0.5	0.874512	0	LPE
17	0	1	2.05976	7.74202	-16.3291	31.8131	1	0.5	0.5	0	LPE
18	0	1	2.41289	7.85228	-16.2188	31.9234	1	0.5	0.5	0	LPE
20	5	1	1.41032	8.02703	-16.0441	32.0982	1	0.5	0.874542	1	LPE
20	3	1	1.97299	8.02739	-16.0437	32.0985	1	0.5	0.873466	1	LPE
22	6	1	1.52676	8.22572	-15.8454	32.2968	1	0.5	0.874966	1	LPE
22	5	1	1.63027	8.22573	-15.8454	32.2969	1	0.5	0.874913	1	LPE
22	3	1	2.19472	8.22598	-15.8451	32.2971	1	0.5	0.874934	1	LPE
14	0	0	1.53268	7.376	-16.6951	31.4471	1	0.5	0.874531	1	LPE
20	2	1	1.99738	8.02866	-16.0425	32.0998	1	0.5	0.874756	1	LPE
22	4	1	1.82687	8.22577	-15.8454	32.2969	1	0.5	0.5	0	LPE
24	6	0	1.72095	8.40711	-15.664	32.4782	1	0.5	0.5	0	LPE
26	6	0	2.14195	8.57398	-15.4971	32.6451	1	0.5	0.5	0	LPE
18	1	1	1.8079	7.81768	-16.2534	31.8888	1	0.5	0.5	0	LPE
19	1	0	1.54265	7.92869	-16.1424	31.9998	1	0.5	0.5	0	LPE
20	5	1	1.56074	8.02703	-16.0441	32.0982	1	0.5	0.5	0	LPE
20	4	1	1.9391	8.0271	-16.044	32.0982	1	0.5	0.5	0	LPE
20	2	1	2.01705	8.02866	-16.0425	32.0998	1	0.5	0.5	0	LPE
20	0	0	2.1131	8.0583	-16.0128	32.1294	1	0.5	0.871173	1	LPE
22	8	0	1.43413	8.22571	-15.8454	32.2968	1	0.5	0.5	0	LPE
21	1	0	1.93678	8.13473	-15.9364	32.2059	1	0.5	0.5	0	LPE
22	7	0	1.95926	8.22571	-15.8454	32.2968	1	0.5	0.5	0	LPE
22	6	1	1.66217	8.22572	-15.8454	32.2968	1	0.5	0.5	0	LPE
22	0	0	2.62913	8.24751	-15.8236	32.3186	1	0.5	0.5	0	LPE
23	5	0	1.41033	8.3184	-15.7527	32.3895	1	0.5	0.874788	1	LPE
23	4	0	1.54033	8.31843	-15.7527	32.3896	1	0.5	0.87464	1	LPE
23	3	0	2.28835	8.3186	-15.7525	32.3897	1	0.5	0.5	0	LPE
24	3	0	2.59448	8.4073	-15.6638	32.4784	1	0.5	0.874256	1	LPE
25	1	0	3.03134	8.49513	-15.576	32.5663	1	0.5	0.5	0	LPE
25	0	0	4.01862	8.50489	-15.5662	32.576	1	0.5	0.874957	1	LPE
16	0	1	4.13901	7.6263	-16.4448	31.6974	1	0.5	0.5	0	LPE
17	0	1	1.46803	7.74202	-16.3291	31.8131	1	0.5	0.5	0	LPE
18	2	1	1.5854	7.80973	-16.2614	31.8809	1	0.5	0.5	0	LPE
19	0	0	1.88153	7.95757	-16.1136	32.0287	1	0.5	0.5	0	LPE
21	3	0	1.93231	8.12905	-15.9421	32.2002	1	0.5	0.874953	1	LPE
21	2	0	1.62826	8.13011	-15.941	32.2012	1	0.5	0.874994	1	LPE
22	1	0	2.14231	8.23072	-15.8404	32.3018	1	0.5	0.874636	1	LPE
23	0	0	2.93039	8.33657	-15.7346	32.4077	1	0.5	0.5	0	LPE
25	5	0	1.61971	8.49222	-15.5789	32.5634	1	0.5	0.5	0	LPE
20	3	1	2.30081	8.02739	-16.0437	32.0985	1	0.5	0.87215	1	LPE
20	1	1	1.73401	8.0342	-16.0369	32.1053	1	0.5	0.874812	1	LPE
21	0	0	2.29617	8.15484	-15.9163	32.226	1	0.5	0.5	0	LPE
24	11	0	1.41816	8.40711	-15.664	32.4782	1	0.5	0.87061	1	LPE
24	10	0	1.65911	8.40711	-15.664	32.4782	1	0.5	0.5	0	LPE
24	9	0	1.51719	8.40711	-15.664	32.4782	1	0.5	0.5	0	LPE
23	1	0	2.50556	8.32256	-15.7486	32.3937	1	0.5	0.5	0	LPE
24	0	1	5.481	8.42229	-15.6488	32.4934	1	0.5	0.874895	1	LPE
25	6	0	1.51021	8.49222	-15.5789	32.5633	1	0.5	0.5	0	LPE
18	1	1	1.48169	7.57199	-17.216	32.36	1	0.5	0.5	0	LPG
22	6	1	1.24204	7.9749	-16.8131	32.7629	1	0.5	0.5	0	LPG
18	0	1	1.80552	7.57338	-17.2147	32.3614	1	0.5	0.5	0	LPG
20	4	0	1.38027	7.7834	-16.7746	32.3414	1	0.5	0.5	0	LPI
18	0	1	1.6802	7.57338	-16.9846	32.1314	1	0.5	0.5	0	LPI
18	1	1	1.4498	7.57199	-16.986	32.13	1	0.5	0.5	0	LPI
13	0	0	1.23212	10.0803	-6.04317	26.2038	1	0.5	0.872004	1	MG
15	3	0	1.2548	7.32927	-8.79421	23.4528	1	0.5	0.867307	0	MG
16	0	0	1.49651	11.224	-4.89948	27.3475	1	0.5	0.864874	1	MG
17	0	0	1.73576	11.6222	-4.50129	27.7457	1	0.5	0.869997	1	MG
21	0	0	2.42623	13.3596	-2.76387	29.4831	1	0.5	0.873424	1	MG
23	0	0	3.22243	14.3456	-1.77787	30.4691	1	0.5	0.87488	1	MG
50	10	0	11.1884	9.78481	-6.33867	25.9083	1	0.5	0.87062	1	MG
26	10	0	1.45954	8.4273	-7.69618	24.5508	1	0.5	0.237577	0	MG
50	14	0	9.92381	9.7848	-6.33868	25.9083	1	0.5	0.874902	1	MG
27	11	0	1.8079	8.50564	-7.61784	24.6291	1	0.5	0.871132	1	MG
28	11	0	1.54265	8.58114	-7.54234	24.7046	1	0.5	0.868885	1	MG
29	15	0	1.56074	8.65398	-7.4695	24.7775	1	0.5	0.87489	1	MG
29	14	0	1.9391	8.65398	-7.4695	24.7775	1	0.5	0.874992	1	MG
49	12	0	9.55008	9.74286	-6.38062	25.8663	1	0.5	0.874877	1	MG
29	12	0	2.01705	8.65398	-7.4695	24.7775	1	0.5	0.87495	1	MG
49	14	0	8.69654	9.74286	-6.38062	25.8663	1	0.5	0.87489	1	MG
28	2	0	5.07204	9.04703	-7.07645	25.1705	1	0.5	0.874976	1	MG
30	12	0	1.61755	8.72436	-7.39912	24.8478	1	0.5	0.87499	1	MG
31	18	0	1.43413	8.79243	-7.33105	24.9159	1	0.5	0.5	0	MG
30	10	0	2.45899	8.72436	-7.39912	24.8478	1	0.5	0.874428	1	MG
48	15	0	9.63192	9.70005	-6.42343	25.8235	1	0.5	0.871873	1	MG
32	15	0	1.41033	8.85834	-7.26514	24.9818	1	0.5	0.874881	1	MG
32	14	0	1.54033	8.85834	-7.26514	24.9818	1	0.5	0.874985	1	MG
47	10	0	9.9607	9.65636	-6.46712	25.7798	1	0.5	0.874566	1	MG
47	12	0	8.6336	9.65635	-6.46713	25.7798	1	0.5	0.874602	1	MG
34	11	0	3.03134	8.98419	-7.13929	25.1077	1	0.5	0.874709	1	MG
34	10	0	4.01862	8.9842	-7.13929	25.1077	1	0.5	0.869198	1	MG
47	16	0	8.54426	9.65635	-6.46713	25.7798	1	0.5	0.5	0	MG
46	10	0	9.61864	9.61172	-6.51177	25.7352	1	0.5	0.868835	1	MG
46	13	0	8.20919	9.6117	-6.51178	25.7352	1	0.5	0.869664	1	MG
36	10	0	5.26626	9.10285	-7.02063	25.2263	1	0.5	0.859712	1	MG
45	12	0	7.80214	9.56608	-6.5574	25.6896	1	0.5	0.874928	1	MG
44	11	0	7.92975	9.51943	-6.60405	25.6429	1	0.5	0.874683	1	MG
39	10	0	4.98723	9.26902	-6.85446	25.3925	1	0.5	0.234695	0	MG
41	10	0	7.26927	9.37284	-6.75064	25.4963	1	0.5	0.874916	1	MG
42	11	0	6.92632	9.42285	-6.70063	25.5463	1	0.5	0.871753	1	MG
13	3	0	1.27731	7.02654	-9.09694	23.15	1	0.5	0.873593	0	MG
20	3	0	1.5596	7.94458	-8.1789	24.0681	1	0.5	0.856771	0	MG
20	2	0	1.68143	8.15061	-7.97287	24.2741	1	0.5	0.871661	1	MG
22	2	0	2.16343	8.38821	-7.73527	24.5117	1	0.5	0.874396	1	MG
23	5	0	4.42453	8.17685	-7.94663	24.3003	1	0.5	0.5	0	MG
25	10	0	4.13901	8.34588	-7.7776	24.4694	1	0.5	0.5	0	MG
24	3	0	2.31758	8.34279	-7.78069	24.4663	1	0.5	0.874607	1	MG
24	2	0	2.87435	8.61447	-7.50901	24.7379	1	0.5	0.87444	1	MG
50	11	0	10.867	9.7848	-6.33868	25.9083	1	0.5	0.874423	1	MG
50	13	0	9.43461	9.7848	-6.33868	25.9083	1	0.5	0.874855	1	MG
27	12	0	1.7803	8.50564	-7.61784	24.6291	1	0.5	0.874995	1	MG
50	15	0	9.78948	9.7848	-6.33868	25.9083	1	0.5	0.874278	1	MG
50	16	0	0.929089	9.7848	-6.33868	25.9083	1	0.5	0.5	0	MG
50	17	0	7.83848	9.7848	-6.33868	25.9083	1	0.5	0.5	0	MG
49	13	0	8.92463	9.74286	-6.38062	25.8663	1	0.5	0.874668	1	MG
29	10	0	1.92998	8.65399	-7.46949	24.7775	1	0.5	0.870044	1	MG
48	11	0	9.9112	9.70006	-6.42342	25.8235	1	0.5	0.874303	1	MG
49	18	0	9.30065	9.74286	-6.38062	25.8663	1	0.5	0.5	0	MG
48	12	0	9.08309	9.70005	-6.42343	25.8235	1	0.5	0.874716	1	MG
48	13	0	8.45854	9.70005	-6.42343	25.8235	1	0.5	0.874999	1	MG
31	11	0	2.14231	8.79243	-7.33105	24.9159	1	0.5	0.87304	1	MG
32	13	0	2.26722	8.85834	-7.26514	24.9818	1	0.5	0.874994	1	MG
47	11	0	9.3629	9.65635	-6.46713	25.7798	1	0.5	0.87495	1	MG
32	10	0	2.93039	8.85834	-7.26514	24.9818	1	0.5	0.874945	1	MG
33	10	0	3.46637	8.92222	-7.20126	25.0457	1	0.5	0.870905	1	MG
34	15	0	1.61971	8.98419	-7.13929	25.1077	1	0.5	0.874983	1	MG
33	1	0	9.85138	11.7705	-4.35303	27.8939	1	0.5	0.872492	1	MG
46	11	0	8.84619	9.61171	-6.51178	25.7352	1	0.5	0.874868	1	MG
46	12	0	8.16873	9.6117	-6.51178	25.7352	1	0.5	0.87483	1	MG
45	15	0	8.01286	9.56608	-6.5574	25.6896	1	0.5	0.874454	1	MG
38	10	0	6.57202	9.21509	-6.90839	25.3386	1	0.5	0.81875	1	MG
44	10	0	8.77652	9.51944	-6.60405	25.6429	1	0.5	0.872179	1	MG
45	19	0	6.12349	9.56608	-6.5574	25.6896	1	0.5	0.5	0	MG
43	10	0	8.22562	9.47171	-6.65177	25.5952	1	0.5	0.874945	1	MG
15	0	0	1.37671	10.8359	-5.28761	26.9594	1	0.5	0.872677	1	MG
17	3	0	1.38759	7.5956	-8.52788	23.7191	1	0.5	0.872809	1	MG
18	2	0	1.44807	7.89729	-8.22619	24.0208	1	0.5	0.869371	1	MG
19	3	0	1.55158	7.83396	-8.28952	23.9574	1	0.5	0.871505	1	MG
19	0	0	1.91941	12.4576	-3.66584	28.5811	1	0.5	0.874886	1	MG
21	2	0	1.86203	8.27108	-7.8524	24.3946	1	0.5	0.865251	1	MG
22	3	0	1.81819	8.15162	-7.97186	24.2751	1	0.5	0.873654	1	MG
23	1	0	2.61364	9.59945	-6.52403	25.7229	1	0.5	0.874997	1	MG
50	12	0	10.0604	9.7848	-6.33868	25.9083	1	0.5	0.874929	1	MG
28	10	0	1.71386	8.58114	-7.54234	24.7046	1	0.5	0.863215	1	MG
29	13	0	2.30081	8.65398	-7.4695	24.7775	1	0.5	0.87492	1	MG
29	11	0	1.73401	8.65398	-7.4695	24.7775	1	0.5	0.87405	1	MG
28	3	0	3.91657	8.68881	-7.43467	24.8123	1	0.5	0.874979	1	MG
30	13	0	1.72083	8.72436	-7.39912	24.8478	1	0.5	0.874656	1	MG
49	15	0	9.84827	9.74286	-6.38062	25.8663	1	0.5	0.874993	1	MG
30	11	0	1.9515	8.72436	-7.39912	24.8478	1	0.5	0.873061	1	MG
31	17	0	1.74831	8.79243	-7.33105	24.9159	1	0.5	0.874906	1	MG
49	16	0	9.41791	9.74286	-6.38062	25.8663	1	0.5	0.869538	1	MG
31	16	0	1.67716	8.79243	-7.33105	24.9159	1	0.5	0.874786	1	MG
48	10	0	10.4456	9.70007	-6.42341	25.8235	1	0.5	0.87475	1	MG
49	17	0	9.59455	9.74286	-6.38062	25.8663	1	0.5	0.873429	1	MG
30	5	0	5.11905	8.73096	-7.39252	24.8544	1	0.5	0.5	0	MG
48	14	0	8.22202	9.70005	-6.42343	25.8235	1	0.5	0.874718	1	MG
31	10	0	2.78168	8.79243	-7.33105	24.9159	1	0.5	0.874316	1	MG
48	16	0	8.81535	9.70005	-6.42343	25.8235	1	0.5	0.866016	1	MG
33	19	0	1.51719	8.92222	-7.20126	25.0457	1	0.5	0.5	0	MG
32	11	0	2.50556	8.85834	-7.26514	24.9818	1	0.5	0.874764	1	MG
48	17	0	8.55672	9.70005	-6.42343	25.8235	1	0.5	0.869902	1	MG
31	1	0	8.99511	11.2729	-4.85063	27.3963	1	0.5	0.874989	1	MG
33	13	0	2.64346	8.92222	-7.20126	25.0457	1	0.5	0.874581	1	MG
34	16	0	1.51021	8.98419	-7.13929	25.1077	1	0.5	0.874778	1	MG
47	13	0	8.06143	9.65635	-6.46713	25.7798	1	0.5	0.873021	1	MG
47	14	0	7.6951	9.65635	-6.46713	25.7798	1	0.5	0.874286	1	MG
47	15	0	8.95569	9.65635	-6.46713	25.7798	1	0.5	0.874984	1	MG
47	17	0	7.96832	9.65635	-6.46713	25.7798	1	0.5	0.87137	1	MG
46	14	0	7.16945	9.6117	-6.51178	25.7352	1	0.5	0.874792	1	MG
46	15	0	8.72314	9.6117	-6.51178	25.7352	1	0.5	0.87071	1	MG
36	11	0	4.26747	9.10285	-7.02063	25.2263	1	0.5	0.874031	1	MG
45	10	0	9.09889	9.56609	-6.55739	25.6896	1	0.5	0.874766	1	MG
45	11	0	8.43949	9.56608	-6.5574	25.6896	1	0.5	0.874602	1	MG
35	1	0	10.6326	12.315	-3.80852	28.4384	1	0.5	0.874932	1	MG
45	16	0	7.58276	9.56608	-6.5574	25.6896	1	0.5	0.871221	1	MG
38	11	0	5.29363	9.21509	-6.90839	25.3386	1	0.5	0.871863	1	MG
37	1	0	11.3129	12.9153	-3.20817	29.0388	1	0.5	0.874896	1	MG
44	12	0	7.24508	9.51942	-6.60406	25.6429	1	0.5	0.874761	1	MG
42	1	0	13.0757	14.7293	-1.39418	30.8528	1	0.5	0.852399	1	MG
43	11	0	7.4761	9.4717	-6.65178	25.5952	1	0.5	0.874924	1	MG
40	10	0	6.72245	9.32158	-6.80191	25.4451	1	0.5	0.872885	1	MG
39	1	0	11.9364	13.5815	-2.54198	29.705	1	0.5	0.874959	1	MG
40	6	0	11.4241	9.32461	-6.79887	25.4481	1	0.5	0.5	0	MG
48	15	0	8.17934	8.85395	-5.77672	23.4846	1	0.5	0.5	0	MGDG-O
43	14	0	4.76558	8.64841	-5.98226	23.2791	1	0.5	0.5	0	MGDG-O
38	0	0	10.9534	25.83	11.1994	40.4607	0	0.5	0.874832	1	MGDG-O
38	1	0	9.76701	12.4419	-2.18882	27.0725	1	0.5	0.825389	1	MGDG-O
37	1	0	9.74387	12.1232	-2.50748	26.7539	1	0.5	0.86656	1	MGDG-O
36	0	0	9.73918	23.4804	8.84971	38.1111	1	0.5	0.5	0	MGDG-O
35	0	0	9.2218	22.4148	7.78412	37.0455	1	0.5	0.873201	1	MGDG-O
34	5	0	8.59897	8.21832	-6.41235	22.849	1	0.5	0.833357	1	MGDG-O
32	0	0	7.73158	19.5967	4.96603	34.2274	1	0.5	0.5	0	MGDG-O
32	1	0	9.21015	10.7543	-3.87637	25.385	1	0.5	0.839002	1	MGDG-O
31	0	0	7.81395	18.7692	4.13848	33.3998	1	0.5	0.5	0	MGDG-O
31	6	0	14.6445	8.03864	-6.59203	22.6693	1	0.5	0.871991	1	MGDG-O
19	0	0	12.6752	11.8038	-2.82692	26.4344	1	0.5	0.5	0	MGDG-O
35	4	0	6.13179	8.30415	-6.32652	22.9348	1	0.5	0.5	0	MGDG-O
30	0	0	6.60296	17.991	3.3603	32.6216	1	0.5	0.5	0	MGDG-O
30	1	0	6.2569	10.2905	-4.3402	24.9211	1	0.5	0.5	0	MGDG-O
29	0	0	6.66988	17.2586	2.62794	31.8893	1	0.5	0.871763	1	MGDG-O
28	0	0	6.10915	16.5687	1.93804	31.1994	1	0.5	0.871031	1	MGDG-O
27	0	0	4.92022	15.9181	1.28747	30.5488	1	0.5	0.874571	1	MGDG-O
26	0	0	4.95947	15.3039	0.673244	29.9346	1	0.5	0.874267	1	MGDG-O
51	17	0	15.0194	8.96723	-5.66344	23.5979	1	0.5	0.87343	1	MGDG-O
36	1	0	9.52253	11.8211	-2.80955	26.4518	1	0.5	0.873686	1	MGDG-O
36	3	0	9.97865	8.50362	-6.12705	23.1343	1	0.5	0.5	0	MGDG-O
42	6	0	11.5533	8.60794	-6.02273	23.2386	1	0.5	0.871925	1	MGDG-O
42	7	0	10.8004	8.60525	-6.02542	23.2359	1	0.5	0.5	0	MGDG-O
40	5	0	11.5673	8.52647	-6.10421	23.1571	1	0.5	0.873891	1	MGDG-O
40	6	0	10.8304	8.51633	-6.11435	23.147	1	0.5	0.87343	1	MGDG-O
40	7	0	10.3212	8.51398	-6.11669	23.1447	1	0.5	0.5	0	MGDG-O
39	4	0	9.64619	8.51921	-6.11146	23.1499	1	0.5	0.872125	1	MGDG-O
38	5	0	10.6333	8.42892	-6.20175	23.0596	1	0.5	0.5	0	MGDG-O
38	6	0	10.03	8.42009	-6.21058	23.0508	1	0.5	0.5	0	MGDG-O
36	5	0	9.85383	8.32641	-6.30426	22.9571	1	0.5	0.5	0	MGDG-O
35	3	0	8.87197	8.43848	-6.19219	23.0692	1	0.5	0.872826	1	MGDG-O
35	4	0	8.16777	8.30415	-6.32652	22.9348	1	0.5	0.5	0	MGDG-O
35	6	0	11.7019	8.26593	-6.36474	22.8966	1	0.5	0.5	0	MGDG-O
34	6	0	8.54426	8.21162	-6.41905	22.8423	1	0.5	0.5	0	MGDG-O
34	7	0	7.7587	8.21008	-6.4206	22.8407	1	0.5	0.874585	1	MGDG-O
42	8	0	10.5855	8.60463	-6.02604	23.2353	1	0.5	0.5	0	MGDG-O
41	4	0	10.7866	8.62055	-6.01012	23.2512	1	0.5	0.5	0	MGDG-O
39	3	0	10.0197	8.69633	-5.93434	23.327	1	0.5	0.5	0	MGDG-O
37	1	0	10.867	12.1232	-2.50748	26.7539	1	0.5	0.5	0	MGDG-O
43	6	0	10.5474	8.65216	-5.97851	23.2828	1	0.5	0.868434	0	MGDG-O
41	2	0	11.4427	9.70392	-4.92675	24.3346	1	0.5	0.5	0	MGDG-O
41	6	0	9.89689	8.56268	-6.06799	23.1934	1	0.5	0.812734	0	MGDG-O
40	8	0	9.90549	8.51344	-6.11723	23.1441	1	0.5	0.5	0	MGDG-O
38	7	0	9.82789	8.41805	-6.21262	23.0487	1	0.5	0.873212	1	MGDG-O
37	3	0	9.75632	8.56822	-6.06245	23.1989	1	0.5	0.5	0	MGDG-O
37	5	0	9.05961	8.37832	-6.25235	23.009	1	0.5	0.223463	0	MGDG-O
36	6	0	9.41791	8.31872	-6.31195	22.9494	1	0.5	0.813212	1	MGDG-O
36	7	0	8.92817	8.31695	-6.31373	22.9476	1	0.5	0.874437	1	MGDG-O
35	5	0	9.71936	8.27311	-6.35757	22.9038	1	0.5	0.873637	1	MGDG-O
34	4	0	9.06662	8.24729	-6.38338	22.878	1	0.5	0.5	0	MGDG-O
33	1	0	9.6479	11.0021	-3.62861	25.6327	1	0.5	0.5	0	MGDG-O
33	6	0	10.0996	8.15571	-6.47497	22.7864	1	0.5	0.213266	0	MGDG-O
32	6	0	7.58276	8.09809	-6.53259	22.7288	1	0.5	0.5	0	MGDG-O
43	12	0	2.74663	9.4717	-0.410158	19.3536	1	0.5	0.5	0	MGDG
42	14	0	5.62408	9.42285	-0.459006	19.3047	1	0.5	0.5	0	MGDG
37	10	0	4.7308	9.15973	-0.722126	19.0416	1	0.5	0.5	0	MGDG
21	0	0	16.6252	13.3596	3.47775	23.2415	1	0.5	0.5	0	MGDG
43	13	0	4.81361	9.4717	-0.410158	19.3536	1	0.5	0.5	0	MGDG
41	11	0	4.13528	9.37283	-0.509028	19.2547	1	0.5	0.5	0	MGDG
35	1	0	9.41409	12.315	2.4331	22.1968	1	0.5	0.5	0	MGDG
39	9	0	5.82911	9.26904	-0.612813	19.1509	1	0.5	0.5	0	MGDG
39	11	0	4.68812	9.26901	-0.612847	19.1509	1	0.5	0.5	0	MGDG
37	7	0	5.86115	9.1603	-0.721561	19.0422	1	0.5	0.5	0	MGDG
35	5	0	6.45101	9.0537	-0.82816	18.9356	1	0.5	0.5	0	MGDG
35	6	0	5.98605	9.04652	-0.835335	18.9284	1	0.5	0.5	0	MGDG
34	6	0	5.19464	8.9862	-0.895655	18.8681	1	0.5	0.5	0	MGDG
33	1	0	8.51782	11.7705	1.8886	21.6523	1	0.5	0.5	0	MGDG
49	15	0	6.92399	9.74286	-0.139	19.6247	1	0.5	0.5	0	MGDG
45	6	0	10.8281	9.57038	-0.311476	19.4522	1	0.5	0.5	0	MGDG
45	13	0	7.17016	9.56608	-0.315782	19.4479	1	0.5	0.5	0	MGDG
41	3	0	10.2662	9.63735	-0.244512	19.5192	1	0.5	0.5	0	MGDG
40	3	0	11.3881	9.56842	-0.313442	19.4503	1	0.5	0.5	0	MGDG
40	4	0	11.1821	9.37862	-0.503239	19.2605	1	0.5	0.5	0	MGDG
40	5	0	10.451	9.33475	-0.547105	19.2166	1	0.5	0.5	0	MGDG
36	5	0	10.1827	9.11285	-0.769011	18.9947	1	0.5	0.5	0	MGDG
34	2	0	9.68547	9.6896	-0.19226	19.5715	1	0.5	0.5	0	MGDG
47	14	0	6.59956	9.65635	-0.22551	19.5382	1	0.5	0.5	0	MGDG
43	5	0	10.2916	9.48792	-0.393933	19.3698	1	0.5	0.5	0	MGDG
43	6	0	9.74546	9.47545	-0.406408	19.3573	1	0.5	0.5	0	MGDG
41	4	0	10.9322	9.43396	-0.447895	19.3158	1	0.5	0.5	0	MGDG
41	11	0	6.30085	9.37283	-0.509028	19.2547	1	0.5	0.5	0	MGDG
38	5	0	9.71778	9.22657	-0.655289	19.1084	1	0.5	0.5	0	MGDG
37	2	0	10.2363	10.0277	0.14586	19.9096	1	0.5	0.5	0	MGDG
47	15	0	5.62278	9.65635	-0.22551	19.5382	1	0.5	0.5	0	MGDG
45	12	0	6.48115	9.56608	-0.315781	19.4479	1	0.5	0.5	0	MGDG
43	1	0	12.1064	15.158	5.27613	25.0398	1	0.5	0.5	0	MGDG
43	4	0	11.0628	9.5419	-0.339957	19.4238	1	0.5	0.5	0	MGDG
41	8	0	7.23409	9.373	-0.508856	19.2549	1	0.5	0.5	0	MGDG
41	12	0	2.16904	9.37283	-0.50903	19.2547	1	0.5	0.5	0	MGDG
39	1	0	10.8872	13.5815	3.69964	23.4634	1	0.5	0.5	0	MGDG
38	4	0	10.4779	9.26477	-0.617087	19.1466	1	0.5	0.5	0	MGDG
38	6	0	9.03203	9.21774	-0.664118	19.0996	1	0.5	0.5	0	MGDG
36	3	0	9.96599	9.29006	-0.591801	19.1719	1	0.5	0.5	0	MGDG
35	5	0	10.1105	9.0537	-0.82816	18.9356	1	0.5	0.5	0	MGDG
34	4	0	8.91874	9.02187	-0.859987	18.9037	1	0.5	0.5	0	MGDG
32	1	0	9.60646	11.5163	1.63445	21.3982	1	0.5	0.5	0	MGDG
45	14	0	6.87244	8.48104	-1.62126	18.5833	1	0.5	0.5	0	MGMG
31	6	0	13.797	7.78633	-2.31597	17.8886	1	0.5	0.5	0	MGMG
19	0	0	9.75009	11.5514	1.44914	21.6537	1	0.5	0.5	0	MGMG
47	15	0	7.48217	8.56229	-1.54001	18.6646	1	0.5	0.5	0	MGMG
35	6	0	12.5221	8.01361	-2.08869	18.1159	1	0.5	0.5	0	MGMG
37	4	0	9.05727	8.16166	-1.94064	18.264	1	0.5	0.5	0	MGMG
36	5	0	9.84827	8.07409	-2.02821	18.1764	1	0.5	0.5	0	MGMG
49	15	0	7.00695	9.74286	-1.3913	20.877	1	0.5	0.5	0	MMPE
47	12	0	7.9444	9.65635	-1.47781	20.7905	1	0.5	0.5	0	MMPE
47	14	0	6.60796	9.65635	-1.47781	20.7905	1	0.5	0.5	0	MMPE
45	5	0	11.1754	9.58471	-1.54945	20.7189	1	0.5	0.5	0	MMPE
45	6	0	10.9905	9.57038	-1.56377	20.7045	1	0.5	0.5	0	MMPE
45	11	0	7.25862	9.56608	-1.56808	20.7002	1	0.5	0.5	0	MMPE
43	0	0	11.375	34.0748	22.9407	45.209	0	0.5	0.874346	1	MMPE
43	1	0	10.6788	15.158	4.02384	26.2921	1	0.5	0.773055	0	MMPE
43	2	0	11.6931	10.7859	-0.348235	21.9201	1	0.5	0.874946	1	MMPE
43	3	0	11.4421	9.77544	-1.35871	20.9096	1	0.5	0.874977	1	MMPE
43	5	0	10.5042	9.48792	-1.64623	20.6221	1	0.5	0.8748	1	MMPE
41	0	0	10.6874	30.7987	19.6646	41.9329	0	0.5	0.872446	1	MMPE
41	2	0	11.0554	10.5173	-0.616823	21.6515	1	0.5	0.873444	1	MMPE
41	10	0	6.87949	9.37284	-1.76132	20.507	1	0.5	0.874859	1	MMPE
39	0	0	9.88177	27.928	16.7939	39.0622	0	0.5	0.5	0	MMPE
39	1	0	11.0923	13.5815	2.44734	24.7157	1	0.5	0.868903	1	MMPE
39	2	0	10.339	10.2657	-0.86844	21.3999	1	0.5	0.873912	1	MMPE
39	3	0	9.97757	9.49937	-1.63479	20.6335	1	0.5	0.5	0	MMPE
39	4	0	9.45479	9.32225	-1.8119	20.4564	1	0.5	0.874642	1	MMPE
39	5	0	8.6911	9.28131	-1.85284	20.4155	1	0.5	0.873265	1	MMPE
39	6	0	8.48345	9.27185	-1.8623	20.406	1	0.5	0.874946	1	MMPE
39	7	0	7.66251	9.26967	-1.86449	20.4038	1	0.5	0.5	0	MMPE
38	4	0	9.00925	9.26477	-1.86938	20.3989	1	0.5	0.87406	1	MMPE
38	5	0	8.25559	9.22657	-1.90759	20.3607	1	0.5	0.829185	1	MMPE
38	6	0	7.98746	9.21774	-1.91641	20.3519	1	0.5	0.864569	1	MMPE
37	0	0	9.03919	25.4092	14.275	36.5433	0	0.5	0.5	0	MMPE
37	1	0	10.221	12.9153	1.78115	24.0495	1	0.5	0.874869	1	MMPE
37	2	0	9.76467	10.0277	-1.10644	21.1619	1	0.5	0.5	0	MMPE
37	3	0	9.35108	9.36034	-1.77382	20.4945	1	0.5	0.5	0	MMPE
37	4	0	8.5621	9.20609	-1.92806	20.3402	1	0.5	0.5	0	MMPE
37	5	0	8.13775	9.17044	-1.96371	20.3046	1	0.5	0.869096	1	MMPE
37	6	0	7.55427	9.1622	-1.97195	20.2964	1	0.5	0.5	0	MMPE
36	1	0	9.73684	12.6076	1.4734	23.7417	1	0.5	0.864092	1	MMPE
36	2	0	9.24707	9.91286	-1.2213	21.047	1	0.5	0.5	0	MMPE
36	3	0	9.04861	9.29006	-1.8441	20.4242	1	0.5	0.5	0	MMPE
36	4	0	8.41675	9.14611	-1.98804	20.2803	1	0.5	0.874464	1	MMPE
35	1	0	9.42485	12.315	1.18081	23.4491	1	0.5	0.873078	1	MMPE
35	2	0	8.66577	9.80027	-1.33389	20.9344	1	0.5	0.874837	1	MMPE
35	3	0	8.59663	9.21907	-1.91508	20.3532	1	0.5	0.85694	1	MMPE
35	4	0	7.77079	9.08474	-2.04941	20.2189	1	0.5	0.5	0	MMPE
35	6	0	6.77314	9.04652	-2.08763	20.1807	1	0.5	0.874528	1	MMPE
34	1	0	8.99037	12.0363	0.902154	23.1705	1	0.5	0.848276	1	MMPE
34	2	0	8.29014	9.6896	-1.44456	20.8238	1	0.5	0.874602	1	MMPE
33	0	0	9.32829	21.2458	10.1116	32.38	0	0.5	0.87499	1	MMPE
33	1	0	8.52505	11.7705	0.636299	22.9046	1	0.5	0.862859	1	MMPE
33	2	0	7.803	9.5805	-1.55365	20.7147	1	0.5	0.5	0	MMPE
32	1	0	8.14474	11.5163	0.382157	22.6505	1	0.5	0.5	0	MMPE
31	1	0	7.60046	11.2729	0.138697	22.407	1	0.5	0.217852	0	MMPE
29	0	0	7.44809	18.0002	6.86605	29.1344	1	0.5	0.873707	1	MMPE
45	13	0	6.30246	9.56608	-1.56808	20.7002	1	0.5	0.87468	1	MMPE
43	4	0	11.2146	9.5419	-1.59225	20.6761	1	0.5	0.874875	1	MMPE
41	1	0	11.6957	14.3248	3.19065	25.459	1	0.5	0.5	0	MMPE
41	4	0	9.99203	9.43396	-1.70019	20.5681	1	0.5	0.874552	1	MMPE
41	6	0	9.05688	9.37609	-1.75806	20.5102	1	0.5	0.8446	1	MMPE
40	1	0	11.4753	13.9427	2.8086	25.0769	1	0.5	0.874486	1	MMPE
38	3	0	9.60957	9.43006	-1.7041	20.5642	1	0.5	0.870205	1	MMPE
35	5	0	7.50957	9.0537	-2.08046	20.1879	1	0.5	0.867365	1	MMPE
32	2	0	7.40971	9.47265	-1.6615	20.6068	1	0.5	0.5	0	MMPE
31	0	0	8.43483	19.5246	8.39042	30.6587	1	0.5	0.846853	1	MMPE
37	7	0	6.94416	9.1603	-1.97386	20.2945	1	0.5	0.829687	1	MMPE
32	0	0	8.94489	20.3587	9.22455	31.4929	0	0.5	0.87482	1	MMPE
30	0	0	6.80328	18.7396	7.60544	29.8737	0	0.5	0.874182	1	MMPE
52	15	0	6.41091	9.86622	-1.26794	21.0004	1	0.5	0.874931	1	MMPE
52	16	0	6.10441	9.86622	-1.26794	21.0004	1	0.5	0.872426	1	MMPE
50	14	0	6.39919	9.7848	-1.34936	20.919	1	0.5	0.5	0	MMPE
48	7	0	10.0347	9.70128	-1.43288	20.8354	1	0.5	0.874061	1	MMPE
48	13	0	6.26849	9.70005	-1.4341	20.8342	1	0.5	0.874038	1	MMPE
45	7	0	11.6996	9.56707	-1.56708	20.7012	1	0.5	0.5	0	MMPE
44	1	0	11.5184	15.6127	4.47859	26.7469	1	0.5	0.870773	1	MMPE
44	7	0	8.23455	9.52035	-1.6138	20.6545	1	0.5	0.5	0	MMPE
43	5	0	10.451	9.48792	-1.64623	20.6221	1	0.5	0.874666	1	MMPE
42	5	0	9.38617	9.43799	-1.69616	20.5721	1	0.5	0.5	0	MMPE
41	4	0	8.55614	9.43396	-1.70019	20.5681	1	0.5	0.874753	1	MMPE
40	6	0	7.89036	9.32461	-1.80954	20.4588	1	0.5	0.812215	1	MMPE
40	8	0	6.7991	9.32173	-1.81242	20.4559	1	0.5	0.871384	1	MMPE
39	5	0	9.13411	9.28131	-1.85284	20.4155	1	0.5	0.874201	1	MMPE
39	6	0	6.71206	9.27185	-1.8623	20.406	1	0.5	0.5	0	MMPE
38	3	0	9.10872	9.43006	-1.7041	20.5642	1	0.5	0.5	0	MMPE
38	5	0	8.27607	9.22657	-1.90759	20.3607	1	0.5	0.874966	1	MMPE
38	7	0	6.55991	9.2157	-1.91845	20.3499	1	0.5	0.874967	1	MMPE
37	1	0	10.2062	12.9153	1.78115	24.0495	1	0.5	0.874743	1	MMPE
37	2	0	9.68547	10.0277	-1.10644	21.1619	1	0.5	0.818773	1	MMPE
37	4	0	8.92328	9.20609	-1.92806	20.3402	1	0.5	0.871286	1	MMPE
37	5	0	8.45813	9.17044	-1.96371	20.3046	1	0.5	0.874778	1	MMPE
36	4	0	8.27138	9.14611	-1.98804	20.2803	1	0.5	0.5	0	MMPE
35	4	0	6.86184	9.08474	-2.04941	20.2189	1	0.5	0.5	0	MMPE
34	1	0	8.97575	12.0363	0.902154	23.1705	1	0.5	0.5	0	MMPE
34	4	0	6.50511	9.02187	-2.11228	20.156	1	0.5	0.874999	1	MMPE
33	3	0	6.61567	9.07436	-2.05979	20.2085	1	0.5	0.5	0	MMPE
32	1	0	8.11505	11.5163	0.382157	22.6505	1	0.5	0.8749	1	MMPE
30	0	0	6.02356	18.7396	7.60544	29.8737	0	0.5	0.872172	1	MMPE
31	1	0	7.58817	11.2729	0.138697	22.407	1	0.5	0.874905	1	MMPE
50	13	0	6.80659	9.7848	-1.34936	20.919	1	0.5	0.5	0	MMPE
48	14	0	5.54499	9.70005	-1.4341	20.8342	1	0.5	0.5	0	MMPE
46	13	0	6.57436	9.6117	-1.52245	20.7459	1	0.5	0.87375	1	MMPE
44	11	0	6.30085	9.51943	-1.61473	20.6536	1	0.5	0.874939	1	MMPE
42	6	0	7.90978	9.42635	-1.7078	20.5605	1	0.5	0.5	0	MMPE
42	8	0	6.66846	9.42304	-1.71112	20.5572	1	0.5	0.5	0	MMPE
41	5	0	9.71778	9.38696	-1.7472	20.5211	1	0.5	0.5	0	MMPE
40	1	0	9.9528	13.9427	2.8086	25.0769	1	0.5	0.5	0	MMPE
40	4	0	9.20532	9.37862	-1.75554	20.5128	1	0.5	0.5	0	MMPE
39	1	0	9.50834	13.5815	2.44734	24.7157	1	0.5	0.5	0	MMPE
39	4	0	7.70885	9.32225	-1.8119	20.4564	1	0.5	0.5	0	MMPE
39	7	0	7.84315	9.26967	-1.86449	20.4038	1	0.5	0.87498	1	MMPE
38	4	0	8.9916	9.26477	-1.86938	20.3989	1	0.5	0.5	0	MMPE
37	3	0	8.92229	9.36034	-1.77382	20.4945	1	0.5	0.870226	1	MMPE
36	5	0	6.81124	9.11285	-2.02131	20.247	1	0.5	0.5	0	MMPE
35	2	0	8.65392	9.80027	-1.33389	20.9344	1	0.5	0.5	0	MMPE
35	3	0	8.18761	9.21907	-1.91508	20.3532	1	0.5	0.5	0	MMPE
35	5	0	6.98853	9.0537	-2.08046	20.1879	1	0.5	0.874917	1	MMPE
33	1	0	8.71432	11.7705	0.636299	22.9046	1	0.5	0.874997	1	MMPE
50	15	0	5.62278	9.7848	-1.34936	20.919	1	0.5	0.5	0	MMPE
48	6	0	10.8249	9.70535	-1.4288	20.8395	1	0.5	0.5	0	MMPE
49	13	0	6.72641	9.74286	-1.3913	20.877	1	0.5	0.5	0	MMPE
48	12	0	6.48115	9.70005	-1.4341	20.8342	1	0.5	0.5	0	MMPE
46	2	0	11.6544	11.2288	0.0946743	22.363	1	0.5	0.5	0	MMPE
46	5	0	10.8729	9.63167	-1.50249	20.7658	1	0.5	0.5	0	MMPE
44	2	0	10.7687	10.9277	-0.206436	22.0619	1	0.5	0.873863	1	MMPE
44	6	0	8.85179	9.52344	-1.61071	20.6576	1	0.5	0.873518	1	MMPE
44	10	0	6.57304	9.51944	-1.61472	20.6536	1	0.5	0.791069	1	MMPE
43	4	0	11.6746	9.5419	-1.59225	20.6761	1	0.5	0.5	0	MMPE
44	12	0	2.16904	9.51942	-1.61473	20.6536	1	0.5	0.874492	1	MMPE
42	3	0	10.6539	9.70631	-1.42785	20.8405	1	0.5	0.5	0	MMPE
42	4	0	8.95803	9.48836	-1.64579	20.6225	1	0.5	0.5	0	MMPE
41	6	0	9.03203	9.37609	-1.75806	20.5102	1	0.5	0.874001	1	MMPE
40	3	0	8.8106	9.56842	-1.56574	20.7026	1	0.5	0.874903	1	MMPE
40	5	0	8.57087	9.33475	-1.7994	20.4689	1	0.5	0.872892	1	MMPE
40	7	0	7.66045	9.32227	-1.81188	20.4564	1	0.5	0.872501	1	MMPE
39	2	0	9.22789	10.2657	-0.86844	21.3999	1	0.5	0.5	0	MMPE
39	3	0	9.96599	9.49937	-1.63479	20.6335	1	0.5	0.5	0	MMPE
38	2	0	8.74095	10.1452	-0.988943	21.2794	1	0.5	0.874985	1	MMPE
37	6	0	7.40675	9.1622	-1.97195	20.2964	1	0.5	0.862064	1	MMPE
36	3	0	8.19917	9.29006	-1.8441	20.4242	1	0.5	0.761072	1	MMPE
35	1	0	9.60646	12.315	1.18081	23.4491	1	0.5	0.874454	1	MMPE
26	8	0	8.02237	8.42736	-2.7068	19.5615	1	0.5	0.5	0	MMPE
34	3	0	7.21063	9.14722	-1.98693	20.2814	1	0.5	0.836953	1	MMPE
33	0	0	9.30216	21.2458	10.1116	32.38	0	0.5	0.5	0	MMPE
33	2	0	7.79196	9.5805	-1.55365	20.7147	1	0.5	0.874833	1	MMPE
32	3	0	6.0872	9.00032	-2.13384	20.1345	1	0.5	0.874949	1	MMPE
9	0	1	1.08322	8.56993	-14.4999	31.6398	1	0.5	0.87491	1	NAE
14	0	0	2.05998	10.4555	-12.6144	33.5253	1	0.5	0.874816	1	NAE
16	0	0	2.30385	11.224	-11.8459	34.2939	1	0.5	0.87493	1	NAE
20	1	0	0.906625	9.04208	-14.0278	32.1119	1	0.5	0.873293	1	NAE
20	0	0	4.91362	12.8992	-10.1706	35.9691	1	0.5	0.87488	1	NAE
22	3	0	1.0582	8.15162	-14.9182	31.2215	1	0.5	0.874996	1	NAE
25	1	1	4.60813	9.9841	-13.0858	33.054	1	0.5	0.870591	1	NAE
28	6	1	2.77906	8.58247	-14.4874	31.6523	1	0.5	0.5	0	NAE
36	2	0	10.2109	9.91286	-13.157	32.9827	1	0.5	0.874975	1	NAE
36	0	0	10.8927	24.2668	1.19696	47.3367	1	0.5	0.874272	1	NAE
39	3	0	10.6639	9.49937	-13.5705	32.5692	1	0.5	0.874622	1	NAE
40	3	0	11.1844	9.56842	-13.5014	32.6383	1	0.5	0.874468	1	NAE
40	0	0	12.1509	29.3162	6.24637	52.3861	1	0.5	0.874762	1	NAE
45	12	0	7.62903	9.56608	-13.5038	32.6359	1	0.5	0.5	0	NAE
19	0	0	17.9568	12.4576	-10.6122	35.5275	1	0.5	0.5	0	NAE
20	2	1	1.05538	8.15061	-14.9192	31.2205	1	0.5	0.874987	1	NAE
[truncated: 2,013 more rows]
