# Supplementary material for: LipidIN: a comprehensive repository for flash platform-independent annotation and reverse lipidomics
Source: Nat Commun. 2025 May 16;16:4566. doi: 10.1038/s41467-025-59683-5 (PMC12084368; doi:10.1038/s41467-025-59683-5)
Supplement: Supplementary file 3 — Supplementary Data 1-11 [file 41467_2025_59683_MOESM3_ESM.zip › Supplementary Data 1-11/Supplementary Data 6.xlsx]

## Sheet: Sheet1
Supplementary Data 6. Manual checking results of uniquely annotations.
Compound	Title	m/z	Rt/min	Adduct	ESImode	Final checked
TG O-52:4	TG O-16:1_18:1_18:2	863.749	13.2719	[M+Na]+	pos	Unable to judge
TG 52:4	TG 8:0_18:1_26:3	872.771	13.146	[M+NH4]+	pos	Right annotation
TG 44:4	TG 8:0_16:1_20:3	760.644	11.2528	[M+NH4]+	pos	Right annotation
TG 40:2	TG 8:0_14:1_18:1	708.614	11.1279	[M+NH4]+	pos	Right annotation
TG 59:4	TG 18:2_19:1_22:1	970.881	14.4275	[M+NH4]+	pos	Right annotation
TG 60:5	TG 18:1_21:2_21:2	987.836	14.3194	[M+Na]+	pos	Unable to judge
TG 57:4	TG 18:1_19:0_20:3	942.849	14.1255	[M+NH4]+	pos	Right annotation
TG 56:9	TG 18:1_18:3_20:5	918.758	12.396	[M+NH4]+	pos	Right annotation
TG 58:5	TG 18:1_18:2_22:2	954.849	14.0446	[M+NH4]+	pos	Right annotation
TG 60:6	TG 18:0_18:2_24:4	980.864	14.0815	[M+NH4]+	pos	Right annotation
TG 55:2	TG 18:0_18:1_19:1	918.848	14.3664	[M+NH4]+	pos	Right annotation
TG 54:3	TG 18:0_18:0_18:3	907.775	13.3638	[M+Na]+	pos	Unable to judge
TG 54:1	TG 18:0_18:0_18:1	911.804	14.5162	[M+Na]+	pos	Unable to judge
TG 59:3	TG 17:2_18:1_24:0	977.852	14.7239	[M+Na]+	pos	Unable to judge
TG 54:5	TG 17:1_18:3_19:1	898.785	13.2217	[M+NH4]+	pos	Right annotation
TG 55:4	TG 17:1_18:1_20:2	914.818	13.7752	[M+NH4]+	pos	Right annotation
TG 55:5	TG 17:0_18:2_20:3	912.802	13.474	[M+NH4]+	pos	Right annotation
TG 53:4	TG 17:0_18:1_18:3	886.785	13.5666	[M+NH4]+	pos	Right annotation
TG 52:2	TG 17:0_17:2_18:0	881.759	13.9131	[M+Na]+	pos	Unable to judge
TG 58:3	TG 16:1_20:1_22:1	958.882	14.6431	[M+NH4]+	pos	Right annotation
TG 58:2	TG 16:1_18:0_24:1	965.851	14.8267	[M+Na]+	pos	Unable to judge
TG 51:5	TG 16:1_17:1_18:3	856.738	12.6088	[M+NH4]+	pos	Right annotation
TG 56:3	TG 16:0_19:1_21:2	935.806	14.2768	[M+Na]+	pos	Unable to judge
TG 54:5	TG 16:0_18:3_20:2	898.786	13.4033	[M+NH4]+	pos	Unable to judge
TG 58:6	TG 16:0_18:2_24:4	952.833	13.7458	[M+NH4]+	pos	Right annotation
TG 54:3	TG 16:0_18:2_20:1	902.819	13.9753	[M+NH4]+	pos	Right annotation
TG 58:7	TG 16:0_18:1_24:6	950.817	13.5948	[M+NH4]+	pos	Right annotation
TG 52:0	TG 16:0_18:0_18:0	885.791	14.0745	[M+Na]+	pos	Unable to judge
TG 60:3	TG 14:1_18:1_28:1	991.868	14.8463	[M+Na]+	pos	Unable to judge
TG 50:4	TG 14:1_18:1_18:2	844.74	12.7467	[M+NH4]+	pos	Right annotation
TG 45:2	TG 14:1_15:0_16:1	783.648	12.3995	[M+Na]+	pos	Unable to judge
TG 43:2	TG 14:1_14:1_15:0	755.616	11.9112	[M+Na]+	pos	Unable to judge
TG 58:4	TG 14:0_22:0_22:4	961.821	14.3077	[M+Na]+	pos	Unable to judge
TG 52:3	TG 14:0_16:0_22:3	874.786	13.538	[M+NH4]+	pos	Right annotation
TG 14:0_16:0_18:0	TG 14:0_16:0_18:0	829.728	13.152	[M+Na]+	pos	Right annotation
TG 49:3	TG 14:0_15:0_20:3	837.694	12.9442	[M+Na]+	pos	Unable to judge
TG 45:3	TG 13:1_16:1_16:1	781.631	11.9998	[M+Na]+	pos	Unable to judge
TG 57:3	TG 12:0_21:0_24:3	949.821	14.4212	[M+Na]+	pos	Unable to judge
TG 47:3	TG 12:0_16:2_19:1	804.707	12.4463	[M+NH4]+	pos	Right annotation
TG 48:1	TG 12:0_16:1_20:0	827.713	12.7535	[M+Na]+	pos	Unable to judge
TG 46:4	TG 12:0_14:1_20:3	788.678	11.785	[M+NH4]+	pos	Right annotation
TG 48:3	TG 11:0_18:2_19:1	823.678	12.6967	[M+Na]+	pos	Unable to judge
TG 42:2	TG 10:0_14:1_18:1	741.601	11.6601	[M+Na]+	pos	Unable to judge
ST 24:1;O5	ST 24:1;O5	407.279	1.02163	[M-H]-	neg	Unable to judge
SMGDG O-34:2	SMGDG O-18:1_16:1	819.53	6.4694	[M-H]-	neg	Right annotation
SMGDG O-33:1	SMGDG O-17:1_16:0	807.529	6.73956	[M-H]-	neg	Right annotation
SMGDG O-31:0	SMGDG O-17:0_14:0	781.514	6.59845	[M-H]-	neg	Right annotation
SMGDG O-32:1	SMGDG O-16:1_16:0	793.515	7.04296	[M-H]-	neg	Right annotation
SMGDG O-38:5	SMGDG O-16:0_22:5	869.546	6.75902	[M-H]-	neg	Right annotation
SMGDG O-36:4	SMGDG O-16:0_20:4	843.529	6.43154	[M-H]-	neg	Right annotation
SMGDG O-34:1	SMGDG O-16:0_18:1	821.544	7.09154	[M-H]-	neg	Right annotation
SMGDG O-32:1	SMGDG O-16:0_16:1	793.514	6.50316	[M-H]-	neg	Right annotation
SMGDG O-32:0	SMGDG O-16:0_16:0	795.529	6.98582	[M-H]-	neg	Right annotation
SMGDG O-30:0	SMGDG O-16:0_14:0	767.498	6.4956	[M-H]-	neg	Unable to judge
SMGDG O-30:0	SMGDG O-14:0_16:0	767.497	6.09047	[M-H]-	neg	Right annotation
SM 34:2;3O	SM 34:2;3O	717.554	6.15193	[M+H]+	pos	Right annotation
SM 34:1;3O	SM 34:1;3O	719.569	7.03105	[M+H]+	pos	Right annotation
SM 34:1;2O(FA 16:0)	SM 34:1;2O(FA 16:0)	941.805	12.3131	[M+H]+	pos	Right annotation
SM 43:2;2O	SM 30:2;2O/13:0	827.7	10.4567	[M+H]+	pos	Right annotation
SM 30:1;2O	SM 30:1;2O	669.494	5.25919	[M+Na]+	pos	Unable to judge
SM 44:2;2O	SM 26:2;2O/18:0	841.717	10.8016	[M+H]+	pos	Right annotation
SM 36:0;2O	SM 24:0;2O/12:0	733.621	8.69064	[M+H]+	pos	Right annotation
SM 42:2;2O	SM 18:2;2O/24:0	871.688	10.394	[M+CH3COO]-	neg	Right annotation
SM 41:2;2O	SM 18:2;2O/23:0	799.669	9.89315	[M+H]+	pos	Right annotation
SM 40:2;2O	SM 18:2;2O/22:0	785.655	9.51614	[M+H]+	pos	Right annotation
SM 18:2;2O/20:0	SM 18:2;2O/20:0	757.623	8.63012	[M+H]+	pos	Right annotation
SM 18:2;2O/18:0	SM 18:2;2O/18:0	729.592	7.60087	[M+H]+	pos	Right annotation
SM 46:5;2O	SM 18:1;2O/28:4	863.7	9.70337	[M+H]+	pos	Right annotation
SM 18:1;2O/25:0	SM 18:1;2O/25:0	829.715	11.2068	[M+H]+	pos	Right annotation
SM 18:1;2O/24:3	SM 18:1;2O/24:3	809.654	8.78396	[M+H]+	pos	Right annotation
SM 18:1;2O/22:1	SM 18:1;2O/22:1	785.653	9.34076	[M+H]+	pos	Right annotation
SM 18:1;2O/21:0	SM 18:1;2O/21:0	773.653	9.72886	[M+H]+	pos	Right annotation
SM 30:1;2O	SM 17:1;2O/13:0	647.512	5.49552	[M+H]+	pos	Right annotation
SM 38:0;2O	SM 14:0;2O/24:0	761.652	9.5814	[M+H]+	pos	Right annotation
SM 34:0;2O	SM 12:0;2O/22:0	705.59	7.71428	[M+H]+	pos	Right annotation
SM 32:1;2O	SM 11:0;2O/21:1	675.542	6.30047	[M+H]+	pos	Right annotation
SHexCer 43:2;2O	SHexCer 43:2;2O	902.638	8.44532	[M-H]-	neg	Unable to judge
SHexCer 42:2;3O	SHexCer 42:2;3O	904.617	7.90521	[M-H]-	neg	Unable to judge
SHexCer 40:2;3O	SHexCer 40:2;3O	876.588	7.01218	[M-H]-	neg	Unable to judge
SHexCer 40:1;2O	SHexCer 40:1;2O	862.608	8.07807	[M-H]-	neg	Unable to judge
SHexCer 36:2;2O	SHexCer 36:2;2O	804.53	5.47084	[M-H]-	neg	Unable to judge
SHexCer 36:1;3O	SHexCer 36:1;3O	822.542	5.96441	[M-H]-	neg	Unable to judge
SHexCer 34:2;2O	SHexCer 34:2;2O	776.495	4.38456	[M-H]-	neg	Unable to judge
SHexCer 34:1;2O	SHexCer 34:1;2O	778.512	5.10859	[M-H]-	neg	Unable to judge
PS 40:7	PS 40:7	856.51	5.6502	[M+Na]+	pos	Right annotation
PS 38:5	PS 38:5	832.51	6.14403	[M+Na]+	pos	Right annotation
PS 36:4	PS 36:4	806.496	5.80732	[M+Na]+	pos	Right annotation
PS 38:2	PS 18:1_20:1	814.56	7.67664	[M-H]-	neg	Right annotation
PMeOH 32:0	PMeOH 16:0_16:0	661.481	6.82553	[M-H]-	neg	Right annotation
PI O-18:1_22:6	PI O-18:1_22:6	893.551	5.99342	[M-H]-	neg	Right annotation
PI O-18:1_20:4	PI O-18:1_20:4	869.554	6.2843	[M-H]-	neg	Right annotation
PI O-18:0_22:6	PI O-18:0_22:6	895.568	6.8825	[M-H]-	neg	Right annotation
PI O-18:0_20:4	PI O-18:0_20:4	871.568	7.13057	[M-H]-	neg	Right annotation
PI O-16:0_22:6	PI O-16:0_22:6	867.538	5.83296	[M-H]-	neg	Right annotation
PI O-38:5	PI O-16:0_22:5	869.554	6.61012	[M-H]-	neg	Manually confirmed, but MS2 loss16:0
PI 40:7	PI 40:7	931.531	5.65254	[M+Na]+	pos	Right annotation
PI 40:6	PI 40:6	933.547	6.38396	[M+Na]+	pos	Right annotation
PI 38:6	PI 38:6	905.516	5.48949	[M+Na]+	pos	Right annotation
PI 38:5	PI 38:5	907.532	5.8611	[M+Na]+	pos	Right annotation
PI 38:4	PI 38:4	909.546	6.7655	[M+Na]+	pos	Right annotation
PI 38:3	PI 38:3	911.562	6.95061	[M+Na]+	pos	Right annotation
PI 36:4	PI 36:4	881.517	5.83149	[M+Na]+	pos	Right annotation
PI 34:2	PI 34:2	857.515	5.69937	[M+Na]+	pos	Right annotation
PG 22:4_22:4	PG 22:4_22:4	873.564	5.94795	[M-H]-	neg	Right annotation
PG 40:8	PG 20:4_20:4	817.499	4.64275	[M-H]-	neg	Right annotation
PG 18:2_22:6	PG 18:2_22:6	817.499	4.41119	[M-H]-	neg	Right annotation
PG 18:1_18:2	PG 18:1_18:2	771.517	6.17551	[M-H]-	neg	Right annotation
PG 18:1_18:1	PG 18:1_18:1	773.532	6.18699	[M-H]-	neg	Right annotation
PG 38:4	PG 18:0_20:4	797.534	6.80197	[M-H]-	neg	Right annotation
PG 16:0_22:6	PG 16:0_22:6	793.502	5.52411	[M-H]-	neg	Right annotation
PG 38:5	PG 16:0_22:5	795.518	5.83062	[M-H]-	neg	Right annotation
PG 36:2	PG 16:0_20:2	773.533	6.71824	[M-H]-	neg	Right annotation
PG 36:1	PG 16:0_20:1	775.549	7.49181	[M-H]-	neg	Manually confirmed, but better 18:0_18:1
PG 34:0	PG 16:0_18:0	749.533	7.39477	[M-H]-	neg	Right annotation
PG 15:0_16:0	PG 15:0_16:0	707.486	5.9386	[M-H]-	neg	Right annotation
PG 14:0_16:0	PG 14:0_16:0	693.471	5.4646	[M-H]-	neg	Right annotation
PEtOH 36:2	PEtOH 18:1_18:1	727.529	7.54226	[M-H]-	neg	Manually confirmed, but better 18:0_18:2
PEtOH 34:1	PEtOH 16:0_18:1	701.512	7.16291	[M-H]-	neg	Right annotation
PEtOH 32:1	PEtOH 16:0_16:1	673.481	6.28664	[M-H]-	neg	Right annotation
PEtOH 32:0	PEtOH 16:0_16:0	675.496	7.04529	[M-H]-	neg	Right annotation
PE O-44:5	PE O-24:1_20:4	834.636	10.8398	[M-H]-	neg	Right annotation
PE O-42:8	PE O-20:2_22:6	800.559	9.03724	[M-H]-	neg	Right annotation
PE O-42:7	PE O-20:3_22:4	802.574	9.15376	[M-H]-	neg	Low MS1/MS2 intensity
PE O-42:7	PE O-18:2_24:5	802.574	9.34366	[M-H]-	neg	Right annotation
PE O-42:6	PE O-22:2_20:4	806.606	10.0497	[M+H]+	pos	Right annotation
PE O-42:6	PE O-20:2_22:4	806.606	9.88606	[M+H]+	pos	Right annotation
PE O-42:6	PE O-20:1_22:5	804.591	10.0186	[M-H]-	neg	Right annotation
PE O-42:5	PE O-22:1_20:4	806.605	10.8258	[M-H]-	neg	Right annotation
PE O-42:5	PE O-20:1_22:4	806.607	10.5235	[M-H]-	neg	Right annotation
PE O-42:3	PE O-20:0_22:3	810.637	11.1205	[M-H]-	neg	Right annotation
PE O-40:8	PE O-18:3_22:5	772.528	7.80207	[M-H]-	neg	Right annotation
PE O-40:6	PE O-20:2_20:4	778.574	9.35342	[M+H]+	pos	Right annotation
PE O-40:6	PE O-20:1_20:5	776.558	9.46753	[M-H]-	neg	Low MS1/MS2 intensity
PE O-40:6	PE O-18:2_22:4	778.574	9.09903	[M+H]+	pos	Right annotation
PE O-40:4	PE O-18:0_22:4	780.588	9.87229	[M-H]-	neg	Right annotation
PE O-40:3	PE O-22:2_18:1	784.621	10.6521	[M+H]+	pos	Right annotation
PE O-40:3	PE O-20:0_20:3	782.607	10.4183	[M-H]-	neg	Right annotation
PE O-40:2	PE O-20:2_20:0	786.636	11.2092	[M+H]+	pos	Right annotation
PE O-39:5	PE O-19:1_20:4	764.559	9.61127	[M-H]-	neg	Right annotation
PE O-39:3	PE O-18:2_21:1	768.591	10.2946	[M-H]-	neg	Right annotation
PE O-39:2	PE O-18:1_21:1	770.606	10.9074	[M-H]-	neg	Right annotation
PE O-38:7	PE O-18:3_20:4	746.514	7.78532	[M-H]-	neg	Right annotation
PE O-38:6	PE O-16:1_22:5	750.543	8.38472	[M+H]+	pos	Right annotation
PE O-38:6	PE O-16:0_22:6	748.528	8.19373	[M-H]-	neg	Right annotation
PE O-38:5	PE O-18:2_20:3	752.558	8.82954	[M+H]+	pos	Right annotation
PE O-38:3	PE O-18:2_20:1	756.591	9.92465	[M+H]+	pos	Right annotation
PE O-38:2	PE O-20:1_18:1	756.592	9.16092	[M-H]-	neg	Right annotation and retention time deviation within thresholds
PE O-38:2	PE O-20:0_18:2	756.589	10.2615	[M-H]-	neg	Right annotation
PE O-37:7	PE O-15:1_22:6	732.498	7.61891	[M-H]-	neg	Right annotation
PE O-37:5	PE O-17:1_20:4	736.529	8.72017	[M-H]-	neg	Right annotation
PE O-37:3	PE O-19:1_18:2	740.56	9.63445	[M-H]-	neg	Right annotation
PE O-37:2	PE O-19:1_18:1	742.575	10.2373	[M-H]-	neg	Right annotation
PE O-36:6	PE O-16:1_20:5	720.498	7.72142	[M-H]-	neg	Right annotation
PE O-36:6	PE O-14:0_22:6	720.497	7.21144	[M-H]-	neg	Right annotation
PE O-36:5	PE O-18:3_18:2	724.527	7.87155	[M+H]+	pos	Right annotation
PE O-36:3	PE O-18:1_18:2	726.544	9.38755	[M-H]-	neg	Right annotation
PE O-36:3	PE O-16:1_20:2	726.544	9.17025	[M-H]-	neg	Unable to judge
PE O-36:2	PE O-17:1_19:1	730.574	9.94363	[M+H]+	pos	Right annotation
PE O-36:2	PE O-16:1_20:1	728.561	9.85966	[M-H]-	neg	Right annotation
PE O-35:3	PE O-17:1_18:2	712.529	8.90223	[M-H]-	neg	Right annotation
PE O-35:2	PE O-16:1_19:1	716.558	9.5561	[M+H]+	pos	Right annotation
PE O-34:5	PE O-14:1_20:4	694.481	7.44282	[M-H]-	neg	Right annotation
PE O-34:4	PE O-18:3_16:1	696.498	7.71909	[M-H]-	neg	Right annotation
PE O-32:2	PE O-14:1_18:1	672.497	8.31386	[M-H]-	neg	Right annotation and retention time deviation within thresholds
PE O-32:0	PE O-18:0_14:0	676.529	8.00636	[M-H]-	neg	Right annotation and retention time deviation within thresholds
PE O-20:1_20:4	PE O-20:1_20:4	778.575	10.0399	[M-H]-	neg	Right annotation
PE O-18:2_24:4	PE O-18:2_24:4	804.588	9.67929	[M-H]-	neg	Right annotation
PE O-18:1_22:6	PE O-18:1_22:6	774.545	9.00103	[M-H]-	neg	Right annotation
PE O-18:1_16:0	PE O-18:1_16:0	702.545	9.84329	[M-H]-	neg	Right annotation
PE O-17:1_22:6	PE O-17:1_22:6	760.528	8.56135	[M-H]-	neg	Right annotation
PE O-17:1_22:4	PE O-17:1_22:4	764.558	9.30774	[M-H]-	neg	Right annotation
PE O-17:1_16:1	PE O-17:1_16:1	686.513	8.70402	[M-H]-	neg	Right annotation
PE O-16:2_22:6	PE O-16:2_22:6	744.499	7.4638	[M-H]-	neg	Right annotation
PE O-16:0	PE O-13:0_3:0	454.293	1.94778	[M+H]+	pos	Right annotation
PE 40:8	PE 40:8	810.505	6.99185	[M+Na]+	pos	Right annotation
PE 38:6	PE 38:6	786.504	7.61021	[M+Na]+	pos	Right annotation
PE 38:4	PE 38:4	790.535	8.84743	[M+Na]+	pos	Right annotation
PE 24:0_20:4	PE 24:0_20:4	850.633	11.0925	[M-H]-	neg	Right annotation
PE 24:0_18:1	PE 24:0_18:1	828.648	11.6125	[M-H]-	neg	Right annotation
PE 20:1_20:1	PE 20:1_20:1	798.602	10.2092	[M-H]-	neg	Right annotation
PE 52:3	PE 18:1_34:2	964.773	11.0697	[M-H]-	neg	Low MS1/MS2 intensity
PC O-40:8	PC O-40:8	816.59	7.45216	[M+H]+	pos	Right annotation
PC O-40:7	PC O-40:7	818.606	8.12006	[M+H]+	pos	Right annotation
PC O-40:4	PC O-40:4	824.653	10.0352	[M+H]+	pos	Right annotation
PC O-38:7	PC O-38:7	790.574	7.18034	[M+H]+	pos	Right annotation
PC O-38:6	PC O-38:6	792.59	7.99301	[M+H]+	pos	Right annotation
PC O-38:3	PC O-38:3	798.638	9.47628	[M+H]+	pos	Right annotation
PC O-37:5	PC O-37:5	780.59	8.60772	[M+H]+	pos	Right annotation
PC O-36:5	PC O-36:5	766.573	7.51549	[M+H]+	pos	Right annotation
PC O-36:2	PC O-36:2	772.621	9.28089	[M+H]+	pos	Right annotation
PC O-36:1	PC O-36:1	774.638	9.79398	[M+H]+	pos	Right annotation
PC O-34:2	PC O-34:2	744.59	8.44812	[M+H]+	pos	Right annotation
PC O-34:1	PC O-34:1	746.607	9.03374	[M+H]+	pos	Right annotation
PC O-34:0	PC O-34:0	748.619	9.6989	[M+H]+	pos	Right annotation
PC O-33:1	PC O-33:1	732.589	8.60071	[M+H]+	pos	Right annotation
PC O-32:3	PC O-32:3	714.543	6.95995	[M+H]+	pos	Right annotation
PC O-20:2	PC O-20:2	548.371	2.05009	[M+H]+	pos	Right annotation
PC O-20:0	PC O-20:0	552.402	3.22305	[M+H]+	pos	Right annotation
PC O-40:6	PC O-18:0_22:6	878.628	8.92421	[M+CH3COO]-	neg	Right annotation
PC O-18:0_20:4	PC O-18:0_20:4	854.627	9.20737	[M+CH3COO]-	neg	Right annotation
PC O-18:0_16:0	PC O-18:0_16:0	806.628	9.72157	[M+CH3COO]-	neg	Right annotation
PC O-32:1	PC O-16:1_16:0	776.577	8.26552	[M+CH3COO]-	neg	Right annotation
PC O-40:5	PC O-16:0_24:5	880.643	9.18591	[M+CH3COO]-	neg	Right annotation
PC O-16:0_22:5	PC O-16:0_22:5	852.611	8.63327	[M+CH3COO]-	neg	Right annotation
PC O-38:4	PC O-16:0_22:4	854.628	8.89991	[M+CH3COO]-	neg	Right annotation
PC 38:6	PC 38:6	828.551	7.44646	[M+Na]+	pos	Unable to judge
PC 36:1	PC 36:1	810.6	9.31741	[M+Na]+	pos	Right annotation
PC 48:8	PC 24:4_24:4	942.696	9.90015	[M+H]+	pos	Right annotation
PC 44:6	PC 24:2_20:4	890.664	9.6423	[M+H]+	pos	Right annotation
PC 44:5	PC 24:1_20:4	892.68	10.2475	[M+H]+	pos	Right annotation
PC 24:0_20:4	PC 24:0_20:4	894.697	10.9785	[M+H]+	pos	Right annotation
PC 24:0_18:2	PC 24:0_18:2	870.696	11.0349	[M+H]+	pos	Right annotation
PC 24:0_18:1	PC 24:0_18:1	872.711	11.4532	[M+H]+	pos	Right annotation
PC 23:0_18:1	PC 23:0_18:1	916.7	11.1827	[M+CH3COO]-	neg	Right annotation
PC 44:11	PC 22:5_22:6	880.586	7.12707	[M+H]+	pos	Right annotation
PC 44:10	PC 22:5_22:5	882.601	7.40364	[M+H]+	pos	Right annotation
PC 22:1_20:4	PC 22:1_20:4	864.648	9.4655	[M+H]+	pos	Right annotation
PC 22:0_18:1	PC 22:0_18:1	844.679	10.8277	[M+H]+	pos	Right annotation
PC 42:4	PC 21:2_21:2	866.665	9.76348	[M+H]+	pos	Right annotation
PC 39:1	PC 21:0_18:1	830.663	10.5321	[M+H]+	pos	Right annotation
PC 42:11	PC 20:5_22:6	852.556	5.97293	[M+H]+	pos	Right annotation
PC 50:9	PC 20:4_30:5	968.712	9.97394	[M+H]+	pos	Right annotation
PC 42:10	PC 20:4_22:6	854.57	6.65174	[M+H]+	pos	Right annotation
PC 40:2	PC 20:1_20:1	842.664	10.0663	[M+H]+	pos	Right annotation
PC 38:2	PC 19:1_19:1	814.632	9.42473	[M+H]+	pos	Right annotation
PC 41:6	PC 19:0_22:6	848.617	8.81318	[M+H]+	pos	Right annotation
PC 19:0_18:2	PC 19:0_18:2	858.622	9.12839	[M+CH3COO]-	neg	Right annotation
PC 19:0_18:1	PC 19:0_18:1	802.633	9.66817	[M+H]+	pos	Right annotation
PC 18:3_22:6	PC 18:3_22:6	828.553	6.07944	[M+H]+	pos	Right annotation
PC 36:6	PC 18:3_18:3	778.538	6.40117	[M+H]+	pos	Right annotation
PC 18:1_24:5	PC 18:1_24:5	862.632	8.80852	[M+H]+	pos	Right annotation
PC 18:1_22:6	PC 18:1_22:6	832.586	7.55964	[M+H]+	pos	Right annotation
PC 40:6	PC 18:1_22:5	834.603	8.20229	[M+H]+	pos	Right annotation
PC 34:4	PC 17:2_17:2	754.538	6.23024	[M+H]+	pos	Right annotation
PC 17:1_22:6	PC 17:1_22:6	818.57	7.12058	[M+H]+	pos	Right annotation
PC 17:1_18:2	PC 17:1_18:2	770.568	7.50465	[M+H]+	pos	Right annotation
PC 17:0_22:6	PC 17:0_22:6	820.585	7.88093	[M+H]+	pos	Right annotation
PC 17:0_20:4	PC 17:0_20:4	796.585	8.17284	[M+H]+	pos	Right annotation
PC 37:3	PC 17:0_20:3	798.6	8.41954	[M+H]+	pos	Right annotation
PC 34:0	PC 17:0_17:0	762.601	9.18632	[M+H]+	pos	Right annotation
PC 44:5	PC 16:0_28:5	892.68	9.80569	[M+H]+	pos	Right annotation
PC 40:1	PC 16:0_24:1	844.679	10.6756	[M+H]+	pos	Right annotation
PC 40:0	PC 16:0_24:0	846.696	11.3768	[M+H]+	pos	Right annotation
PC 16:0_17:0	PC 16:0_17:0	748.585	8.65897	[M+H]+	pos	Right annotation
PC 30:2	PC 15:1_15:1	702.507	5.92639	[M+H]+	pos	Right annotation
PC 15:0_20:4	PC 15:0_20:4	768.553	7.23986	[M+H]+	pos	Right annotation
PC 33:1	PC 15:0_18:1	746.569	8.05691	[M+H]+	pos	Right annotation
PC 15:0_16:1	PC 15:0_16:1	718.538	7.0867	[M+H]+	pos	Right annotation
PC 34:5	PC 14:0_20:5	752.522	5.99192	[M+H]+	pos	Right annotation
PC 14:0_20:4	PC 14:0_20:4	754.538	6.73579	[M+H]+	pos	Right annotation
PC 14:0_16:1	PC 14:0_16:1	704.522	6.55447	[M+H]+	pos	Right annotation
PA 22:6_22:6	PA 22:6_22:6	791.463	4.53853	[M-H]-	neg	Right annotation
PA 38:3	PA 18:0_20:3	725.513	7.07624	[M-H]-	neg	Right annotation
PA 38:6	PA 16:0_22:6	719.466	5.44016	[M-H]-	neg	Right annotation
PA 38:5	PA 16:0_22:5	721.48	6.10352	[M-H]-	neg	Right annotation
PA 16:0_20:4	PA 16:0_20:4	695.465	5.71139	[M-H]-	neg	Right annotation
NAE 21:2	NAE 21:2	366.337	2.58676	[M+H]+	pos	Right annotation
NAE 21:1	NAE 21:1	368.352	3.15761	[M+H]+	pos	Right annotation
NAE 21:0	NAE 21:0	370.367	3.95731	[M+H]+	pos	Right annotation
NAE 20:2	NAE 20:2	352.32	4.63325	[M+H]+	pos	Right annotation
NAE 19:0	NAE 19:0	342.337	2.93977	[M+H]+	pos	Right annotation
NAE 18:2	NAE 18:2	324.289	2.17999	[M+H]+	pos	Unable to judge
NAE 18:1	NAE 18:1	326.305	2.5593	[M+H]+	pos	Right annotation
NAE 18:0	NAE 18:0	328.321	3.18615	[M+H]+	pos	Right annotation
NAE 17:2	NAE 17:2	310.273	4.87211	[M+H]+	pos	Right annotation
MLCL 54:5	MLCL 18:1_18:2_18:2	1187.75	8.81274	[M-H]-	neg	Unable to judge
MGDG O-21:2	MGDG O-19:2_2:0	581.366	1.62587	[M+Na]+	pos	Unable to judge
MGDG O-21:2	MGDG O-18:2_3:0	581.366	1.62587	[M+Na]+	pos	Unable to judge
MGDG O-21:2	MGDG O-17:2_4:0	581.366	1.62587	[M+Na]+	pos	Unable to judge
LPI 16:0	LPI 16:0	571.286	1.44191	[M-H]-	neg	Low MS1/MS2 intensity
LPE 40:5	LPE 40:5	780.59	9.82021	[M+H]+	pos	Right annotation
LPE 38:5	LPE 38:5	752.559	9.24623	[M+H]+	pos	Right annotation
LPC O-22:0	LPC O-22:0	566.454	4.97286	[M+H]+	pos	Right annotation
LPC O-20:0	LPC O-20:0	538.422	3.78449	[M+H]+	pos	Right annotation
LPC O-18:1	LPC O-18:1	508.376	2.25793	[M+H]+	pos	Right annotation
LPC O-18:0	LPC O-18:0	510.391	2.82793	[M+H]+	pos	Right annotation
LPC O-16:1	LPC O-16:1	480.343	2.06765	[M+H]+	pos	Right annotation
LPC 44:5	LPC 44:5	878.7	10.712	[M+H]+	pos	Right annotation
LPC 42:4	LPC 42:4	852.683	10.7725	[M+H]+	pos	Right annotation
LPC 42:3	LPC 42:3	854.701	10.9879	[M+H]+	pos	Right annotation
LPC 40:6	LPC 40:6	820.622	8.78162	[M+H]+	pos	Right annotation
LPC 40:5	LPC 40:5	822.638	9.04411	[M+H]+	pos	Right annotation
LPC 38:7	LPC 38:7	790.574	7.32422	[M+H]+	pos	Right annotation
LPC 38:6	LPC 38:6	792.59	8.21039	[M+H]+	pos	Right annotation
LPC 38:5	LPC 38:5	794.605	8.23768	[M+H]+	pos	Right annotation
LPC 38:4	LPC 38:4	796.621	8.88861	[M+H]+	pos	Right annotation
LPC 38:2	LPC 38:2	800.653	10.4372	[M+H]+	pos	Right annotation
LPC 36:4	LPC 36:4	768.59	8.3149	[M+H]+	pos	Right annotation
LPC 36:3	LPC 36:3	770.605	8.63245	[M+H]+	pos	Right annotation
LPC 36:2	LPC 36:2	772.623	9.12913	[M+H]+	pos	Right annotation
LPC 36:1	LPC 36:1	774.637	9.95044	[M+H]+	pos	Right annotation
LPC 34:3	LPC 34:3	742.574	8.29603	[M+H]+	pos	Right annotation
LPC 34:2	LPC 34:2	744.589	8.98438	[M+H]+	pos	Right annotation
LPC 34:1	LPC 34:1	746.604	9.63783	[M+H]+	pos	Right annotation
LPC 32:1	LPC 32:1	718.574	8.82508	[M+H]+	pos	Right annotation
LPC 26:1	LPC 26:1	634.48	5.64787	[M+H]+	pos	Right annotation
LPC 25:0	LPC 25:0	622.481	6.2473	[M+H]+	pos	Right annotation
LPC 24:4	LPC 24:4	600.402	2.47602	[M+H]+	pos	Right annotation
LPC 24:1	LPC 24:1	606.449	4.44888	[M+H]+	pos	Right annotation
LPC 23:0	LPC 23:0	594.449	5.0037	[M+H]+	pos	Right annotation
LPC 22:4	LPC 22:4	572.371	1.96312	[M+H]+	pos	Right annotation
LPC 22:1	LPC 22:1	578.418	3.37151	[M+H]+	pos	Right annotation
LPC 22:0	LPC 22:0	580.433	4.36531	[M+H]+	pos	Right annotation
LPC 21:0	LPC 21:0	566.418	3.80523	[M+H]+	pos	Right annotation
LPC 20:4	LPC 20:4	544.339	1.73388	[M+H]+	pos	Right annotation
LPC 20:2	LPC 20:2	548.37	2.20098	[M+H]+	pos	Right annotation
LPC 20:1	LPC 20:1	550.387	2.55184	[M+H]+	pos	Right annotation
LPC 19:1	LPC 19:1	536.371	2.26628	[M+H]+	pos	Right annotation
LPC 17:1	LPC 17:1	508.339	1.80497	[M+H]+	pos	Right annotation
LPC 16:1	LPC 16:1	494.324	1.60126	[M+H]+	pos	Right annotation
LPC 15:0	LPC 15:0	482.324	1.73834	[M+H]+	pos	Right annotation
LPC 14:0	LPC 14:0	468.309	1.56697	[M+H]+	pos	Right annotation
LNAPS 40:7	LNAPS 20:3/N-20:4	832.511	6.79731	[M-H]-	neg	Unable to judge
LNAPS 38:3	LNAPS 18:0/N-20:3	812.543	7.52782	[M-H]-	neg	Unable to judge
LNAPE 42:7	LNAPE 22:6/N-20:1	816.555	7.55625	[M-H]-	neg	Unable to judge
LNAPE 41:6	LNAPE 22:6/N-19:0	804.554	8.94777	[M-H]-	neg	Unable to judge
LNAPE 40:7	LNAPE 22:6/N-18:1	788.523	6.61751	[M-H]-	neg	Unable to judge
LNAPE 40:6	LNAPE 22:6/N-18:0	790.537	8.21011	[M-H]-	neg	Unable to judge
LNAPE 39:6	LNAPE 22:6/N-17:0	776.525	8.00023	[M-H]-	neg	Unable to judge
LNAPE 38:6	LNAPE 22:6/N-16:0	762.508	6.43388	[M-H]-	neg	Unable to judge
LNAPE 40:6	LNAPE 22:5/N-18:1	790.538	8.0704	[M-H]-	neg	Unable to judge
LNAPE 40:5	LNAPE 22:5/N-18:0	792.553	8.0634	[M-H]-	neg	Unable to judge
LNAPE 38:5	LNAPE 22:5/N-16:0	764.522	7.85606	[M-H]-	neg	Unable to judge
LNAPE 38:5	LNAPE 20:5/N-18:0	764.523	7.05543	[M-H]-	neg	Unable to judge
LNAPE 36:6	LNAPE 20:5/N-16:1	734.477	6.36029	[M-H]-	neg	Unable to judge
LNAPE 36:5	LNAPE 20:5/N-16:0	736.494	7.17876	[M-H]-	neg	Unable to judge
LNAPE 42:8	LNAPE 20:4/N-22:4	814.539	7.8271	[M-H]-	neg	Unable to judge
LNAPE 40:6	LNAPE 20:4/N-20:2	790.542	7.10224	[M-H]-	neg	Unable to judge
LNAPE 40:4	LNAPE 20:4/N-20:0	794.567	8.63938	[M-H]-	neg	Unable to judge
LNAPE 38:6	LNAPE 20:4/N-18:2	762.51	7.45446	[M-H]-	neg	Unable to judge
LNAPE 38:5	LNAPE 20:4/N-18:1	764.523	6.90937	[M-H]-	neg	Unable to judge
LNAPE 38:4	LNAPE 20:4/N-18:0	766.539	7.72608	[M-H]-	neg	Unable to judge
LNAPE 36:4	LNAPE 20:4/N-16:0	738.507	6.73478	[M-H]-	neg	Unable to judge
LNAPE 40:3	LNAPE 20:3/N-20:0	796.585	8.9433	[M-H]-	neg	Unable to judge
LNAPE 38:3	LNAPE 20:3/N-18:0	768.555	9.0695	[M-H]-	neg	Unable to judge
LNAPE 38:1	LNAPE 20:1/N-18:0	772.586	10.1383	[M-H]-	neg	Unable to judge
LNAPE 40:0	LNAPE 19:0/N-21:0	802.633	10.6177	[M-H]-	neg	Unable to judge
LNAPE 40:6	LNAPE 18:2/N-22:4	790.54	8.62512	[M-H]-	neg	Unable to judge
LNAPE 37:2	LNAPE 18:2/N-19:0	756.554	8.22278	[M-H]-	neg	Unable to judge
LNAPE 36:3	LNAPE 18:2/N-18:1	740.524	6.95665	[M-H]-	neg	Unable to judge
LNAPE 36:2	LNAPE 18:2/N-18:0	742.541	7.77831	[M-H]-	neg	Unable to judge
LNAPE 34:2	LNAPE 18:2/N-16:0	714.507	6.77756	[M-H]-	neg	Right annotation
LNAPE 44:1	LNAPE 18:1/N-26:0	856.678	11.4974	[M-H]-	neg	Unable to judge
LNAPE 40:6	LNAPE 18:1/N-22:5	790.541	8.35212	[M-H]-	neg	Unable to judge
LNAPE 40:2	LNAPE 18:1/N-22:1	798.6	9.39922	[M-H]-	neg	Unable to judge
LNAPE 38:3	LNAPE 18:1/N-20:2	768.554	7.93392	[M-H]-	neg	Unable to judge
LNAPE 38:1	LNAPE 18:1/N-20:0	772.586	9.25006	[M-H]-	neg	Unable to judge
LNAPE 36:2	LNAPE 18:1/N-18:1	742.54	9.05357	[M-H]-	neg	Unable to judge
LNAPE 36:1	LNAPE 18:1/N-18:0	744.554	8.42424	[M-H]-	neg	Unable to judge
LNAPE 38:2	LNAPE 18:0/N-20:2	770.57	8.71666	[M-H]-	neg	Unable to judge
LNAPE 35:1	LNAPE 17:1/N-18:0	730.54	8.02552	[M-H]-	neg	Right annotation
LNAPE 33:1	LNAPE 17:1/N-16:0	702.508	8.20311	[M-H]-	neg	Right annotation
LNAPE 34:1	LNAPE 16:1/N-18:0	716.523	7.52549	[M-H]-	neg	Right annotation
LNAPE 40:6	LNAPE 16:0/N-24:6	790.538	7.27886	[M-H]-	neg	Unable to judge
LNAPE 36:0	LNAPE 16:0/N-20:0	746.571	9.1493	[M-H]-	neg	Right annotation
LNAPE 34:2	LNAPE 16:0/N-18:2	714.509	7.886	[M-H]-	neg	Right annotation and retention time deviation within thresholds
LNAPE 34:0	LNAPE 16:0/N-18:0	718.54	8.27252	[M-H]-	neg	Right annotation
LNAPE 32:0	LNAPE 16:0/N-16:0	690.507	7.3425	[M-H]-	neg	Right annotation
LNAPE 33:0	LNAPE 15:0/N-18:0	704.524	7.87646	[M-H]-	neg	Right annotation
LNAPE 30:0	LNAPE 14:0/N-16:0	662.477	6.33741	[M-H]-	neg	Right annotation
HexCer 42:2;2O	HexCer 26:2;2O/16:0	808.665	10.266	[M-H]-	neg	Unable to judge
HexCer 42:1;2O	HexCer 26:1;2O/16:0	810.681	11.0358	[M-H]-	neg	Unable to judge
HexCer 41:1;2O	HexCer 25:1;2O/16:0	796.665	10.7002	[M-H]-	neg	Unable to judge
HexCer 40:1;2O	HexCer 24:1;2O/16:0	782.651	10.3238	[M-H]-	neg	Unable to judge
HexCer 40:2;2O	HexCer 20:2;2O/20:0	780.634	9.56324	[M-H]-	neg	Unable to judge
HexCer 41:2;2O	HexCer 19:2;2O/22:0	796.666	10.5219	[M+H]+	pos	Right annotation
HexCer 44:3;2O	HexCer 18:1;2O/26:2	836.698	10.804	[M+H]+	pos	Right annotation
HexCer 42:1;3O;(2OH)	HexCer 18:0;3O/24:1;(2OH)	842.672	9.81156	[M-H]-	neg	Unable to judge
HexCer 41:0;3O;(2OH)	HexCer 18:0;3O/23:0;(2OH)	830.671	10.2106	[M-H]-	neg	Unable to judge
HexCer 42:2;2O;O	HexCer 16:1;2O/26:1;O	884.683	10.0654	[M+CH3COO]-	neg	Unable to judge
FAHFA 36:3	FAHFA 18:2/18:1	559.472	7.0599	[M-H]-	neg	Manually confirmed, but MS2 loss18:1
FA 9:0	FA 9:0	157.123	19.8237	[M-H]-	neg	Right annotation
FA 39:0	FA 39:0	577.592	12.1822	[M-H]-	neg	Low MS1/MS2 intensity
FA 32:1	FA 32:1	477.467	9.79043	[M-H]-	neg	Right annotation
FA 30:5	FA 30:5	441.373	5.29176	[M-H]-	neg	Right annotation
FA 28:6	FA 28:6	411.325	3.53984	[M-H]-	neg	Right annotation
FA 28:5	FA 28:5	413.341	4.23623	[M-H]-	neg	Right annotation
FA 26:5	FA 26:5	385.31	3.302	[M-H]-	neg	Right annotation
FA 26:4	FA 26:4	387.325	3.91335	[M-H]-	neg	Right annotation
FA 26:3	FA 26:3	389.341	4.80169	[M-H]-	neg	Right annotation
FA 26:2	FA 26:2	391.358	5.64943	[M-H]-	neg	Right annotation
FA 26:1	FA 26:1	393.374	6.60079	[M-H]-	neg	Right annotation
FA 26:0	FA 26:0	395.388	7.80907	[M-H]-	neg	Right annotation
FA 25:0	FA 25:0	381.373	7.21378	[M-H]-	neg	Right annotation
FA 24:5	FA 24:5	357.28	2.52836	[M-H]-	neg	Right annotation
FA 24:4	FA 24:4	359.295	3.02944	[M-H]-	neg	Right annotation
FA 24:3	FA 24:3	361.31	3.68196	[M-H]-	neg	Right annotation
FA 24:2	FA 24:2	363.325	4.43529	[M-H]-	neg	Right annotation
FA 24:1	FA 24:1	365.341	5.35669	[M-H]-	neg	Right annotation
FA 23:0	FA 23:0	353.342	5.97932	[M-H]-	neg	Right annotation
FA 22:6	FA 22:6	327.232	1.93561	[M-H]-	neg	Right annotation
FA 22:5	FA 22:5	329.248	2.5237	[M-H]-	neg	Right annotation
FA 22:4	FA 22:4	331.264	2.32913	[M-H]-	neg	Right annotation
FA 22:3	FA 22:3	333.279	2.98646	[M-H]-	neg	Right annotation
FA 22:2	FA 22:2	335.294	3.34584	[M-H]-	neg	Right annotation
FA 22:1	FA 22:1	337.31	4.43062	[M-H]-	neg	Right annotation
FA 22:0	FA 22:0	339.326	5.22449	[M-H]-	neg	Right annotation
FA 21:0	FA 21:0	325.31	4.53388	[M-H]-	neg	Right annotation
FA 20:5	FA 20:5	301.217	1.27839	[M-H]-	neg	Right annotation
FA 20:4	FA 20:4	303.232	2.10422	[M-H]-	neg	Right annotation
FA 20:3	FA 20:3	305.247	2.37249	[M-H]-	neg	Right annotation
FA 20:2	FA 20:2	307.264	2.52603	[M-H]-	neg	Right annotation
FA 20:0	FA 20:0	311.294	4.2271	[M-H]-	neg	Right annotation
FA 19:1	FA 19:1	295.263	2.72089	[M-H]-	neg	Right annotation
FA 18:3	FA 18:3	277.216	1.34566	[M-H]-	neg	Right annotation
FA 17:1	FA 17:1	267.233	2.09255	[M-H]-	neg	Right annotation
FA 17:0	FA 17:0	269.248	2.48783	[M-H]-	neg	Right annotation
FA 16:2	FA 16:2	251.2	1.62505	[M-H]-	neg	Right annotation
FA 14:1	FA 14:1	225.185	1.71353	[M-H]-	neg	Right annotation
DLCL 36:4	DLCL 18:2_18:2	923.503	2.93999	[M-H]-	neg	Low MS1/MS2 intensity
DG 40:6	DG 40:6	691.527	9.7492	[M+Na]+	pos	Unable to judge
DG 34:3	DG 34:3	613.482	11.6684	[M+Na]+	pos	Unable to judge
DG 34:1	DG 34:1	617.514	8.81084	[M+Na]+	pos	Unable to judge
DG 21:1	DG 21:1	435.308	4.43428	[M+Na]+	pos	Unable to judge
DG 20:0	DG 20:0	423.308	3.37385	[M+Na]+	pos	Unable to judge
DG 18:0	DG 18:0	395.276	3.67799	[M+Na]+	pos	Unable to judge
CoQ9	CoQ9	795.63	11.3089	[M+H]+	pos	Right annotation
CoQ5	CoQ5	523.378	11.8312	[M+H]+	pos	Right annotation
CL 78:12	CL 18:2_20:3_20:3_20:4	1523.99	11.8496	[M-H]-	neg	Right annotation
CL 18:2_20:3_18:2_22:6	CL 18:2_20:3_18:2_22:6	1521.97	11.4003	[M-H]-	neg	Right annotation
CL 76:11	CL 18:2_20:3_18:2_20:4	1497.97	11.5449	[M-H]-	neg	Right annotation
CL 74:11	CL 18:2_18:2_18:2_20:5	1469.94	11.4936	[M-H]-	neg	Manually confirmed, but MS2 loss20:5
CL 78:13	CL 18:1_22:6_18:2_20:4	1521.98	11.6079	[M-H]-	neg	Right annotation
CL 18:1_22:6_18:1_22:6	CL 18:1_22:6_18:1_22:6	1547.99	11.6974	[M-H]-	neg	Right annotation
CL 74:7	CL 18:1_18:2_18:1_20:3	1478.01	12.0987	[M-H]-	neg	Right annotation
CL 74:7	CL 18:0_20:4_18:1_18:2	1478.01	12.3294	[M-H]-	neg	Right annotation
CL 72:10	CL 16:1_20:5_18:2_18:2	1443.93	11.4575	[M-H]-	neg	Low MS1/MS2 intensity
CL 72:8	CL 16:1_20:3_18:2_18:2	1447.96	11.5021	[M-H]-	neg	Right annotation
CL 74:11	CL 16:1_18:2_20:4_20:4	1469.95	11.2794	[M-H]-	neg	Manually confirmed, but MS2 loss20:4
CL 74:11	CL 16:1_18:2_18:2_22:6	1469.95	11.2794	[M-H]-	neg	Manually confirmed, but MS2 loss22:6
CL 72:10	CL 16:1_18:2_18:2_20:5	1443.93	11.4575	[M-H]-	neg	Low MS1/MS2 intensity
CL 72:10	CL 16:1_18:2_16:1_22:6	1443.93	11.4575	[M-H]-	neg	Low MS1/MS2 intensity
CL 72:10	CL 16:1_16:1_18:2_22:6	1443.93	11.4575	[M-H]-	neg	Low MS1/MS2 intensity
CL 76:12	CL 16:0_22:6_18:2_20:4	1495.96	11.5611	[M-H]-	neg	Right annotation
CL 74:10	CL 16:0_20:4_18:2_20:4	1471.96	11.752	[M-H]-	neg	Right annotation
CL 72:8	CL 16:0_20:4_18:2_18:2	1447.96	11.7066	[M-H]-	neg	Unable to judge
CL 74:8	CL 16:0_20:3_18:2_20:3	1475.99	11.8809	[M-H]-	neg	Right annotation
CL 72:5	CL 16:0_20:3_18:0_18:2	1454.01	12.3806	[M-H]-	neg	Right annotation
CL 74:10	CL 16:0_18:2_20:4_20:4	1471.96	11.752	[M-H]-	neg	Right annotation
CL 70:6	CL 16:0_18:2_18:2_18:2	1423.96	11.7333	[M-H]-	neg	Right annotation
CL 68:4	CL 16:0_18:2_16:0_18:2	1399.96	12.0514	[M-H]-	neg	Right annotation
CL 72:6	CL 16:0_18:1_18:1_20:4	1451.99	12.2958	[M-H]-	neg	Right annotation
CL 70:5	CL 16:0_18:1_16:0_20:4	1425.97	12.0107	[M-H]-	neg	Right annotation
CL 68:3	CL 16:0_18:1_16:0_18:2	1401.98	12.2866	[M-H]-	neg	Right annotation
CL 16:0_18:1_16:0_18:1	CL 16:0_18:1_16:0_18:1	1403.99	12.5371	[M-H]-	neg	Right annotation
CL 70:6	CL 16:0_16:0_16:0_22:6	1423.96	12.0247	[M-H]-	neg	Unable to judge
CL 68:5	CL 14:0_18:2_16:0_20:3	1397.95	11.6706	[M-H]-	neg	Low MS1/MS2 intensity
CL 66:4	CL 14:0_18:2_16:0_18:2	1371.93	11.666	[M-H]-	neg	Low MS1/MS2 intensity
CL 68:6	CL 14:0_18:2_14:1_22:3	1395.93	11.3737	[M-H]-	neg	Low MS1/MS2 intensity
CL 66:3	CL 14:0_18:1_16:0_18:2	1373.94	11.9981	[M-H]-	neg	Low MS1/MS2 intensity
Cer 36:2;2O	Cer 20:2;2O/16:0	562.52	8.62959	[M-H]-	neg	Unable to judge
Cer 43:2;2O	Cer 19:1;2O/24:1	660.628	11.1583	[M-H]-	neg	Unable to judge
Cer 41:1;2O	Cer 19:1;2O/22:0	634.614	11.1678	[M-H]-	neg	Unable to judge
Cer 42:3;2O	Cer 18:2;2O/24:1	644.597	10.487	[M-H]-	neg	Unable to judge
Cer 42:2;2O;(2OH)	Cer 18:1;2O/24:1;(2OH)	662.609	10.5431	[M-H]-	neg	Unable to judge
Cer 33:1;2O	Cer 18:1;2O/15:0	522.489	8.00171	[M-H]-	neg	Unable to judge
Cer 37:1;2O	Cer 17:1;2O/20:0	578.55	9.75535	[M-H]-	neg	Unable to judge
Cer 40:1;2O	Cer 16:1;2O/24:0	620.599	11.0767	[M-H]-	neg	Unable to judge
CAR 24:1	CAR 24:1	510.451	4.37697	[M]+	pos	Right annotation
CAR 22:1	CAR 22:1	482.42	3.31634	[M]+	pos	Right annotation
CAR 22:0	CAR 22:0	484.436	4.31253	[M]+	pos	Right annotation
CAR 20:3	CAR 20:3	450.358	1.86796	[M]+	pos	Right annotation
CAR 20:2	CAR 20:2	452.373	2.11232	[M]+	pos	Right annotation
CAR 20:1	CAR 20:1	454.389	2.63091	[M]+	pos	Right annotation
CAR 20:0	CAR 20:0	456.404	3.15528	[M]+	pos	Right annotation
CAR 18:2	CAR 18:2	424.341	1.75374	[M]+	pos	Unable to judge
CAR 18:1	CAR 18:1	426.358	2.00715	[M]+	pos	Right annotation
CAR 18:0	CAR 18:0	428.373	2.35918	[M]+	pos	Right annotation
CAR 17:0	CAR 17:0	414.357	2.0825	[M]+	pos	Right annotation
CAR 16:0	CAR 16:0	400.342	1.88911	[M]+	pos	Right annotation
CAR 14:0	CAR 14:0	372.311	1.58098	[M]+	pos	Right annotation
#：Manually check the MS2 and retention time one by one to see if it conforms to the Equivalent carbon number model. In the final check, "Manually confirmed" indicates that both MS2 and retention time rules are in agreement, "MS2 loss" indicates that some of the secondary spectrum peaks are missing, but the identification is still correct, "better" means that there is a better annotation to choose…
