# Supplementary material for: LipidIN: a comprehensive repository for flash platform-independent annotation and reverse lipidomics
Source: Nat Commun. 2025 May 16;16:4566. doi: 10.1038/s41467-025-59683-5 (PMC12084368; doi:10.1038/s41467-025-59683-5)
Supplement: Supplementary file 3 — Supplementary Data 1-11 [file 41467_2025_59683_MOESM3_ESM.zip › Supplementary Data 1-11/Supplementary Data 7.xlsx]

## Sheet: Table S7
Supplementary Data 7. Manual Checked datasets from various samples of cells, mouse tissues, human sera and zebrafish tissues.
Compound	ESImode	m/z	Rt/min	File	top_n	final.score	MS2 checking	theoretical Rt/min	Rt deviation/min
25-hydroxycholecalciferol	pos	401.341	3.81	ID_01 pos	Top 1	2.12	Right annotation	3.81	0
CAR 10:0	pos	316.248	1.17	ID_03 pos	Top 1	2.81	Right annotation	1.17	0
CAR 10:1	pos	314.233	1.13	ID_01 pos	Top 1	2.89	Right annotation	1.13	0
CAR 10:3	pos	310.201	1.05	ID_01 pos	Top 1	2.13	Right annotation	1.05	0
CAR 11:1	pos	328.248	1.17	ID_02 pos	Top 1	2.86	Right annotation	1.17	0
CAR 12:0	pos	344.28	1.29	ID_03 pos	Top 1	2.96	Right annotation	1.29	0
CAR 12:1	pos	342.264	1.2	ID_01 pos	Top 1	2.91	Right annotation	1.2	0
CAR 13:0	pos	358.295	1.36	ID_02 pos	Top 1	2.9	Right annotation	1.36	0
CAR 14:0	pos	372.311	1.5	ID_01 pos	Top 1	2.91	Right annotation	1.5	0
CAR 14:0	pos	372.311	1.58	QCL_POS_ID_1	Top 1	2.79	Right annotation	1.58	0
CAR 14:0	pos	372.311	1.46	RQC-2-ddms	Top 1	2.82	Right annotation	1.46	0
CAR 14:1	pos	370.295	1.38	ID_02 pos	Top 1	2.86	Right annotation	1.38	0
CAR 14:2	pos	368.28	1.28	ID_01 pos	Top 1	2.9	Right annotation	1.28	0
CAR 15:0	pos	386.327	1.64	ID_02 pos	Top 1	2.76	Right annotation	1.64	0
CAR 15:1	pos	384.308	1.57	RQC-1-ddms	Top 2	2.37	Head Group missing	1.57	0
CAR 16:0	pos	400.342	1.05	QC-pos-ddms-2	Top 1	3.01	Right annotation	1.05	0
CAR 16:0	pos	400.342	1.84	ID_02 pos	Top 1	2.93	Right annotation	1.84	0
CAR 16:0	pos	400.342	1.67	RQC-1-ddms	Top 1	2.83	Right annotation	1.67	0
CAR 16:0	pos	400.342	1.89	QCL_POS_ID_1	Top 1	2.94	Right annotation	1.89	0
CAR 16:1	pos	398.327	1.59	ID_02 pos	Top 1	2.77	Right annotation	1.59	0
CAR 16:2	pos	396.311	1.44	ID_01 pos	Top 1	2.82	Right annotation	1.44	0
CAR 16:3	pos	394.295	1.37	ID_01 pos	Top 1	2.07	Right annotation	1.37	0
CAR 17:0	pos	414.358	1.88	RQC-1-ddms	Top 1	2.84	Right annotation	1.88	0
CAR 17:0	pos	414.357	2.08	QCL_POS_ID_1	Top 1	2.93	Right annotation	2.08	0
CAR 18:0	pos	428.373	1.47	QC-pos-ddms-2	Top 1	3.01	Right annotation	1.8	0.33
CAR 18:0	pos	428.373	2.15	RQC-1-ddms	Top 1	2.85	Right annotation	2.15	0
CAR 18:0	pos	428.373	2.34	ID_02 pos	Top 1	2.85	Right annotation	2.34	0
CAR 18:0	pos	428.373	2.36	QCL_POS_ID_1	Top 1	2.95	Right annotation	2.36	0
CAR 18:1	pos	426.358	2.01	QCL_POS_ID_1	Top 1	2.99	Right annotation	2.01	0
CAR 18:1	pos	426.357	1.17	QC-pos-ddms-14	Top 1	2.26	Right annotation	1.17	0
CAR 18:1	pos	426.358	1.81	RQC-1-ddms	Top 1	2.76	Right annotation	1.81	0
CAR 18:2	pos	424.342	1.65	ID_01 pos	Top 1	2.92	Right annotation	1.65	0
CAR 18:2	pos	424.341	1.75	QCL_POS_ID_1	Top 1	2.22	Right annotation	1.75	0
CAR 20:0	pos	456.405	1.95	QC-pos-ddms-14	Top 1	2.97	Right annotation	1.95	0
CAR 20:0	pos	456.405	3.19	ID_02 pos	Top 1	2.78	Right annotation	3.19	0
CAR 20:0	pos	456.404	3.16	QCL_POS_ID_1	Top 1	2.95	Right annotation	3.16	0
CAR 20:1	pos	454.389	2.63	QCL_POS_ID_1	Top 1	2.79	Right annotation	2.63	0
CAR 20:1	pos	454.389	2.29	RQC-1-ddms	Top 1	2.77	Right annotation	2.29	0
CAR 20:1	pos	454.389	2.53	ID_01 pos	Top 1	2.76	Right annotation	2.53	0
CAR 20:2	pos	452.373	2.11	QCL_POS_ID_1	Top 1	2.13	Right annotation	2.11	0
CAR 20:2	pos	452.374	2.04	ID_01 pos	Top 1	2.81	Right annotation	2.04	0
CAR 20:3	pos	450.358	1.87	QCL_POS_ID_1	Top 1	2.06	Right annotation	1.87	0
CAR 20:4	pos	448.342	1.01	QC-pos-ddms-14	Top 1	2.21	Right annotation	1.01	0
CAR 20:4	pos	448.342	1.7	ID_01 pos	Top 1	2.06	Right annotation	1.7	0
CAR 22:0	pos	484.436	4.31	QCL_POS_ID_3	Top 1	2.8	Right annotation	4.31	0
CAR 22:0	pos	484.436	2.69	QC-pos-ddms-14	Top 1	3	Right annotation	2.69	0
CAR 22:1	pos	482.42	3.32	QCL_POS_ID_1	Top 1	2.9	Right annotation	3.32	0
CAR 22:6	pos	472.342	1.05	QC-pos-ddms-14	Top 1	2.19	Right annotation	1.05	0
CAR 24:0	pos	512.468	5.07	RQC-1-ddms	Top 1	2.89	Right annotation	5.07	0
CAR 24:0	pos	512.468	3.73	QC-pos-ddms-14	Top 1	3.01	Right annotation	3.73	0
CAR 24:0	pos	512.467	5.58	ID_03 pos	Top 1	2.92	Right annotation	5.58	0
CAR 24:0	pos	512.467	5.46	QCL_POS_ID_2	Top 1	2.96	Right annotation	5.46	0
CAR 24:1	pos	510.453	3.96	RQC-1-ddms	Top 1	2.77	Right annotation	3.96	0
CAR 24:1	pos	510.451	4.38	QCL_POS_ID_1	Top 1	2.81	Right annotation	4.38	0
CAR 24:8	pos	496.34	1.87	RQC-2-ddms	Top >3	2.27	Head Group missing	1.87	0
CAR 25:0	pos	526.483	4.37	QC-pos-ddms-2	Top 1	3.02	Right annotation	4.37	0
CAR 25:13	pos	500.277	1.56	RQC-3-ddms	Top 2	2.25	Feature MS2 fragment missing or low intensity	1.56	0
CAR 25:8	pos	510.355	2.11	RQC-1-ddms	Top >3	2.27	Head Group missing	2.11	0
CAR 26:0	pos	540.498	4.99	QC-pos-ddms-2	Top 1	3.02	Right annotation	4.99	0
CAR 26:0	pos	540.499	6.81	ID_02 pos	Top 1	2.98	Right annotation	6.81	0
CAR 26:1	pos	538.483	3.78	QC-pos-ddms-2	Top 1	2.08	Right annotation	3.78	0
CAR 26:1	pos	538.483	5.58	ID_01 pos	Top 1	2.99	Right annotation	5.58	0
CAR 26:2	pos	536.467	4.62	ID_02 pos	Top 1	2.93	Right annotation	4.62	0
CAR 26:8	pos	524.372	2.28	RQC-2-ddms	Top >3	2.26	Head Group missing	2.28	0
CAR 26:9	pos	522.356	1.94	RQC-1-ddms	Top >3	2.18	Head Group missing	1.94	0
CAR 27:8	pos	538.387	2.63	RQC-1-ddms	Top >3	2.27	Head Group missing	2.63	0
CAR 28:8	pos	552.404	2.92	RQC-1-ddms	Top >3	2.27	Head Group missing	2.92	0
CAR 28:9	pos	550.387	2.3	RQC-1-ddms	Top >3	2.24	Head Group missing	2.3	0
CAR 29:11	pos	560.37	2.59	RQC-2-ddms	Top >3	2.25	Head Group missing	2.59	0
CAR 29:8	pos	566.418	3.47	RQC-2-ddms	Top >3	2.28	Head Group missing	3.47	0
CAR 30:8	pos	580.435	4.02	RQC-1-ddms	Top >3	2.27	Head Group missing	4.02	0
CAR 30:9	pos	578.42	3.03	RQC-1-ddms	Top >3	2.26	Head Group missing	3.03	0
CAR 32:8	pos	608.465	5.27	RQC-1-ddms	Top >3	2.26	Head Group missing	5.27	0
CAR 32:9	pos	606.449	4.06	RQC-1-ddms	Top >3	2.25	Head Group missing	4.06	0
CAR 34:8	pos	636.495	6.59	RQC-3-ddms	Top >3	2.27	Feature MS2 fragment missing or low intensity	6.59	0
CAR 34:9	pos	634.481	5.27	RQC-1-ddms	Top >3	2.27	Head Group missing	5.27	0
CAR 43:13	pos	752.557	9.93	RQC-1-ddms	Top 2	2.25	Head Group missing	9.93	0
CAR 47:13	pos	808.622	10.68	RQC-2-ddms	Top 2	2.33	Head Group missing	10.68	0
CAR 49:13	pos	836.653	11.1	RQC-3-ddms	Top 2	2.29	Head Group missing	11.1	0
CAR 8:1	pos	286.201	1.03	ID_01 pos	Top 1	2.94	Right annotation	1.03	0
CE 13:1	pos	603.512	10.78	ID_01 pos	Top 2	2.06	Right annotation	10.78	0
CE 16:2	pos	643.538	19.73	QCL_POS_ID_1	Top 1	2.03	Right annotation	19.73	0
CE 18:1	pos	673.589	13.97	RQC-1-ddms	Top 1	2.05	Right annotation	13.97	0
CE 18:1	pos	673.591	13.2	ID_01 pos	Top 2	2.04	Right annotation	13.8	0.6
CE 18:2	pos	671.574	13.47	ID_01 pos	Top 1	2.08	Right annotation	13.47	0
CE 18:3	pos	669.558	13.08	ID_01 pos	Top 2	2.06	Right annotation	13.08	0
CE 20:3	pos	697.591	12.91	ID_01 pos	Top 2	2.04	Right annotation	13.5	0.59
CE 20:4	pos	695.574	13.16	ID_01 pos	Top 1	2.09	Right annotation	13.16	0
CE 20:5	pos	693.558	12.76	ID_01 pos	Top 1	2.08	Right annotation	12.76	0
CE 20:8	pos	682.562	6.15	QC-pos-ddms-14	Top 1	2.53	Feature MS2 fragment missing or low intensity	6.15	0
CE 22:6	pos	719.572	12.92	ID_01 pos	Top 1	2.07	Right annotation	12.5	0.42
CE 22:6	pos	719.573	13.01	RQC-1-ddms	Top 1	2.05	Right annotation	13.01	0
CE 22:6	pos	719.573	11.62	QC-pos-ddms-2	Top 1	2.24	Right annotation	11.62	0
CE 24:5	pos	749.623	12.12	ID_01 pos	Top 1	2.03	Right annotation	12.12	0
CE 26:8	pos	766.655	9.07	QC-pos-ddms-14	Top 2	2.52	Feature MS2 fragment missing or low intensity	9.07	0
CE 29:10	pos	804.666	9.98	ID_01 pos	Top 1	2.58	Feature MS2 fragment missing or low intensity	9.98	0
CE 33:10	pos	860.734	12.43	ID_01 pos	Top 2	2.52	Feature MS2 fragment missing or low intensity	12.43	0
CE 35:10	pos	888.764	12.86	ID_01 pos	Top 2	2.49	Feature MS2 fragment missing or low intensity	12.86	0
CE 35:11	pos	886.75	11.7	ID_01 pos	Top 1	2.01	Right annotation	11.7	0
CE 35:12	pos	884.734	12.43	QCL_POS_ID_1	Top 1	2.01	Right annotation	12.43	0
CE 35:9	pos	890.781	12	ID_03 pos	Top 1	2.01	Right annotation	12	0
CE 36:8	pos	906.806	12.43	QC-pos-ddms-14	Top 2	2.5	Feature MS2 fragment missing or low intensity	12.43	0
CE 37:10	pos	916.796	13.39	ID_01 pos	Top 2	2.5	Feature MS2 fragment missing or low intensity	13.39	0
CE 38:8	pos	934.841	13.12	QC-pos-ddms-14	Top 1	2.56	Feature MS2 fragment missing or low intensity	13.12	0
Cer 10:9;2O/20:1	pos	464.313	2.31	QCL_POS_ID_1	Top 1	2.51	Feature MS2 fragment missing or low intensity	2.31	0
Cer 11:8;3O/18:2	neg	524.299	0.75	QC-neg-ddms-15	Top 1	2.51	Right annotation	0.75	0
Cer 11:9;3O/18:1	neg	524.299	0.86	QC-neg-ddms-15	Top 1	2.47	Right annotation	0.86	0
Cer 12:0;2O/16:0	pos	456.441	6.94	ID_02 pos	Top 1	2.52	Feature MS2 fragment missing or low intensity	6.94	0
Cer 12:0;2O/18:0	pos	484.473	7.65	QC-pos-ddms-14	Top 1	2.17	Right annotation	6.5	1.15
Cer 12:8;2O/17:1;O	pos	468.309	1.57	QCL_POS_ID_2	Top >3	2.52	Feature MS2 fragment missing or low intensity	1.57	0
Cer 12:8;2O/17:1;O	pos	468.309	1.59	ID_03 pos	Top >3	2.54	Feature MS2 fragment missing or low intensity	1.59	0
Cer 12:8;2O/18:1	pos	466.329	1.72	RQC-2-ddms	Top 1	2.52	Feature MS2 fragment missing or low intensity	2.5	0.78
Cer 12:8;2O/18:1;O	pos	482.324	1.74	QCL_POS_ID_2	Top 2	2.53	Feature MS2 fragment missing or low intensity	2.8	1.06
Cer 12:8;2O/18:1;O	pos	482.324	1.74	ID_03 pos	Top 2	2.43	Right annotation	1.74	0
Cer 12:8;2O/19:0	pos	482.361	1.97	RQC-3-ddms	Top 3	2.52	Feature MS2 fragment missing or low intensity	1.97	0
Cer 12:8;2O/19:1	pos	480.345	2.07	ID_03 pos	Top 1	2.51	Right annotation	2.07	0
Cer 12:8;2O/19:1;O	pos	496.341	1.91	QCL_POS_ID_1	Top >3	2.52	Feature MS2 fragment missing or low intensity	1.91	0
Cer 12:8;2O/19:1;O	pos	496.34	1.87	RQC-3-ddms	Top >3	2.53	Feature MS2 fragment missing or low intensity	1.87	0
Cer 12:8;2O/19:1;O	pos	496.34	2.36	ID_03 pos	Top 1	2.52	Feature MS2 fragment missing or low intensity	2.36	0
Cer 12:8;2O/19:2;O	pos	494.324	1.6	QCL_POS_ID_2	Top 1	2.15	Feature MS2 fragment missing or low intensity	1.6	0
Cer 12:8;2O/20:0	pos	496.377	2.25	RQC-3-ddms	Top 3	2.52	Feature MS2 fragment missing or low intensity	2.25	0
Cer 12:8;2O/20:1	pos	494.36	2.35	ID_03 pos	Top 3	2.5	Feature MS2 fragment missing or low intensity	2.5	0.15
Cer 12:8;2O/20:1;O	pos	510.355	2.21	ID_03 pos	Top 3	2.33	Feature MS2 fragment missing or low intensity	2.5	0.29
Cer 12:8;2O/20:1;O	pos	510.355	2.22	QCL_POS_ID_2	Top >3	2.53	Feature MS2 fragment missing or low intensity	2.22	0
Cer 12:8;2O/20:1;O	pos	510.355	2.11	RQC-1-ddms	Top >3	2.52	Right annotation	2.11	0
Cer 12:8;2O/20:2;O	pos	508.339	2.69	QCL_POS_ID_1	Top 1	2.49	Feature MS2 fragment missing or low intensity	2.69	0
Cer 12:8;2O/21:0	pos	510.392	2.53	RQC-3-ddms	Top 3	2.52	Right annotation	2.53	0
Cer 12:8;2O/21:1	pos	508.376	2.26	QCL_POS_ID_1	Top 1	2.52	Feature MS2 fragment missing or low intensity	2.26	0
Cer 12:8;2O/21:1	pos	508.376	2.77	ID_03 pos	Top 1	2.4	Feature MS2 fragment missing or low intensity	2.77	0
Cer 12:8;2O/21:1	pos	508.377	2.39	RQC-3-ddms	Top 3	2.39	Feature MS2 fragment missing or low intensity	2.39	0
Cer 12:8;2O/21:1;O	pos	524.371	2.73	ID_03 pos	Top 1	2.49	Right annotation	2.73	0
Cer 12:8;2O/21:1;O	pos	524.372	2.46	RQC-1-ddms	Top 1	2.52	Right annotation	2.46	0
Cer 12:8;2O/21:1;O	pos	524.37	2.55	QCL_POS_ID_2	Top 2	2.53	Feature MS2 fragment missing or low intensity	2.55	0
Cer 12:8;2O/21:2;O	pos	522.355	1.98	QCL_POS_ID_2	Top >3	2.15	Feature MS2 fragment missing or low intensity	1.98	0
Cer 12:8;2O/22:1;O	pos	538.387	2.63	RQC-2-ddms	Top >3	2.53	Feature MS2 fragment missing or low intensity	2.63	0
Cer 12:8;2O/22:1;O	pos	538.387	2.9	ID_03 pos	Top >3	2.53	Side chains MS2 fragment missing	2.9	0
Cer 12:8;2O/22:1;O	pos	538.388	2.87	QCL_POS_ID_2	Top 1	2.52	Feature MS2 fragment missing or low intensity	2.87	0
Cer 12:8;2O/22:2	pos	520.376	3.01	QCL_POS_ID_3	Top 1	2.54	Feature MS2 fragment missing or low intensity	3.01	0
Cer 12:8;2O/22:2;O	pos	536.371	2.27	QCL_POS_ID_2	Top 1	2.15	Feature MS2 fragment missing or low intensity	2.27	0
Cer 12:9;3O/16:0	neg	452.279	1.01	QC-neg-ddms-3	Top 1	2.56	Right annotation	1.01	0
Cer 12:9;3O/17:0	neg	466.293	2.34	QCL_NEG_ID_1	Top 2	2.12	Right annotation	1.5	0.84
Cer 12:9;3O/17:0	neg	466.294	1.45	QC-neg-ddms-3	Top 1	2.56	Right annotation	1.45	0
Cer 12:9;3O/18:0	neg	480.308	2.91	QCL_NEG_ID_1	Top 1	2.17	Right annotation	2.91	0
Cer 12:9;3O/18:0	neg	480.31	1.52	QC-neg-ddms-3	Top 1	2.56	Right annotation	1.52	0
Cer 12:9;3O/18:1	neg	478.294	1.09	QC-neg-ddms-15	Top 1	2.55	Right annotation	1.09	0
Cer 12:9;3O/18:1	neg	478.292	2.69	QCL_NEG_ID_2	Top 1	2.54	Right annotation	2.69	0
Cer 12:9;3O/19:0	neg	494.324	2.81	QCL_NEG_ID_1	Top 2	2.17	Right annotation	2.81	0
Cer 12:9;3O/19:0	neg	494.326	1.75	QC-neg-ddms-3	Top 2	2.56	Right annotation	1.75	0
Cer 12:9;3O/20:1	neg	506.325	1.65	QC-neg-ddms-3	Top 1	2.56	Right annotation	1.65	0
Cer 12:9;3O/20:1	neg	506.324	2.69	QCL_NEG_ID_1	Top 1	2.52	Right annotation	2.69	0
Cer 14:0;2O/16:0	pos	484.473	7.65	QC-pos-ddms-14	Top 1	2.17	Right annotation	6.5	1.15
Cer 14:1;2O/16:0	neg	480.442	6.46	QCL_NEG_ID_2	Top 1	2.14	Right annotation	6.46	0
Cer 14:4;2O/21:8	pos	530.362	3.24	QCL_POS_ID_1	Top 1	2.45	Feature MS2 fragment missing or low intensity	3.24	0
Cer 14:9;3O/18:0	neg	508.339	2.94	QCL_NEG_ID_1	Top 1	2.16	Right annotation	2.94	0
Cer 14:9;3O/19:0	neg	522.354	2.97	QCL_NEG_ID_1	Top 1	2.19	Right annotation	2.97	0
Cer 14:9;3O/19:0	neg	522.355	2.74	RQC-4-ddms	Top 1	2.52	Right annotation	2.4	0.34
Cer 14:9;3O/19:0	neg	522.357	1.77	QC-neg-ddms-3	Top 1	2.51	Right annotation	1.77	0
Cer 14:9;3O/20:0	neg	536.37	3.29	QCL_NEG_ID_1	Top 1	2.18	Right annotation	3.29	0
Cer 15:0;2O/24:1;O	neg	682.595	9.55	QC-neg-ddms-3	Top 1	2.73	Right annotation	9.2	0.35
Cer 15:1;2O/20:0	neg	610.543	8.38	QC-neg-ddms-3	Top 1	2.28	Right annotation	7.3	1.08
Cer 15:11;2O/20:1;O	pos	546.353	2.29	ID_03 pos	Top 1	2.71	Right annotation	2.29	0
Cer 15:11;2O/21:1;O	pos	560.373	2.4	ID_03 pos	Top 2	2.72	Right annotation	2.4	0
Cer 15:11;2O/22:1;O	pos	574.384	3.16	ID_03 pos	Top 2	2.75	Right annotation	3.16	0
Cer 16:0;2O/12:0	pos	456.441	6.94	ID_02 pos	Top 1	2.52	Feature MS2 fragment missing or low intensity	6.94	0
Cer 16:0;2O/14:0	pos	484.473	8.35	QC-pos-ddms-14	Top 1	2.17	Right annotation	6.5	1.85
Cer 16:0;2O/16:0	pos	512.504	11.05	QC-pos-ddms-14	Top 1	2.19	Right annotation	7	4.05
Cer 16:0;2O/16:0	pos	512.504	9.03	ID_01 pos	Top 1	2.56	Right annotation	9.03	0
Cer 16:0;2O/16:0	pos	512.504	9.16	RQC-3-ddms	Top 1	2.57	Feature MS2 fragment missing or low intensity	7.8	1.36
Cer 16:0;2O/18:0	pos	540.535	9.91	ID_01 pos	Top 1	2.53	Right annotation	9.91	0
Cer 16:0;2O/18:0	pos	540.536	10	RQC-3-ddms	Top 1	2.45	Right annotation	8.7	1.3
Cer 16:0;2O/18:0	pos	540.535	7.29	QC-pos-ddms-2	Top 1	2.53	Right annotation	7.29	0
Cer 16:0;2O/18:0;O	pos	556.53	8.24	QC-pos-ddms-14	Top 1	2.19	Right annotation	7.2	1.04
Cer 16:0;2O/18:0;O	pos	556.53	7.26	QCL_POS_ID_2	Top 1	2.51	Feature MS2 fragment missing or low intensity	7.26	0
Cer 16:0;2O/18:1	pos	538.52	9.21	ID_01 pos	Top 1	2.36	Right annotation	9.21	0
Cer 16:0;2O/20:0	pos	568.567	10.76	RQC-2-ddms	Top 1	2.5	Feature MS2 fragment missing or low intensity	9.6	1.16
Cer 16:0;2O/20:0	pos	568.566	9.31	QC-pos-ddms-14	Top 1	2.16	Right annotation	8.5	0.81
Cer 16:0;2O/20:0	pos	568.566	10.7	ID_01 pos	Top 1	2.54	Right annotation	10.7	0
Cer 16:0;2O/20:0;O	pos	584.56	8.58	QC-pos-ddms-14	Top 1	2.23	Right annotation	8.58	0
Cer 16:0;2O/20:1;O	pos	582.545	9.23	ID_01 pos	Top 2	2.44	Right annotation	9.23	0
Cer 16:0;2O/22:0	pos	596.598	10.12	QC-pos-ddms-14	Top 1	2.18	Right annotation	9	1.12
Cer 16:0;2O/22:0	pos	596.598	11.37	ID_03 pos	Top 1	2.54	Right annotation	11.37	0
Cer 16:0;2O/22:1	pos	594.582	10.9	RQC-2-ddms	Top 1	2.53	Feature MS2 fragment missing or low intensity	10.3	0.6
Cer 16:0;2O/23:0	neg	608.597	10.77	QCL_NEG_ID_2	Top 1	2.76	Right annotation	10.77	0
Cer 16:0;2O/24:1	neg	680.618	10.93	RQC-5-ddms	Top 1	2.33	Right annotation	10.93	0
Cer 16:0;2O/25:1;O	neg	710.624	10.27	QC-neg-ddms-3	Top 1	2.74	Right annotation	10.27	0
Cer 16:1;2O/16:0	neg	568.493	7.46	RQC-6-ddms	Top 1	2.68	Right annotation	7.46	0
Cer 16:1;2O/16:0	neg	508.474	6.02	QC-neg-ddms-3	Top 1	2.81	Right annotation	6.02	0
Cer 16:1;2O/16:0	neg	508.472	7.51	QCL_NEG_ID_1	Top 1	2.82	Right annotation	7.51	0
Cer 16:1;2O/18:0	neg	596.524	8.6	RQC-5-ddms	Top 1	2.59	Right annotation	8.6	0
Cer 16:1;2O/18:1	neg	594.51	7.72	RQC-6-ddms	Top 2	2.09	Right annotation	7.72	0
Cer 16:1;2O/22:0	pos	594.582	9	QC-pos-ddms-2	Top 1	2.49	Right annotation	8.7	0.3
Cer 16:1;2O/23:0	neg	652.589	10.8	ID_01 neg	Top 1	2.64	Right annotation	10.8	0
Cer 16:1;2O/24:0	neg	620.597	11	QCL_NEG_ID_2	Top 1	2.4	Right annotation	10.8	0.2
Cer 16:1;2O/24:0	neg	666.604	11.15	ID_01 neg	Top 1	2.62	Right annotation	11.15	0
Cer 16:1;2O/24:1	neg	664.588	10.35	ID_02 neg	Top 1	2.61	Right annotation	10.35	0
Cer 16:1;2O/24:1	neg	618.582	8.96	QC-neg-ddms-15	Top 1	2.82	Right annotation	8.96	0
Cer 16:1;2O/24:2	neg	616.567	9.54	QCL_NEG_ID_1	Top >3	2.12	Right annotation	9.54	0
Cer 16:1;2O/25:0	pos	636.63	10.11	QC-pos-ddms-2	Top 1	2.51	Right annotation	10.11	0
Cer 16:1;2O/26:0	pos	650.644	10.51	QC-pos-ddms-2	Top 1	2.5	Right annotation	10.3	0.21
Cer 16:12;2O/26:2	pos	624.447	2.62	ID_01 pos	Top 1	2.51	Right annotation	2.62	0
Cer 17:0;2O/17:0;O	pos	556.53	8.89	QC-pos-ddms-14	Top 1	2.17	Right annotation	7.2	1.69
Cer 17:0;2O/22:0	neg	668.619	10.95	RQC-4-ddms	Top 1	2.53	Right annotation	10.95	0
Cer 17:0;2O/23:1	neg	680.621	10.94	RQC-6-ddms	Top 1	2.34	Right annotation	10.94	0
Cer 17:0;2O/25:1	neg	708.65	11.58	RQC-4-ddms	Top 1	2.48	Right annotation	11.58	0
Cer 17:0;2O/25:2;O	pos	664.623	10.9	QCL_POS_ID_1	Top 1	2.01	Right annotation	10.9	0
Cer 17:0;3O/13:10	neg	478.294	1.09	QC-neg-ddms-15	Top 1	2.52	Right annotation	1.09	0
Cer 17:0;3O/18:1	neg	566.515	8.62	QCL_NEG_ID_3	Top 1	2.52	Right annotation	8.62	0
Cer 17:0;3O/24:1	neg	650.609	10.15	QCL_NEG_ID_3	Top 1	2.22	Right annotation	10.15	0
Cer 17:1;2O/16:0	neg	522.488	6.54	QC-neg-ddms-15	Top 1	2.8	Right annotation	6.54	0
Cer 17:1;2O/16:0	neg	522.489	8	QCL_NEG_ID_1	Top 1	3.01	Right annotation	8	0
Cer 17:1;2O/16:0	neg	522.487	7.98	RQC-6-ddms	Top 1	2.98	Right annotation	7.98	0
Cer 17:1;2O/18:0;O	pos	568.53	8.75	QCL_POS_ID_1	Top 1	2.06	Right annotation	8.75	0
Cer 17:1;2O/20:0	neg	578.552	8.44	QC-neg-ddms-3	Top 1	2.55	Right annotation	8.44	0
Cer 17:1;2O/22:0	neg	666.603	10.78	RQC-5-ddms	Top 1	2.78	Right annotation	10.78	0
Cer 17:1;2O/22:0	neg	666.604	10.61	QCL_NEG_ID_1	Top 1	2.28	Right annotation	10.61	0
Cer 17:1;2O/22:0	neg	606.582	9.26	QC-neg-ddms-15	Top 1	2.56	Right annotation	9.26	0
Cer 17:1;2O/24:0	neg	634.614	9.97	QC-neg-ddms-3	Top 1	2.55	Right annotation	9.97	0
Cer 17:1;2O/24:0	neg	634.613	11.45	RQC-4-ddms	Top 1	2.77	Right annotation	11.45	0
Cer 17:1;2O/24:1	neg	632.597	9.26	QC-neg-ddms-15	Top 1	2.82	Right annotation	9.26	0
Cer 17:1;2O/24:1	neg	632.597	10.76	RQC-4-ddms	Top 1	2.76	Right annotation	10.76	0
Cer 17:1;2O/24:1	neg	632.599	10.55	QCL_NEG_ID_1	Top 1	2.76	Right annotation	10.55	0
Cer 18:0;2O/10:1	pos	454.425	8.07	ID_01 pos	Top 1	2.51	Right annotation	8.07	0
Cer 18:0;2O/10:9	neg	436.282	2	RQC-4-ddms	Top 2	2.51	Right annotation	2	0
Cer 18:0;2O/10:9	neg	436.283	1.2	QC-neg-ddms-3	Top 1	2.53	Right annotation	1.2	0
Cer 18:0;2O/10:9	neg	436.283	2.32	QCL_NEG_ID_1	Top 1	2.14	Right annotation	2.32	0
Cer 18:0;2O/12:0	pos	484.473	7.65	QC-pos-ddms-14	Top 1	2.17	Right annotation	6.5	1.15
Cer 18:0;2O/12:9	neg	464.314	2.13	QCL_NEG_ID_1	Top 1	2.12	Right annotation	2.6	0.47
Cer 18:0;2O/14:0	neg	570.509	7.81	RQC-4-ddms	Top 1	2.8	Right annotation	7.81	0
Cer 18:0;2O/16:0	neg	538.52	8.75	QCL_NEG_ID_1	Top 1	2.43	Right annotation	8.75	0
Cer 18:0;2O/16:0	neg	538.52	7.27	QC-neg-ddms-15	Top 1	2.53	Right annotation	7.27	0
Cer 18:0;2O/16:0	pos	540.535	9.91	ID_01 pos	Top 1	2.53	Right annotation	9.91	0
Cer 18:0;2O/16:0	pos	540.536	8.75	RQC-1-ddms	Top 1	2.56	Right annotation	8.75	0
Cer 18:0;2O/17:0	neg	552.534	9.23	RQC-6-ddms	Top 1	2.79	Right annotation	9.23	0
Cer 18:0;2O/18:0	pos	568.567	9.59	RQC-3-ddms	Top 1	2.58	Right annotation	9.59	0
Cer 18:0;2O/18:0	neg	626.574	8.17	QC-neg-ddms-15	Top 1	2.3	Right annotation	8.5	0.33
Cer 18:0;2O/18:0	neg	626.571	9.56	QCL_NEG_ID_2	Top 1	2.49	Right annotation	9.56	0
Cer 18:0;2O/18:0	pos	568.566	10.7	ID_01 pos	Top 1	2.54	Right annotation	10.7	0
Cer 18:0;2O/19:0	neg	640.589	10.11	RQC-6-ddms	Top 1	2.79	Right annotation	10	0.11
Cer 18:0;2O/20:0	pos	596.598	11.37	ID_02 pos	Top 1	2.55	Feature MS2 fragment missing or low intensity	11.37	0
Cer 18:0;2O/20:0	neg	594.581	10.52	RQC-5-ddms	Top 1	2.8	Right annotation	10.52	0
Cer 18:0;2O/20:0	neg	654.607	9.06	QC-neg-ddms-3	Top 1	2	Right annotation	9.06	0
Cer 18:0;2O/20:0	neg	594.584	10.34	QCL_NEG_ID_2	Top 1	2.79	Right annotation	10.34	0
Cer 18:0;2O/20:1	pos	594.579	9	QC-pos-ddms-14	Top 1	2.48	Right annotation	8.7	0.3
Cer 18:0;2O/21:0	neg	668.619	10.89	RQC-5-ddms	Top 1	2.55	Right annotation	10.89	0
Cer 18:0;2O/22:0	pos	624.629	11.98	ID_02 pos	Top 1	2.55	Feature MS2 fragment missing or low intensity	11.98	0
Cer 18:0;2O/22:0	pos	624.629	9.8	QC-pos-ddms-2	Top 1	2.06	Right annotation	9.8	0
Cer 18:0;2O/22:0	neg	682.635	11.06	QCL_NEG_ID_2	Top 1	2.81	Right annotation	11.06	0
Cer 18:0;2O/22:0	pos	624.629	11.21	RQC-1-ddms	Top 1	2.56	Right annotation	11.21	0
Cer 18:0;2O/22:1	neg	680.619	10.58	RQC-5-ddms	Top 1	2.43	Right annotation	10.9	0.32
Cer 18:0;2O/23:0	neg	696.65	11.61	RQC-4-ddms	Top 1	2.79	Right annotation	11.61	0
Cer 18:0;2O/23:1	pos	636.629	10.87	RQC-1-ddms	Top 1	2.56	Right annotation	10.87	0
Cer 18:0;2O/24:0	pos	652.659	11.26	QCL_POS_ID_3	Top 2	2.54	Feature MS2 fragment missing or low intensity	11.26	0
Cer 18:0;2O/24:0	pos	652.661	11.38	RQC-2-ddms	Top 1	2.54	Right annotation	11.38	0
Cer 18:0;2O/24:0	pos	652.66	10.52	QC-pos-ddms-2	Top 1	2.06	Right annotation	10.52	0
Cer 18:0;2O/24:1	pos	650.645	9.83	QC-pos-ddms-2	Top 1	2.41	Right annotation	9.83	0
Cer 18:0;2O/24:1	neg	708.65	11.58	RQC-4-ddms	Top 1	2.5	Right annotation	11.58	0
Cer 18:0;2O/24:1;O	neg	724.647	10.59	QCL_NEG_ID_3	Top 1	2.51	Right annotation	11	0.41
Cer 18:0;2O/25:0	neg	724.681	12.24	RQC-5-ddms	Top 1	2.81	Right annotation	12.24	0
Cer 18:0;2O/26:0	neg	738.691	10.98	QC-neg-ddms-3	Top 1	2.12	Right annotation	10.98	0
Cer 18:0;2O/26:0	neg	738.698	12.49	RQC-5-ddms	Top 1	2.8	Right annotation	12.49	0
Cer 18:0;2O/26:1	neg	736.683	11.91	RQC-6-ddms	Top 1	2.67	Right annotation	12.3	0.39
Cer 18:0;3O/16:0	neg	554.515	6.43	QC-neg-ddms-15	Top 1	2.81	Right annotation	6.9	0.47
Cer 18:0;3O/16:0	neg	554.515	7.92	QCL_NEG_ID_1	Top 1	2.42	Right annotation	7.92	0
Cer 18:0;3O/18:0	neg	582.546	8.86	QCL_NEG_ID_2	Top 1	2.79	Right annotation	9.35	0.49
Cer 18:0;3O/20:0	neg	610.576	9.73	QCL_NEG_ID_1	Top 1	2.42	Right annotation	10.2	0.47
Cer 18:0;3O/20:0	neg	610.578	8.4	QC-neg-ddms-15	Top 1	2.8	Right annotation	8.85	0.45
Cer 18:0;3O/22:0	neg	638.607	9.22	QC-neg-ddms-15	Top 1	2.82	Right annotation	9.7	0.48
Cer 18:0;3O/22:0	neg	638.608	10.49	QCL_NEG_ID_1	Top 1	2.42	Right annotation	10.9	0.41
Cer 18:0;3O/23:0	neg	652.623	10.88	QCL_NEG_ID_1	Top 1	2.42	Right annotation	10.88	0
Cer 18:0;3O/23:1	neg	650.609	10.15	QCL_NEG_ID_3	Top 1	2.76	Right annotation	10.15	0
Cer 18:0;3O/24:0	neg	712.646	11.35	ID_01 neg	Top 1	2.06	Right annotation	12.3	0.95
Cer 18:0;3O/24:0	neg	666.639	11.17	QCL_NEG_ID_1	Top 1	2.42	Right annotation	11.17	0
Cer 18:0;3O/24:0	neg	666.639	9.97	QC-neg-ddms-15	Top 1	2.82	Right annotation	10.4	0.43
Cer 18:0;3O/24:1	neg	664.626	11.25	QCL_NEG_ID_1	Top 1	2.59	Right annotation	11.25	0
Cer 18:0;3O/24:2	neg	662.609	9.84	QCL_NEG_ID_2	Top 1	2.07	Right annotation	9.84	0
Cer 18:0;3O/25:0	neg	680.655	11.53	QCL_NEG_ID_1	Top 1	2.41	Right annotation	11.53	0
Cer 18:0;3O/25:1	neg	678.64	10.84	QCL_NEG_ID_2	Top 1	2.21	Right annotation	10.84	0
Cer 18:0;3O/26:0	neg	694.67	10.67	QC-neg-ddms-15	Top 1	2.82	Right annotation	10.67	0
Cer 18:0;3O/26:1	neg	692.656	11.13	QCL_NEG_ID_2	Top 1	2.4	Right annotation	11.13	0
Cer 18:0;3O/26:10	neg	674.513	6.22	QCL_NEG_ID_1	Top 1	2.53	Right annotation	6.22	0
Cer 18:0;3O/27:11	neg	686.513	8.7	QCL_NEG_ID_1	Top >3	2.13	Right annotation	8.7	0
Cer 18:1;2O/12:0	neg	480.442	6.46	QCL_NEG_ID_2	Top 1	2.15	Right annotation	6.46	0
Cer 18:1;2O/12:8	pos	466.329	1.72	RQC-1-ddms	Top 1	2.52	Right annotation	2.5	0.78
Cer 18:1;2O/14:0	neg	508.472	7.51	QCL_NEG_ID_1	Top 1	2.79	Right annotation	7.51	0
Cer 18:1;2O/14:0	neg	568.493	7.46	RQC-5-ddms	Top >3	2.61	Feature MS2 fragment missing or low intensity	7.46	0
Cer 18:1;2O/15:0	neg	522.487	7.98	RQC-6-ddms	Top 2	2.77	Right annotation	7.98	0
Cer 18:1;2O/15:0	neg	522.488	6.54	QC-neg-ddms-15	Top 1	2.79	Right annotation	6.54	0
Cer 18:1;2O/16:0	neg	536.504	7.01	QC-neg-ddms-15	Top 1	2.81	Right annotation	7.01	0
Cer 18:1;2O/16:0	neg	536.505	8.45	QCL_NEG_ID_1	Top 1	2.8	Right annotation	8.45	0
Cer 18:1;2O/16:0	neg	536.505	8.54	ID_01 neg	Top 1	2.78	Right annotation	8.54	0
Cer 18:1;2O/16:0	neg	536.503	8.42	RQC-4-ddms	Top 1	3.03	Right annotation	8.42	0
Cer 18:1;2O/16:1	neg	594.509	7.6	RQC-4-ddms	Top 1	2.35	Right annotation	7.6	0
Cer 18:1;2O/16:8;O	pos	538.388	4.12	QCL_POS_ID_3	Top 1	2.53	Feature MS2 fragment missing or low intensity	3.2	0.92
Cer 18:1;2O/17:0	neg	550.519	8.94	RQC-5-ddms	Top 1	2.81	Right annotation	8.94	0
Cer 18:1;2O/17:0	neg	550.52	7.48	QC-neg-ddms-15	Top 1	2.81	Right annotation	7.48	0
Cer 18:1;2O/17:0	neg	550.52	8.91	QCL_NEG_ID_1	Top 1	2.8	Right annotation	8.91	0
Cer 18:1;2O/18:0	neg	564.536	9.35	QCL_NEG_ID_1	Top 1	2.8	Right annotation	9.35	0
Cer 18:1;2O/18:0	neg	564.534	9.39	RQC-5-ddms	Top 1	2.8	Right annotation	9.39	0
Cer 18:1;2O/18:0	neg	564.536	8.01	QC-neg-ddms-3	Top 1	2.81	Right annotation	8.5	0.49
Cer 18:1;2O/18:1	neg	562.52	8.79	QCL_NEG_ID_1	Top 1	2.49	Right annotation	8.79	0
Cer 18:1;2O/19:0	neg	578.55	9.76	QCL_NEG_ID_1	Top 1	2.8	Right annotation	9.76	0
Cer 18:1;2O/19:0	neg	578.551	8.43	QC-neg-ddms-15	Top 1	2.56	Right annotation	8.43	0
Cer 18:1;2O/20:0	neg	592.567	8.8	QC-neg-ddms-15	Top 1	2.81	Right annotation	8.8	0
Cer 18:1;2O/20:0	neg	592.568	10.17	QCL_NEG_ID_1	Top 1	2.8	Right annotation	10.17	0
Cer 18:1;2O/20:0	neg	592.566	10.27	RQC-4-ddms	Top 1	2.81	Right annotation	10.27	0
Cer 18:1;2O/20:0	neg	592.567	10.32	ID_01 neg	Top 1	2.78	Right annotation	10.32	0
Cer 18:1;2O/21:0	neg	606.583	10.54	QCL_NEG_ID_1	Top 1	2.8	Right annotation	10.54	0
Cer 18:1;2O/21:0	neg	606.582	9.27	QC-neg-ddms-3	Top 1	2.55	Right annotation	9.27	0
Cer 18:1;2O/22:0	neg	620.596	9.6	QC-neg-ddms-15	Top 1	2.82	Right annotation	9.6	0
Cer 18:1;2O/22:0	neg	620.598	11.04	ID_01 neg	Top 1	2.8	Right annotation	11.04	0
Cer 18:1;2O/22:0	neg	620.598	10.87	QCL_NEG_ID_1	Top 1	2.81	Right annotation	10.87	0
Cer 18:1;2O/22:0	neg	620.598	11.08	RQC-6-ddms	Top 1	2.8	Right annotation	11.08	0
Cer 18:1;2O/22:1	neg	618.583	8.92	QC-neg-ddms-3	Top 1	2.55	Right annotation	8.92	0
Cer 18:1;2O/22:1	neg	618.582	10.19	QCL_NEG_ID_1	Top 1	2.79	Right annotation	10.19	0
Cer 18:1;2O/22:2	neg	616.567	9.54	QCL_NEG_ID_1	Top 1	2.79	Right annotation	9.54	0
Cer 18:1;2O/23:0	neg	634.614	11.17	QCL_NEG_ID_1	Top 1	2.8	Right annotation	11.17	0
Cer 18:1;2O/23:0	neg	634.614	9.97	QC-neg-ddms-3	Top 1	2.56	Right annotation	9.97	0
Cer 18:1;2O/23:0	neg	634.614	11.46	RQC-6-ddms	Top 1	2.8	Right annotation	11.46	0
Cer 18:1;2O/23:0	neg	680.62	11.39	ID_01 neg	Top 1	2.63	Right annotation	11.39	0
Cer 18:1;2O/23:0;O	pos	652.623	10.27	QCL_POS_ID_1	Top 3	2.02	Right annotation	10.27	0
Cer 18:1;2O/23:1	neg	632.599	10.55	QCL_NEG_ID_1	Top 1	2.03	Right annotation	10.55	0
Cer 18:1;2O/23:1	neg	692.62	10.7	RQC-6-ddms	Top 1	2.79	Right annotation	10.7	0
Cer 18:1;2O/24:0	neg	648.629	11.53	QCL_NEG_ID_1	Top 1	2.81	Right annotation	11.53	0
Cer 18:1;2O/24:0	pos	650.645	11.18	RQC-1-ddms	Top 1	2.54	Right annotation	11.18	0
Cer 18:1;2O/24:0	neg	648.629	10.31	QC-neg-ddms-3	Top 1	2.81	Right annotation	10.31	0
Cer 18:1;2O/24:0	neg	648.63	11.73	ID_01 neg	Top 1	2.81	Right annotation	11.73	0
Cer 18:1;2O/24:1	neg	646.614	11.05	RQC-6-ddms	Top 1	2.8	Right annotation	11.05	0
Cer 18:1;2O/24:1	neg	646.614	11	ID_02 neg	Top 1	2.75	Right annotation	11	0
Cer 18:1;2O/24:1	neg	646.616	10.93	QCL_NEG_ID_1	Top 1	2.78	Right annotation	10.93	0
Cer 18:1;2O/24:1	neg	646.612	9.58	QC-neg-ddms-15	Top 1	2.82	Right annotation	9.58	0
Cer 18:1;2O/24:1;O	pos	664.623	10.9	QCL_POS_ID_1	Top 1	2.03	Right annotation	10.9	0
Cer 18:1;2O/24:2	neg	690.604	10.38	ID_02 neg	Top 1	2.03	Right annotation	10.38	0
Cer 18:1;2O/24:2	neg	644.598	10.27	QCL_NEG_ID_1	Top 1	2.78	Right annotation	10.27	0
Cer 18:1;2O/24:2	neg	704.62	10.46	RQC-6-ddms	Top 1	2.14	Right annotation	10.46	0
Cer 18:1;2O/24:4	neg	640.567	9.21	QCL_NEG_ID_2	Top 1	2.01	Right annotation	9.21	0
Cer 18:1;2O/25:0	neg	662.645	11.83	QCL_NEG_ID_1	Top 1	2.79	Right annotation	11.83	0
Cer 18:1;2O/25:0	neg	662.643	12.08	RQC-5-ddms	Top 1	2.8	Right annotation	12.08	0
Cer 18:1;2O/25:0	neg	708.651	12.01	ID_01 neg	Top 1	2.63	Right annotation	12.01	0
Cer 18:1;2O/25:0	neg	662.643	10.67	QC-neg-ddms-15	Top 1	2.56	Right annotation	10.67	0
Cer 18:1;2O/25:1	neg	660.628	11.16	QCL_NEG_ID_1	Top 1	2.75	Right annotation	11.16	0
Cer 18:1;2O/26:0	neg	676.659	12.36	RQC-4-ddms	Top 1	2.8	Right annotation	12.36	0
Cer 18:1;2O/26:0	neg	676.66	10.97	QC-neg-ddms-3	Top 1	2.81	Right annotation	10.5	0.47
Cer 18:1;2O/26:0	neg	676.661	12.17	QCL_NEG_ID_1	Top 1	2.8	Right annotation	12.17	0
Cer 18:1;2O/26:1	neg	734.666	11.69	RQC-4-ddms	Top 1	2.63	Right annotation	11.69	0
Cer 18:1;2O/26:1	neg	674.644	10.3	QC-neg-ddms-15	Top 1	2.82	Right annotation	10.3	0
Cer 18:1;2O/26:1	neg	674.645	11.51	QCL_NEG_ID_1	Top 1	2.8	Right annotation	11.51	0
Cer 18:1;2O/26:2	neg	672.629	11	QCL_NEG_ID_1	Top 1	2.78	Right annotation	11	0
Cer 18:1;2O/26:4	neg	668.598	9.88	QCL_NEG_ID_1	Top 1	2.02	Right annotation	9.88	0
Cer 18:1;2O/27:4	neg	682.613	10.2	QCL_NEG_ID_2	Top 1	2.01	Right annotation	10.2	0
Cer 18:1;2O/28:4	neg	696.63	10.51	QCL_NEG_ID_1	Top 1	2.18	Right annotation	10.51	0
Cer 18:1;2O/28:5	neg	694.615	10.06	QCL_NEG_ID_1	Top 1	2.24	Right annotation	10.06	0
Cer 18:1;2O/30:6	neg	720.63	10.15	QCL_NEG_ID_1	Top 1	2.05	Right annotation	10.15	0
Cer 18:1;2O/32:5	neg	750.675	11.23	QCL_NEG_ID_1	Top 1	2.07	Right annotation	11.23	0
Cer 18:1;3O/24:0	neg	664.625	11.34	ID_01 neg	Top 1	2.36	Right annotation	11.34	0
Cer 18:2;2O/16:0	neg	534.487	7.68	RQC-4-ddms	Top 1	2.81	Right annotation	7.68	0
Cer 18:2;2O/16:0	neg	534.488	7.66	QCL_NEG_ID_1	Top 1	2.91	Right annotation	7.66	0
Cer 18:2;2O/18:0	neg	562.519	8.71	RQC-6-ddms	Top 1	2.81	Right annotation	8.71	0
Cer 18:2;2O/18:0	neg	562.52	8.63	QCL_NEG_ID_1	Top 1	2.8	Right annotation	8.63	0
Cer 18:2;2O/19:0	neg	576.536	9.09	QCL_NEG_ID_1	Top 1	2.8	Right annotation	9.09	0
Cer 18:2;2O/20:0	neg	650.573	9.63	RQC-6-ddms	Top 1	2.62	Right annotation	9.63	0
Cer 18:2;2O/20:0	neg	590.551	9.68	QCL_NEG_ID_1	Top 1	2.79	Right annotation	9.68	0
Cer 18:2;2O/21:0	neg	604.567	9.98	QCL_NEG_ID_1	Top 1	2.79	Right annotation	9.98	0
Cer 18:2;2O/22:0	neg	618.583	10.38	QCL_NEG_ID_1	Top 1	2.81	Right annotation	10.38	0
Cer 18:2;2O/22:0	neg	618.583	10.47	ID_01 neg	Top 1	2.79	Right annotation	10.47	0
Cer 18:2;2O/22:1	neg	616.567	9.54	QCL_NEG_ID_1	Top 1	2.78	Right annotation	9.54	0
Cer 18:2;2O/23:0	neg	632.598	10.7	QCL_NEG_ID_1	Top 1	2.8	Right annotation	10.7	0
Cer 18:2;2O/23:0	neg	678.604	10.8	ID_02 neg	Top 1	2.62	Right annotation	10.8	0
Cer 18:2;2O/23:0	neg	692.619	10.88	RQC-4-ddms	Top 1	2.76	Right annotation	10.88	0
Cer 18:2;2O/23:1	neg	630.583	10.01	QCL_NEG_ID_1	Top 1	2.51	Right annotation	10.01	0
Cer 18:2;2O/24:0	neg	646.612	11.24	RQC-4-ddms	Top 1	2.76	Right annotation	11.24	0
Cer 18:2;2O/24:0	neg	646.614	11.22	ID_01 neg	Top 1	2.79	Right annotation	11.22	0
Cer 18:2;2O/24:0	neg	646.612	11.38	QCL_NEG_ID_1	Top 1	2.7	Right annotation	10.9	0.48
Cer 18:2;2O/24:1	neg	644.598	10.45	ID_01 neg	Top 1	2.17	Right annotation	10.45	0
Cer 18:2;2O/24:1	neg	704.62	10.46	RQC-6-ddms	Top 2	2.1	Right annotation	10.46	0
Cer 18:2;2O/24:1	neg	644.598	10.27	QCL_NEG_ID_1	Top 1	2.77	Right annotation	10.27	0
Cer 18:2;2O/24:2	neg	642.581	9.67	QCL_NEG_ID_1	Top 1	2.28	Right annotation	9.67	0
Cer 18:2;2O/25:0	neg	660.629	11.32	QCL_NEG_ID_1	Top 1	2.79	Right annotation	11.32	0
Cer 18:2;2O/25:0	neg	706.636	11.53	ID_01 neg	Top 1	2.63	Right annotation	11.53	0
Cer 18:2;2O/25:1	neg	658.614	10.68	QCL_NEG_ID_1	Top 1	2.79	Right annotation	10.68	0
Cer 18:2;2O/26:0	neg	674.643	11.72	QCL_NEG_ID_1	Top 1	2.79	Right annotation	11.72	0
Cer 18:2;2O/26:1	neg	672.629	11	QCL_NEG_ID_1	Top 1	2.41	Right annotation	11	0
Cer 18:2;2O/26:2	neg	670.613	10.44	QCL_NEG_ID_2	Top 1	2.02	Right annotation	10.44	0
Cer 19:0;2O/10:9	neg	450.298	1.46	QC-neg-ddms-3	Top 1	2.49	Right annotation	1.46	0
Cer 19:0;2O/10:9	neg	450.298	2.28	RQC-4-ddms	Top 2	2.44	Right annotation	2.28	0
Cer 19:0;2O/10:9	neg	450.299	2.45	QCL_NEG_ID_1	Top 2	2.13	Right annotation	1.5	0.95
Cer 19:0;2O/12:8	pos	482.361	1.97	RQC-3-ddms	Top 3	2.52	Feature MS2 fragment missing or low intensity	1.97	0
Cer 19:0;2O/20:0	neg	668.62	9.43	QC-neg-ddms-3	Top 1	2.14	Right annotation	9.43	0
Cer 19:0;2O/22:0	neg	696.651	10.14	QC-neg-ddms-3	Top 1	2.13	Right annotation	10.3	0.16
Cer 19:0;2O/24:0	pos	666.677	12.16	RQC-3-ddms	Top 1	2.54	Right annotation	12.16	0
Cer 19:0;2O/24:0	neg	724.682	10.78	QC-neg-ddms-3	Top 1	2.02	Right annotation	10.78	0
Cer 19:0;3O/10:10	neg	524.298	1.05	QC-neg-ddms-15	Top 1	2.43	Right annotation	1.05	0
Cer 19:0;3O/11:10	neg	478.292	2.69	QCL_NEG_ID_2	Top 1	2.54	Right annotation	2.69	0
Cer 19:0;3O/11:10	neg	478.294	1.09	QC-neg-ddms-15	Top 1	2.56	Right annotation	1.09	0
Cer 19:0;3O/16:0	neg	568.53	6.88	QC-neg-ddms-15	Top 1	2.81	Right annotation	8	1.12
Cer 19:0;3O/16:1	neg	566.515	8.62	QCL_NEG_ID_3	Top 1	2.52	Right annotation	8.62	0
Cer 19:0;3O/26:11	neg	686.513	8.7	QCL_NEG_ID_1	Top >3	2.49	Right annotation	8.7	0
Cer 19:0;3O/27:0	neg	722.703	11.43	QC-neg-ddms-15	Top 1	2.54	Right annotation	11.43	0
Cer 19:0;3O/27:10	neg	702.544	7.2	QCL_NEG_ID_1	Top 1	2.51	Right annotation	7.2	0
Cer 19:0;3O/27:11	neg	700.529	9.1	QCL_NEG_ID_1	Top 3	2.52	Right annotation	6.4	2.7
Cer 19:0;3O/28:10	neg	776.58	8.13	QCL_NEG_ID_1	Top 1	2.46	Right annotation	8.13	0
Cer 19:0;3O/28:11	neg	714.543	9.63	QCL_NEG_ID_1	Top 3	2.55	Right annotation	7.8	1.83
Cer 19:0;3O/28:12	neg	712.529	8.9	QCL_NEG_ID_1	Top 3	2.15	Right annotation	7.2	1.7
Cer 19:0;3O/28:13	neg	770.535	6.87	QCL_NEG_ID_2	Top 1	2.51	Right annotation	6.87	0
Cer 19:0;3O/28:15	neg	766.509	8.01	QCL_NEG_ID_3	Top 1	2.4	Right annotation	6	2.01
Cer 19:0;3O/29:10	neg	730.576	8.06	QCL_NEG_ID_1	Top 1	2.52	Right annotation	9.5	1.44
Cer 19:0;3O/29:11	neg	728.562	7.37	QCL_NEG_ID_1	Top 3	2.5	Right annotation	9	1.63
Cer 19:0;3O/29:12	neg	726.546	9.92	QCL_NEG_ID_1	Top 3	2.06	Right annotation	8.5	1.42
Cer 19:0;3O/29:14	neg	782.532	6.52	QC-neg-ddms-15	Top 1	2.52	Right annotation	6.52	0
Cer 19:0;3O/29:15	neg	780.518	6	QCL_NEG_ID_1	Top 2	2.5	Right annotation	7.8	1.8
Cer 19:0;3O/29:16	neg	778.502	7.55	QCL_NEG_ID_3	Top 1	2.5	Right annotation	7.55	0
Cer 19:1;2O/10:0;O	pos	484.436	4.31	QCL_POS_ID_1	Top 3	2.02	Right annotation	4.31	0
Cer 19:1;2O/10:9;O	neg	524.299	0.86	QC-neg-ddms-15	Top 1	2.49	Right annotation	0.86	0
Cer 19:1;2O/12:8	pos	480.345	2.07	ID_03 pos	Top 1	2.52	Right annotation	2.07	0
Cer 19:1;2O/16:0	neg	550.52	7.38	QC-neg-ddms-15	Top 1	2.78	Right annotation	7.38	0
Cer 19:1;2O/16:0	neg	550.519	8.94	RQC-5-ddms	Top 1	2.48	Right annotation	8.94	0
Cer 19:1;2O/22:0	pos	636.629	10.87	RQC-1-ddms	Top 1	2.55	Right annotation	10.87	0
Cer 19:1;2O/23:0	pos	650.645	11.18	RQC-1-ddms	Top 1	2.54	Right annotation	11.18	0
Cer 19:1;2O/24:0	neg	708.652	11.9	ID_01 neg	Top 1	2.62	Right annotation	11.9	0
Cer 19:1;2O/24:1	neg	720.65	11.34	RQC-4-ddms	Top 1	2.79	Right annotation	11.34	0
Cer 19:1;2O/24:1	neg	706.635	11.22	ID_02 neg	Top 1	2.57	Right annotation	11.22	0
Cer 19:1;2O/24:1	neg	660.628	11.16	QCL_NEG_ID_1	Top 1	2.75	Right annotation	11.16	0
Cer 19:1;2O/25:0	pos	678.677	11.86	RQC-2-ddms	Top 1	2.3	Feature MS2 fragment missing or low intensity	11.86	0
Cer 19:1;2O/25:0	pos	678.676	10.93	QC-pos-ddms-2	Top 1	2.53	Right annotation	10.45	0.48
Cer 19:1;3O/10:9	neg	524.299	0.75	QC-neg-ddms-15	Top 1	2.51	Right annotation	0.75	0
Cer 19:1;3O/17:0	neg	580.531	8.91	QCL_NEG_ID_3	Top 1	2.58	Right annotation	8.91	0
Cer 19:1;3O/28:11	neg	712.529	8.9	QCL_NEG_ID_1	Top 3	2.14	Right annotation	7.2	1.7
Cer 19:1;3O/28:12	neg	770.535	6.87	QCL_NEG_ID_2	Top 1	2.51	Right annotation	6.87	0
Cer 19:1;3O/29:10	neg	728.562	7.37	QCL_NEG_ID_1	Top 3	2.05	Right annotation	9	1.63
Cer 19:1;3O/29:11	neg	726.546	9.92	QCL_NEG_ID_1	Top 3	2.02	Right annotation	8.5	1.42
Cer 19:2;2O/22:0	neg	632.597	10.76	RQC-4-ddms	Top 1	2.13	Right annotation	10.76	0
Cer 19:2;2O/22:0	neg	632.599	10.55	QCL_NEG_ID_1	Top 1	2.77	Right annotation	10.55	0
Cer 19:2;2O/23:0	neg	706.636	11.44	RQC-6-ddms	Top 1	2.21	Right annotation	11.44	0
Cer 19:3;2O/18:0	pos	576.535	7.32	QC-pos-ddms-2	Top 1	2.51	Right annotation	7.32	0
Cer 19:3;2O/22:0	pos	632.598	9.03	QC-pos-ddms-2	Top 1	2.72	Right annotation	9.03	0
Cer 19:3;2O/24:0	pos	660.629	9.8	QC-pos-ddms-2	Top 1	2.77	Right annotation	9.8	0
Cer 19:3;2O/24:1	pos	658.614	9.03	QC-pos-ddms-14	Top 1	2.02	Right annotation	9.03	0
Cer 20:0;2O/10:1	pos	482.457	9.11	ID_01 pos	Top 1	2.5	Right annotation	9.11	0
Cer 20:0;2O/10:9	neg	464.313	2.55	RQC-4-ddms	Top 2	2.43	Right annotation	2.55	0
Cer 20:0;2O/10:9	neg	464.314	1.62	QC-neg-ddms-15	Top 1	2.43	Right annotation	1.62	0
Cer 20:0;2O/10:9	neg	464.313	2.81	QCL_NEG_ID_1	Top 1	2.11	Right annotation	2.81	0
Cer 20:0;2O/12:8	pos	496.377	2.25	RQC-3-ddms	Top 3	2.52	Feature MS2 fragment missing or low intensity	2.25	0
Cer 20:0;2O/16:0	pos	568.566	18.67	QC-pos-ddms-14	Top 1	2.17	Right annotation	8.5	10.17
Cer 20:0;2O/16:0	pos	568.566	10.7	ID_01 pos	Top 1	2.54	Right annotation	10.7	0
Cer 20:0;2O/18:0	pos	596.598	11.37	ID_01 pos	Top 1	2.54	Right annotation	11.37	0
Cer 20:0;2O/18:0	pos	596.598	9.11	QC-pos-ddms-2	Top 1	2.48	Right annotation	9.11	0
Cer 20:0;2O/18:0;O	pos	612.593	9.75	QCL_POS_ID_2	Top 1	2.51	Feature MS2 fragment missing or low intensity	10.3	0.55
Cer 20:0;2O/20:0;O	pos	640.624	11.02	QCL_POS_ID_3	Top 1	2.51	Feature MS2 fragment missing or low intensity	11.02	0
Cer 20:0;2O/25:0	neg	752.715	11.43	QC-neg-ddms-3	Top 1	2	Right annotation	11.43	0
Cer 20:0;2O/28:7;O	neg	796.644	9.79	QCL_NEG_ID_2	Top 1	2	Right annotation	9.79	0
Cer 20:1;2O/10:9	neg	462.298	1.46	QC-neg-ddms-15	Top 1	2.31	Right annotation	1	0.46
Cer 20:1;2O/10:9	neg	462.299	2.25	QCL_NEG_ID_1	Top 1	2.51	Right annotation	2.25	0
Cer 20:1;2O/12:8	pos	494.36	2.35	ID_03 pos	Top 3	2.5	Feature MS2 fragment missing or low intensity	2.35	0
Cer 20:1;2O/16:0	neg	624.556	9.36	RQC-5-ddms	Top 2	2.42	Right annotation	9.36	0
Cer 20:1;2O/16:1	neg	562.52	8.79	QCL_NEG_ID_1	Top 2	2.41	Right annotation	8.79	0
Cer 20:1;2O/16:1	neg	562.519	8.71	RQC-4-ddms	Top 1	2.41	Right annotation	8.71	0
Cer 20:1;2O/22:0;O	neg	724.647	10.59	QCL_NEG_ID_3	Top 1	2.51	Right annotation	11	0.41
Cer 20:1;2O/24:0	pos	678.676	10.93	QC-pos-ddms-2	Top 1	2.51	Right annotation	10.45	0.48
Cer 20:1;2O/24:0	neg	736.682	12.29	RQC-4-ddms	Top 1	2.79	Right annotation	12.29	0
Cer 20:1;2O/30:9	pos	744.627	10.16	QCL_POS_ID_2	Top 1	2.14	Feature MS2 fragment missing or low intensity	10.16	0
Cer 20:2;2O/10:8;O	pos	480.309	2.38	QCL_POS_ID_1	Top 1	2.49	Feature MS2 fragment missing or low intensity	2.38	0
Cer 20:2;2O/20:0	neg	618.582	10.19	QCL_NEG_ID_1	Top 1	2.75	Right annotation	10.19	0
Cer 20:2;2O/20:1	neg	616.567	9.54	QCL_NEG_ID_1	Top 1	2.77	Right annotation	9.54	0
Cer 20:2;2O/21:0	neg	692.62	10.7	RQC-6-ddms	Top 1	2.78	Right annotation	10.7	0
Cer 20:2;2O/22:0	neg	706.634	11.05	RQC-4-ddms	Top 1	2.78	Right annotation	11.05	0
Cer 20:2;2O/22:0	neg	646.616	10.93	QCL_NEG_ID_1	Top 1	2.77	Right annotation	10.93	0
Cer 20:2;2O/22:0	neg	646.614	11	ID_02 neg	Top 1	2.73	Right annotation	11	0
Cer 20:2;2O/22:1	neg	644.598	10.27	QCL_NEG_ID_1	Top 1	2.75	Right annotation	10.27	0
Cer 20:2;2O/22:1	neg	690.604	10.38	ID_02 neg	Top 1	2.02	Right annotation	10.38	0
Cer 20:2;2O/23:0	neg	660.628	11.16	QCL_NEG_ID_1	Top 1	2.73	Right annotation	11.16	0
Cer 20:2;2O/24:0	neg	734.666	11.69	RQC-4-ddms	Top 1	2.61	Right annotation	11.69	0
Cer 20:2;2O/24:0	neg	674.645	11.51	QCL_NEG_ID_1	Top 1	2.77	Right annotation	11.51	0
Cer 20:2;2O/24:1	neg	672.629	11	QCL_NEG_ID_1	Top 1	2.02	Right annotation	11	0
Cer 20:2;2O/26:4	neg	694.615	10.06	QCL_NEG_ID_1	Top 1	2.03	Right annotation	10.06	0
Cer 20:2;2O/29:4	neg	736.661	10.94	QCL_NEG_ID_2	Top 1	2.03	Right annotation	10.94	0
Cer 20:2;2O/30:5	neg	748.66	10.79	QCL_NEG_ID_1	Top 1	2.02	Right annotation	10.79	0
Cer 20:3;2O/22:0	neg	704.618	10.44	RQC-4-ddms	Top 1	2.03	Right annotation	10.44	0
Cer 20:3;2O/22:0	neg	644.598	10.45	ID_01 neg	Top 1	2.02	Right annotation	10.45	0
Cer 20:3;2O/22:0	neg	644.597	10.49	QCL_NEG_ID_1	Top 1	2.74	Right annotation	10.49	0
Cer 20:3;2O/22:1	neg	642.581	9.67	QCL_NEG_ID_1	Top 1	2.03	Right annotation	9.67	0
Cer 20:3;2O/23:0	neg	658.614	10.68	QCL_NEG_ID_1	Top 1	2.77	Right annotation	10.68	0
Cer 20:3;2O/24:0	neg	672.629	11	QCL_NEG_ID_1	Top 1	2.02	Right annotation	11	0
Cer 20:5;2O/28:7	pos	712.573	11.11	QCL_POS_ID_1	Top 1	2.5	Feature MS2 fragment missing or low intensity	11.11	0
Cer 20:9;2O/17:4;O	pos	572.373	3.45	QCL_POS_ID_1	Top 1	2.01	Right annotation	3.45	0
Cer 21:0;2O/12:8	pos	510.392	2.53	RQC-3-ddms	Top 3	2.52	Right annotation	2.53	0
Cer 21:0;2O/28:10	neg	788.623	8.93	QCL_NEG_ID_2	Top 1	2.48	Right annotation	9.9	0.97
Cer 21:0;2O/30:14;O	pos	766.574	9.67	QCL_POS_ID_2	Top 3	2.01	Right annotation	9.67	0
Cer 21:0;2O/31:14;O	neg	838.595	8.23	QCL_NEG_ID_3	Top 1	2.35	Right annotation	8.23	0
Cer 21:0;3O/11:10	neg	506.324	2.69	QCL_NEG_ID_1	Top 1	2.52	Right annotation	2.69	0
Cer 21:0;3O/11:10	neg	506.325	1.54	QC-neg-ddms-3	Top 1	2.56	Right annotation	1.54	0
Cer 21:0;3O/28:11	neg	742.575	10.24	QCL_NEG_ID_1	Top 1	2.52	Right annotation	10.24	0
Cer 21:0;3O/28:12	neg	740.56	9.63	QCL_NEG_ID_1	Top >3	2.13	Right annotation	9.63	0
Cer 21:0;3O/29:10	neg	758.606	10.81	QCL_NEG_ID_2	Top 1	2.45	Right annotation	10.81	0
Cer 21:0;3O/30:12	neg	768.591	10.29	QCL_NEG_ID_1	Top 3	2.04	Right annotation	10.29	0
Cer 21:0;3O/31:16	neg	774.544	7.81	QC-neg-ddms-15	Top 2	2.49	Right annotation	7.81	0
Cer 21:0;3O/31:16	neg	774.543	9.23	QCL_NEG_ID_1	Top 3	2.49	Right annotation	9.23	0
Cer 21:0;3O/31:17	neg	772.529	8.5	QCL_NEG_ID_2	Top 1	2.46	Right annotation	8.5	0
Cer 21:1;2O/12:8	pos	508.377	2.39	RQC-3-ddms	Top 3	2.43	Feature MS2 fragment missing or low intensity	2.39	0
Cer 21:1;2O/12:8	pos	508.376	2.77	ID_03 pos	Top 1	2.45	Feature MS2 fragment missing or low intensity	2.77	0
Cer 21:1;2O/12:8	pos	508.376	2.26	QCL_POS_ID_1	Top 1	2.51	Feature MS2 fragment missing or low intensity	2.26	0
Cer 21:1;2O/16:0	neg	578.55	9.76	QCL_NEG_ID_1	Top 1	2.46	Right annotation	9.76	0
Cer 21:1;2O/16:0	neg	578.551	8.43	QC-neg-ddms-15	Top 1	2.55	Right annotation	8.43	0
Cer 21:1;2O/29:14;O	neg	808.548	6.22	QCL_NEG_ID_1	Top 1	2.71	Right annotation	6.22	0
Cer 21:1;2O/31:14;O	pos	778.576	9.61	RQC-3-ddms	Top >3	2.51	Right annotation	10	0.39
Cer 21:1;2O/31:14;O	neg	836.58	7.57	QCL_NEG_ID_1	Top 2	2.65	Right annotation	7.57	0
Cer 21:1;3O/28:11	neg	740.56	9.63	QCL_NEG_ID_1	Top >3	2.09	Right annotation	9.63	0
Cer 21:1;3O/29:10	neg	756.589	10.26	QCL_NEG_ID_1	Top 3	2.5	Right annotation	10.26	0
Cer 21:1;3O/31:10	neg	784.622	10.99	QCL_NEG_ID_1	Top 2	2.43	Right annotation	10.99	0
Cer 21:1;3O/31:16	neg	772.529	8.5	QCL_NEG_ID_2	Top 1	2.46	Right annotation	8.5	0
Cer 21:2;2O/22:0	neg	706.635	11.22	ID_02 neg	Top 1	2.56	Right annotation	11.22	0
Cer 21:2;2O/22:0	neg	720.65	11.34	RQC-4-ddms	Top 1	2.77	Right annotation	11.34	0
Cer 21:2;2O/29:14;O	neg	806.544	5.88	QCL_NEG_ID_3	Top 1	2.76	Right annotation	5.88	0
Cer 21:2;3O/26:13	neg	766.509	8.01	QCL_NEG_ID_3	Top 1	2.34	Right annotation	6	2.01
Cer 21:2;3O/28:11	neg	738.544	9.18	QCL_NEG_ID_2	Top 3	2.51	Right annotation	9.18	0
Cer 21:2;3O/28:12	neg	736.528	8.34	QCL_NEG_ID_3	Top 2	2.02	Right annotation	8.34	0
Cer 21:2;3O/29:10	neg	754.574	9.69	QCL_NEG_ID_1	Top 3	2.14	Right annotation	9.69	0
Cer 21:2;3O/31:10	neg	782.607	10.42	QCL_NEG_ID_1	Top 3	2.06	Right annotation	10.42	0
Cer 21:3;3O/26:10	neg	770.535	6.87	QCL_NEG_ID_2	Top 1	2.51	Right annotation	6.87	0
Cer 21:3;3O/26:12	neg	766.503	5.92	QCL_NEG_ID_1	Top 3	2.53	Right annotation	5.92	0
Cer 21:3;3O/27:11	neg	722.514	6.96	QC-neg-ddms-3	Top 1	2.56	Right annotation	6.96	0
Cer 21:3;3O/27:12	neg	720.498	7.72	QCL_NEG_ID_1	Top 2	2.45	Right annotation	7.72	0
Cer 21:3;3O/27:13	neg	778.502	7.55	QCL_NEG_ID_3	Top 1	2.13	Right annotation	7.55	0
Cer 21:3;3O/28:10	neg	798.566	7.38	QCL_NEG_ID_1	Top 2	2.51	Right annotation	7.38	0
Cer 21:3;3O/28:11	neg	736.529	7.37	QC-neg-ddms-3	Top 2	2.56	Right annotation	7.37	0
Cer 21:3;3O/28:11	neg	736.528	8.34	QCL_NEG_ID_3	Top 2	2.03	Right annotation	8.34	0
Cer 21:3;3O/28:12	neg	734.514	8.03	QCL_NEG_ID_2	Top 1	2.51	Right annotation	8.03	0
Cer 21:3;3O/28:12	neg	734.513	6.63	QC-neg-ddms-3	Top 1	2.51	Right annotation	6.63	0
Cer 21:3;3O/29:10	neg	752.558	8.04	QC-neg-ddms-15	Top 1	2.31	Right annotation	8.04	0
Cer 21:3;3O/29:11	neg	750.543	7.83	QC-neg-ddms-15	Top 1	2.53	Right annotation	7.83	0
Cer 21:3;3O/29:12	neg	748.529	7.04	QC-neg-ddms-3	Top 1	2.54	Right annotation	7.04	0
Cer 21:3;3O/29:12	neg	748.53	8.76	QCL_NEG_ID_2	Top 1	2.48	Right annotation	8.76	0
Cer 21:3;3O/29:13	neg	746.511	7.9	QCL_NEG_ID_2	Top 1	2.51	Right annotation	7.9	0
Cer 21:3;3O/29:14	neg	744.496	7.13	QCL_NEG_ID_1	Top 1	2.5	Right annotation	7.13	0
Cer 21:3;3O/30:11	neg	824.581	7.62	QCL_NEG_ID_3	Top 1	2.12	Right annotation	7.62	0
Cer 21:3;3O/30:12	neg	762.544	8.91	QCL_NEG_ID_2	Top 3	2.51	Right annotation	8.91	0
Cer 21:3;3O/30:13	neg	760.529	8.3	QCL_NEG_ID_3	Top 2	2.13	Right annotation	8.3	0
Cer 21:3;3O/30:7	neg	832.642	10.71	QCL_NEG_ID_1	Top 1	2.53	Right annotation	10.71	0
Cer 21:3;3O/31:10	neg	780.589	10.23	QCL_NEG_ID_2	Top 1	2.14	Right annotation	10.23	0
Cer 21:3;3O/31:11	neg	778.575	8.75	QC-neg-ddms-15	Top 2	2.56	Right annotation	8.75	0
Cer 21:3;3O/31:12	neg	776.558	9.47	QCL_NEG_ID_1	Top 2	2.42	Right annotation	9.47	0
Cer 21:3;3O/31:13	neg	774.545	8.61	QCL_NEG_ID_3	Top >3	2.52	Right annotation	8.61	0
Cer 21:4;3O/23:5	neg	736.552	6.6	QC-neg-ddms-3	Top 1	2.54	Right annotation	6.6	0
Cer 21:4;3O/27:11	neg	720.497	6.23	QC-neg-ddms-15	Top 1	2.55	Right annotation	6.23	0
Cer 21:4;3O/27:11	neg	720.498	7.72	QCL_NEG_ID_1	Top 2	2.42	Right annotation	7.72	0
Cer 21:4;3O/28:11	neg	734.518	8.11	QCL_NEG_ID_3	Top 1	2.49	Right annotation	8.11	0
Cer 21:4;3O/28:11	neg	734.512	6.75	QC-neg-ddms-15	Top 2	2.55	Right annotation	6.75	0
Cer 21:4;3O/29:11	neg	748.528	7.27	QC-neg-ddms-15	Top 2	2.53	Right annotation	7.27	0
Cer 21:4;3O/29:11	neg	748.528	8.63	QCL_NEG_ID_3	Top 1	2.51	Right annotation	8.63	0
Cer 21:4;3O/29:12	neg	746.514	6.42	QC-neg-ddms-3	Top 2	2.55	Right annotation	6.42	0
Cer 21:4;3O/29:13	neg	744.496	7.13	QCL_NEG_ID_1	Top 1	2.47	Right annotation	7.13	0
Cer 21:4;3O/30:10	neg	824.581	7.62	QCL_NEG_ID_3	Top 1	2.12	Right annotation	7.62	0
Cer 21:4;3O/31:11	neg	776.559	8.26	QC-neg-ddms-15	Top 1	2.54	Right annotation	7.8	0.46
Cer 21:5;3O/28:10	neg	794.534	7.17	QCL_NEG_ID_3	Top 1	2.51	Right annotation	7.17	0
Cer 21:8;2O/13:1;O	pos	538.388	4.12	QCL_POS_ID_3	Top 1	2.53	Feature MS2 fragment missing or low intensity	3.2	0.92
Cer 21:8;2O/14:4	pos	530.362	3.24	QCL_POS_ID_1	Top 1	2.45	Feature MS2 fragment missing or low intensity	3.24	0
Cer 21:8;2O/15:4;O	pos	560.372	3.47	QCL_POS_ID_1	Top 2	2.41	Feature MS2 fragment missing or low intensity	3.47	0
Cer 21:8;2O/16:4;O	pos	574.388	4.99	QCL_POS_ID_1	Top >3	2.52	Feature MS2 fragment missing or low intensity	4.99	0
Cer 22:0;2O/15:13;O	pos	572.373	3.28	QCL_POS_ID_1	Top 1	2.05	Right annotation	3.28	0
Cer 22:0;2O/16:0	pos	596.598	11.37	ID_01 pos	Top 1	2.54	Right annotation	11.37	0
Cer 22:0;2O/16:0	pos	596.598	10.12	QC-pos-ddms-14	Top 1	2.1	Right annotation	9	1.12
Cer 22:0;2O/18:0	pos	624.629	9.8	QC-pos-ddms-2	Top 1	2.55	Right annotation	9.8	0
Cer 22:0;2O/18:0	pos	624.629	11.98	ID_01 pos	Top 1	2.54	Right annotation	11.98	0
Cer 22:0;2O/18:0;O	pos	640.623	10.54	QCL_POS_ID_2	Top 1	2.51	Feature MS2 fragment missing or low intensity	11	0.46
Cer 22:0;2O/26:0	neg	794.761	12.09	QC-neg-ddms-3	Top 1	2.02	Right annotation	12.09	0
Cer 22:0;2O/30:13;O	pos	782.606	10.72	RQC-2-ddms	Top 3	2	Right annotation	10.72	0
Cer 22:0;2O/32:15;O	pos	806.606	10.03	RQC-3-ddms	Top 3	2.74	Right annotation	10.03	0
Cer 22:0;3O/27:11	neg	742.575	10.24	QCL_NEG_ID_1	Top 1	2.41	Right annotation	10.24	0
Cer 22:0;3O/29:11	neg	770.606	10.91	QCL_NEG_ID_1	Top >3	2.06	Right annotation	10.91	0
Cer 22:0;3O/29:12	neg	768.591	10.29	QCL_NEG_ID_1	Top 3	2.12	Right annotation	10.29	0
Cer 22:1;2O/16:0	pos	594.582	10.9	RQC-1-ddms	Top 1	2.53	Right annotation	10.9	0
Cer 22:11;3O/32:0	neg	812.662	10.62	QCL_NEG_ID_1	Top 1	2.05	Right annotation	10.62	0
Cer 22:2;2O/12:8	pos	520.376	3.01	QCL_POS_ID_1	Top 1	2.54	Feature MS2 fragment missing or low intensity	3.01	0
Cer 22:2;2O/18:1	neg	616.567	9.54	QCL_NEG_ID_1	Top >3	2.08	Right annotation	9.54	0
Cer 22:2;2O/31:13	neg	774.589	7.69	QC-neg-ddms-15	Top 1	2.51	Right annotation	7.69	0
Cer 22:2;3O/27:11	neg	738.544	9.18	QCL_NEG_ID_2	Top 3	2.15	Right annotation	9.18	0
Cer 22:3;3O/26:12	neg	780.516	8.01	QCL_NEG_ID_3	Top 1	2.5	Right annotation	8.01	0
Cer 23:0;2O/18:0;O	pos	654.639	10.9	QCL_POS_ID_2	Top 2	2.51	Feature MS2 fragment missing or low intensity	10.9	0
Cer 23:0;2O/28:10	neg	816.657	9.82	QCL_NEG_ID_1	Top 1	2.48	Right annotation	9.82	0
Cer 23:0;2O/28:10	neg	816.657	8.43	QC-neg-ddms-15	Top 1	2.54	Right annotation	8.43	0
Cer 23:0;3O/29:12	neg	782.606	10.6	QCL_NEG_ID_1	Top 3	2.1	Right annotation	10.6	0
Cer 23:1;2O/18:0	pos	636.629	10.87	RQC-1-ddms	Top 1	2.55	Right annotation	10.87	0
Cer 23:1;2O/18:1	neg	692.62	10.7	RQC-6-ddms	Top 1	2.02	Right annotation	10.7	0
Cer 23:2;3O/27:10	neg	754.574	9.69	QCL_NEG_ID_1	Top 3	2.15	Right annotation	9.69	0
Cer 23:2;3O/27:11	neg	752.558	8.04	QC-neg-ddms-15	Top 1	2.31	Right annotation	8.04	0
Cer 23:2;3O/29:10	neg	782.607	10.42	QCL_NEG_ID_1	Top 3	2.13	Right annotation	10.42	0
Cer 23:2;3O/29:11	neg	780.589	10.23	QCL_NEG_ID_2	Top 1	2.52	Right annotation	10.23	0
Cer 23:3;3O/27:10	neg	752.561	9.06	QCL_NEG_ID_1	Top 1	2.56	Right annotation	9.06	0
Cer 23:3;3O/27:11	neg	750.543	7.52	QC-neg-ddms-15	Top 1	2.55	Right annotation	7.52	0
Cer 23:3;3O/28:11	neg	764.56	7.98	QC-neg-ddms-15	Top 2	2.56	Right annotation	7.98	0
Cer 23:3;3O/29:10	neg	780.588	9.87	QCL_NEG_ID_1	Top 1	2.56	Right annotation	9.87	0
Cer 23:3;3O/29:11	neg	778.575	8.51	QC-neg-ddms-15	Top 2	2.56	Right annotation	8.51	0
Cer 23:3;3O/29:12	neg	776.56	9.12	QCL_NEG_ID_1	Top 2	2.17	Right annotation	9.12	0
Cer 23:3;3O/29:12	neg	776.559	7.69	QC-neg-ddms-3	Top 1	2.53	Right annotation	7.69	0
Cer 23:3;3O/30:11	neg	792.591	10.06	QCL_NEG_ID_3	Top 1	2.14	Right annotation	10.06	0
Cer 23:3;3O/30:12	neg	790.575	9.48	QCL_NEG_ID_1	Top >3	2.51	Right annotation	9.48	0
Cer 23:3;3O/31:10	neg	808.62	10.77	QCL_NEG_ID_2	Top >3	2.51	Right annotation	9.4	1.37
Cer 23:3;3O/31:13	neg	802.574	9.15	QCL_NEG_ID_1	Top 2	2.36	Right annotation	9.15	0
Cer 23:4;3O/24:6	neg	776.58	8.13	QCL_NEG_ID_1	Top 1	2.47	Right annotation	8.13	0
Cer 23:4;3O/26:10	neg	736.528	8.34	QCL_NEG_ID_3	Top 2	2.02	Right annotation	8.34	0
Cer 23:4;3O/26:11	neg	734.514	7.87	QCL_NEG_ID_3	Top 1	2.45	Right annotation	7.87	0
Cer 23:4;3O/26:6	neg	804.611	9.96	QCL_NEG_ID_2	Top 1	2.49	Right annotation	9.96	0
Cer 23:4;3O/27:11	neg	748.528	7.27	QC-neg-ddms-15	Top 2	2.52	Right annotation	7.27	0
Cer 23:4;3O/27:11	neg	748.53	8.76	QCL_NEG_ID_2	Top 1	2.51	Right annotation	8.76	0
Cer 23:4;3O/28:10	neg	824.581	7.62	QCL_NEG_ID_3	Top 1	2.11	Right annotation	7.62	0
Cer 23:4;3O/28:11	neg	762.547	9.03	QCL_NEG_ID_3	Top 1	2.53	Right annotation	9.03	0
Cer 23:4;3O/28:11	neg	762.545	7.38	QC-neg-ddms-3	Top 2	2.56	Right annotation	7.38	0
Cer 23:4;3O/29:11	neg	776.558	9.73	QCL_NEG_ID_2	Top 1	2.49	Right annotation	9.73	0
Cer 23:4;3O/29:11	neg	776.559	8.15	QC-neg-ddms-15	Top 1	2.54	Right annotation	7.7	0.45
Cer 23:4;3O/29:12	neg	774.545	8.5	QCL_NEG_ID_2	Top 1	2.52	Right annotation	8.5	0
Cer 23:4;3O/29:12	neg	774.545	7.47	QC-neg-ddms-3	Top 1	2.53	Right annotation	7.47	0
Cer 23:4;3O/30:10	neg	792.591	10.06	QCL_NEG_ID_3	Top 1	2.11	Right annotation	10.06	0
Cer 23:4;3O/30:11	neg	790.575	9.48	QCL_NEG_ID_1	Top >3	2.12	Right annotation	9.48	0
Cer 23:4;3O/31:11	neg	804.591	10.02	QCL_NEG_ID_1	Top >3	2.51	Right annotation	10.02	0
Cer 23:5;3O/24:5	neg	776.58	8.13	QCL_NEG_ID_1	Top 1	2.43	Right annotation	8.13	0
Cer 23:5;3O/25:11	neg	778.502	7.55	QCL_NEG_ID_3	Top 1	2.02	Right annotation	7.55	0
Cer 23:5;3O/25:5	neg	790.598	8.18	QC-neg-ddms-15	Top 1	2.54	Right annotation	8.18	0
Cer 23:5;3O/25:5	neg	790.596	9.5	QCL_NEG_ID_2	Top 1	2.73	Right annotation	9.5	0
Cer 23:5;3O/26:10	neg	794.534	6.89	QCL_NEG_ID_1	Top 1	2.09	Right annotation	6.89	0
Cer 23:5;3O/26:11	neg	732.498	7.62	QCL_NEG_ID_1	Top 3	2.51	Right annotation	7.62	0
Cer 23:5;3O/26:11	neg	732.498	6.17	QC-neg-ddms-3	Top 2	2.55	Right annotation	6.17	0
Cer 23:5;3O/26:12	neg	790.502	5.65	QCL_NEG_ID_2	Top 1	2.48	Right annotation	5.65	0
Cer 23:5;3O/26:12	neg	790.503	4.25	QC-neg-ddms-15	Top 1	2.54	Right annotation	4.25	0
Cer 23:5;3O/26:5	neg	804.613	7.55	QC-neg-ddms-3	Top 1	2.51	Right annotation	8	0.45
Cer 23:5;3O/27:10	neg	748.528	6.77	QC-neg-ddms-3	Top 1	2.48	Right annotation	6.77	0
Cer 23:5;3O/27:10	neg	748.528	8.19	QCL_NEG_ID_1	Top 1	2.49	Right annotation	8.19	0
Cer 23:5;3O/27:11	neg	746.514	6.52	QC-neg-ddms-3	Top 2	2.55	Right annotation	6.52	0
Cer 23:5;3O/27:11	neg	746.514	8.04	QCL_NEG_ID_1	Top 2	2.52	Right annotation	8.04	0
Cer 23:5;3O/27:12	neg	744.499	7.46	QCL_NEG_ID_1	Top 1	2.51	Right annotation	7.46	0
Cer 23:5;3O/28:10	neg	762.543	7.25	QC-neg-ddms-15	Top 1	2.51	Right annotation	7.25	0
Cer 23:5;3O/28:10	neg	762.547	9.03	QCL_NEG_ID_3	Top 1	2.49	Right annotation	9.03	0
Cer 23:5;3O/28:11	neg	760.529	6.92	QC-neg-ddms-3	Top 2	2.55	Right annotation	6.92	0
Cer 23:5;3O/28:11	neg	760.527	8.39	QCL_NEG_ID_2	Top 1	2.53	Right annotation	8.39	0
Cer 23:5;3O/28:12	neg	818.534	5.47	QC-neg-ddms-15	Top 1	2.51	Right annotation	5.47	0
Cer 23:5;3O/28:12	neg	818.535	6.55	QCL_NEG_ID_2	Top 3	2.5	Right annotation	6.55	0
Cer 23:5;3O/29:10	neg	776.558	7.7	QC-neg-ddms-15	Top 1	2.55	Right annotation	7.7	0
Cer 23:5;3O/29:10	neg	776.557	9.06	QCL_NEG_ID_1	Top 2	2.5	Right annotation	9.06	0
Cer 23:5;3O/29:11	neg	774.542	7.28	QC-neg-ddms-15	Top 2	2.54	Right annotation	7.28	0
Cer 23:5;3O/29:11	neg	774.546	7.13	QCL_NEG_ID_2	Top 1	2.5	Right annotation	7.13	0
Cer 23:5;3O/29:12	neg	772.526	8.16	QCL_NEG_ID_1	Top 2	2.53	Right annotation	8.16	0
Cer 23:5;3O/29:12	neg	772.527	6.72	QC-neg-ddms-15	Top 1	2.51	Right annotation	6.72	0
Cer 23:5;3O/30:10	neg	790.575	9.48	QCL_NEG_ID_1	Top >3	2.5	Right annotation	9.48	0
Cer 23:5;3O/30:11	neg	788.559	9.3	QCL_NEG_ID_2	Top 1	2.47	Right annotation	9.3	0
Cer 23:5;3O/30:11	neg	788.559	8.06	QC-neg-ddms-15	Top 3	2.55	Right annotation	8.06	0
Cer 23:5;3O/30:12	neg	786.544	8.64	QCL_NEG_ID_1	Top >3	2.51	Right annotation	8.64	0
Cer 23:5;3O/31:11	neg	802.577	8.51	QC-neg-ddms-3	Top 2	2.55	Right annotation	8.51	0
Cer 23:5;3O/31:11	neg	802.574	9.78	QCL_NEG_ID_1	Top 2	2.46	Right annotation	9.4	0.38
Cer 23:5;3O/31:12	neg	800.56	7.66	QC-neg-ddms-15	Top 1	2.53	Right annotation	7.66	0
Cer 23:5;3O/31:12	neg	800.559	9.04	QCL_NEG_ID_1	Top 2	2.52	Right annotation	9.04	0
Cer 23:5;3O/32:11	neg	876.612	8.8	QCL_NEG_ID_3	Top 1	2.48	Right annotation	8.8	0
Cer 23:5;3O/33:12	neg	828.59	9.8	QCL_NEG_ID_1	Top 2	2.52	Right annotation	9.8	0
Cer 23:6;2O/32:4	neg	812.7	11.21	QCL_NEG_ID_2	Top 1	2.44	Right annotation	11.21	0
Cer 23:6;3O/26:9	neg	794.534	6.89	QCL_NEG_ID_1	Top 1	2.51	Right annotation	6.89	0
Cer 23:7;3O/26:9	neg	792.518	6.08	QCL_NEG_ID_2	Top 1	2.52	Right annotation	6.08	0
Cer 24:0;2O/18:0	pos	652.66	10.52	QC-pos-ddms-2	Top 1	2.55	Right annotation	10.52	0
Cer 24:0;2O/18:0;O	pos	668.654	11.22	QCL_POS_ID_2	Top 1	2.51	Feature MS2 fragment missing or low intensity	11.22	0
Cer 24:0;2O/24:0	neg	794.76	12.1	QC-neg-ddms-15	Top 1	2.38	Right annotation	12.1	0
Cer 24:0;2O/28:10	neg	830.671	10.21	QCL_NEG_ID_1	Top 1	2.51	Right annotation	10.21	0
Cer 24:0;2O/32:15;O	pos	834.637	10.83	RQC-1-ddms	Top >3	2	Right annotation	10.83	0
Cer 24:0;2O/32:16;O	pos	832.622	10.65	RQC-2-ddms	Top >3	2.01	Right annotation	10.65	0
Cer 24:0;3O/17:1	neg	650.609	10.15	QCL_NEG_ID_3	Top 1	2.75	Right annotation	10.15	0
Cer 24:0;3O/27:11	neg	770.606	10.91	QCL_NEG_ID_1	Top >3	2.36	Right annotation	10.91	0
Cer 24:0;3O/30:11	neg	812.662	10.62	QCL_NEG_ID_1	Top 1	2.32	Right annotation	10.62	0
Cer 24:1;2O/15:0	neg	606.582	9.26	QC-neg-ddms-15	Top 1	2.54	Right annotation	9.26	0
Cer 24:1;2O/16:0	neg	620.597	11	QCL_NEG_ID_2	Top 1	2.43	Right annotation	11	0
Cer 24:1;2O/16:0	neg	620.597	9.71	QC-neg-ddms-15	Top 1	2.53	Right annotation	9.71	0
Cer 24:1;2O/16:0	neg	620.596	11.06	RQC-5-ddms	Top 1	2.52	Right annotation	11.06	0
Cer 24:1;2O/16:0	neg	620.598	11.04	ID_01 neg	Top 1	2.48	Right annotation	11.04	0
Cer 24:1;2O/16:1	neg	618.583	10.47	ID_01 neg	Top 1	2.14	Right annotation	10.47	0
Cer 24:1;2O/18:0	pos	650.645	9.84	QC-pos-ddms-14	Top 1	2.41	Right annotation	9.84	0
Cer 24:1;2O/18:0	pos	650.645	11.18	RQC-1-ddms	Top 1	2.54	Right annotation	11.18	0
Cer 24:1;2O/18:1	neg	646.612	11.04	RQC-5-ddms	Top 2	2.08	Right annotation	11.04	0
Cer 24:1;2O/18:2	neg	704.618	10.44	RQC-4-ddms	Top 1	2.02	Right annotation	10.44	0
Cer 24:1;2O/26:9	pos	744.627	10.16	QCL_POS_ID_2	Top 1	2.14	Feature MS2 fragment missing or low intensity	10.16	0
Cer 24:2;2O/16:1	neg	616.567	9.54	QCL_NEG_ID_1	Top 1	2.44	Right annotation	9.54	0
Cer 24:2;2O/18:1	neg	644.598	10.27	QCL_NEG_ID_1	Top >3	2.09	Right annotation	10.27	0
Cer 24:2;2O/18:2	neg	642.581	9.67	QCL_NEG_ID_1	Top 3	2.03	Right annotation	9.67	0
Cer 24:3;2O/16:0	neg	616.567	9.54	QCL_NEG_ID_1	Top >3	2.06	Right annotation	9.54	0
Cer 24:4;3O/20:5	neg	736.552	6.6	QC-neg-ddms-3	Top 1	2.54	Right annotation	6.6	0
Cer 24:5;3O/27:11	neg	760.529	8.3	QCL_NEG_ID_3	Top 2	2.45	Right annotation	8.3	0
Cer 24:7;3O/26:10	neg	744.496	7.13	QCL_NEG_ID_1	Top 1	2.5	Right annotation	7.13	0
Cer 25:0;2O/16:1	pos	636.63	10.11	QC-pos-ddms-2	Top 1	2.48	Right annotation	10.11	0
Cer 25:0;2O/19:0	neg	738.695	10.9	QC-neg-ddms-15	Top 1	2.46	Right annotation	10.9	0
Cer 25:0;2O/19:1	pos	678.676	10.93	QC-pos-ddms-2	Top 1	2.51	Right annotation	10.45	0.48
Cer 25:0;2O/24:0	neg	808.776	12.34	QC-neg-ddms-15	Top 1	2.39	Right annotation	12.34	0
Cer 25:0;2O/28:10	neg	844.687	10.58	QCL_NEG_ID_1	Top 1	2.47	Right annotation	10.58	0
Cer 25:0;2O/28:10	neg	844.687	9.27	QC-neg-ddms-15	Top 2	2.53	Right annotation	9.27	0
Cer 25:0;3O/17:1	neg	664.626	11.25	QCL_NEG_ID_1	Top 1	2.59	Right annotation	11.25	0
Cer 25:0;3O/19:1	neg	692.656	11.13	QCL_NEG_ID_2	Top 1	2.38	Right annotation	11.13	0
Cer 25:0;3O/29:13	neg	808.622	10.43	QCL_NEG_ID_1	Top 1	2.5	Right annotation	9.4	1.03
Cer 25:0;3O/30:11	neg	826.676	11.04	QCL_NEG_ID_1	Top 1	2.47	Right annotation	11.04	0
Cer 25:0;3O/31:11	neg	840.692	11.19	QCL_NEG_ID_1	Top >3	2.46	Right annotation	11.19	0
Cer 25:1;2O/16:0	neg	634.614	11.17	QCL_NEG_ID_1	Top 1	2.49	Right annotation	11.17	0
Cer 25:1;2O/16:0	neg	634.613	11.45	RQC-4-ddms	Top 1	2.45	Right annotation	11.45	0
Cer 25:1;2O/16:0	neg	634.614	9.97	QC-neg-ddms-3	Top 1	2.55	Right annotation	9.97	0
Cer 25:1;2O/16:1	neg	692.619	10.88	RQC-4-ddms	Top 1	2.37	Right annotation	10.88	0
Cer 25:1;2O/18:0	pos	664.661	11.53	RQC-3-ddms	Top 3	2.29	Feature MS2 fragment missing or low intensity	11.53	0
Cer 25:1;2O/18:1	neg	660.628	11.16	QCL_NEG_ID_1	Top 2	2.45	Right annotation	11.16	0
Cer 25:1;2O/29:10	neg	796.665	10.7	QCL_NEG_ID_1	Top 1	2.45	Right annotation	10.7	0
Cer 25:1;3O/17:1	neg	662.609	9.84	QCL_NEG_ID_2	Top 1	2.02	Right annotation	10.9	1.06
Cer 25:1;3O/29:10	neg	812.662	10.62	QCL_NEG_ID_1	Top 1	2.33	Right annotation	10.62	0
Cer 25:1;3O/29:11	neg	810.637	11.27	QCL_NEG_ID_1	Top 2	2.02	Right annotation	10	1.27
Cer 25:1;3O/29:12	neg	808.62	10.77	QCL_NEG_ID_2	Top >3	2.52	Right annotation	9.4	1.37
Cer 25:2;2O/16:0	neg	632.599	10.55	QCL_NEG_ID_1	Top 2	2.46	Right annotation	10.55	0
Cer 25:2;3O/29:11	neg	808.62	10.77	QCL_NEG_ID_2	Top >3	2.14	Right annotation	9.4	1.37
Cer 25:3;3O/29:10	neg	808.622	10.43	QCL_NEG_ID_1	Top 1	2.51	Right annotation	9.4	1.03
Cer 25:4;3O/22:6	neg	776.58	8.13	QCL_NEG_ID_1	Top 1	2.45	Right annotation	8.13	0
Cer 25:4;3O/24:6	neg	804.611	9.96	QCL_NEG_ID_2	Top 1	2.5	Right annotation	9.96	0
Cer 25:4;3O/29:11	neg	804.591	10.02	QCL_NEG_ID_1	Top >3	2.52	Right annotation	10.02	0
Cer 25:4;3O/29:12	neg	802.574	9.34	QCL_NEG_ID_1	Top 2	2.41	Right annotation	9.34	0
Cer 25:5;2O/26:5	neg	816.658	8.51	QC-neg-ddms-3	Top 1	2.52	Right annotation	8.51	0
Cer 25:5;2O/28:5	neg	844.687	9.27	QC-neg-ddms-15	Top 2	2.53	Right annotation	9.27	0
Cer 25:5;2O/28:5	neg	844.687	10.58	QCL_NEG_ID_1	Top 1	2.44	Right annotation	10.58	0
Cer 25:5;3O/22:5	neg	776.58	8.13	QCL_NEG_ID_1	Top 1	2.42	Right annotation	8.13	0
Cer 25:5;3O/24:5	neg	804.611	9.96	QCL_NEG_ID_2	Top 1	2.5	Right annotation	9.96	0
Cer 25:5;3O/26:9	neg	824.581	7.62	QCL_NEG_ID_3	Top 1	2.11	Right annotation	7.62	0
Cer 25:5;3O/27:11	neg	774.543	7.25	QC-neg-ddms-3	Top 1	2.52	Right annotation	7.25	0
Cer 25:5;3O/27:11	neg	774.545	8.61	QCL_NEG_ID_3	Top >3	2.51	Right annotation	8.61	0
Cer 25:5;3O/29:11	neg	802.575	9.4	QCL_NEG_ID_2	Top >3	2.54	Right annotation	9.4	0
Cer 25:5;3O/29:12	neg	800.559	8.7	QCL_NEG_ID_2	Top 1	2.41	Right annotation	8.7	0
Cer 25:6;2O/34:6;O	pos	882.74	13.36	ID_03 pos	Top 1	2.51	Right annotation	13.36	0
Cer 25:6;2O/35:3	pos	886.796	13.97	ID_01 pos	Top 1	2.13	Right annotation	13.97	0
Cer 25:6;3O/26:10	neg	760.529	8.3	QCL_NEG_ID_3	Top 2	2.45	Right annotation	8.3	0
Cer 25:8;3O/25:7	neg	748.527	7.01	QCL_NEG_ID_1	Top 1	2.38	Right annotation	7.01	0
Cer 26:0;2O/16:1	pos	650.644	10.51	QC-pos-ddms-2	Top 1	2.48	Right annotation	10.3	0.21
Cer 26:0;2O/19:0	neg	752.707	11.21	QC-neg-ddms-15	Top 1	2.47	Right annotation	11.21	0
Cer 26:0;2O/24:0	neg	822.792	12.56	QC-neg-ddms-15	Top 1	2.4	Right annotation	12.56	0
Cer 26:0;2O/30:14;O	pos	836.652	11.65	ID_01 pos	Top 1	2.71	Right annotation	11.65	0
Cer 26:0;2O/32:16;O	pos	860.653	11.34	RQC-2-ddms	Top >3	2.01	Right annotation	11.34	0
Cer 26:0;3O/16:0	neg	666.639	11.17	QCL_NEG_ID_1	Top 1	2.14	Right annotation	11.17	0
Cer 26:0;3O/30:11	neg	840.692	11.19	QCL_NEG_ID_1	Top >3	2.09	Right annotation	11.19	0
Cer 26:1;2O/16:0	neg	708.652	11.6	RQC-6-ddms	Top 1	2.5	Right annotation	11.6	0
Cer 26:1;2O/16:0	neg	648.629	10.42	QC-neg-ddms-3	Top 1	2.52	Right annotation	10.42	0
Cer 26:1;2O/16:0	neg	648.63	11.73	ID_01 neg	Top 1	2.48	Right annotation	11.73	0
Cer 26:1;2O/16:1	neg	646.612	11.38	QCL_NEG_ID_1	Top 1	2.44	Right annotation	11.38	0
Cer 26:1;2O/16:1	neg	706.634	11.22	RQC-4-ddms	Top 1	2.38	Right annotation	11.22	0
Cer 26:1;2O/16:1	neg	646.614	11.22	ID_01 neg	Top 2	2.01	Right annotation	11.22	0
Cer 26:1;2O/18:0	neg	736.681	12.08	RQC-5-ddms	Top 1	2.45	Right annotation	12.08	0
Cer 26:1;2O/18:2	neg	672.629	11	QCL_NEG_ID_1	Top 1	2.44	Right annotation	11	0
Cer 26:1;2O/30:13;O	pos	836.653	11.1	RQC-3-ddms	Top >3	2.02	Right annotation	11.1	0
Cer 26:1;2O/30:14;O	pos	834.638	10.73	RQC-3-ddms	Top 2	2.75	Right annotation	10.73	0
Cer 26:1;2O/30:15;O	pos	832.622	10.32	RQC-1-ddms	Top >3	2.01	Right annotation	10.32	0
Cer 26:1;2O/32:16;O	pos	858.637	10.71	ID_03 pos	Top 2	2.01	Right annotation	10.71	0
Cer 26:10;3O/22:5	neg	720.498	7.87	QCL_NEG_ID_1	Top 2	2.35	Right annotation	7.87	0
Cer 26:11;3O/22:5	neg	778.502	7.55	QCL_NEG_ID_3	Top 1	2.5	Right annotation	7.55	0
Cer 26:2;2O/16:1	neg	644.598	10.27	QCL_NEG_ID_1	Top 2	2.45	Right annotation	10.27	0
Cer 26:2;2O/18:1	neg	672.629	11	QCL_NEG_ID_1	Top >3	2.08	Right annotation	11	0
Cer 26:2;2O/31:12	pos	834.672	11.04	ID_01 pos	Top 1	2.43	Right annotation	11.04	0
Cer 26:3;2O/16:0	neg	644.598	10.27	QCL_NEG_ID_1	Top 1	2.15	Right annotation	10.27	0
Cer 26:3;2O/16:1	neg	642.581	9.67	QCL_NEG_ID_1	Top 2	2.07	Right annotation	9.67	0
Cer 26:4;3O/22:6	neg	790.596	9.5	QCL_NEG_ID_2	Top 1	2.73	Right annotation	9.5	0
Cer 26:4;3O/22:6	neg	790.598	8.18	QC-neg-ddms-15	Top 1	2.51	Right annotation	8.18	0
Cer 26:5;2O/27:9	pos	778.614	9.81	ID_01 pos	Top 1	2.51	Right annotation	9.81	0
Cer 26:6;2O/31:8	neg	832.664	11.01	QCL_NEG_ID_3	Top 1	2.13	Feature MS2 fragment missing or low intensity	11.01	0
Cer 26:6;3O/24:9	neg	748.527	7.01	QCL_NEG_ID_1	Top 1	2.47	Right annotation	7.01	0
Cer 26:8;2O/30:6;O	pos	836.652	11.65	ID_01 pos	Top 1	2.71	Right annotation	11.65	0
Cer 26:9;2O/24:1	pos	744.627	10.16	QCL_POS_ID_2	Top 1	2.14	Feature MS2 fragment missing or low intensity	10.16	0
Cer 26:9;3O/22:6	neg	720.497	7.21	QCL_NEG_ID_1	Top 2	2.49	Right annotation	7.8	0.59
Cer 27:0;2O/18:0	neg	752.707	11.21	QC-neg-ddms-15	Top 1	2.41	Right annotation	11.21	0
Cer 27:0;3O/17:1	neg	692.656	11.13	QCL_NEG_ID_2	Top 1	2.37	Right annotation	11.13	0
Cer 27:10;3O/18:1	neg	686.513	8.7	QCL_NEG_ID_1	Top >3	2.51	Right annotation	8.7	0
Cer 27:10;3O/22:5	neg	734.514	7.87	QCL_NEG_ID_3	Top 1	2.53	Right annotation	7.87	0
Cer 27:10;3O/22:6	neg	732.498	7.62	QCL_NEG_ID_1	Top 3	2.51	Right annotation	7.62	0
Cer 27:10;3O/22:6	neg	732.498	6.17	QC-neg-ddms-3	Top 2	2.55	Right annotation	6.17	0
Cer 27:11;3O/20:4	neg	766.503	5.92	QCL_NEG_ID_1	Top 3	2.53	Right annotation	5.92	0
Cer 27:11;3O/21:4	neg	780.516	8.01	QCL_NEG_ID_3	Top 1	2.46	Right annotation	8.01	0
Cer 27:11;3O/22:6	neg	790.503	4.25	QC-neg-ddms-15	Top 1	2.54	Right annotation	4.25	0
Cer 27:11;3O/22:6	neg	790.502	5.65	QCL_NEG_ID_2	Top 1	2.48	Right annotation	5.65	0
Cer 27:12;3O/20:3	neg	766.509	8.01	QCL_NEG_ID_3	Top 1	2.45	Right annotation	8.01	0
Cer 27:2;2O/16:0	neg	660.628	11.16	QCL_NEG_ID_1	Top 1	2.47	Right annotation	11.16	0
Cer 27:4;2O/17:5;O	neg	736.551	6.61	QC-neg-ddms-15	Top 1	2.55	Right annotation	6.61	0
Cer 27:4;3O/22:6	neg	804.613	7.55	QC-neg-ddms-3	Top 1	2.51	Right annotation	8	0.45
Cer 27:5;3O/22:5	neg	804.611	9.96	QCL_NEG_ID_2	Top 1	2.49	Right annotation	9.96	0
Cer 27:7;2O/22:1	pos	734.646	11.5	RQC-3-ddms	Top 1	2.51	Right annotation	11.5	0
Cer 27:7;2O/23:6;O	neg	812.581	8.13	QC-neg-ddms-15	Top 1	2.38	Right annotation	8.13	0
Cer 27:8;2O/21:5	neg	768.554	7.82	QC-neg-ddms-15	Top 1	2.53	Right annotation	7.82	0
Cer 27:8;2O/22:5	neg	782.569	8.12	QC-neg-ddms-15	Top 1	2.52	Right annotation	8.12	0
Cer 27:8;2O/23:5	neg	796.586	8.54	QC-neg-ddms-15	Top 1	2.52	Right annotation	8.1	0.44
Cer 27:8;2O/23:6	neg	794.568	7.84	QC-neg-ddms-15	Top 1	2.43	Right annotation	7.84	0
Cer 27:8;2O/25:5	neg	824.616	9.38	QC-neg-ddms-15	Top 1	2.53	Right annotation	9.38	0
Cer 27:8;3O/22:7	neg	794.534	6.89	QCL_NEG_ID_1	Top 1	2.46	Right annotation	6.89	0
Cer 27:8;3O/22:8	neg	792.518	6.08	QCL_NEG_ID_2	Top 1	2.51	Right annotation	6.08	0
Cer 27:8;3O/24:6	neg	824.581	7.62	QCL_NEG_ID_3	Top 1	2.11	Right annotation	7.62	0
Cer 27:9;2O/25:6;O	pos	778.576	9.61	RQC-3-ddms	Top >3	2.51	Right annotation	10	0.39
Cer 27:9;2O/26:5	pos	778.614	9.81	ID_01 pos	Top 1	2.51	Right annotation	9.81	0
Cer 27:9;3O/17:1	neg	674.513	6.22	QCL_NEG_ID_1	Top 1	2.52	Right annotation	6.22	0
Cer 27:9;3O/20:4	neg	770.535	6.87	QCL_NEG_ID_2	Top 1	2.51	Right annotation	6.87	0
Cer 27:9;3O/22:5	neg	736.528	8.34	QCL_NEG_ID_3	Top 2	2.02	Right annotation	8.34	0
Cer 27:9;3O/22:6	neg	794.534	6.89	QCL_NEG_ID_1	Top 1	2.51	Right annotation	6.89	0
Cer 27:9;3O/23:8	neg	744.496	7.13	QCL_NEG_ID_1	Top 1	2.13	Right annotation	7.13	0
Cer 27:9;3O/24:7	neg	760.529	8.3	QCL_NEG_ID_3	Top 2	2.49	Right annotation	8.3	0
Cer 28:1;2O/16:0	neg	676.661	12.17	QCL_NEG_ID_1	Top 1	2.49	Right annotation	12.17	0
Cer 28:1;2O/16:0	neg	676.659	12.36	RQC-4-ddms	Top 1	2.49	Right annotation	12.36	0
Cer 28:1;2O/16:1	neg	674.643	11.72	QCL_NEG_ID_1	Top 1	2.43	Right annotation	11.72	0
Cer 28:10;2O/30:7;O	pos	858.637	10.71	ID_03 pos	Top 2	2.01	Right annotation	10.71	0
Cer 28:10;3O/18:0	neg	702.544	8.5	QC-neg-ddms-15	Top 1	2.47	Right annotation	8.5	0
Cer 28:10;3O/18:1	neg	700.529	9.1	QCL_NEG_ID_1	Top 3	2.53	Right annotation	6.4	2.7
Cer 28:10;3O/20:4	neg	722.514	6.84	QC-neg-ddms-3	Top 1	2.56	Right annotation	6.84	0
Cer 28:10;3O/20:5	neg	720.497	6.33	QC-neg-ddms-15	Top 1	2.55	Right annotation	6.33	0
Cer 28:10;3O/20:5	neg	720.498	7.87	QCL_NEG_ID_1	Top 2	2.45	Right annotation	7.87	0
Cer 28:10;3O/21:1	neg	742.575	10.24	QCL_NEG_ID_1	Top 1	2.1	Right annotation	10.24	0
Cer 28:10;3O/22:4	neg	750.543	7.52	QC-neg-ddms-15	Top 1	2.56	Right annotation	7.52	0
Cer 28:10;3O/22:5	neg	748.528	8.63	QCL_NEG_ID_3	Top 1	2.51	Right annotation	8.63	0
Cer 28:10;3O/22:5	neg	748.529	7.04	QC-neg-ddms-3	Top 1	2.53	Right annotation	7.04	0
Cer 28:10;3O/22:6	neg	746.514	6.52	QC-neg-ddms-3	Top 2	2.55	Right annotation	6.52	0
Cer 28:10;3O/22:6	neg	746.515	8.16	QCL_NEG_ID_2	Top 1	2.52	Right annotation	8.16	0
Cer 28:10;3O/23:6	neg	760.529	8.3	QCL_NEG_ID_3	Top 2	2.48	Right annotation	8.3	0
Cer 28:10;3O/24:5	neg	776.558	9.47	QCL_NEG_ID_1	Top 2	2.46	Right annotation	9.47	0
Cer 28:10;3O/24:6	neg	774.545	8.61	QCL_NEG_ID_3	Top >3	2.5	Right annotation	8.61	0
Cer 28:11;3O/20:4	neg	780.518	6	QCL_NEG_ID_1	Top 2	2.51	Right annotation	7.8	1.8
Cer 28:11;3O/22:6	neg	804.517	5.9	QCL_NEG_ID_2	Top >3	2.49	Right annotation	5.9	0
Cer 28:2;2O/16:1	neg	672.629	11	QCL_NEG_ID_1	Top 2	2.43	Right annotation	11	0
Cer 28:3;2O/16:0	neg	672.629	11	QCL_NEG_ID_1	Top >3	2.08	Right annotation	11	0
Cer 28:5;2O/21:1;O	neg	812.682	10.52	QCL_NEG_ID_2	Top 1	2	Right annotation	10.52	0
Cer 28:7;2O/20:5	pos	712.573	11.11	QCL_POS_ID_1	Top 1	2.5	Feature MS2 fragment missing or low intensity	11.11	0
Cer 28:8;2O/21:0	pos	734.646	11.5	RQC-3-ddms	Top 1	2.51	Right annotation	11.5	0
Cer 28:9;3O/18:1	neg	702.544	7.2	QCL_NEG_ID_1	Top 1	2.52	Right annotation	7.2	0
Cer 28:9;3O/22:3	neg	754.574	9.69	QCL_NEG_ID_1	Top 3	2.15	Right annotation	9.69	0
Cer 28:9;3O/22:4	neg	752.561	9.06	QCL_NEG_ID_1	Top 1	2.56	Right annotation	9.06	0
Cer 28:9;3O/22:6	neg	748.528	8.19	QCL_NEG_ID_1	Top 1	2.52	Right annotation	8.19	0
Cer 28:9;3O/22:6	neg	748.528	6.77	QC-neg-ddms-3	Top 1	2.49	Right annotation	6.77	0
Cer 29:0;2O/29:15;O	pos	862.67	11.55	RQC-3-ddms	Top >3	2.5	Right annotation	11.55	0
Cer 29:10;3O/20:1	neg	742.575	10.24	QCL_NEG_ID_1	Top 1	2.5	Right annotation	10.24	0
Cer 29:10;3O/20:2	neg	740.56	9.63	QCL_NEG_ID_1	Top >3	2.11	Right annotation	9.63	0
Cer 29:10;3O/20:3	neg	738.544	9.18	QCL_NEG_ID_2	Top 3	2.51	Right annotation	9.18	0
Cer 29:10;3O/20:4	neg	736.528	7.37	QC-neg-ddms-15	Top 2	2.56	Right annotation	7.37	0
Cer 29:10;3O/20:4	neg	736.528	8.34	QCL_NEG_ID_3	Top 2	2.03	Right annotation	8.34	0
Cer 29:10;3O/20:5	neg	734.511	8.25	QCL_NEG_ID_2	Top 1	2.5	Right annotation	8.25	0
Cer 29:10;3O/20:5	neg	734.512	6.75	QC-neg-ddms-15	Top 2	2.55	Right annotation	6.75	0
Cer 29:10;3O/22:1	neg	770.606	10.91	QCL_NEG_ID_1	Top >3	2.31	Right annotation	10.91	0
Cer 29:10;3O/22:4	neg	764.56	7.98	QC-neg-ddms-15	Top 2	2.56	Right annotation	7.98	0
Cer 29:10;3O/22:5	neg	762.547	9.03	QCL_NEG_ID_3	Top 1	2.53	Right annotation	9.03	0
Cer 29:10;3O/22:5	neg	762.545	7.38	QC-neg-ddms-3	Top 2	2.56	Right annotation	7.38	0
Cer 29:10;3O/22:6	neg	760.529	6.92	QC-neg-ddms-3	Top 2	2.55	Right annotation	6.92	0
Cer 29:10;3O/22:6	neg	760.527	8.39	QCL_NEG_ID_2	Top 1	2.53	Right annotation	8.39	0
Cer 29:11;3O/20:1	neg	740.56	9.63	QCL_NEG_ID_1	Top >3	2.07	Right annotation	9.63	0
Cer 29:11;3O/20:3	neg	736.528	8.34	QCL_NEG_ID_3	Top 2	2.02	Right annotation	8.34	0
Cer 29:11;3O/20:4	neg	734.513	6.63	QC-neg-ddms-3	Top 1	2.52	Right annotation	6.63	0
Cer 29:11;3O/20:4	neg	734.516	8.21	QCL_NEG_ID_2	Top 1	2.5	Right annotation	8.21	0
Cer 29:11;3O/22:6	neg	818.534	5.47	QC-neg-ddms-15	Top 1	2.51	Right annotation	5.47	0
Cer 29:11;3O/22:6	neg	818.535	6.55	QCL_NEG_ID_2	Top 3	2.5	Right annotation	6.55	0
Cer 29:12;3O/20:4	neg	792.518	6.08	QCL_NEG_ID_2	Top 1	2.5	Right annotation	6.08	0
Cer 29:13;2O/20:3	neg	776.526	7.77	QCL_NEG_ID_2	Top 1	2.5	Right annotation	7.77	0
Cer 29:9;3O/20:4	neg	798.566	7.38	QCL_NEG_ID_1	Top 2	2.51	Right annotation	7.38	0
Cer 29:9;3O/20:6	neg	794.534	7.17	QCL_NEG_ID_3	Top 1	2.48	Right annotation	7.17	0
Cer 29:9;3O/22:5	neg	824.581	7.62	QCL_NEG_ID_3	Top 1	2.11	Right annotation	7.62	0
Cer 29:9;3O/22:6	neg	762.543	7.25	QC-neg-ddms-15	Top 1	2.55	Right annotation	7.25	0
Cer 29:9;3O/22:6	neg	762.547	9.03	QCL_NEG_ID_3	Top 1	2.5	Right annotation	9.03	0
Cer 30:10;3O/20:4	neg	750.545	7.82	QC-neg-ddms-3	Top 1	2.53	Right annotation	7.82	0
Cer 30:10;3O/20:5	neg	748.53	7.26	QC-neg-ddms-3	Top 1	2.51	Right annotation	7.26	0
Cer 30:10;3O/22:3	neg	780.589	10.23	QCL_NEG_ID_2	Top 1	2.52	Right annotation	10.23	0
Cer 30:10;3O/22:4	neg	778.575	8.51	QC-neg-ddms-15	Top 2	2.56	Right annotation	8.51	0
Cer 30:10;3O/22:5	neg	776.559	9.52	QCL_NEG_ID_2	Top 1	2.54	Right annotation	9.52	0
Cer 30:10;3O/22:5	neg	776.559	8.26	QC-neg-ddms-15	Top 1	2.55	Right annotation	7.8	0.46
Cer 30:10;3O/22:6	neg	774.543	7.25	QC-neg-ddms-3	Top 1	2.53	Right annotation	7.2	0.05
Cer 30:10;3O/22:6	neg	774.543	9.23	QCL_NEG_ID_1	Top 3	2.49	Right annotation	9.23	0
Cer 30:10;3O/24:3	neg	808.62	10.77	QCL_NEG_ID_2	Top >3	2.51	Right annotation	9.4	1.37
Cer 30:10;3O/24:5	neg	804.591	10.02	QCL_NEG_ID_1	Top >3	2.53	Right annotation	10.02	0
Cer 30:10;3O/24:6	neg	802.575	9.4	QCL_NEG_ID_2	Top >3	2.54	Right annotation	9.4	0
Cer 30:11;3O/20:4	neg	748.528	8.63	QCL_NEG_ID_3	Top 1	2.51	Right annotation	8.63	0
Cer 30:11;3O/20:4	neg	748.529	7.04	QC-neg-ddms-3	Top 1	2.54	Right annotation	7.04	0
Cer 30:11;3O/20:5	neg	746.514	6.42	QC-neg-ddms-3	Top 2	2.54	Right annotation	6.42	0
Cer 30:11;3O/20:5	neg	746.511	7.9	QCL_NEG_ID_2	Top 1	2.51	Right annotation	7.9	0
Cer 30:11;3O/22:1	neg	782.606	10.6	QCL_NEG_ID_1	Top 3	2.1	Right annotation	10.6	0
Cer 30:11;3O/22:2	neg	780.589	10.23	QCL_NEG_ID_2	Top 1	2.52	Right annotation	10.23	0
Cer 30:11;3O/22:4	neg	776.558	7.7	QC-neg-ddms-15	Top 1	2.54	Right annotation	7.7	0
Cer 30:11;3O/22:5	neg	774.545	8.61	QCL_NEG_ID_3	Top >3	2.5	Right annotation	8.61	0
Cer 30:11;3O/22:5	neg	774.544	7.06	QC-neg-ddms-3	Top 1	2.56	Right annotation	7.06	0
Cer 30:11;3O/22:6	neg	772.526	8.16	QCL_NEG_ID_1	Top 2	2.53	Right annotation	8.16	0
Cer 30:11;3O/22:6	neg	772.527	6.72	QC-neg-ddms-15	Top 1	2.51	Right annotation	6.72	0
Cer 30:11;3O/24:2	neg	808.62	10.77	QCL_NEG_ID_2	Top >3	2.52	Right annotation	9.4	1.37
Cer 30:11;3O/24:5	neg	802.575	9.4	QCL_NEG_ID_2	Top >3	2.51	Right annotation	9.4	0
Cer 30:11;3O/24:6	neg	800.559	8.7	QCL_NEG_ID_2	Top 1	2.41	Right annotation	8.7	0
Cer 30:12;3O/20:4	neg	746.512	6.38	QC-neg-ddms-15	Top 1	2.5	Right annotation	6.38	0
Cer 30:12;3O/20:4	neg	746.51	7.81	QCL_NEG_ID_3	Top 1	2.49	Right annotation	7.81	0
Cer 30:12;3O/20:5	neg	744.496	7.13	QCL_NEG_ID_1	Top 1	2.51	Right annotation	7.13	0
Cer 30:12;3O/24:1	neg	808.622	10.43	QCL_NEG_ID_1	Top 1	2.5	Right annotation	9.4	1.03
Cer 30:13;3O/20:4	neg	744.496	7.13	QCL_NEG_ID_1	Top 1	2.5	Right annotation	7.13	0
Cer 30:9;3O/20:1	neg	758.606	10.81	QCL_NEG_ID_2	Top 1	2.45	Right annotation	10.81	0
Cer 30:9;3O/20:2	neg	756.589	10.26	QCL_NEG_ID_1	Top 3	2.5	Right annotation	10.26	0
Cer 30:9;3O/20:3	neg	754.574	9.69	QCL_NEG_ID_1	Top 3	2.09	Right annotation	9.69	0
Cer 30:9;3O/20:4	neg	752.558	8.04	QC-neg-ddms-15	Top 1	2.31	Right annotation	8.04	0
Cer 30:9;3O/22:3	neg	782.607	10.42	QCL_NEG_ID_1	Top 3	2.07	Right annotation	10.42	0
Cer 30:9;3O/22:4	neg	780.588	9.87	QCL_NEG_ID_1	Top 1	2.56	Right annotation	9.87	0
Cer 30:9;3O/22:6	neg	776.559	7.69	QC-neg-ddms-3	Top 1	2.55	Right annotation	7.69	0
Cer 30:9;3O/24:2	neg	812.662	10.62	QCL_NEG_ID_1	Top 1	2.01	Right annotation	10.62	0
Cer 30:9;3O/24:4	neg	808.622	10.43	QCL_NEG_ID_1	Top 1	2.51	Right annotation	9.4	1.03
Cer 31:10;2O/22:0	neg	784.667	10.55	QCL_NEG_ID_1	Top 1	2.47	Right annotation	10.55	0
Cer 31:10;2O/24:0	neg	812.7	11.21	QCL_NEG_ID_2	Top 1	2.44	Right annotation	11.21	0
Cer 31:10;2O/24:1	neg	810.681	10.51	QCL_NEG_ID_1	Top 1	2.32	Right annotation	11	0.49
Cer 31:10;3O/22:4	neg	792.591	10.06	QCL_NEG_ID_3	Top 1	2.14	Right annotation	10.06	0
Cer 31:10;3O/22:5	neg	790.575	9.48	QCL_NEG_ID_1	Top >3	2.45	Right annotation	9.48	0
Cer 31:10;3O/22:6	neg	788.559	8.06	QC-neg-ddms-15	Top 3	2.55	Right annotation	8.06	0
Cer 31:10;3O/22:6	neg	788.556	9.24	QCL_NEG_ID_3	Top 1	2.52	Right annotation	9.24	0
Cer 31:10;3O/23:1	neg	812.662	10.62	QCL_NEG_ID_1	Top 1	2.35	Right annotation	10.62	0
Cer 31:10;3O/24:1	neg	826.676	11.04	QCL_NEG_ID_1	Top 1	2.44	Right annotation	11.04	0
Cer 31:10;3O/25:1	neg	840.692	11.19	QCL_NEG_ID_1	Top >3	2.1	Right annotation	11.19	0
Cer 31:11;2O/22:0	neg	782.651	10.32	QCL_NEG_ID_1	Top 3	2.41	Right annotation	10.32	0
Cer 31:11;2O/22:1	neg	780.634	9.56	QCL_NEG_ID_1	Top 1	2.07	Right annotation	9.56	0
Cer 31:11;2O/23:0	neg	796.665	10.7	QCL_NEG_ID_1	Top 1	2.48	Right annotation	10.7	0
Cer 31:11;2O/23:1	neg	794.651	9.93	QCL_NEG_ID_1	Top 2	2.1	Right annotation	9.93	0
Cer 31:11;2O/24:0	neg	810.681	11.04	QCL_NEG_ID_1	Top 1	2.5	Right annotation	11.04	0
Cer 31:11;2O/24:1	neg	808.665	10.27	QCL_NEG_ID_1	Top 1	2.12	Right annotation	10.27	0
Cer 31:11;2O/24:2	neg	806.649	9.67	QCL_NEG_ID_1	Top 1	2.34	Right annotation	9.67	0
Cer 31:11;2O/25:1	neg	822.682	10.66	QCL_NEG_ID_1	Top 2	2.13	Right annotation	10.66	0
Cer 31:11;2O/26:1	neg	836.697	11	QCL_NEG_ID_1	Top 2	2.13	Right annotation	10.8	0.2
Cer 31:11;3O/22:4	neg	790.575	9.48	QCL_NEG_ID_1	Top >3	2.51	Right annotation	9.48	0
Cer 31:11;3O/22:6	neg	786.544	8.64	QCL_NEG_ID_1	Top >3	2.51	Right annotation	8.64	0
Cer 31:11;3O/24:0	neg	826.676	11.04	QCL_NEG_ID_1	Top 1	2.47	Right annotation	11.04	0
Cer 31:12;2O/26:2	pos	834.672	11.04	ID_01 pos	Top 1	2.43	Right annotation	11.04	0
Cer 31:9;3O/22:5	neg	792.591	10.06	QCL_NEG_ID_3	Top 1	2.11	Right annotation	10.06	0
Cer 31:9;3O/22:6	neg	850.596	7.69	QCL_NEG_ID_1	Top >3	2.38	Right annotation	7.69	0
Cer 32:10;3O/22:5	neg	804.591	10.02	QCL_NEG_ID_1	Top >3	2.52	Right annotation	10.02	0
Cer 32:10;3O/22:6	neg	802.575	8.53	QC-neg-ddms-15	Top 1	2.55	Right annotation	8.53	0
Cer 32:10;3O/22:6	neg	802.573	8.8	QCL_NEG_ID_3	Top 3	2.5	Right annotation	9.4	0.6
Cer 32:10;3O/24:1	neg	840.692	11.19	QCL_NEG_ID_1	Top >3	2.43	Right annotation	11.19	0
Cer 32:11;3O/22:6	neg	800.56	7.66	QC-neg-ddms-15	Top 1	2.53	Right annotation	7.66	0
Cer 32:11;3O/22:6	neg	800.559	9.04	QCL_NEG_ID_1	Top 2	2.52	Right annotation	9.04	0
Cer 32:12;3O/22:4	neg	802.574	9.15	QCL_NEG_ID_1	Top 2	2.36	Right annotation	9.4	0.25
Cer 32:9;3O/22:4	neg	808.621	10.59	QCL_NEG_ID_1	Top 1	2.56	Right annotation	9.4	1.19
Cer 33:14;2O/24:0	neg	832.664	11.01	QCL_NEG_ID_3	Top 1	2.15	Right annotation	11.01	0
Cer 33:14;2O/24:1	neg	890.669	10.26	QCL_NEG_ID_3	Top 1	2.52	Right annotation	10.26	0
Cer 34:8;2O/24:9;O	pos	858.637	10.71	ID_03 pos	Top 2	2.01	Right annotation	10.71	0
CerP 18:6;2O/24:0	pos	720.538	4.59	QCL_POS_ID_1	Top 1	2.02	Right annotation	4.59	0
CerP 19:0;2O/24:1	pos	744.627	10.16	QCL_POS_ID_2	Top >3	2.02	Right annotation	10.16	0
CerP 20:0;2O/26:4	pos	780.632	9.8	RQC-1-ddms	Top 1	2.03	Right annotation	9.8	0
CerP 20:0;2O/26:5	pos	778.618	9.55	QCL_POS_ID_3	Top 1	2.02	Right annotation	9.55	0
CerP 22:10;2O/24:0	pos	768.536	1.34	RQC-2-ddms	Top 1	2.03	Right annotation	1.34	0
CerP 22:4;2O/28:2	pos	832.665	13.41	QCL_POS_ID_2	Top 1	2	Right annotation	13.41	0
CerP 24:5;2O/33:1	pos	930.764	12.94	QCL_POS_ID_1	Top 1	2.02	Right annotation	12.94	0
CerP 28:10;2O/22:6	pos	812.509	4.44	QC-pos-ddms-14	Top 1	2.01	Right annotation	4.44	0
CerP 9:0;2O/19:8	pos	520.283	2.59	QCL_POS_ID_1	Top 3	2	Right annotation	2.59	0
CL 14:0_14:0_16:0_22:3	neg	1373.95	12.68	RQC-5-ddms	Top 1	2.23	Right annotation	12.68	0
CL 14:0_14:0_16:0_22:3	neg	1373.94	12.68	RQC-4-ddms	Top >3	2.1	Right annotation	12.68	0
CL 14:0_14:0_16:1_22:3	neg	1371.93	12.41	RQC-6-ddms	Top 1	2.25	Right annotation	12.41	0
CL 14:0_14:0_16:1_22:4	neg	1369.91	11.34	QCL_NEG_ID_1	Top 1	2.25	Right annotation	11.34	0
CL 14:0_14:0_18:0_18:2	neg	1347.93	12.65	RQC-4-ddms	Top 1	2.23	Side chains MS2 fragment missing	12.65	0
CL 14:0_14:0_18:1_18:1	neg	1347.93	12.65	RQC-4-ddms	Top 1	2.79	Right annotation	12.65	0
CL 14:0_14:0_18:1_18:1	neg	1347.93	12.65	RQC-4-ddms	Top 1	2.77	Right annotation	12.65	0
CL 14:0_14:0_18:1_18:2	neg	1345.92	11.62	QCL_NEG_ID_3	Top 1	2.02	Right annotation	11.62	0
CL 14:0_14:0_18:1_18:2	neg	1345.91	12.4	RQC-5-ddms	Top 1	2.52	Right annotation	12.4	0
CL 14:0_14:0_18:1_18:2	neg	1345.91	12.39	RQC-4-ddms	Top 1	2.23	Right annotation	12.39	0
CL 14:0_14:0_18:1_20:3	neg	1371.93	11.67	QCL_NEG_ID_1	Top 1	2.24	Right annotation	11.67	0
CL 14:0_14:0_18:1_22:3	neg	1399.96	11.99	QCL_NEG_ID_1	Top >3	2.18	Right annotation	11.99	0
CL 14:0_14:0_18:1_22:4	neg	1397.94	12.99	RQC-4-ddms	Top 1	2.21	Side chains MS2 fragment missing	12.42	0.57
CL 14:0_14:0_18:1_22:4	neg	1397.94	13	RQC-5-ddms	Top 1	2.22	Right annotation	12.42	0.58
CL 14:0_14:0_18:2_20:3	neg	1369.91	11.34	QCL_NEG_ID_1	Top 1	2.63	Right annotation	11.34	0
CL 14:0_14:0_18:2_22:3	neg	1397.95	11.67	QCL_NEG_ID_1	Top 3	2.65	Right annotation	11.67	0
CL 14:0_14:0_18:2_22:3	neg	1397.94	12.43	RQC-4-ddms	Top >3	2.13	Right annotation	12.43	0
CL 14:0_14:0_18:2_22:4	neg	1395.93	11.37	QCL_NEG_ID_1	Top 1	2.25	Right annotation	11.37	0
CL 14:0_14:0_18:2_22:5	neg	1393.91	12.43	RQC-5-ddms	Top 1	2.27	Side chains MS2 fragment missing	11.9	0.53
CL 14:0_14:1_18:0_18:1	neg	1347.93	12.65	RQC-5-ddms	Top >3	2.05	Right annotation	12.65	0
CL 14:0_14:1_18:1_18:1	neg	1345.91	12.39	RQC-4-ddms	Top 1	2.23	Side chains MS2 fragment missing	12.39	0
CL 14:0_16:0_16:0_18:1	neg	1349.94	12.95	RQC-4-ddms	Top 1	2.27	Right annotation	12.95	0
CL 14:0_16:0_16:0_18:1	neg	1349.94	12.95	RQC-4-ddms	Top 1	2.06	Right annotation	12.95	0
CL 14:0_16:0_16:0_18:2	neg	1347.93	12.65	RQC-4-ddms	Top 1	2.41	Right annotation	12.65	0
CL 14:0_16:0_16:0_18:2	neg	1347.93	12.65	RQC-4-ddms	Top 1	2.03	Right annotation	12.65	0
CL 14:0_16:0_16:0_22:5	neg	1397.94	13	RQC-5-ddms	Top 1	2.19	Side chains MS2 fragment missing	12.42	0.58
CL 14:0_16:0_16:0_22:6	neg	1395.93	12.71	RQC-4-ddms	Top 1	2.24	Side chains MS2 fragment missing	12.71	0
CL 14:0_16:0_16:1_18:1	neg	1347.93	12.65	RQC-4-ddms	Top 1	2.8	Right annotation	12.65	0
CL 14:0_16:0_16:1_18:1	neg	1347.93	12.65	RQC-5-ddms	Top 1	2.79	Right annotation	12.65	0
CL 14:0_16:0_16:1_18:1	neg	1347.93	12.65	RQC-4-ddms	Top 2	2.71	Right annotation	12.65	0
CL 14:0_16:0_16:1_18:2	neg	1345.92	11.62	QCL_NEG_ID_3	Top 1	2.02	Right annotation	11.62	0
CL 14:0_16:0_16:1_18:2	neg	1345.91	12.4	RQC-5-ddms	Top 1	2.03	Right annotation	12.4	0
CL 14:0_16:0_16:1_20:3	neg	1371.93	11.67	QCL_NEG_ID_1	Top 1	2.29	Right annotation	11.67	0
CL 14:0_16:0_16:1_20:3	neg	1371.93	12.39	RQC-4-ddms	Top >3	2.12	Right annotation	12.39	0
CL 14:0_16:0_16:1_22:3	neg	1399.96	12.84	RQC-4-ddms	Top 1	2.02	Right annotation	12.84	0
CL 14:0_16:0_16:1_22:3	neg	1399.96	12.73	RQC-6-ddms	Top 1	2.66	Right annotation	12.73	0
CL 14:0_16:0_16:1_22:3	neg	1399.96	11.99	QCL_NEG_ID_1	Top 1	2.29	Right annotation	11.99	0
CL 14:0_16:0_16:1_22:5	neg	1395.93	12.71	RQC-4-ddms	Top 1	2.66	Right annotation	12.71	0
CL 14:0_16:0_18:1_18:1	neg	1375.96	12.96	RQC-5-ddms	Top 1	2.81	Right annotation	12.96	0
CL 14:0_16:0_18:1_18:1	neg	1375.96	12.26	QCL_NEG_ID_2	Top 1	2.03	Right annotation	12.26	0
CL 14:0_16:0_18:1_18:1	neg	1375.96	12.96	RQC-5-ddms	Top 1	3.02	Right annotation	12.96	0
CL 14:0_16:0_18:1_18:2	neg	1373.94	12.68	RQC-4-ddms	Top 1	2.8	Right annotation	12.68	0
CL 14:0_16:0_18:1_18:2	neg	1373.94	11.91	QCL_NEG_ID_3	Top 1	2.04	Right annotation	11.91	0
CL 14:0_16:0_18:1_18:2	neg	1373.95	12.7	RQC-6-ddms	Top 1	2.8	Right annotation	12.7	0
CL 14:0_16:0_18:1_18:2	neg	1373.95	12.68	RQC-5-ddms	Top 1	2.79	Right annotation	12.68	0
CL 14:0_16:0_18:1_20:3	neg	1399.96	11.99	QCL_NEG_ID_1	Top 1	2.66	Right annotation	11.99	0
CL 14:0_16:0_18:1_20:4	neg	1397.94	12.99	RQC-4-ddms	Top 1	2.63	Right annotation	12.42	0.57
CL 14:0_16:0_18:1_20:4	neg	1397.94	13	RQC-5-ddms	Top 1	2.57	Right annotation	12.42	0.58
CL 14:0_16:0_18:1_20:4	neg	1397.94	12.99	RQC-4-ddms	Top 1	2.64	Right annotation	12.42	0.57
CL 14:0_16:0_18:1_20:5	neg	1395.93	12.71	RQC-4-ddms	Top 1	2.68	Right annotation	12.71	0
CL 14:0_16:0_18:1_22:3	neg	1427.99	12.32	QCL_NEG_ID_1	Top 1	2.16	Right annotation	12.32	0
CL 14:0_16:0_18:1_22:3	neg	1427.99	12.32	QCL_NEG_ID_1	Top 1	2.64	Right annotation	12.32	0
CL 14:0_16:0_18:1_22:5	neg	1423.96	12.67	RQC-4-ddms	Top 1	2.03	Right annotation	12.67	0
CL 14:0_16:0_18:2_18:2	neg	1371.93	11.67	QCL_NEG_ID_1	Top >3	2.09	Right annotation	11.67	0
CL 14:0_16:0_18:2_18:2	neg	1371.93	12.41	RQC-6-ddms	Top >3	2.5	Right annotation	12.41	0
CL 14:0_16:0_18:2_18:2	neg	1371.93	11.67	QCL_NEG_ID_1	Top 1	2.79	Right annotation	11.67	0
CL 14:0_16:0_18:2_20:3	neg	1397.95	11.67	QCL_NEG_ID_1	Top 1	2.68	Right annotation	11.67	0
CL 14:0_16:0_18:2_20:4	neg	1395.93	12.74	RQC-6-ddms	Top 1	2.56	Right annotation	12.74	0
CL 14:0_16:0_18:2_22:3	neg	1425.98	12.87	RQC-4-ddms	Top >3	2.09	Right annotation	12.87	0
CL 14:0_16:0_20:3_20:3	neg	1423.96	12.67	RQC-5-ddms	Top 1	2.74	Right annotation	12.67	0
CL 14:0_16:0_20:3_20:3	neg	1423.96	12.67	RQC-4-ddms	Top 1	2.03	Right annotation	12.67	0
CL 14:0_16:1_16:1_18:0	neg	1347.93	12.65	RQC-5-ddms	Top 1	2.23	Right annotation	12.65	0
CL 14:0_16:1_16:1_18:1	neg	1345.92	11.62	QCL_NEG_ID_3	Top 1	2.02	Right annotation	11.62	0
CL 14:0_16:1_16:1_18:1	neg	1345.91	12.39	RQC-4-ddms	Top 1	2.78	Right annotation	12.39	0
CL 14:0_16:1_16:1_20:3	neg	1369.91	11.34	QCL_NEG_ID_1	Top >3	2.24	Right annotation	11.34	0
CL 14:0_16:1_16:1_22:3	neg	1397.94	12.43	RQC-5-ddms	Top >3	2.12	Right annotation	12.43	0
CL 14:0_16:1_16:1_22:4	neg	1395.93	12.18	RQC-4-ddms	Top 1	2.36	Right annotation	12.18	0
CL 14:0_16:1_16:1_22:4	neg	1395.93	11.37	QCL_NEG_ID_1	Top 1	2.24	Side chains MS2 fragment missing	11.37	0
CL 14:0_16:1_16:1_22:4	neg	1395.93	12.74	RQC-6-ddms	Top 1	2.2	Side chains MS2 fragment missing	12.74	0
CL 14:0_16:1_16:1_22:5	neg	1393.91	12.43	RQC-5-ddms	Top 1	2.28	Side chains MS2 fragment missing	11.9	0.53
CL 14:0_16:1_16:1_22:5	neg	1393.91	12.43	RQC-4-ddms	Top 1	2.3	Side chains MS2 fragment missing	11.9	0.53
CL 14:0_16:1_18:0_18:1	neg	1375.96	12.96	RQC-5-ddms	Top 1	2.29	Right annotation	12.96	0
CL 14:0_16:1_18:0_18:1	neg	1375.96	12.96	RQC-5-ddms	Top 1	2.66	Right annotation	12.96	0
CL 14:0_16:1_18:0_18:1	neg	1375.96	12.96	RQC-5-ddms	Top >3	2.72	Right annotation	12.96	0
CL 14:0_16:1_18:0_18:2	neg	1373.94	12.68	RQC-4-ddms	Top 1	2.66	Right annotation	12.68	0
CL 14:0_16:1_18:0_18:2	neg	1373.95	12.68	RQC-5-ddms	Top >3	2.29	Right annotation	12.68	0
CL 14:0_16:1_18:0_20:3	neg	1399.96	11.99	QCL_NEG_ID_1	Top 1	2.15	Right annotation	11.99	0
CL 14:0_16:1_18:1_18:1	neg	1373.94	12.68	RQC-4-ddms	Top 1	2.8	Right annotation	12.68	0
CL 14:0_16:1_18:1_18:1	neg	1373.94	11.91	QCL_NEG_ID_3	Top 1	2.03	Right annotation	11.91	0
CL 14:0_16:1_18:1_18:1	neg	1373.94	12.68	RQC-4-ddms	Top 1	2.98	Right annotation	12.68	0
CL 14:0_16:1_18:1_18:2	neg	1371.93	11.67	QCL_NEG_ID_1	Top 1	2.05	Right annotation	11.67	0
CL 14:0_16:1_18:1_18:2	neg	1371.93	12.41	RQC-6-ddms	Top 1	2.85	Right annotation	12.41	0
CL 14:0_16:1_18:1_18:2	neg	1371.93	12.41	RQC-6-ddms	Top 1	2.82	Right annotation	12.41	0
CL 14:0_16:1_18:1_18:2	neg	1371.93	11.67	QCL_NEG_ID_1	Top >3	2.23	Right annotation	11.67	0
CL 14:0_16:1_18:1_18:2	neg	1371.93	11.67	QCL_NEG_ID_1	Top 1	2.81	Right annotation	11.67	0
CL 14:0_16:1_18:1_20:3	neg	1397.94	12.63	RQC-4-ddms	Top 1	2.34	Side chains MS2 fragment missing	12.42	0.21
CL 14:0_16:1_18:1_20:3	neg	1397.94	11.72	QCL_NEG_ID_1	Top 1	2.02	Right annotation	11.72	0
CL 14:0_16:1_18:1_20:3	neg	1397.94	12.43	RQC-4-ddms	Top 1	2.29	Side chains MS2 fragment missing	12.43	0
CL 14:0_16:1_18:1_20:3	neg	1397.94	12.43	RQC-5-ddms	Top 1	2.03	Right annotation	12.43	0
CL 14:0_16:1_18:1_20:4	neg	1395.93	12.72	RQC-5-ddms	Top 1	2.68	Right annotation	12.72	0
CL 14:0_16:1_18:1_20:5	neg	1393.91	12.43	RQC-4-ddms	Top 1	2.65	Side chains MS2 fragment missing	11.9	0.53
CL 14:0_16:1_18:1_22:3	neg	1425.98	12.89	RQC-6-ddms	Top >3	2.16	Right annotation	12.89	0
CL 14:0_16:1_18:1_22:5	neg	1421.94	12.72	RQC-5-ddms	Top 1	2.7	Right annotation	12.25	0.47
CL 14:0_16:1_18:1_22:5	neg	1421.94	12.72	RQC-5-ddms	Top 1	2.32	Right annotation	12.25	0.47
CL 14:0_16:1_18:2_18:2	neg	1369.91	11.34	QCL_NEG_ID_1	Top 1	2.8	Right annotation	11.34	0
CL 14:0_16:1_18:2_18:2	neg	1369.91	11.34	QCL_NEG_ID_1	Top 2	2.88	Right annotation	11.34	0
CL 14:0_16:1_18:2_20:3	neg	1395.93	11.37	QCL_NEG_ID_1	Top 1	2.68	Right annotation	11.37	0
CL 14:0_16:1_18:2_20:3	neg	1395.93	12.18	RQC-4-ddms	Top 1	2.42	Right annotation	12.18	0
CL 14:0_16:1_18:2_20:3	neg	1395.93	12.19	RQC-5-ddms	Top 1	2.05	Right annotation	12.19	0
CL 14:0_16:1_18:2_20:3	neg	1395.93	11.37	QCL_NEG_ID_1	Top 3	2.21	Right annotation	11.37	0
CL 14:0_16:1_18:2_20:3	neg	1395.93	12.18	RQC-4-ddms	Top 2	2.29	Right annotation	12.18	0
CL 14:0_16:1_18:2_20:4	neg	1393.91	12.43	RQC-5-ddms	Top 1	2.68	Right annotation	11.9	0.53
CL 14:0_16:1_18:2_20:4	neg	1393.91	12.43	RQC-5-ddms	Top 1	2.65	Right annotation	11.9	0.53
CL 14:0_16:1_18:2_22:3	neg	1423.96	12.47	RQC-5-ddms	Top 3	2.22	Right annotation	12.6	0.13
CL 14:0_16:1_18:2_22:4	neg	1421.94	12.72	RQC-5-ddms	Top 1	2.69	Right annotation	12.25	0.47
CL 14:0_16:1_18:2_22:4	neg	1421.95	12.76	RQC-6-ddms	Top 1	2.7	Right annotation	12.25	0.51
CL 14:0_16:1_18:2_22:5	neg	1419.93	11.38	QCL_NEG_ID_2	Top >3	2.15	Right annotation	11.38	0
CL 14:0_16:1_18:2_22:5	neg	1419.93	11.38	QCL_NEG_ID_2	Top 1	2.68	Right annotation	11.38	0
CL 14:0_16:2_18:0_18:1	neg	1373.94	12.68	RQC-4-ddms	Top >3	2.22	Right annotation	12.68	0
CL 14:0_16:2_18:1_18:1	neg	1371.93	12.41	RQC-6-ddms	Top 1	2.24	Right annotation	12.41	0
CL 14:0_17:1_18:1_18:2	neg	1385.94	12.6	RQC-4-ddms	Top 1	2.79	Right annotation	12.6	0
CL 14:0_18:0_18:1_18:4	neg	1397.95	11.67	QCL_NEG_ID_1	Top 1	2.53	Right annotation	11.67	0
CL 14:0_18:0_18:2_18:3	neg	1397.95	11.67	QCL_NEG_ID_1	Top 1	2.18	Right annotation	11.67	0
CL 14:0_18:1_18:1_18:1	neg	1401.98	13.14	RQC-6-ddms	Top 1	2.54	Right annotation	13.14	0
CL 14:0_18:1_18:1_18:2	neg	1399.96	11.99	QCL_NEG_ID_1	Top >3	2.04	Right annotation	11.99	0
CL 14:0_18:1_18:1_18:2	neg	1399.96	12.73	RQC-6-ddms	Top 3	2.75	Right annotation	12.73	0
CL 14:0_18:1_18:1_18:2	neg	1399.97	11.31	QC-neg-ddms-3	Top 1	2.29	Right annotation	11.31	0
CL 14:0_18:1_18:1_18:2	neg	1399.96	11.99	QCL_NEG_ID_1	Top 1	2.03	Right annotation	11.99	0
CL 14:0_18:1_18:1_18:2	neg	1399.96	12.73	RQC-6-ddms	Top >3	2.64	Right annotation	12.73	0
CL 14:0_18:1_18:1_18:3	neg	1397.94	13	RQC-5-ddms	Top 1	2.2	Right annotation	12.42	0.58
CL 14:0_18:1_18:1_18:3	neg	1397.94	12.43	RQC-4-ddms	Top 1	2.23	Side chains MS2 fragment missing	12.43	0
CL 14:0_18:1_18:1_18:4	neg	1395.93	12.72	RQC-5-ddms	Top 1	2.29	Side chains MS2 fragment missing	12.72	0
CL 14:0_18:1_18:1_18:5	neg	1393.91	12.43	RQC-5-ddms	Top 1	2.27	Side chains MS2 fragment missing	11.9	0.53
CL 14:0_18:1_18:1_18:5	neg	1393.91	12.43	RQC-4-ddms	Top 1	2.21	Side chains MS2 fragment missing	11.9	0.53
CL 14:0_18:1_18:1_20:5	neg	1421.94	12.72	RQC-5-ddms	Top 1	2.27	Side chains MS2 fragment missing	12.25	0.47
CL 14:0_18:1_18:1_22:3	neg	1454.01	12.38	QCL_NEG_ID_1	Top 1	2.58	Right annotation	12.38	0
CL 14:0_18:1_18:2_18:2	neg	1397.95	11.67	QCL_NEG_ID_1	Top 1	2.05	Right annotation	11.67	0
CL 14:0_18:1_18:2_18:2	neg	1397.95	12.44	RQC-6-ddms	Top 1	2.53	Right annotation	12.44	0
CL 14:0_18:1_18:2_18:2	neg	1397.95	11.67	QCL_NEG_ID_1	Top 2	2.77	Right annotation	11.67	0
CL 14:0_18:1_18:2_18:2	neg	1397.94	12.43	RQC-4-ddms	Top 1	2.79	Right annotation	12.43	0
CL 14:0_18:1_18:2_18:4	neg	1393.91	12.43	RQC-5-ddms	Top 1	2.69	Right annotation	11.9	0.53
CL 14:0_18:1_18:2_18:4	neg	1393.91	12.43	RQC-4-ddms	Top 1	2.71	Side chains MS2 fragment missing	11.9	0.53
CL 14:0_18:1_18:2_20:3	neg	1423.96	12.67	RQC-4-ddms	Top 1	2.04	Right annotation	12.67	0
CL 14:0_18:1_18:2_20:3	neg	1423.96	12.67	RQC-4-ddms	Top >3	2.22	Right annotation	12.67	0
CL 14:0_18:1_18:2_20:3	neg	1423.96	12.69	RQC-6-ddms	Top 1	2.38	Right annotation	12.69	0
CL 14:0_18:1_18:2_20:4	neg	1421.95	12.76	RQC-6-ddms	Top 1	2.7	Right annotation	12.25	0.51
CL 14:0_18:1_18:2_22:3	neg	1451.99	12.04	QCL_NEG_ID_1	Top 1	2.53	Right annotation	12.3	0.26
CL 14:0_18:1_18:2_22:3	neg	1451.99	12.3	QCL_NEG_ID_1	Top 3	2.2	Right annotation	12.3	0
CL 14:0_18:1_18:2_22:3	neg	1451.99	12.98	RQC-4-ddms	Top >3	2.24	Right annotation	12.98	0
CL 14:0_18:1_18:3_18:3	neg	1393.91	12.43	RQC-4-ddms	Top 1	2.29	Side chains MS2 fragment missing	11.9	0.53
CL 14:0_18:2_18:2_18:2	neg	1395.93	12.74	RQC-6-ddms	Top 1	2.06	Right annotation	12.74	0
CL 14:0_18:2_18:2_18:2	neg	1395.93	11.37	QCL_NEG_ID_1	Top 1	2.8	Right annotation	11.37	0
CL 14:0_18:2_18:2_20:4	neg	1419.93	11.38	QCL_NEG_ID_2	Top 1	2.25	Right annotation	11.38	0
CL 14:1_16:0_18:0_18:1	neg	1375.96	12.96	RQC-5-ddms	Top >3	2.65	Right annotation	12.96	0
CL 14:1_16:0_18:1_18:1	neg	1373.95	12.7	RQC-6-ddms	Top 1	2.24	Right annotation	12.7	0
CL 14:1_16:1_18:0_18:1	neg	1373.95	12.68	RQC-5-ddms	Top >3	2.12	Right annotation	12.68	0
CL 14:1_16:1_18:1_18:1	neg	1371.93	12.41	RQC-6-ddms	Top 1	2.25	Right annotation	12.41	0
CL 14:1_16:1_18:1_18:2	neg	1369.92	12.18	RQC-4-ddms	Top 1	2.04	Right annotation	12.18	0
CL 14:1_16:1_18:1_18:2	neg	1369.92	12.18	RQC-4-ddms	Top 1	2.41	Right annotation	12.18	0
CL 14:1_16:1_18:1_18:2	neg	1369.91	11.34	QCL_NEG_ID_1	Top 3	2.64	Right annotation	11.34	0
CL 14:1_16:1_18:1_22:3	neg	1423.96	11.73	QCL_NEG_ID_1	Top 1	2.16	Right annotation	11.73	0
CL 14:1_18:0_18:1_18:2	neg	1399.96	11.99	QCL_NEG_ID_1	Top 1	2.15	Right annotation	11.99	0
CL 14:1_18:1_18:1_18:2	neg	1397.95	11.67	QCL_NEG_ID_1	Top 1	2.26	Right annotation	11.67	0
CL 14:1_18:1_18:1_18:2	neg	1397.94	12.43	RQC-4-ddms	Top >3	2.14	Right annotation	12.43	0
CL 14:1_18:1_18:1_18:2	neg	1397.94	12.43	RQC-4-ddms	Top 1	2.24	Right annotation	12.43	0
CL 14:1_18:1_18:1_20:3	neg	1423.96	12.67	RQC-4-ddms	Top 1	2.23	Side chains MS2 fragment missing	12.67	0
CL 14:1_18:1_18:1_20:3	neg	1423.96	12.67	RQC-5-ddms	Top 1	2.23	Right annotation	12.67	0
CL 15:0_16:0_18:1_18:1	neg	1389.98	13.1	RQC-4-ddms	Top 1	2.82	Right annotation	13.1	0
CL 15:0_16:0_18:1_18:2	neg	1387.96	12.86	RQC-5-ddms	Top 1	2.78	Right annotation	12.86	0
CL 15:0_16:1_18:1_18:1	neg	1387.96	12.86	RQC-5-ddms	Top 1	2.78	Right annotation	12.86	0
CL 15:0_16:1_18:1_18:2	neg	1385.94	12.6	RQC-5-ddms	Top 1	2.8	Right annotation	12.6	0
CL 15:0_18:1_18:1_18:2	neg	1413.98	12.17	QCL_NEG_ID_2	Top 1	2.04	Right annotation	12.17	0
CL 15:0_18:1_18:1_18:2	neg	1413.98	12.9	RQC-6-ddms	Top 1	2.81	Right annotation	12.9	0
CL 16:0_16:0_16:0_18:1	neg	1377.98	13.27	RQC-6-ddms	Top 1	2.14	Right annotation	13.27	0
CL 16:0_16:0_16:0_22:6	neg	1423.96	12.02	QCL_NEG_ID_1	Top 2	2.17	Right annotation	12.02	0
CL 16:0_16:0_16:1_16:1	neg	1347.93	12.65	RQC-4-ddms	Top 1	2.78	Right annotation	12.65	0
CL 16:0_16:0_16:1_16:1	neg	1347.93	12.67	RQC-6-ddms	Top 1	2.52	Right annotation	12.67	0
CL 16:0_16:0_16:1_16:1	neg	1347.93	12.65	RQC-5-ddms	Top 1	2.77	Right annotation	12.65	0
CL 16:0_16:0_16:1_16:1	neg	1347.93	12.65	RQC-4-ddms	Top 1	2.41	Right annotation	12.65	0
CL 16:0_16:0_16:1_18:1	neg	1375.96	12.95	RQC-4-ddms	Top 1	2.54	Right annotation	12.95	0
CL 16:0_16:0_16:1_18:1	neg	1375.96	12.26	QCL_NEG_ID_2	Top 1	2.03	Right annotation	12.26	0
CL 16:0_16:0_16:1_18:1	neg	1375.96	12.96	RQC-5-ddms	Top 2	2.9	Right annotation	12.96	0
CL 16:0_16:0_16:1_18:1	neg	1375.96	12.97	RQC-6-ddms	Top 1	2.56	Right annotation	12.97	0
CL 16:0_16:0_16:1_18:1	neg	1375.96	12.96	RQC-5-ddms	Top 1	2.81	Right annotation	12.96	0
CL 16:0_16:0_16:1_18:1	neg	1375.96	12.96	RQC-5-ddms	Top 1	2.8	Right annotation	12.96	0
CL 16:0_16:0_16:1_18:2	neg	1373.95	12.7	RQC-6-ddms	Top 1	2.74	Right annotation	12.7	0
CL 16:0_16:0_16:1_18:2	neg	1373.94	11.91	QCL_NEG_ID_3	Top 1	2.03	Right annotation	11.91	0
CL 16:0_16:0_16:1_18:2	neg	1373.95	12.68	RQC-5-ddms	Top 1	2.78	Right annotation	12.68	0
CL 16:0_16:0_16:1_18:3	neg	1371.93	11.67	QCL_NEG_ID_1	Top 1	2.24	Right annotation	11.67	0
CL 16:0_16:0_16:1_20:3	neg	1399.96	11.99	QCL_NEG_ID_1	Top 1	2.68	Right annotation	11.99	0
CL 16:0_16:0_16:1_22:3	neg	1427.99	11.6	QC-neg-ddms-15	Top 1	2.29	Right annotation	11.6	0
CL 16:0_16:0_16:1_22:3	neg	1427.99	12.32	QCL_NEG_ID_1	Top 1	2.24	Right annotation	12.32	0
CL 16:0_16:0_16:1_22:3	neg	1427.99	13.23	RQC-5-ddms	Top 1	2.25	Side chains MS2 fragment missing	13.23	0
CL 16:0_16:0_16:1_22:3	neg	1428	11.61	QC-neg-ddms-3	Top 1	2.29	Right annotation	11.61	0
CL 16:0_16:0_16:1_22:4	neg	1425.97	12.01	QCL_NEG_ID_1	Top 1	2.24	Right annotation	12.01	0
CL 16:0_16:0_16:1_22:4	neg	1425.98	11.31	QC-neg-ddms-3	Top 1	2.29	Right annotation	11.31	0
CL 16:0_16:0_16:1_22:4	neg	1425.98	12.84	RQC-5-ddms	Top 1	2.23	Right annotation	12.84	0
CL 16:0_16:0_16:1_22:5	neg	1423.96	12.99	RQC-4-ddms	Top 1	2.64	Right annotation	12.66	0.33
CL 16:0_16:0_16:1_22:5	neg	1423.96	12.02	QCL_NEG_ID_1	Top >3	2.16	Right annotation	12.02	0
CL 16:0_16:0_16:1_22:5	neg	1423.96	12.67	RQC-4-ddms	Top 1	2.03	Right annotation	12.67	0
CL 16:0_16:0_16:2_18:1	neg	1373.94	12.68	RQC-4-ddms	Top 1	2.24	Right annotation	12.68	0
CL 16:0_16:0_16:2_18:1	neg	1373.94	12.68	RQC-4-ddms	Top >3	2.11	Right annotation	12.68	0
CL 16:0_16:0_18:0_18:2	neg	1403.99	13.43	RQC-4-ddms	Top 1	2.21	Side chains MS2 fragment missing	13.43	0
CL 16:0_16:0_18:0_18:4	neg	1399.96	13.3	RQC-6-ddms	Top 1	2.51	Right annotation	12.73	0.57
CL 16:0_16:0_18:0_22:5	neg	1454.01	13.35	RQC-6-ddms	Top 1	2.64	Right annotation	13.35	0
CL 16:0_16:0_18:1_18:1	neg	1403.99	12.54	QCL_NEG_ID_1	Top 1	2.05	Right annotation	12.54	0
CL 16:0_16:0_18:1_18:1	neg	1404	11.96	QC-neg-ddms-3	Top 1	2.09	Right annotation	11.96	0
CL 16:0_16:0_18:1_18:1	neg	1403.99	13.31	RQC-6-ddms	Top 1	2.55	Right annotation	13.31	0
CL 16:0_16:0_18:1_18:1	neg	1403.99	13.31	RQC-6-ddms	Top 1	2.87	Right annotation	13.31	0
CL 16:0_16:0_18:1_18:1	neg	1403.99	12.54	QCL_NEG_ID_1	Top 1	2.09	Right annotation	12.54	0
CL 16:0_16:0_18:1_18:1	neg	1403.99	13.31	RQC-6-ddms	Top 1	2.56	Right annotation	13.31	0
CL 16:0_16:0_18:1_18:2	neg	1401.98	13.02	RQC-4-ddms	Top 1	2.16	Right annotation	13.02	0
CL 16:0_16:0_18:1_18:2	neg	1401.98	12.29	QCL_NEG_ID_1	Top 1	2.04	Right annotation	12.29	0
CL 16:0_16:0_18:1_18:2	neg	1401.98	13.05	RQC-5-ddms	Top 1	2.82	Right annotation	13.05	0
CL 16:0_16:0_18:1_18:2	neg	1401.98	12.29	QCL_NEG_ID_1	Top 2	2.12	Right annotation	12.29	0
CL 16:0_16:0_18:1_18:4	neg	1397.94	12.99	RQC-4-ddms	Top 1	2.22	Right annotation	12.42	0.57
CL 16:0_16:0_18:1_18:5	neg	1395.93	12.74	RQC-6-ddms	Top 1	2.24	Right annotation	12.74	0
CL 16:0_16:0_18:1_20:3	neg	1428	11.61	QC-neg-ddms-3	Top 1	2.3	Right annotation	11.61	0
CL 16:0_16:0_18:1_20:3	neg	1428	13.24	RQC-6-ddms	Top 1	2.25	Right annotation	13.24	0
CL 16:0_16:0_18:1_20:3	neg	1428	13.07	RQC-6-ddms	Top 1	2.7	Right annotation	13.24	0.17
CL 16:0_16:0_18:1_20:3	neg	1427.99	12.32	QCL_NEG_ID_1	Top 1	2.7	Right annotation	12.32	0
CL 16:0_16:0_18:1_20:4	neg	1425.97	13.24	RQC-4-ddms	Top 1	2.6	Right annotation	12.87	0.37
CL 16:0_16:0_18:1_20:4	neg	1425.98	12.24	QCL_NEG_ID_1	Top 1	2.05	Right annotation	12	0.24
CL 16:0_16:0_18:1_20:4	neg	1425.98	12.24	QCL_NEG_ID_1	Top 1	2.06	Right annotation	12	0.24
CL 16:0_16:0_18:1_20:4	neg	1425.98	11.31	QC-neg-ddms-3	Top 1	2.29	Right annotation	11.31	0
CL 16:0_16:0_18:1_20:4	neg	1425.97	13.24	RQC-5-ddms	Top 1	2.62	Right annotation	12.87	0.37
CL 16:0_16:0_18:1_20:5	neg	1423.96	13	RQC-5-ddms	Top 1	2.29	Side chains MS2 fragment missing	12.66	0.34
CL 16:0_16:0_18:1_20:5	neg	1423.96	12.02	QCL_NEG_ID_1	Top 3	2.16	Right annotation	12.02	0
CL 16:0_16:0_18:1_20:5	neg	1423.96	13.02	RQC-6-ddms	Top 1	2.24	Side chains MS2 fragment missing	12.66	0.36
CL 16:0_16:0_18:1_22:4	neg	1454.01	13.26	RQC-5-ddms	Top 1	2.24	Right annotation	13.26	0
CL 16:0_16:0_18:1_22:5	neg	1452	11.45	QC-neg-ddms-3	Top 1	2.28	Right annotation	11.45	0
CL 16:0_16:0_18:1_22:5	neg	1451.99	13.3	RQC-4-ddms	Top 1	2.66	Right annotation	12.99	0.31
CL 16:0_16:0_18:1_22:5	neg	1451.99	12.3	QCL_NEG_ID_1	Top 1	2.24	Right annotation	12.3	0
CL 16:0_16:0_18:1_22:6	neg	1449.97	13.02	RQC-4-ddms	Top 1	2.28	Side chains MS2 fragment missing	12.7	0.32
CL 16:0_16:0_18:2_18:2	neg	1399.96	12.73	RQC-6-ddms	Top 1	2.78	Right annotation	12.73	0
CL 16:0_16:0_18:2_18:2	neg	1399.96	11.99	QCL_NEG_ID_1	Top 1	2.03	Right annotation	11.99	0
CL 16:0_16:0_18:2_18:2	neg	1399.96	11.99	QCL_NEG_ID_1	Top 1	2.79	Right annotation	11.99	0
CL 16:0_16:0_18:2_18:2	neg	1399.96	12.73	RQC-6-ddms	Top >3	2.73	Right annotation	12.73	0
CL 16:0_16:0_18:2_18:3	neg	1397.95	11.67	QCL_NEG_ID_1	Top 1	2.25	Right annotation	11.67	0
CL 16:0_16:0_18:2_20:3	neg	1425.98	11.31	QC-neg-ddms-3	Top 1	2.29	Right annotation	11.31	0
CL 16:0_16:0_18:2_20:3	neg	1425.97	12.01	QCL_NEG_ID_1	Top 1	2.24	Right annotation	12.01	0
CL 16:0_16:0_18:2_20:3	neg	1425.98	12.87	RQC-4-ddms	Top 1	2.24	Right annotation	12.87	0
CL 16:0_16:0_18:2_20:3	neg	1425.97	12.01	QCL_NEG_ID_1	Top 3	2.62	Right annotation	12.2	0.19
CL 16:0_16:0_18:2_20:4	neg	1423.96	12.02	QCL_NEG_ID_1	Top >3	2.16	Right annotation	12.02	0
CL 16:0_16:0_18:2_22:3	neg	1454.01	13.26	RQC-5-ddms	Top 1	2.22	Side chains MS2 fragment missing	13.26	0
CL 16:0_16:0_18:2_22:4	neg	1452	11.45	QC-neg-ddms-3	Top 1	2.29	Right annotation	11.45	0
CL 16:0_16:0_18:2_22:4	neg	1451.99	12.3	QCL_NEG_ID_1	Top 1	2.23	Right annotation	12.3	0
CL 16:0_16:0_18:2_22:5	neg	1449.97	12.05	QCL_NEG_ID_1	Top 1	2.24	Right annotation	12.05	0
CL 16:0_16:0_18:2_22:5	neg	1449.97	13.02	RQC-4-ddms	Top 1	2.23	Side chains MS2 fragment missing	12.7	0.32
CL 16:0_16:0_18:3_20:3	neg	1423.96	12.67	RQC-4-ddms	Top 1	2.03	Right annotation	12.67	0
CL 16:0_16:0_18:3_20:3	neg	1423.96	12.69	RQC-6-ddms	Top 1	2.49	Right annotation	12.69	0
CL 16:0_16:0_20:3_20:3	neg	1451.99	12.98	RQC-4-ddms	Top 1	2.03	Right annotation	12.98	0
CL 16:0_16:0_20:3_20:3	neg	1451.99	12.98	RQC-4-ddms	Top >3	2.2	Right annotation	12.98	0
CL 16:0_16:0_20:3_20:4	neg	1449.97	12.05	QCL_NEG_ID_1	Top 1	2.23	Right annotation	12.05	0
CL 16:0_16:0_20:4_20:4	neg	1447.96	11.75	QCL_NEG_ID_2	Top 1	2.02	Right annotation	11.75	0
CL 16:0_16:1_16:1_16:1	neg	1345.92	11.62	QCL_NEG_ID_3	Top 1	2.01	Right annotation	11.62	0
CL 16:0_16:1_16:1_18:0	neg	1375.96	12.96	RQC-5-ddms	Top >3	2.6	Right annotation	12.96	0
CL 16:0_16:1_16:1_18:0	neg	1375.96	12.96	RQC-5-ddms	Top 1	2.25	Right annotation	12.96	0
CL 16:0_16:1_16:1_18:1	neg	1373.95	12.7	RQC-6-ddms	Top 2	2.87	Right annotation	12.7	0
CL 16:0_16:1_16:1_18:1	neg	1373.94	11.91	QCL_NEG_ID_3	Top 1	2.03	Right annotation	11.91	0
CL 16:0_16:1_16:1_18:1	neg	1373.95	12.7	RQC-6-ddms	Top 1	2.8	Right annotation	12.7	0
CL 16:0_16:1_16:1_18:1	neg	1373.95	12.68	RQC-5-ddms	Top 1	2.42	Right annotation	12.68	0
CL 16:0_16:1_16:1_18:1	neg	1373.95	12.7	RQC-6-ddms	Top 1	2.06	Right annotation	12.7	0
CL 16:0_16:1_16:1_18:2	neg	1371.93	11.67	QCL_NEG_ID_1	Top 1	2.79	Right annotation	11.67	0
CL 16:0_16:1_16:1_18:2	neg	1371.93	12.39	RQC-4-ddms	Top 1	2.25	Right annotation	12.39	0
CL 16:0_16:1_16:1_18:2	neg	1371.93	12.41	RQC-6-ddms	Top >3	2.65	Right annotation	12.41	0
CL 16:0_16:1_16:1_18:2	neg	1371.93	11.67	QCL_NEG_ID_1	Top 1	2.8	Right annotation	11.67	0
CL 16:0_16:1_16:1_18:3	neg	1369.91	11.34	QCL_NEG_ID_1	Top >3	2.13	Right annotation	11.34	0
CL 16:0_16:1_16:1_22:3	neg	1425.97	12.01	QCL_NEG_ID_1	Top 1	2.24	Side chains MS2 fragment missing	12.01	0
CL 16:0_16:1_16:1_22:3	neg	1425.98	12.87	RQC-4-ddms	Top 1	2.23	Right annotation	12.87	0
CL 16:0_16:1_16:1_22:4	neg	1423.96	13.02	RQC-6-ddms	Top 1	2.65	Right annotation	12.66	0.36
CL 16:0_16:1_16:1_22:4	neg	1423.96	13.02	RQC-6-ddms	Top 1	2.55	Right annotation	12.66	0.36
CL 16:0_16:1_16:2_18:1	neg	1371.93	11.67	QCL_NEG_ID_1	Top >3	2.2	Right annotation	11.67	0
CL 16:0_16:1_18:0_18:1	neg	1403.99	13.43	RQC-4-ddms	Top 1	2.65	Right annotation	13.43	0
CL 16:0_16:1_18:0_18:1	neg	1403.99	13.44	RQC-5-ddms	Top 1	2.37	Right annotation	13.44	0
CL 16:0_16:1_18:0_18:1	neg	1403.99	13.43	RQC-4-ddms	Top 1	2.7	Right annotation	13.43	0
CL 16:0_16:1_18:0_18:1	neg	1403.99	13.43	RQC-4-ddms	Top 1	2.62	Right annotation	13.43	0
CL 16:0_16:1_18:0_18:1	neg	1403.99	13.44	RQC-5-ddms	Top 1	2.38	Right annotation	13.44	0
CL 16:0_16:1_18:0_18:1	neg	1403.99	13.43	RQC-4-ddms	Top 1	2.63	Right annotation	13.43	0
CL 16:0_16:1_18:0_18:1	neg	1403.99	13.44	RQC-5-ddms	Top 1	2.4	Right annotation	13.44	0
CL 16:0_16:1_18:0_18:1	neg	1403.99	13.44	RQC-5-ddms	Top 1	2.36	Right annotation	13.44	0
CL 16:0_16:1_18:0_18:2	neg	1401.98	13.05	RQC-5-ddms	Top 1	2.3	Right annotation	13.05	0
CL 16:0_16:1_18:0_18:3	neg	1399.96	11.99	QCL_NEG_ID_1	Top >3	2.17	Right annotation	11.99	0
CL 16:0_16:1_18:0_18:3	neg	1399.96	11.99	QCL_NEG_ID_1	Top 1	2.15	Right annotation	11.99	0
CL 16:0_16:1_18:0_20:3	neg	1428	13.07	RQC-6-ddms	Top >3	2.1	Right annotation	13.07	0
CL 16:0_16:1_18:0_20:3	neg	1427.99	12.32	QCL_NEG_ID_1	Top 1	2.16	Right annotation	12.32	0
CL 16:0_16:1_18:1_18:1	neg	1401.98	12.29	QCL_NEG_ID_1	Top 1	2.04	Right annotation	12.29	0
CL 16:0_16:1_18:1_18:1	neg	1401.98	13.02	RQC-4-ddms	Top 1	2.56	Right annotation	13.02	0
CL 16:0_16:1_18:1_18:1	neg	1401.98	11.6	QC-neg-ddms-3	Top 1	2.09	Right annotation	11.6	0
CL 16:0_16:1_18:1_18:1	neg	1401.98	12.29	QCL_NEG_ID_1	Top 1	2.12	Right annotation	12.29	0
CL 16:0_16:1_18:1_18:1	neg	1401.98	13.05	RQC-5-ddms	Top 1	2.93	Right annotation	13.05	0
CL 16:0_16:1_18:1_18:1	neg	1401.98	13.05	RQC-5-ddms	Top 1	2.81	Right annotation	13.05	0
CL 16:0_16:1_18:1_18:1	neg	1401.98	12.29	QCL_NEG_ID_1	Top 1	2.06	Right annotation	12.29	0
CL 16:0_16:1_18:1_18:1	neg	1401.98	13.05	RQC-5-ddms	Top 1	2.82	Right annotation	13.05	0
CL 16:0_16:1_18:1_18:1	neg	1401.98	13.24	RQC-4-ddms	Top 1	2.72	Right annotation	13.05	0.19
CL 16:0_16:1_18:1_18:2	neg	1399.96	12.73	RQC-6-ddms	Top 2	2.83	Right annotation	12.73	0
CL 16:0_16:1_18:1_18:2	neg	1399.96	11.99	QCL_NEG_ID_1	Top 2	2.58	Right annotation	11.99	0
CL 16:0_16:1_18:1_18:2	neg	1399.96	11.99	QCL_NEG_ID_1	Top 1	2.05	Right annotation	11.99	0
CL 16:0_16:1_18:1_18:2	neg	1399.96	12.84	RQC-4-ddms	Top 1	2.53	Right annotation	12.84	0
CL 16:0_16:1_18:1_18:2	neg	1399.97	11.31	QC-neg-ddms-3	Top 1	2.34	Right annotation	11.31	0
CL 16:0_16:1_18:1_18:2	neg	1399.96	12.73	RQC-6-ddms	Top 1	2.81	Right annotation	12.73	0
CL 16:0_16:1_18:1_18:2	neg	1399.96	11.99	QCL_NEG_ID_1	Top 1	2.58	Right annotation	11.99	0
CL 16:0_16:1_18:1_18:3	neg	1397.94	12.64	RQC-5-ddms	Top 1	2.33	Right annotation	12.42	0.22
CL 16:0_16:1_18:1_18:4	neg	1395.93	12.71	RQC-4-ddms	Top 1	2.61	Side chains MS2 fragment missing	12.71	0
CL 16:0_16:1_18:1_18:4	neg	1395.93	12.74	RQC-6-ddms	Top 1	2.63	Right annotation	12.74	0
CL 16:0_16:1_18:1_19:0	neg	1418.01	13.38	RQC-5-ddms	Top 1	2.26	Right annotation	13.6	0.22
CL 16:0_16:1_18:1_20:3	neg	1425.98	12.87	RQC-4-ddms	Top 1	2.29	Right annotation	12.87	0
CL 16:0_16:1_18:1_20:3	neg	1425.98	11.31	QC-neg-ddms-3	Top 1	2.34	Right annotation	11.31	0
CL 16:0_16:1_18:1_20:3	neg	1425.98	13.02	RQC-5-ddms	Top 1	2.67	Right annotation	12.87	0.15
CL 16:0_16:1_18:1_20:3	neg	1425.98	12.84	RQC-5-ddms	Top 3	2.33	Right annotation	12.84	0
CL 16:0_16:1_18:1_20:4	neg	1423.96	13	RQC-5-ddms	Top 1	2.71	Right annotation	12.66	0.34
CL 16:0_16:1_18:1_20:4	neg	1423.96	12.67	RQC-4-ddms	Top >3	2.23	Right annotation	12.67	0
CL 16:0_16:1_18:1_22:4	neg	1451.99	13.06	RQC-5-ddms	Top 1	2.66	Right annotation	13.06	0
CL 16:0_16:1_18:1_22:5	neg	1449.97	13.12	RQC-5-ddms	Top 1	2.72	Right annotation	12.7	0.42
CL 16:0_16:1_18:1_22:5	neg	1449.97	13.12	RQC-5-ddms	Top 1	2.34	Right annotation	12.7	0.42
CL 16:0_16:1_18:1_22:5	neg	1449.97	12.05	QCL_NEG_ID_1	Top >3	2.01	Right annotation	12.05	0
CL 16:0_16:1_18:2_18:2	neg	1397.95	11.67	QCL_NEG_ID_1	Top 1	2.8	Right annotation	11.67	0
CL 16:0_16:1_18:2_18:2	neg	1397.94	12.64	RQC-5-ddms	Top 1	2.45	Right annotation	12.42	0.22
CL 16:0_16:1_18:2_18:2	neg	1397.94	12.63	RQC-4-ddms	Top 1	2.48	Right annotation	12.42	0.21
CL 16:0_16:1_18:2_18:2	neg	1397.95	11.67	QCL_NEG_ID_1	Top >3	2.17	Right annotation	11.67	0
CL 16:0_16:1_18:2_20:3	neg	1423.96	12.69	RQC-6-ddms	Top 1	2.52	Right annotation	12.69	0
CL 16:0_16:1_18:2_20:3	neg	1423.96	11.73	QCL_NEG_ID_1	Top 1	2.17	Right annotation	11.73	0
CL 16:0_16:1_18:2_20:3	neg	1423.96	12.67	RQC-4-ddms	Top 3	2.33	Right annotation	12.67	0
CL 16:0_16:1_18:2_20:3	neg	1423.96	12.67	RQC-5-ddms	Top 1	2.78	Right annotation	12.67	0
CL 16:0_16:1_18:2_22:3	neg	1451.99	13.06	RQC-5-ddms	Top 1	2.65	Right annotation	13.06	0
CL 16:0_16:1_18:2_22:4	neg	1449.97	13.12	RQC-5-ddms	Top 1	2.7	Right annotation	12.7	0.42
CL 16:0_16:1_18:2_22:4	neg	1449.97	12.05	QCL_NEG_ID_1	Top 1	2.33	Right annotation	12.05	0
CL 16:0_16:1_18:2_22:4	neg	1449.97	13.12	RQC-5-ddms	Top 1	2.32	Right annotation	12.7	0.42
CL 16:0_16:1_18:2_22:5	neg	1447.96	11.98	QCL_NEG_ID_2	Top 1	2.67	Right annotation	11.98	0
CL 16:0_16:2_18:0_18:1	neg	1401.98	13.05	RQC-5-ddms	Top >3	2.29	Right annotation	13.05	0
CL 16:0_16:2_18:0_18:2	neg	1399.96	11.99	QCL_NEG_ID_1	Top >3	2.15	Right annotation	11.99	0
CL 16:0_16:2_18:1_18:1	neg	1399.96	12.73	RQC-6-ddms	Top 1	2.24	Right annotation	12.73	0
CL 16:0_16:2_18:1_18:1	neg	1399.96	11.99	QCL_NEG_ID_1	Top 1	2.61	Right annotation	11.99	0
CL 16:0_16:2_18:1_18:2	neg	1397.95	11.67	QCL_NEG_ID_1	Top 1	2.68	Right annotation	11.67	0
CL 16:0_16:2_18:1_18:2	neg	1397.94	12.64	RQC-5-ddms	Top 1	2.33	Right annotation	12.42	0.22
CL 16:0_16:2_18:1_20:3	neg	1423.96	12.67	RQC-5-ddms	Top 1	2.64	Right annotation	12.67	0
CL 16:0_17:0_18:1_18:1	neg	1418.01	13.42	RQC-6-ddms	Top 1	2.81	Right annotation	13.42	0
CL 16:0_17:1_18:0_18:1	neg	1418.01	13.5	RQC-4-ddms	Top 1	2.41	Right annotation	13.5	0
CL 16:0_17:1_18:1_18:1	neg	1416	13.18	RQC-6-ddms	Top 1	2.55	Right annotation	13.18	0
CL 16:0_18:0_18:1_18:1	neg	1432.02	13.75	RQC-4-ddms	Top 1	2.76	Right annotation	13.75	0
CL 16:0_18:0_18:1_18:1	neg	1432.02	13.58	RQC-5-ddms	Top 1	2.93	Right annotation	13.58	0
CL 16:0_18:0_18:1_18:1	neg	1432.02	13.58	RQC-5-ddms	Top 1	2.82	Right annotation	13.77	0.19
CL 16:0_18:0_18:1_18:1	neg	1432.02	13.57	RQC-4-ddms	Top 1	2.56	Right annotation	13.77	0.2
CL 16:0_18:0_18:1_18:1	neg	1432.02	13.58	RQC-5-ddms	Top 1	2.8	Right annotation	13.77	0.19
CL 16:0_18:0_18:1_18:3	neg	1428	13.07	RQC-6-ddms	Top >3	2.26	Right annotation	13.07	0
CL 16:0_18:0_18:2_18:2	neg	1428	13.07	RQC-6-ddms	Top 3	2.52	Right annotation	13.07	0
CL 16:0_18:0_18:2_18:2	neg	1428	11.61	QC-neg-ddms-3	Top 1	2.3	Right annotation	11.61	0
CL 16:0_18:0_18:2_18:2	neg	1428	13.24	RQC-6-ddms	Top 1	2.23	Feature MS2 fragment missing or low intensity	13.24	0
CL 16:0_18:0_18:2_18:3	neg	1425.97	12.01	QCL_NEG_ID_1	Top >3	2.13	Right annotation	12.2	0.19
CL 16:0_18:0_18:2_18:3	neg	1425.98	12.87	RQC-4-ddms	Top >3	2.09	Right annotation	12.87	0
CL 16:0_18:0_18:2_20:3	neg	1454.01	12.38	QCL_NEG_ID_1	Top 1	2.16	Right annotation	12.38	0
CL 16:0_18:0_18:2_20:4	neg	1451.99	12.3	QCL_NEG_ID_1	Top 1	2.65	Right annotation	12.3	0
CL 16:0_18:0_18:2_20:4	neg	1451.99	12.3	QCL_NEG_ID_1	Top 1	2.27	Right annotation	12.3	0
CL 16:0_18:1_18:1_18:1	neg	1430.01	11.99	QC-neg-ddms-15	Top 1	2.1	Right annotation	11.99	0
CL 16:0_18:1_18:1_18:1	neg	1430.01	12.62	QCL_NEG_ID_1	Top 1	2.26	Right annotation	12.62	0
CL 16:0_18:1_18:1_18:1	neg	1430.01	13.4	RQC-5-ddms	Top 1	2.77	Right annotation	13.4	0
CL 16:0_18:1_18:1_18:1	neg	1430.01	13.4	RQC-4-ddms	Top 1	2.57	Right annotation	13.4	0
CL 16:0_18:1_18:1_18:1	neg	1430.01	12.62	QCL_NEG_ID_1	Top 1	2.07	Right annotation	12.62	0
CL 16:0_18:1_18:1_18:2	neg	1428	13.24	RQC-6-ddms	Top 1	2.78	Right annotation	13.24	0
CL 16:0_18:1_18:1_18:2	neg	1427.99	11.6	QC-neg-ddms-15	Top 1	2.47	Right annotation	11.6	0
CL 16:0_18:1_18:1_18:2	neg	1427.99	12.32	QCL_NEG_ID_1	Top 1	2.62	Right annotation	12.32	0
CL 16:0_18:1_18:1_18:2	neg	1427.99	12.32	QCL_NEG_ID_1	Top 1	2.81	Right annotation	12.32	0
CL 16:0_18:1_18:1_18:2	neg	1428	13.07	RQC-6-ddms	Top 1	2.81	Right annotation	13.24	0.17
CL 16:0_18:1_18:1_18:2	neg	1427.99	11.6	QC-neg-ddms-15	Top 1	2.84	Right annotation	11.6	0
CL 16:0_18:1_18:1_18:3	neg	1425.98	13.29	RQC-6-ddms	Top 1	2.59	Right annotation	12.87	0.42
CL 16:0_18:1_18:1_18:3	neg	1425.97	12.01	QCL_NEG_ID_1	Top 1	2.24	Right annotation	12.01	0
CL 16:0_18:1_18:1_18:3	neg	1425.98	13.29	RQC-6-ddms	Top 1	2.58	Right annotation	12.87	0.42
CL 16:0_18:1_18:1_18:4	neg	1423.96	12.67	RQC-4-ddms	Top 1	2.23	Right annotation	12.67	0
CL 16:0_18:1_18:1_18:4	neg	1423.96	12.99	RQC-4-ddms	Top 1	2.64	Right annotation	12.66	0.33
CL 16:0_18:1_18:1_20:3	neg	1454.01	12.38	QCL_NEG_ID_1	Top 1	2.58	Right annotation	12.38	0
CL 16:0_18:1_18:1_20:3	neg	1454.01	13.35	RQC-6-ddms	Top 1	2.28	Right annotation	13.35	0
CL 16:0_18:1_18:1_20:4	neg	1451.99	13.32	RQC-6-ddms	Top 1	2.65	Right annotation	12.99	0.33
CL 16:0_18:1_18:1_20:4	neg	1451.99	11.46	QC-neg-ddms-15	Top 1	2.28	Right annotation	11.46	0
CL 16:0_18:1_18:1_20:4	neg	1451.99	12.3	QCL_NEG_ID_1	Top 1	2.78	Right annotation	12.3	0
CL 16:0_18:1_18:1_20:4	neg	1451.99	13.31	RQC-5-ddms	Top 1	2.67	Side chains MS2 fragment missing	12.99	0.32
CL 16:0_18:1_18:1_20:4	neg	1452	11.45	QC-neg-ddms-3	Top 1	2.28	Right annotation	11.45	0
CL 16:0_18:1_18:1_20:4	neg	1451.99	12.3	QCL_NEG_ID_1	Top 1	2.41	Right annotation	12.3	0
CL 16:0_18:1_18:1_20:5	neg	1449.97	13.02	RQC-4-ddms	Top 1	2.28	Side chains MS2 fragment missing	12.7	0.32
CL 16:0_18:1_18:1_20:5	neg	1449.98	13.05	RQC-6-ddms	Top 1	2.28	Side chains MS2 fragment missing	12.7	0.35
CL 16:0_18:1_18:1_22:4	neg	1480.02	12.55	QCL_NEG_ID_1	Top 1	2.2	Right annotation	12.55	0
CL 16:0_18:1_18:1_22:5	neg	1478.01	13.01	RQC-4-ddms	Top 1	2	Right annotation	13.48	0.47
CL 16:0_18:1_18:1_22:6	neg	1475.99	13.08	RQC-6-ddms	Top 1	2.61	Right annotation	13.08	0
CL 16:0_18:1_18:1_22:6	neg	1475.99	12.32	QCL_NEG_ID_2	Top 1	2.26	Right annotation	11.9	0.42
CL 16:0_18:1_18:2_18:2	neg	1425.98	12.87	RQC-4-ddms	Top 1	2.79	Right annotation	12.87	0
CL 16:0_18:1_18:2_18:2	neg	1425.97	12.01	QCL_NEG_ID_1	Top 1	2.8	Right annotation	12.01	0
CL 16:0_18:1_18:2_18:2	neg	1425.98	11.31	QC-neg-ddms-3	Top 1	2.84	Right annotation	11.31	0
CL 16:0_18:1_18:2_18:2	neg	1425.97	12.01	QCL_NEG_ID_1	Top 1	2.76	Right annotation	12.2	0.19
CL 16:0_18:1_18:2_18:2	neg	1425.97	13.24	RQC-4-ddms	Top 1	2.6	Right annotation	12.87	0.37
CL 16:0_18:1_18:2_18:3	neg	1423.96	12.67	RQC-4-ddms	Top >3	2.22	Right annotation	12.67	0
CL 16:0_18:1_18:2_18:3	neg	1423.96	12.67	RQC-4-ddms	Top 1	2.8	Right annotation	12.67	0
CL 16:0_18:1_18:2_18:3	neg	1423.96	11.73	QCL_NEG_ID_1	Top 1	2.17	Right annotation	11.73	0
CL 16:0_18:1_18:2_18:3	neg	1423.96	12.67	RQC-4-ddms	Top 1	2.04	Right annotation	12.67	0
CL 16:0_18:1_18:2_20:3	neg	1452	11.45	QC-neg-ddms-3	Top 1	2.71	Right annotation	11.45	0
CL 16:0_18:1_18:2_20:3	neg	1452	13	RQC-6-ddms	Top 1	2.55	Right annotation	13	0
CL 16:0_18:1_18:2_20:3	neg	1452	13	RQC-6-ddms	Top 3	2.21	Right annotation	13	0
CL 16:0_18:1_18:2_20:4	neg	1449.97	12.05	QCL_NEG_ID_1	Top 1	2.8	Right annotation	12.05	0
CL 16:0_18:1_18:2_20:4	neg	1449.97	13.12	RQC-5-ddms	Top 1	2.71	Right annotation	12.7	0.42
CL 16:0_18:1_18:2_20:4	neg	1449.97	12.05	QCL_NEG_ID_1	Top 1	2.12	Right annotation	12.05	0
CL 16:0_18:1_18:2_20:4	neg	1449.98	13.05	RQC-6-ddms	Top 1	2.7	Right annotation	12.7	0.35
CL 16:0_18:1_18:2_22:5	neg	1475.99	12.32	QCL_NEG_ID_2	Top 1	2.68	Right annotation	11.9	0.42
CL 16:0_18:1_19:1_20:3	neg	1468.03	11.87	QC-neg-ddms-3	Top 1	2.55	Right annotation	11.87	0
CL 16:0_18:1_19:1_20:3	neg	1468.02	13.27	RQC-5-ddms	Top 1	2.54	Feature MS2 fragment missing or low intensity	13.27	0
CL 16:0_18:1_20:3_20:3	neg	1478.01	13.01	RQC-4-ddms	Top 1	2.55	Right annotation	13.48	0.47
CL 16:0_18:1_20:3_20:3	neg	1478.01	11.5	QC-neg-ddms-15	Top 1	2.08	Right annotation	11.5	0
CL 16:0_18:1_20:3_20:3	neg	1478.01	13.01	RQC-4-ddms	Top 1	2.5	Right annotation	13.48	0.47
CL 16:0_18:1_22:6_22:6	neg	1521.98	11.61	QCL_NEG_ID_1	Top 2	2.06	Right annotation	11.61	0
CL 16:0_18:2_18:2_18:2	neg	1423.96	12.67	RQC-4-ddms	Top 1	2.04	Right annotation	12.67	0
CL 16:0_18:2_18:2_18:2	neg	1423.96	12.02	QCL_NEG_ID_1	Top 1	2.17	Right annotation	12.02	0
CL 16:0_18:2_18:2_20:3	neg	1449.97	12.05	QCL_NEG_ID_1	Top 1	2.24	Right annotation	12.05	0
CL 16:0_18:2_18:2_20:3	neg	1449.98	13.05	RQC-6-ddms	Top 1	2.28	Side chains MS2 fragment missing	12.7	0.35
CL 16:0_18:2_18:2_20:4	neg	1447.96	11.98	QCL_NEG_ID_2	Top 1	2.25	Right annotation	11.98	0
CL 16:0_18:2_18:2_20:4	neg	1447.96	11.98	QCL_NEG_ID_2	Top 3	2.09	Right annotation	11.98	0
CL 16:0_18:2_20:3_20:3	neg	1475.99	12.32	QCL_NEG_ID_2	Top 1	2.26	Right annotation	11.9	0.42
CL 16:0_18:2_20:3_20:3	neg	1475.99	13.08	RQC-6-ddms	Top 1	2.6	Right annotation	13.08	0
CL 16:1_16:1_16:1_18:1	neg	1371.93	12.41	RQC-6-ddms	Top 1	2.78	Right annotation	12.41	0
CL 16:1_16:1_16:1_18:1	neg	1371.93	11.67	QCL_NEG_ID_1	Top 2	2.4	Right annotation	11.67	0
CL 16:1_16:1_16:1_18:1	neg	1371.93	11.67	QCL_NEG_ID_1	Top 1	2.79	Right annotation	11.67	0
CL 16:1_16:1_16:1_18:1	neg	1371.93	12.39	RQC-4-ddms	Top 1	2.79	Right annotation	12.39	0
CL 16:1_16:1_16:1_18:2	neg	1369.92	12.18	RQC-4-ddms	Top 1	2.55	Right annotation	12.18	0
CL 16:1_16:1_16:1_18:2	neg	1369.91	11.34	QCL_NEG_ID_1	Top 1	2.97	Right annotation	11.34	0
CL 16:1_16:1_16:1_22:5	neg	1419.93	12.46	RQC-5-ddms	Top >3	2.05	Side chains MS2 fragment missing	12.46	0
CL 16:1_16:1_16:2_18:1	neg	1369.91	11.34	QCL_NEG_ID_1	Top 1	2.2	Right annotation	11.34	0
CL 16:1_16:1_18:0_18:1	neg	1401.98	13.24	RQC-4-ddms	Top 1	2.21	Right annotation	13.05	0.19
CL 16:1_16:1_18:0_18:1	neg	1401.98	13.05	RQC-5-ddms	Top 3	2.29	Right annotation	13.05	0
CL 16:1_16:1_18:0_18:2	neg	1399.97	11.31	QC-neg-ddms-3	Top 1	2.29	Right annotation	11.31	0
CL 16:1_16:1_18:0_18:2	neg	1399.96	12.73	RQC-6-ddms	Top >3	2.14	Right annotation	12.73	0
CL 16:1_16:1_18:0_18:2	neg	1399.96	11.99	QCL_NEG_ID_1	Top >3	2.09	Right annotation	11.99	0
CL 16:1_16:1_18:1_18:1	neg	1399.96	11.31	QC-neg-ddms-15	Top 1	2.84	Right annotation	11.31	0
CL 16:1_16:1_18:1_18:1	neg	1399.96	12.93	RQC-6-ddms	Top 1	2.72	Right annotation	12.93	0
CL 16:1_16:1_18:1_18:1	neg	1399.96	11.99	QCL_NEG_ID_1	Top 1	2.03	Right annotation	11.99	0
CL 16:1_16:1_18:1_18:1	neg	1399.96	12.73	RQC-6-ddms	Top 1	2.95	Right annotation	12.73	0
CL 16:1_16:1_18:1_18:1	neg	1399.96	11.99	QCL_NEG_ID_1	Top >3	2.5	Right annotation	11.99	0
CL 16:1_16:1_18:1_18:1	neg	1399.96	12.73	RQC-6-ddms	Top 1	2.8	Right annotation	12.73	0
CL 16:1_16:1_18:1_18:2	neg	1397.94	12.43	RQC-5-ddms	Top 1	2.9	Right annotation	12.43	0
CL 16:1_16:1_18:1_18:2	neg	1397.95	11.67	QCL_NEG_ID_1	Top 1	2.78	Right annotation	11.67	0
CL 16:1_16:1_18:1_18:2	neg	1397.94	12.43	RQC-4-ddms	Top 1	2.81	Right annotation	12.43	0
CL 16:1_16:1_18:1_18:2	neg	1397.95	11.67	QCL_NEG_ID_1	Top 1	2.8	Right annotation	11.67	0
CL 16:1_16:1_18:1_18:3	neg	1395.93	12.72	RQC-5-ddms	Top 1	2.26	Side chains MS2 fragment missing	12.72	0
CL 16:1_16:1_18:1_18:3	neg	1395.93	12.72	RQC-5-ddms	Top 1	2.21	Side chains MS2 fragment missing	12.18	0.54
CL 16:1_16:1_18:1_18:4	neg	1393.91	12.45	RQC-6-ddms	Top 1	2.58	Side chains MS2 fragment missing	11.9	0.55
CL 16:1_16:1_18:1_20:3	neg	1423.96	12.99	RQC-4-ddms	Top 1	2.63	Side chains MS2 fragment missing	12.66	0.33
CL 16:1_16:1_18:1_20:3	neg	1423.96	11.02	QC-neg-ddms-15	Top 1	2.57	Right annotation	11.02	0
CL 16:1_16:1_18:1_20:3	neg	1423.96	11.73	QCL_NEG_ID_1	Top 1	2.61	Right annotation	11.73	0
CL 16:1_16:1_18:1_20:3	neg	1423.96	13.02	RQC-6-ddms	Top 1	2.58	Right annotation	12.66	0.36
CL 16:1_16:1_18:1_20:3	neg	1423.96	11.13	QC-neg-ddms-15	Top 1	2.3	Right annotation	11.13	0
CL 16:1_16:1_18:1_20:5	neg	1419.93	12.46	RQC-5-ddms	Top 1	2.29	Right annotation	12	0.46
CL 16:1_16:1_18:1_22:4	neg	1449.97	13.12	RQC-5-ddms	Top 1	2.29	Right annotation	12.7	0.42
CL 16:1_16:1_18:1_22:5	neg	1447.96	12.8	RQC-6-ddms	Top 1	2.26	Side chains MS2 fragment missing	12.45	0.35
CL 16:1_16:1_18:1_22:5	neg	1447.96	12.78	RQC-4-ddms	Top 1	2.28	Side chains MS2 fragment missing	12.45	0.33
CL 16:1_16:1_18:2_18:2	neg	1395.93	12.2	RQC-6-ddms	Top 1	2.56	Right annotation	12.2	0
CL 16:1_16:1_18:2_18:2	neg	1395.93	11.37	QCL_NEG_ID_1	Top 1	2.81	Right annotation	11.37	0
CL 16:1_16:1_18:2_18:2	neg	1395.93	12.18	RQC-4-ddms	Top 1	2.56	Right annotation	12.18	0
CL 16:1_16:1_18:2_18:3	neg	1393.91	12.45	RQC-6-ddms	Top 1	2.6	Side chains MS2 fragment missing	11.9	0.55
CL 16:1_16:1_18:2_18:3	neg	1393.91	12.45	RQC-6-ddms	Top 1	2.59	Side chains MS2 fragment missing	11.9	0.55
CL 16:1_16:1_18:2_20:3	neg	1421.94	11.44	QCL_NEG_ID_1	Top 1	2	Right annotation	11.44	0
CL 16:1_16:1_18:2_20:3	neg	1421.95	12.26	RQC-5-ddms	Top 1	2.39	Side chains MS2 fragment missing	12.26	0
CL 16:1_16:1_18:2_20:3	neg	1421.94	12.74	RQC-4-ddms	Top 1	2.29	Side chains MS2 fragment missing	12.25	0.49
CL 16:1_16:1_18:2_20:4	neg	1419.93	11.38	QCL_NEG_ID_2	Top 1	2.26	Right annotation	11.38	0
CL 16:1_16:1_18:2_20:4	neg	1419.93	12.46	RQC-5-ddms	Top 1	2.29	Side chains MS2 fragment missing	12	0.46
CL 16:1_16:1_18:2_20:4	neg	1419.93	12.46	RQC-4-ddms	Top 1	2.29	Right annotation	12	0.46
CL 16:1_16:1_18:2_22:3	neg	1449.98	12.68	RQC-6-ddms	Top 1	2	Right annotation	12.68	0
CL 16:1_16:1_18:2_22:3	neg	1449.97	13.12	RQC-5-ddms	Top 1	2.28	Right annotation	12.7	0.42
CL 16:1_16:1_18:2_22:4	neg	1447.96	11.98	QCL_NEG_ID_2	Top 1	2.25	Right annotation	11.98	0
CL 16:1_16:1_18:2_22:4	neg	1447.96	12.75	RQC-5-ddms	Top 1	2.28	Feature MS2 fragment missing or low intensity	12.45	0.3
CL 16:1_16:1_20:3_20:3	neg	1447.96	12.46	RQC-4-ddms	Top 1	2.02	Right annotation	12.46	0
CL 16:1_16:2_18:0_18:1	neg	1399.96	11.99	QCL_NEG_ID_1	Top 1	2.15	Right annotation	11.99	0
CL 16:1_16:2_18:0_18:1	neg	1399.96	12.73	RQC-6-ddms	Top 1	2.23	Right annotation	12.73	0
CL 16:1_16:2_18:0_18:2	neg	1397.94	12.43	RQC-4-ddms	Top >3	2.17	Right annotation	12.43	0
CL 16:1_16:2_18:1_18:1	neg	1397.94	12.43	RQC-4-ddms	Top 1	2.24	Right annotation	12.43	0
CL 16:1_16:2_18:1_18:2	neg	1395.93	11.37	QCL_NEG_ID_1	Top >3	2.15	Right annotation	11.37	0
CL 16:1_16:2_18:1_18:2	neg	1395.93	12.18	RQC-4-ddms	Top >3	2.18	Right annotation	12.18	0
CL 16:1_16:2_18:1_22:3	neg	1449.97	12.05	QCL_NEG_ID_1	Top 1	2.25	Right annotation	12.05	0
CL 16:1_16:2_18:2_18:2	neg	1393.91	12.45	RQC-6-ddms	Top 1	2.59	Side chains MS2 fragment missing	11.9	0.55
CL 16:1_17:1_17:1_17:1	neg	1385.94	12.6	RQC-5-ddms	Top 1	2.79	Right annotation	12.6	0
CL 16:1_17:1_18:1_18:2	neg	1411.96	12.64	RQC-4-ddms	Top 1	2.82	Right annotation	12.64	0
CL 16:1_17:1_18:1_18:2	neg	1411.96	11.88	QCL_NEG_ID_2	Top 1	2.03	Right annotation	11.88	0
CL 16:1_17:1_18:1_20:3	neg	1437.97	13.17	RQC-5-ddms	Top 1	2.7	Right annotation	13.17	0
CL 16:1_17:1_18:2_18:2	neg	1409.95	11.58	QCL_NEG_ID_2	Top 1	2.05	Right annotation	11.58	0
CL 16:1_17:1_18:2_18:2	neg	1409.95	12.39	RQC-4-ddms	Top 1	2.56	Right annotation	12.39	0
CL 16:1_17:1_18:2_20:3	neg	1435.96	12.93	RQC-5-ddms	Top 1	2.69	Right annotation	12.93	0
CL 16:1_18:0_18:0_18:1	neg	1432.02	13.58	RQC-5-ddms	Top 2	2.8	Right annotation	13.58	0
CL 16:1_18:0_18:0_18:1	neg	1432.03	13.77	RQC-6-ddms	Top 1	2.04	Right annotation	13.77	0
CL 16:1_18:0_18:0_18:1	neg	1432.02	13.58	RQC-5-ddms	Top >3	2.19	Right annotation	13.58	0
CL 16:1_18:0_18:0_18:1	neg	1432.02	13.57	RQC-4-ddms	Top 1	2.01	Right annotation	13.77	0.2
CL 16:1_18:0_18:0_18:1	neg	1432.02	13.75	RQC-4-ddms	Top 1	2.23	Right annotation	13.75	0
CL 16:1_18:0_18:1_18:2	neg	1427.99	12.32	QCL_NEG_ID_1	Top 2	2.32	Right annotation	12.32	0
CL 16:1_18:0_18:1_18:2	neg	1428	13.07	RQC-6-ddms	Top 1	2.73	Right annotation	13.07	0
CL 16:1_18:0_18:1_18:2	neg	1428	11.61	QC-neg-ddms-3	Top 1	2.34	Right annotation	11.61	0
CL 16:1_18:0_18:1_18:2	neg	1428	11.61	QC-neg-ddms-3	Top 1	2.72	Right annotation	11.61	0
CL 16:1_18:0_18:1_18:2	neg	1428	13.24	RQC-6-ddms	Top 1	2.3	Right annotation	13.24	0
CL 16:1_18:0_18:1_18:2	neg	1427.99	11.6	QC-neg-ddms-15	Top 1	2.33	Right annotation	11.6	0
CL 16:1_18:0_18:1_18:2	neg	1428	13.07	RQC-6-ddms	Top 1	2.67	Right annotation	13.24	0.17
CL 16:1_18:0_18:1_18:3	neg	1425.98	12.89	RQC-6-ddms	Top >3	2.16	Right annotation	12.89	0
CL 16:1_18:0_18:1_18:4	neg	1423.96	11.73	QCL_NEG_ID_1	Top 1	2.16	Right annotation	11.73	0
CL 16:1_18:0_18:1_18:4	neg	1423.96	12.67	RQC-4-ddms	Top >3	2.13	Right annotation	12.67	0
CL 16:1_18:0_18:1_19:0	neg	1446.04	13.78	RQC-6-ddms	Top 1	2	Right annotation	13.86	0.08
CL 16:1_18:0_18:1_19:0	neg	1446.04	13.78	RQC-6-ddms	Top 1	2.01	Right annotation	13.86	0.08
CL 16:1_18:0_18:2_18:2	neg	1425.98	12.84	RQC-5-ddms	Top 1	2.23	Right annotation	12.84	0
CL 16:1_18:0_18:2_18:2	neg	1425.98	12.84	RQC-5-ddms	Top >3	2.15	Right annotation	12.84	0
CL 16:1_18:0_18:2_18:2	neg	1425.97	12.01	QCL_NEG_ID_1	Top 1	2.24	Right annotation	12.01	0
CL 16:1_18:0_18:2_18:3	neg	1423.96	12.47	RQC-5-ddms	Top 3	2.22	Right annotation	12.6	0.13
CL 16:1_18:0_18:2_18:3	neg	1423.96	12.67	RQC-4-ddms	Top >3	2.14	Right annotation	12.67	0
CL 16:1_18:0_18:2_20:3	neg	1451.99	12.98	RQC-4-ddms	Top 1	2.59	Right annotation	12.98	0
CL 16:1_18:0_18:2_20:3	neg	1452	13	RQC-6-ddms	Top 1	2.41	Right annotation	13	0
CL 16:1_18:0_18:2_20:4	neg	1449.97	12.05	QCL_NEG_ID_1	Top 1	2.66	Right annotation	12.05	0
CL 16:1_18:1_18:1_18:1	neg	1428	11.61	QC-neg-ddms-3	Top 1	2.83	Right annotation	11.61	0
CL 16:1_18:1_18:1_18:1	neg	1427.99	12.44	QCL_NEG_ID_1	Top 1	2.24	Right annotation	12.44	0
CL 16:1_18:1_18:1_18:1	neg	1427.99	13.23	RQC-5-ddms	Top 1	2.81	Right annotation	13.23	0
CL 16:1_18:1_18:1_18:1	neg	1427.99	12.32	QCL_NEG_ID_1	Top 1	2.41	Right annotation	12.32	0
CL 16:1_18:1_18:1_18:1	neg	1427.99	11.6	QC-neg-ddms-15	Top 1	2.83	Right annotation	11.6	0
CL 16:1_18:1_18:1_18:2	neg	1425.98	12.84	RQC-5-ddms	Top 1	3.01	Right annotation	12.84	0
CL 16:1_18:1_18:1_18:2	neg	1425.97	12.01	QCL_NEG_ID_1	Top 2	2.76	Right annotation	12.2	0.19
CL 16:1_18:1_18:1_18:2	neg	1425.98	11.31	QC-neg-ddms-3	Top 1	2.84	Right annotation	11.31	0
CL 16:1_18:1_18:1_18:2	neg	1425.97	12.01	QCL_NEG_ID_1	Top 1	2.79	Right annotation	12.01	0
CL 16:1_18:1_18:1_18:2	neg	1425.98	12.87	RQC-4-ddms	Top 1	2.81	Right annotation	12.87	0
CL 16:1_18:1_18:1_18:3	neg	1423.96	12.67	RQC-4-ddms	Top 1	2.79	Right annotation	12.67	0
CL 16:1_18:1_18:1_18:3	neg	1423.97	11.14	QC-neg-ddms-3	Top 1	2.3	Right annotation	11.14	0
CL 16:1_18:1_18:1_18:3	neg	1423.96	12.99	RQC-4-ddms	Top 1	2.65	Side chains MS2 fragment missing	12.66	0.33
CL 16:1_18:1_18:1_18:3	neg	1423.96	11.02	QC-neg-ddms-15	Top 1	2.67	Right annotation	11.02	0
CL 16:1_18:1_18:1_18:3	neg	1423.96	11.73	QCL_NEG_ID_1	Top 1	2.61	Right annotation	11.73	0
CL 16:1_18:1_18:1_18:4	neg	1421.94	12.74	RQC-4-ddms	Top 1	2.29	Side chains MS2 fragment missing	12.25	0.49
CL 16:1_18:1_18:1_18:5	neg	1419.93	12.46	RQC-5-ddms	Top 1	2.29	Right annotation	12	0.46
CL 16:1_18:1_18:1_18:5	neg	1419.93	12.46	RQC-4-ddms	Top 1	2.29	Side chains MS2 fragment missing	12	0.46
CL 16:1_18:1_18:1_20:3	neg	1451.99	12.98	RQC-4-ddms	Top 1	2.79	Right annotation	12.98	0
CL 16:1_18:1_18:1_20:3	neg	1451.99	12.98	RQC-4-ddms	Top >3	2.17	Right annotation	12.98	0
CL 16:1_18:1_18:1_20:4	neg	1449.97	12.05	QCL_NEG_ID_1	Top 2	2.06	Right annotation	12.05	0
CL 16:1_18:1_18:1_20:4	neg	1449.97	12.05	QCL_NEG_ID_1	Top 1	2.04	Right annotation	12.05	0
CL 16:1_18:1_18:1_20:5	neg	1447.96	12.78	RQC-4-ddms	Top 1	2.28	Side chains MS2 fragment missing	12.45	0.33
CL 16:1_18:1_18:1_20:5	neg	1447.96	12.75	RQC-5-ddms	Top 1	2.28	Feature MS2 fragment missing or low intensity	12.45	0.3
CL 16:1_18:1_18:1_22:3	neg	1480.02	12.55	QCL_NEG_ID_1	Top 1	2.2	Right annotation	12.55	0
CL 16:1_18:1_18:2_18:2	neg	1423.96	12.48	RQC-6-ddms	Top 1	2.54	Right annotation	12.48	0
CL 16:1_18:1_18:2_18:2	neg	1423.97	11.14	QC-neg-ddms-3	Top 1	2.85	Right annotation	11.14	0
CL 16:1_18:1_18:2_18:2	neg	1423.96	11.73	QCL_NEG_ID_1	Top 1	2.8	Right annotation	11.73	0
CL 16:1_18:1_18:2_18:2	neg	1423.96	11.77	QCL_NEG_ID_1	Top 1	2.16	Right annotation	11.77	0
CL 16:1_18:1_18:2_18:2	neg	1423.96	11.13	QC-neg-ddms-15	Top 1	2.85	Right annotation	11.13	0
CL 16:1_18:1_18:2_18:2	neg	1423.96	12.48	RQC-6-ddms	Top 1	2.57	Right annotation	12.66	0.18
CL 16:1_18:1_18:2_18:3	neg	1421.94	12.74	RQC-4-ddms	Top 1	2.71	Right annotation	12.25	0.49
CL 16:1_18:1_18:2_18:4	neg	1419.93	12.46	RQC-4-ddms	Top 1	2.72	Side chains MS2 fragment missing	12	0.46
CL 16:1_18:1_18:2_18:4	neg	1419.93	12.46	RQC-4-ddms	Top 1	2.72	Right annotation	12	0.46
CL 16:1_18:1_18:2_18:4	neg	1419.93	12.46	RQC-5-ddms	Top 1	2.65	Right annotation	12	0.46
CL 16:1_18:1_18:2_20:3	neg	1449.98	12.68	RQC-6-ddms	Top 1	2.51	Right annotation	12.68	0
CL 16:1_18:1_18:2_20:3	neg	1449.97	12.05	QCL_NEG_ID_1	Top 3	2.03	Right annotation	12.05	0
CL 16:1_18:1_18:2_20:3	neg	1449.98	12.68	RQC-6-ddms	Top 1	2.57	Right annotation	12.68	0
CL 16:1_18:1_18:2_20:4	neg	1447.96	12.78	RQC-4-ddms	Top 1	2.71	Right annotation	12.45	0.33
CL 16:1_18:1_18:2_20:4	neg	1447.96	11.75	QCL_NEG_ID_2	Top 1	2.05	Right annotation	11.75	0
CL 16:1_18:1_18:2_20:4	neg	1447.96	12.75	RQC-5-ddms	Top 1	2.7	Side chains MS2 fragment missing	12.45	0.3
CL 16:1_18:1_18:2_22:4	neg	1475.99	12.77	RQC-5-ddms	Top >3	2.18	Right annotation	12.77	0
CL 16:1_18:1_18:2_22:4	neg	1475.99	12.77	RQC-5-ddms	Top 1	2.66	Right annotation	13.07	0.3
CL 16:1_18:1_18:3_18:3	neg	1419.93	12.46	RQC-5-ddms	Top 1	2.29	Right annotation	12	0.46
CL 16:1_18:1_18:3_18:3	neg	1419.93	12.46	RQC-4-ddms	Top 1	2.29	Side chains MS2 fragment missing	12	0.46
CL 16:1_18:1_18:3_20:3	neg	1447.96	12.46	RQC-4-ddms	Top 1	2.03	Right annotation	12.46	0
CL 16:1_18:1_20:3_20:3	neg	1475.99	12.77	RQC-4-ddms	Top 1	2.05	Right annotation	13.07	0.3
CL 16:1_18:1_20:3_20:3	neg	1475.99	12.77	RQC-5-ddms	Top >3	2.14	Right annotation	12.77	0
CL 16:1_18:2_18:2_18:2	neg	1421.94	12.72	RQC-5-ddms	Top 1	2.81	Right annotation	12.72	0
CL 16:1_18:2_18:2_18:2	neg	1421.94	11.44	QCL_NEG_ID_1	Top 1	2.56	Right annotation	11.44	0
CL 16:1_18:2_18:2_18:3	neg	1419.93	11.38	QCL_NEG_ID_2	Top 1	2.26	Right annotation	11.38	0
CL 16:1_18:2_18:2_18:3	neg	1419.93	12.48	RQC-6-ddms	Top 1	2.28	Right annotation	12	0.48
CL 16:1_18:2_18:2_18:3	neg	1419.93	11.38	QCL_NEG_ID_2	Top 1	2.16	Right annotation	11.38	0
CL 16:1_18:2_18:2_18:3	neg	1419.93	12.46	RQC-4-ddms	Top 1	2.29	Side chains MS2 fragment missing	12	0.46
CL 16:1_18:2_18:2_20:3	neg	1447.96	12.8	RQC-6-ddms	Top 1	2.27	Right annotation	12.8	0
CL 16:1_18:2_18:2_20:3	neg	1447.96	12.29	RQC-5-ddms	Top 1	2.36	Right annotation	12.45	0.16
CL 16:1_18:2_18:2_20:3	neg	1447.96	11.98	QCL_NEG_ID_2	Top 1	2.25	Right annotation	11.98	0
CL 16:2_16:2_18:1_18:2	neg	1393.91	12.45	RQC-6-ddms	Top 1	2.2	Right annotation	11.9	0.55
CL 16:2_16:2_18:1_18:2	neg	1393.91	12.45	RQC-6-ddms	Top 1	2.28	Right annotation	11.9	0.55
CL 16:2_18:0_18:1_18:2	neg	1425.98	12.87	RQC-4-ddms	Top 1	2.26	Right annotation	12.87	0
CL 16:2_18:0_18:1_18:2	neg	1425.97	12.01	QCL_NEG_ID_1	Top >3	2.14	Right annotation	12.01	0
CL 16:2_18:1_18:1_18:2	neg	1423.96	11.13	QC-neg-ddms-15	Top 1	2.3	Right annotation	11.13	0
CL 16:2_18:1_18:1_18:2	neg	1423.96	12.47	RQC-4-ddms	Top 1	2.64	Right annotation	12.66	0.19
CL 16:2_18:1_18:1_18:2	neg	1423.96	12.47	RQC-5-ddms	Top 1	2.63	Right annotation	12.66	0.19
CL 16:2_18:1_18:1_18:2	neg	1423.96	11.02	QC-neg-ddms-15	Top 1	2.56	Right annotation	11.02	0
CL 16:2_18:2_18:2_18:2	neg	1419.93	11.12	QCL_NEG_ID_3	Top 1	2.03	Right annotation	11.4	0.28
CL 17:0_18:0_18:1_18:1	neg	1446.04	13.78	RQC-6-ddms	Top 1	2.54	Right annotation	13.78	0
CL 17:0_18:1_18:1_18:1	neg	1444.03	13.56	RQC-6-ddms	Top 1	2.56	Right annotation	13.56	0
CL 17:1_18:1_18:1_18:1	neg	1442.01	13.37	RQC-5-ddms	Top 1	2.79	Right annotation	13.37	0
CL 17:1_18:1_18:1_18:1	neg	1442.01	11.8	QC-neg-ddms-15	Top 1	2.85	Right annotation	11.8	0
CL 17:1_18:1_18:1_18:2	neg	1439.99	12.24	QCL_NEG_ID_2	Top 1	2.05	Right annotation	12.24	0
CL 17:1_18:1_18:1_18:2	neg	1440	11.62	QC-neg-ddms-3	Top 1	2.82	Right annotation	11.62	0
CL 17:1_18:1_18:1_18:2	neg	1440	12.95	RQC-6-ddms	Top 1	2.82	Right annotation	12.95	0
CL 17:1_18:1_18:1_20:3	neg	1466.01	11.57	QC-neg-ddms-3	Top 1	2.67	Right annotation	11.57	0
CL 17:1_18:1_18:1_20:3	neg	1466.01	13.15	RQC-4-ddms	Top 1	2.78	Right annotation	13.15	0
CL 17:1_18:1_18:2_18:2	neg	1437.97	13.17	RQC-4-ddms	Top 1	2.68	Right annotation	13.17	0
CL 17:1_18:1_18:2_18:2	neg	1437.98	11.96	QCL_NEG_ID_1	Top 1	2.8	Right annotation	11.96	0
CL 17:1_18:2_18:2_20:3	neg	1461.97	12.96	RQC-5-ddms	Top 1	2.66	Right annotation	12.96	0
CL 18:0_18:0_18:1_18:1	neg	1460.06	13.91	RQC-6-ddms	Top 1	2.56	Right annotation	13.91	0
CL 18:0_18:0_18:1_18:1	neg	1460.06	13.86	RQC-5-ddms	Top 1	3.03	Right annotation	13.86	0
CL 18:0_18:0_18:1_18:1	neg	1460.06	13.86	RQC-5-ddms	Top 1	2.81	Right annotation	13.86	0
CL 18:0_18:0_18:1_18:1	neg	1460.06	13.86	RQC-5-ddms	Top 1	2.45	Right annotation	13.86	0
CL 18:0_18:0_18:1_18:1	neg	1460.06	13.86	RQC-5-ddms	Top 1	2.82	Right annotation	13.86	0
CL 18:0_18:0_18:1_18:2	neg	1458.04	13.73	RQC-6-ddms	Top 1	2	Right annotation	13.73	0
CL 18:0_18:0_18:1_18:2	neg	1458.04	13.68	RQC-5-ddms	Top 1	2.02	Right annotation	13.68	0
CL 18:0_18:0_18:1_18:3	neg	1456.03	13.56	RQC-6-ddms	Top 1	2.27	Right annotation	13.56	0
CL 18:0_18:0_18:1_18:4	neg	1454.01	13.35	RQC-6-ddms	Top 1	2.65	Right annotation	13.35	0
CL 18:0_18:0_18:1_18:4	neg	1454.01	13.73	RQC-4-ddms	Top 1	2.59	Right annotation	13.26	0.47
CL 18:0_18:0_18:1_20:4	neg	1482.04	13.92	RQC-6-ddms	Top 1	2.64	Side chains MS2 fragment missing	13.92	0
CL 18:0_18:0_18:1_20:4	neg	1482.04	13.9	RQC-5-ddms	Top 1	2.63	Side chains MS2 fragment missing	13.9	0
CL 18:0_18:0_18:1_20:5	neg	1480.02	13.65	RQC-5-ddms	Top 1	2.67	Right annotation	13.65	0
CL 18:0_18:0_18:1_20:5	neg	1480.02	13.65	RQC-5-ddms	Top 1	2.67	Side chains MS2 fragment missing	13.65	0
CL 18:0_18:0_18:1_22:5	neg	1508.06	13.62	RQC-6-ddms	Top 1	2.35	Right annotation	14.2	0.58
CL 18:0_18:0_18:1_22:6	neg	1506.04	13.42	RQC-4-ddms	Top 1	2.61	Side chains MS2 fragment missing	13.85	0.43
CL 18:0_18:0_18:2_18:2	neg	1456.03	13.56	RQC-6-ddms	Top 3	2.43	Right annotation	13.56	0
CL 18:0_18:0_18:2_18:3	neg	1454.01	12.38	QCL_NEG_ID_1	Top 1	2.58	Right annotation	12.38	0
CL 18:0_18:0_18:2_20:3	neg	1482.04	13.46	RQC-6-ddms	Top 1	2.04	Right annotation	13.9	0.44
CL 18:0_18:1_18:1_18:1	neg	1458.04	13.68	RQC-5-ddms	Top 1	2.77	Right annotation	13.68	0
CL 18:0_18:1_18:1_18:1	neg	1458.04	13.68	RQC-5-ddms	Top 1	2.56	Right annotation	13.68	0
CL 18:0_18:1_18:1_18:1	neg	1458.04	13.73	RQC-6-ddms	Top 1	2.56	Right annotation	13.73	0
CL 18:0_18:1_18:1_18:2	neg	1456.03	13.56	RQC-6-ddms	Top 1	2.27	Right annotation	13.56	0
CL 18:0_18:1_18:1_18:2	neg	1456.03	13.56	RQC-6-ddms	Top 2	2.68	Right annotation	13.56	0
CL 18:0_18:1_18:1_18:3	neg	1454.01	13.74	RQC-6-ddms	Top 1	2.6	Right annotation	13.26	0.48
CL 18:0_18:1_18:1_18:3	neg	1454.01	13.73	RQC-4-ddms	Top 1	2.59	Side chains MS2 fragment missing	13.26	0.47
CL 18:0_18:1_18:1_18:3	neg	1454.01	12.38	QCL_NEG_ID_1	Top >3	2.18	Right annotation	12.38	0
CL 18:0_18:1_18:1_20:3	neg	1482.04	13.92	RQC-6-ddms	Top 1	2.64	Side chains MS2 fragment missing	13.92	0
CL 18:0_18:1_18:1_20:4	neg	1480.02	13.7	RQC-6-ddms	Top 1	2.66	Right annotation	13.7	0
CL 18:0_18:1_18:1_20:4	neg	1480.02	12.55	QCL_NEG_ID_1	Top 1	2.2	Right annotation	12.55	0
CL 18:0_18:1_18:1_20:4	neg	1480.02	13.65	RQC-5-ddms	Top 1	2.67	Right annotation	13.65	0
CL 18:0_18:1_18:1_22:4	neg	1508.06	13.62	RQC-6-ddms	Top 1	2.35	Right annotation	14.2	0.58
CL 18:0_18:1_18:1_22:4	neg	1508.06	13.62	RQC-6-ddms	Top 1	2.19	Right annotation	14.2	0.58
CL 18:0_18:1_18:1_22:5	neg	1506.04	13.42	RQC-4-ddms	Top 1	2.61	Side chains MS2 fragment missing	13.85	0.43
CL 18:0_18:1_18:2_18:2	neg	1454.01	12.38	QCL_NEG_ID_1	Top 1	2.64	Right annotation	12.38	0
CL 18:0_18:1_18:2_18:2	neg	1454.01	13.15	RQC-4-ddms	Top 1	2.35	Right annotation	13.15	0
CL 18:0_18:1_18:2_18:2	neg	1454.01	12.38	QCL_NEG_ID_1	Top 2	2.81	Right annotation	12.38	0
CL 18:0_18:1_18:2_18:2	neg	1454.01	13.17	RQC-6-ddms	Top 1	2.47	Right annotation	13.17	0
CL 18:0_18:1_18:2_18:3	neg	1451.99	12.3	QCL_NEG_ID_1	Top 3	2.2	Right annotation	12.3	0
CL 18:0_18:1_18:2_18:3	neg	1451.99	12.98	RQC-4-ddms	Top >3	2.24	Right annotation	12.98	0
CL 18:0_18:1_18:2_20:3	neg	1480.03	13.21	RQC-6-ddms	Top 1	2.41	Right annotation	13.21	0
CL 18:0_18:1_18:2_20:3	neg	1480.01	12.13	QCL_NEG_ID_1	Top 1	2.55	Right annotation	12.5	0.37
CL 18:0_18:1_18:2_20:3	neg	1480.02	13.2	RQC-5-ddms	Top 1	2.06	Right annotation	13.65	0.45
CL 18:0_18:1_18:2_20:3	neg	1480.01	12.13	QCL_NEG_ID_1	Top 1	2.61	Right annotation	12.5	0.37
CL 18:0_18:1_18:2_20:3	neg	1480.02	13.23	RQC-4-ddms	Top 1	2.56	Right annotation	13.65	0.42
CL 18:0_18:1_18:2_20:4	neg	1478.01	12.33	QCL_NEG_ID_1	Top 1	2.06	Right annotation	12.33	0
CL 18:0_18:1_18:2_20:4	neg	1478.01	12.33	QCL_NEG_ID_1	Top 1	2.07	Right annotation	12.33	0
CL 18:0_18:1_18:2_22:3	neg	1508.06	12.08	QC-neg-ddms-15	Top 1	2.58	Right annotation	12.08	0
CL 18:0_18:1_20:3_20:3	neg	1506.04	13.42	RQC-4-ddms	Top 1	2.56	Side chains MS2 fragment missing	13.85	0.43
CL 18:0_18:1_20:3_20:3	neg	1506.04	13.42	RQC-4-ddms	Top 1	2.61	Side chains MS2 fragment missing	13.85	0.43
CL 18:1_18:1_18:1_18:1	neg	1456.02	12.68	QCL_NEG_ID_1	Top 1	2.82	Right annotation	12.68	0
CL 18:1_18:1_18:1_18:1	neg	1456.03	12.05	QC-neg-ddms-3	Top 1	2.85	Right annotation	12.05	0
CL 18:1_18:1_18:1_18:1	neg	1456.03	13.56	RQC-6-ddms	Top 1	3	Right annotation	13.56	0
CL 18:1_18:1_18:1_18:2	neg	1454.01	12.38	QCL_NEG_ID_1	Top 1	3.01	Right annotation	12.38	0
CL 18:1_18:1_18:1_18:2	neg	1454.01	13.17	RQC-6-ddms	Top 1	2.92	Right annotation	13.17	0
CL 18:1_18:1_18:1_18:2	neg	1454.01	11.77	QC-neg-ddms-3	Top 1	2.85	Right annotation	11.77	0
CL 18:1_18:1_18:1_18:3	neg	1451.99	13.53	RQC-5-ddms	Top 1	2.51	Right annotation	12.99	0.54
CL 18:1_18:1_18:1_20:3	neg	1480.02	13.23	RQC-4-ddms	Top 1	2.82	Right annotation	13.23	0
CL 18:1_18:1_18:1_20:3	neg	1480.02	12.55	QCL_NEG_ID_1	Top 1	2.78	Right annotation	12.55	0
CL 18:1_18:1_18:1_20:4	neg	1478.01	13.49	RQC-6-ddms	Top 1	2.58	Right annotation	13.49	0
CL 18:1_18:1_18:1_20:4	neg	1478	12.71	QCL_NEG_ID_1	Top 1	2.57	Right annotation	12.71	0
CL 18:1_18:1_18:1_22:3	neg	1508.06	12.08	QC-neg-ddms-15	Top 1	2.57	Right annotation	12.08	0
CL 18:1_18:1_18:1_22:5	neg	1504.02	12.52	QCL_NEG_ID_2	Top 1	2.57	Right annotation	12.52	0
CL 18:1_18:1_18:1_22:6	neg	1502.01	12.26	QCL_NEG_ID_1	Top 1	2.03	Right annotation	12.26	0
CL 18:1_18:1_18:2_18:2	neg	1451.99	12.98	RQC-4-ddms	Top 1	2.77	Right annotation	12.98	0
CL 18:1_18:1_18:2_18:2	neg	1451.99	12.3	QCL_NEG_ID_1	Top 1	2.79	Right annotation	12.3	0
CL 18:1_18:1_18:2_18:2	neg	1451.99	11.46	QC-neg-ddms-15	Top 1	2.82	Right annotation	11.46	0
CL 18:1_18:1_18:2_18:2	neg	1451.99	11.35	QC-neg-ddms-15	Top 1	2.83	Right annotation	11.35	0
CL 18:1_18:1_18:2_18:2	neg	1451.99	13.52	RQC-4-ddms	Top 1	2.78	Right annotation	12.99	0.53
CL 18:1_18:1_18:2_18:2	neg	1451.99	12.3	QCL_NEG_ID_1	Top 1	2.56	Right annotation	12.3	0
CL 18:1_18:1_18:2_18:3	neg	1449.98	11.16	QC-neg-ddms-15	Top 1	2.08	Right annotation	11.16	0
CL 18:1_18:1_18:2_18:3	neg	1449.98	12.7	RQC-5-ddms	Top 1	2.05	Right annotation	12.7	0
CL 18:1_18:1_18:2_18:3	neg	1449.97	13.12	RQC-5-ddms	Top 1	2.29	Right annotation	12.7	0.42
CL 18:1_18:1_18:2_18:4	neg	1447.96	12.78	RQC-4-ddms	Top 1	2.28	Side chains MS2 fragment missing	12.45	0.33
CL 18:1_18:1_18:2_18:4	neg	1447.96	12.8	RQC-6-ddms	Top 1	2.27	Right annotation	12.45	0.35
CL 18:1_18:1_18:2_18:4	neg	1447.96	11.98	QCL_NEG_ID_2	Top 1	2.26	Right annotation	11.98	0
CL 18:1_18:1_18:2_20:2	neg	1480.01	12.13	QCL_NEG_ID_1	Top 1	2.36	Right annotation	12.5	0.37
CL 18:1_18:1_18:2_20:2	neg	1480.03	11.69	QC-neg-ddms-3	Top 1	2.83	Right annotation	11.69	0
CL 18:1_18:1_18:2_20:2	neg	1480.02	13.23	RQC-4-ddms	Top 1	2.2	Right annotation	13.23	0
CL 18:1_18:1_18:2_20:3	neg	1478.01	11.5	QC-neg-ddms-3	Top 1	2.08	Right annotation	11.5	0
CL 18:1_18:1_18:2_20:3	neg	1478.01	13.01	RQC-4-ddms	Top 1	2.56	Right annotation	13.01	0
CL 18:1_18:1_18:2_20:3	neg	1478.01	13.02	RQC-5-ddms	Top 1	2.44	Right annotation	13.48	0.46
CL 18:1_18:1_18:2_20:4	neg	1475.99	12.32	QCL_NEG_ID_2	Top 1	2.27	Right annotation	11.9	0.42
CL 18:1_18:1_18:2_20:4	neg	1475.99	13.23	RQC-5-ddms	Top 1	2.66	Right annotation	13.23	0
CL 18:1_18:1_18:2_20:4	neg	1475.99	13.22	RQC-4-ddms	Top 1	2.67	Side chains MS2 fragment missing	13.07	0.15
CL 18:1_18:1_18:3_18:3	neg	1447.96	12.46	RQC-4-ddms	Top 1	2.02	Right annotation	12.46	0
CL 18:1_18:1_20:3_20:3	neg	1504.02	12.52	QCL_NEG_ID_2	Top 1	2.57	Right annotation	12.52	0
CL 18:1_18:1_20:3_20:3	neg	1504.02	13.09	RQC-5-ddms	Top 1	2.5	Right annotation	13.09	0
CL 18:1_18:1_20:3_20:3	neg	1504.02	13.09	RQC-5-ddms	Top 1	2.55	Right annotation	13.6	0.51
CL 18:1_18:1_20:3_20:3	neg	1504.02	12.52	QCL_NEG_ID_2	Top 1	2.56	Right annotation	12.52	0
CL 18:1_18:1_20:3_22:6	neg	1526	11.96	QCL_NEG_ID_3	Top 1	2.09	Right annotation	11.96	0
CL 18:1_18:1_20:4_20:4	neg	1499.99	12.04	QCL_NEG_ID_2	Top 1	2.23	Right annotation	12.04	0
CL 18:1_18:1_20:4_22:6	neg	1523.99	11.85	QCL_NEG_ID_1	Top 2	2.12	Right annotation	11.85	0
CL 18:1_18:1_22:6_22:6	neg	1547.99	11.7	QCL_NEG_ID_1	Top 1	2.25	Right annotation	11.7	0
CL 18:1_18:2_18:2_18:2	neg	1449.97	13.12	RQC-5-ddms	Top 1	2.83	Right annotation	13.12	0
CL 18:1_18:2_18:2_18:2	neg	1449.98	11.16	QC-neg-ddms-3	Top 1	2.09	Right annotation	11.16	0
CL 18:1_18:2_18:2_18:2	neg	1449.98	12.21	QCL_NEG_ID_1	Top 1	2.08	Right annotation	12.21	0
CL 18:1_18:2_18:2_18:3	neg	1447.96	12.46	RQC-4-ddms	Top 1	2.03	Right annotation	12.46	0
CL 18:1_18:2_18:2_18:3	neg	1447.96	11.98	QCL_NEG_ID_2	Top 1	2.26	Right annotation	11.98	0
CL 18:1_18:2_18:2_18:3	neg	1447.96	12.78	RQC-4-ddms	Top 1	2.28	Side chains MS2 fragment missing	12.45	0.33
CL 18:1_18:2_18:2_18:3	neg	1447.96	11.98	QCL_NEG_ID_2	Top 2	2.1	Right annotation	11.98	0
CL 18:1_18:2_18:2_20:3	neg	1475.99	11.88	QCL_NEG_ID_1	Top 1	2.07	Right annotation	11.88	0
CL 18:1_18:2_18:2_20:3	neg	1475.99	13.22	RQC-4-ddms	Top 1	2.67	Right annotation	13.22	0
CL 18:1_18:2_18:2_20:3	neg	1475.99	13.22	RQC-4-ddms	Top 1	2.67	Side chains MS2 fragment missing	13.07	0.15
CL 18:1_18:2_18:2_20:3	neg	1475.99	12.32	QCL_NEG_ID_2	Top 1	2.27	Right annotation	11.9	0.42
CL 18:1_18:2_18:2_20:4	neg	1473.98	11.95	QCL_NEG_ID_1	Top 1	2.09	Right annotation	11.95	0
CL 18:1_18:2_20:3_20:3	neg	1502	12.05	QCL_NEG_ID_1	Top 1	2.09	Right annotation	12.05	0
CL 18:1_18:2_20:4_22:6	neg	1521.98	11.61	QCL_NEG_ID_1	Top 1	2.11	Right annotation	11.61	0
CL 18:1_18:2_22:6_22:6	neg	1545.98	10.8	QC-neg-ddms-15	Top 1	2.02	Right annotation	10.8	0
CL 18:1_20:3_20:4_20:4	neg	1523.99	11.85	QCL_NEG_ID_1	Top 1	2.13	Right annotation	11.85	0
CL 18:1_20:4_22:6_22:6	neg	1569.98	11.31	QCL_NEG_ID_3	Top 2	2.02	Right annotation	11.31	0
CL 18:1_20:4_22:6_22:6	neg	1569.98	11.31	QCL_NEG_ID_3	Top 1	2.24	Right annotation	11.31	0
CL 18:2_18:2_18:2_18:2	neg	1447.96	12.78	RQC-4-ddms	Top 1	2.81	Right annotation	12.78	0
CL 18:2_18:2_18:2_18:2	neg	1447.97	11.38	QC-neg-ddms-3	Top 1	2.1	Right annotation	11	0.38
CL 18:2_18:2_18:2_18:2	neg	1447.96	11.98	QCL_NEG_ID_2	Top 1	2.32	Right annotation	11.98	0
CL 18:2_18:2_18:2_20:4	neg	1471.96	11.47	QCL_NEG_ID_1	Top 1	2.14	Right annotation	11.47	0
CoQ10	pos	863.692	12.59	QCL_POS_ID_3	Top 1	2.24	Right annotation	12.59	0
CoQ10	pos	863.692	11.47	QC-pos-ddms-2	Top 1	2.24	Right annotation	11.47	0
CoQ7	pos	659.504	11.83	QCL_POS_ID_1	Top 1	2.11	Right annotation	11.83	0
CoQ8	pos	727.564	10.76	QCL_POS_ID_1	Top 1	2.26	Right annotation	10.76	0
CoQ9	pos	795.63	11.77	QCL_POS_ID_1	Top 1	2.24	Right annotation	11.77	0
DG 16:0_18:0	pos	614.572	10.7	RQC-1-ddms	Top 1	2.14	Right annotation	10.7	0
DG 16:0_18:1	pos	612.556	10.13	ID_01 pos	Top 1	2.03	Right annotation	9.7	0.43
DG 16:0_18:1	pos	612.557	10.04	RQC-2-ddms	Top 1	2.29	Right annotation	10.04	0
DG 16:0_18:2	pos	610.541	8	QC-pos-ddms-2	Top 1	2.61	Right annotation	8	0
DG 16:0_18:2	pos	610.54	9.39	ID_02 pos	Top 1	2.17	Feature MS2 fragment missing or low intensity	9.39	0
DG 16:0_20:1	pos	640.588	9.42	QC-pos-ddms-2	Top 1	2.02	Right annotation	9.42	0
DG 16:0_20:3	pos	636.557	8.2	QC-pos-ddms-2	Top 1	2.04	Right annotation	8.2	0
DG 16:0_22:5	pos	660.556	7.88	QC-pos-ddms-14	Top 1	2.1	Right annotation	7.88	0
DG 16:0_22:6	pos	658.541	7.75	QC-pos-ddms-2	Top 1	2.2	Right annotation	7.75	0
DG 16:0_24:6	pos	686.572	8.19	QC-pos-ddms-2	Top 1	2.02	Right annotation	8.19	0
DG 16:1_18:1	pos	610.541	8	QC-pos-ddms-2	Top 2	2.19	Right annotation	8	0
DG 16:1_18:2	pos	608.525	8.72	ID_01 pos	Top 1	2.08	Right annotation	8.72	0
DG 16:5_19:6	pos	606.421	1.41	ID_01 pos	Top 1	2.51	Right annotation	1.41	0
DG 17:5_19:6	pos	620.437	1.51	ID_01 pos	Top 1	2.51	Right annotation	1.51	0
DG 17:6_18:5	pos	606.421	1.41	ID_01 pos	Top 1	2.52	Right annotation	1.41	0
DG 17:6_19:5	pos	620.437	1.51	ID_02 pos	Top 1	2.51	Feature MS2 fragment missing or low intensity	1.51	0
DG 18:0	pos	395.276	3.68	QCL_POS_ID_1	Top 1	2.88	Right annotation	3.68	0
DG 18:0_18:1	pos	640.588	10.8	RQC-1-ddms	Top 1	2.15	Right annotation	10.8	0
DG 18:0_18:1	pos	640.587	10.76	ID_01 pos	Top 1	2.04	Right annotation	10.76	0
DG 18:0_18:1	pos	640.588	9.42	QC-pos-ddms-2	Top 1	2.1	Right annotation	9.42	0
DG 18:0_18:2	pos	638.572	8.87	QC-pos-ddms-2	Top 1	2.59	Right annotation	8.87	0
DG 18:0_18:2	pos	638.572	8.87	QC-pos-ddms-2	Top 1	2.06	Right annotation	8.87	0
DG 18:0_20:3	pos	664.588	10.43	RQC-1-ddms	Top 1	2.07	Right annotation	10.43	0
DG 18:0_20:5	pos	660.556	8.09	QC-pos-ddms-14	Top 1	2.04	Right annotation	8.09	0
DG 18:0_22:4	pos	690.602	10.5	QCL_POS_ID_1	Top 1	2.06	Right annotation	10.5	0
DG 18:0_22:5	pos	688.587	10.13	RQC-2-ddms	Top 1	2.08	Right annotation	10.13	0
DG 18:0_22:5	pos	688.586	8.72	QC-pos-ddms-2	Top 1	2.09	Right annotation	8.72	0
DG 18:0_22:6	pos	686.572	7.6	QC-pos-ddms-2	Top 1	2.11	Right annotation	8	0.4
DG 18:1_18:1	pos	638.572	10.19	RQC-1-ddms	Top 1	2.17	Right annotation	10.19	0
DG 18:1_18:1	pos	638.572	8.76	QC-pos-ddms-2	Top 1	2.13	Right annotation	8.76	0
DG 18:1_18:1	pos	638.572	10.3	ID_02 pos	Top 1	2.1	Feature MS2 fragment missing or low intensity	10.3	0
DG 18:1_18:2	pos	636.556	9.52	ID_02 pos	Top 1	2.25	Feature MS2 fragment missing or low intensity	9.52	0
DG 18:1_18:2	pos	636.557	8.15	QC-pos-ddms-14	Top 1	2.1	Right annotation	8.15	0
DG 18:1_18:2	pos	636.556	9.52	ID_01 pos	Top 1	2.1	Right annotation	9.1	0.42
DG 18:1_18:3	pos	634.54	9.01	ID_01 pos	Top 1	2.05	Right annotation	9.01	0
DG 18:1_20:3	pos	662.572	8.3	QC-pos-ddms-2	Top 1	2.06	Right annotation	8.3	0
DG 18:1_20:4	pos	660.556	8.07	QC-pos-ddms-2	Top 1	2.08	Right annotation	8.07	0
DG 18:1_20:5	pos	658.541	7.44	QC-pos-ddms-2	Top 1	2.07	Right annotation	7.44	0
DG 18:1_22:4	pos	688.588	10.01	ID_01 pos	Top 1	2.04	Right annotation	10.01	0
DG 18:1_22:5	pos	686.572	8.02	QC-pos-ddms-14	Top 1	2.06	Right annotation	8.02	0
DG 18:1_24:0	pos	724.682	12.69	RQC-2-ddms	Top 1	2.07	Right annotation	12.69	0
DG 18:1_24:0	pos	724.682	12.69	RQC-2-ddms	Top 1	2.15	Right annotation	12.69	0
DG 18:2_18:2	pos	634.54	8.87	ID_01 pos	Top 1	2.11	Right annotation	8.87	0
DG 18:5_18:6	pos	620.437	1.51	ID_01 pos	Top 1	2.51	Right annotation	1.51	0
DG 18:5_19:6	pos	634.453	1.6	ID_01 pos	Top 1	2.49	Right annotation	1.6	0
DG 18:5_21:6	pos	662.484	1.96	ID_01 pos	Top 1	2.51	Right annotation	1.96	0
DG 19:5_19:6	pos	648.468	1.76	ID_01 pos	Top 1	2.51	Right annotation	1.76	0
DG 19:6_20:5	pos	662.484	1.96	ID_01 pos	Top 1	2.51	Right annotation	1.96	0
DG 20:0	pos	423.308	3.37	QCL_POS_ID_1	Top 1	2.79	Right annotation	3.8	0.43
DG 21:1	pos	435.308	4.43	QCL_POS_ID_1	Top 1	2.06	Right annotation	4.43	0
DG 24:4	pos	471.307	1.31	ID_03 pos	Top 1	2.11	Right annotation	1.31	0
DG 24:4	pos	471.307	1.34	RQC-1-ddms	Top 1	2.1	Right annotation	1.34	0
DG 25:0	pos	493.389	10.59	QCL_POS_ID_1	Top 2	2.82	Right annotation	10.59	0
DG 25:1	pos	491.371	2.58	ID_03 pos	Top 2	2.84	Right annotation	2.58	0
DG 27:2	pos	517.386	3.17	ID_02 pos	Top 1	2.77	Right annotation	3.17	0
DG 28:4	pos	527.37	1.36	ID_01 pos	Top 1	2.19	Right annotation	1.36	0
DG 29:3	pos	543.402	7.39	ID_02 pos	Top 1	2.42	Right annotation	7.39	0
DG 29:3	pos	543.4	18.97	QCL_POS_ID_1	Top 1	2.01	Right annotation	7	11.97
DG 30:0	pos	563.464	9.14	ID_01 pos	Top 3	2.06	Right annotation	9.14	0
DG 30:5	pos	553.389	3.65	QCL_POS_ID_1	Top 2	2.06	Right annotation	3.65	0
DG 31:1	pos	575.467	4.08	ID_01 pos	Top 2	2.13	Right annotation	8.5	4.42
DG 32:0	pos	591.499	12.23	QCL_POS_ID_1	Top 2	2.87	Right annotation	12.23	0
DG 32:0	pos	591.497	8.51	QC-pos-ddms-2	Top 1	2.26	Right annotation	8.51	0
DG 32:1	pos	589.48	9.26	ID_03 pos	Top 2	2.84	Right annotation	9.26	0
DG 32:1	pos	589.483	13.19	QCL_POS_ID_1	Top 2	2.04	Right annotation	12	1.19
DG 32:3	pos	585.444	7.98	QC-pos-ddms-2	Top 2	2.03	Right annotation	7.98	0
DG 32:4	pos	583.428	7.79	QC-pos-ddms-2	Top 1	2.41	Right annotation	7.79	0
DG 33:2	pos	601.48	5.98	ID_03 pos	Top 1	2.71	Right annotation	8.2	2.22
DG 33:4	pos	597.449	4.1	ID_01 pos	Top 2	2.91	Right annotation	6.7	2.6
DG 33:5	pos	595.433	6.02	ID_01 pos	Top 2	2.74	Right annotation	6.02	0
DG 34:0	pos	619.529	9.57	ID_01 pos	Top >3	2.02	Right annotation	9.9	0.33
DG 34:0	pos	619.527	9.25	QC-pos-ddms-2	Top 1	2.23	Right annotation	9.25	0
DG 34:0	pos	619.53	12.58	QCL_POS_ID_1	Top 2	2.89	Right annotation	12.58	0
DG 34:0	pos	619.527	10.66	RQC-1-ddms	Top 1	2.25	Right annotation	10.66	0
DG 34:1	pos	617.514	8.81	QCL_POS_ID_1	Top 1	2.16	Right annotation	8.81	0
DG 34:1	pos	617.512	8.56	QC-pos-ddms-2	Top 3	2.27	Right annotation	8.56	0
DG 34:1	pos	617.511	10.03	ID_03 pos	Top 2	2.87	Right annotation	9.6	0.43
DG 34:2	pos	615.496	9.39	ID_02 pos	Top 2	2.93	Right annotation	9.39	0
DG 34:2	pos	615.499	5.67	QCL_POS_ID_1	Top 2	2.02	Right annotation	5.67	0
DG 34:3	pos	613.48	8.95	ID_02 pos	Top 1	2.41	Right annotation	8.95	0
DG 34:3	pos	613.482	12.83	QCL_POS_ID_1	Top 2	2.07	Right annotation	5	7.83
DG 34:4	pos	611.466	11.34	QCL_POS_ID_1	Top 1	2.01	Right annotation	5	6.34
DG 35:2	pos	629.512	9.81	ID_02 pos	Top 1	2.81	Right annotation	9.81	0
DG 35:3	pos	627.49	9.18	QC-pos-ddms-2	Top 1	2.03	Right annotation	8	1.18
DG 35:4	pos	625.475	8.95	QC-pos-ddms-2	Top 1	2.4	Right annotation	7.6	1.35
DG 35:7	pos	619.431	4.01	ID_01 pos	Top 2	2.02	Right annotation	4.01	0
DG 36:1	pos	645.545	10.03	QCL_POS_ID_1	Top 1	2.09	Right annotation	10.03	0
DG 36:1	pos	645.543	10.83	RQC-2-ddms	Top 1	2.61	Right annotation	10.83	0
DG 36:1	pos	645.543	9.43	QC-pos-ddms-2	Top 3	2.27	Right annotation	9.43	0
DG 36:1	pos	645.543	10.74	ID_03 pos	Top 2	2.85	Right annotation	10.74	0
DG 36:2	pos	643.527	10.14	ID_01 pos	Top 1	2.93	Right annotation	10.14	0
DG 36:2	pos	643.527	8.84	QC-pos-ddms-2	Top 1	2.64	Right annotation	8.84	0
DG 36:2	pos	643.528	10.25	RQC-1-ddms	Top 2	2.21	Right annotation	10.25	0
DG 36:3	pos	641.512	8.16	QC-pos-ddms-2	Top 3	2.26	Right annotation	8.16	0
DG 36:3	pos	641.512	9.55	ID_02 pos	Top 1	2.56	Right annotation	9.1	0.45
DG 36:4	pos	639.496	8.91	ID_01 pos	Top 1	2.83	Right annotation	8.91	0
DG 36:5	pos	637.48	8.26	ID_01 pos	Top 1	2.83	Right annotation	8.26	0
DG 37:7	pos	647.459	11.32	RQC-1-ddms	Top 1	2.16	Right annotation	11.32	0
DG 37:7	pos	647.459	9.9	QC-pos-ddms-2	Top 1	2.17	Right annotation	9.9	0
DG 37:7	pos	647.459	11.49	ID_01 pos	Top 1	2.12	Right annotation	8.5	2.99
DG 37:7	pos	647.459	11.13	QCL_POS_ID_1	Top 1	2.15	Right annotation	11.13	0
DG 38:2	pos	671.559	10.83	ID_01 pos	Top 1	2.9	Right annotation	10.83	0
DG 38:3	pos	669.544	9.66	QCL_POS_ID_1	Top 1	2.01	Right annotation	9.66	0
DG 38:3	pos	669.546	8.48	QC-pos-ddms-2	Top 3	2.05	Right annotation	8.48	0
DG 38:4	pos	667.522	10.02	QC-pos-ddms-2	Top 1	2.43	Right annotation	8.3	1.72
DG 38:4	pos	667.527	10.01	ID_02 pos	Top 1	2.78	Right annotation	10.01	0
DG 38:5	pos	665.512	8.13	QC-pos-ddms-2	Top 3	2.26	Right annotation	8.13	0
DG 38:5	pos	665.511	9.15	ID_01 pos	Top 1	2.78	Right annotation	9.15	0
DG 38:6	pos	663.496	7.59	QC-pos-ddms-14	Top 2	2.27	Right annotation	7.59	0
DG 38:6	pos	663.496	8.99	ID_01 pos	Top 2	2.02	Right annotation	8.99	0
DG 39:3	pos	683.565	5.37	QCL_POS_ID_1	Top 1	2.01	Right annotation	11.4	6.03
DG 39:6	pos	677.512	10.99	QCL_POS_ID_1	Top 1	2.01	Right annotation	10.99	0
DG 40:11	pos	681.455	2.23	ID_01 pos	Top 2	2.05	Right annotation	2.23	0
DG 40:5	pos	693.543	9.98	ID_01 pos	Top 1	2.89	Right annotation	9.98	0
DG 40:6	pos	691.527	9.75	QCL_POS_ID_1	Top 1	2.17	Right annotation	9.75	0
DG 40:6	pos	691.527	9.76	ID_01 pos	Top 1	2.18	Right annotation	9.76	0
DG 40:6	pos	691.528	8.54	QC-pos-ddms-14	Top 1	2.26	Right annotation	8	0.54
DG 40:7	pos	689.512	7.7	QC-pos-ddms-2	Top 1	2.26	Right annotation	7.7	0
DG 40:7	pos	689.511	9.14	ID_01 pos	Top 2	2.16	Right annotation	9.14	0
DG 41:7	pos	703.527	11.09	QCL_POS_ID_1	Top 1	2.03	Right annotation	11.09	0
DGDG-O 10:0_20:2	neg	891.578	6.44	ID_01 neg	Top 1	2.01	Right annotation	6.44	0
DGDG-O 10:0_20:3	neg	889.562	6.05	ID_02 neg	Top 1	2.01	Right annotation	6.05	0
DGDG-O 10:1_20:4	neg	885.522	7.17	ID_01 neg	Top 1	2.03	Right annotation	7.17	0
DGDG-O 11:1_14:0	pos	796.548	5.34	QCL_POS_ID_2	Top 1	2.02	Right annotation	5.34	0
DGDG-O 11:1_14:0	neg	837.516	4.92	QC-neg-ddms-3	Top 2	2.01	Right annotation	4.92	0
DGDG-O 11:1_15:0	pos	810.555	3.38	QCL_POS_ID_3	Top 1	2.01	Right annotation	6	2.62
DGDG-O 11:2_16:0	neg	863.544	5.78	QC-neg-ddms-3	Top 1	2.01	Right annotation	5.78	0
DGDG-O 11:3_16:0	neg	861.528	5.68	QCL_NEG_ID_1	Top 1	2.02	Right annotation	5.68	0
DGDG-O 11:3_18:0	neg	889.559	6.72	QCL_NEG_ID_1	Top 1	2.02	Right annotation	6.72	0
DGDG-O 11:3_18:1	neg	887.541	5.96	QCL_NEG_ID_2	Top 1	2.02	Right annotation	5.96	0
DGDG-O 12:2_18:0	neg	891.578	6.44	ID_01 neg	Top 1	2.01	Right annotation	6.44	0
DGDG-O 12:3_16:0	neg	861.53	5.14	ID_01 neg	Top 1	2.01	Right annotation	5.14	0
DGDG-O 12:3_18:0	neg	889.562	6.05	ID_02 neg	Top 1	2.01	Right annotation	6.05	0
DGDG-O 12:5_18:0	neg	885.522	7.17	ID_01 neg	Top 1	2.01	Right annotation	7.17	0
DGDG-O 13:10_18:1	neg	901.468	2.91	QC-neg-ddms-3	Top 1	2.01	Right annotation	2.91	0
DGDG-O 13:4_18:1	neg	913.558	6.99	RQC-5-ddms	Top 1	2.01	Right annotation	6.99	0
DGDG-O 13:5_18:0	neg	913.558	6.99	RQC-4-ddms	Top 1	2.02	Right annotation	6.99	0
DGDG-O 15:1_19:3	pos	916.633	10.66	QCL_POS_ID_3	Top 1	2.01	Right annotation	10.66	0
DGDG-O 15:4_22:2	pos	954.652	4.3	QCL_POS_ID_1	Top 1	2.01	Right annotation	4.3	0
DGDG-O 16:0_9:0	neg	839.542	6.16	QC-neg-ddms-3	Top 1	2.01	Right annotation	6.16	0
DGDG-O 16:1_9:0	neg	837.516	4.92	QC-neg-ddms-3	Top 2	2.01	Right annotation	4.92	0
DGDG-O 18:0_8:5	neg	843.466	8.87	RQC-6-ddms	Top 1	2.01	Right annotation	8.87	0
DGDG-O 18:0_9:2	neg	863.542	5.72	QC-neg-ddms-15	Top 1	2.01	Right annotation	5.72	0
DGDG-O 18:1_8:4	neg	843.466	8.87	RQC-6-ddms	Top 1	2.02	Right annotation	8.87	0
DGDG-O 18:1_9:1	neg	863.545	5.67	QC-neg-ddms-3	Top 1	2.01	Right annotation	5.67	0
DGDG-O 18:2_8:3	neg	843.466	8.87	RQC-6-ddms	Top 1	2.01	Right annotation	8.87	0
DGDG-O 18:9_25:4	pos	1024.63	0.56	QC-pos-ddms-14	Top 1	2.01	Right annotation	0.56	0
DGDG-O 19:0_27:6	pos	1080.8	2.58	QC-pos-ddms-2	Top 1	2.02	Right annotation	2.58	0
DGGA 16:0_16:0	neg	743.534	8.19	QCL_NEG_ID_1	Top 2	2.01	Right annotation	8.19	0
DGGA 16:0_18:2	neg	767.531	5.97	QCL_NEG_ID_1	Top 1	2.05	Right annotation	5.97	0
DGGA 16:0_22:6	neg	815.531	5.65	QCL_NEG_ID_1	Top 1	2.04	Right annotation	5.65	0
DGGA 16:1_18:1	neg	767.531	5.97	QCL_NEG_ID_1	Top 1	2.04	Right annotation	5.97	0
DGGA 16:1_20:4	neg	789.523	6.1	QC-neg-ddms-3	Top 1	2.02	Right annotation	4.5	1.6
DGGA 18:0_18:1	neg	797.578	8.62	QCL_NEG_ID_2	Top 1	2.01	Right annotation	8.62	0
DGGA 18:1_18:1	neg	795.558	5.33	QC-neg-ddms-15	Top 1	2.03	Right annotation	5.33	0
DG-O 12:8_20:2	pos	552.402	3.5	QCL_POS_ID_1	Top >3	2.01	Right annotation	3.5	0
DG-O 16:0_24:1	pos	682.672	12.57	RQC-3-ddms	Top 1	2.43	Right annotation	12.57	0
DG-O 16:0_24:1	pos	682.671	12.58	RQC-2-ddms	Top 1	2.05	Right annotation	12.58	0
DG-O 16:0_26:1	pos	710.704	13.08	RQC-3-ddms	Top 1	2.01	Right annotation	13.08	0
DG-O 16:0_26:1	pos	710.704	13.08	RQC-3-ddms	Top 2	2.39	Right annotation	13.08	0
DG-O 17:9_18:3	pos	590.426	1.22	QC-pos-ddms-2	Top 2	2	Right annotation	1.22	0
DG-O 18:0_22:1	pos	682.672	12.57	RQC-3-ddms	Top 2	2.37	Right annotation	12.57	0
DG-O 18:0_22:1	pos	682.671	12.58	RQC-2-ddms	Top 1	2.01	Right annotation	12.58	0
DG-O 18:0_24:1	pos	710.704	13.08	RQC-3-ddms	Top 1	2.44	Right annotation	13.08	0
DG-O 18:0_24:1	pos	710.704	13.08	RQC-3-ddms	Top 1	2.03	Right annotation	13.08	0
DG-O 18:1_24:1	pos	708.686	12.67	RQC-2-ddms	Top 1	2.04	Right annotation	12.67	0
DG-O 18:1_24:1	pos	708.686	12.67	RQC-2-ddms	Top 1	2.02	Right annotation	12.67	0
DG-O 18:3_20:8	pos	634.48	5.65	QCL_POS_ID_1	Top >3	2.01	Right annotation	5.65	0
DG-O 19:0_9:10	pos	496.34	1.84	QC-pos-ddms-14	Top 1	2.04	Right annotation	1.84	0
DG-O 19:0_9:10	pos	496.34	2.95	QCL_POS_ID_1	Top 1	2.06	Right annotation	2.95	0
DG-O 20:0_20:1	pos	682.671	12.58	RQC-2-ddms	Top 1	2.01	Right annotation	12.58	0
DG-O 20:0_20:1	pos	682.671	12.58	RQC-2-ddms	Top 3	2.33	Right annotation	12.58	0
DG-O 20:0_29:10	pos	790.675	10.91	QCL_POS_ID_3	Top 3	2.03	Right annotation	10.91	0
DG-O 20:0_30:14	pos	796.621	9.73	RQC-1-ddms	Top 1	2.01	Right annotation	11.1	1.37
DG-O 20:1_27:12	pos	756.597	11.21	QCL_POS_ID_2	Top 3	2.02	Right annotation	11.21	0
DG-O 20:2_27:13	pos	752.557	9.93	RQC-1-ddms	Top 3	2.01	Right annotation	9.93	0
DG-O 20:3_29:11	pos	782.606	10.72	RQC-2-ddms	Top 1	2.01	Right annotation	10.72	0
DG-O 20:3_29:12	pos	780.591	9.68	RQC-2-ddms	Top 1	2.01	Right annotation	9.68	0
DG-O 20:4_27:10	pos	754.573	10.07	RQC-2-ddms	Top 2	2	Right annotation	10.07	0
DG-O 20:4_27:11	pos	752.557	9.85	QCL_POS_ID_3	Top 3	2.01	Right annotation	9.85	0
DG-O 20:4_28:11	pos	766.574	9.57	QCL_POS_ID_3	Top 2	2.04	Right annotation	9.4	0.17
DG-O 20:5_29:11	pos	778.575	8.25	QC-pos-ddms-2	Top 1	2.02	Right annotation	8.25	0
DG-O 20:5_29:11	pos	778.575	9.55	RQC-1-ddms	Top 3	2.01	Right annotation	9.55	0
DG-O 21:7_26:7	pos	754.584	10.65	QCL_POS_ID_3	Top >3	2	Right annotation	10.65	0
DG-O 22:0_30:14	pos	824.661	10.32	QCL_POS_ID_3	Top 1	2.03	Right annotation	11.3	0.98
DG-O 22:2_27:13	pos	780.588	10.75	RQC-2-ddms	Top 1	2	Right annotation	10.75	0
DG-O 22:3_27:12	pos	780.591	9.4	RQC-3-ddms	Top 2	2	Right annotation	9.7	0.3
DG-O 22:4_27:11	pos	780.59	9.88	RQC-2-ddms	Top 1	2.05	Right annotation	9.88	0
DG-O 22:4_29:11	pos	808.622	10.57	QCL_POS_ID_1	Top 2	2.02	Right annotation	10.57	0
DG-O 22:5_27:11	pos	778.576	9.61	RQC-3-ddms	Top >3	2.03	Right annotation	9.61	0
DG-O 22:5_27:11	pos	778.575	8.27	QC-pos-ddms-14	Top >3	2.03	Right annotation	8.27	0
DG-O 22:5_29:11	pos	806.606	10.03	RQC-3-ddms	Top >3	2.03	Right annotation	10.03	0
DG-O 22:5_31:11	pos	834.638	10.83	RQC-2-ddms	Top 2	2.01	Right annotation	11.4	0.57
DG-O 22:6_29:11	pos	804.59	9.99	ID_01 pos	Top 2	2.04	Right annotation	9.99	0
DG-O 22:6_31:11	pos	832.622	10.65	RQC-2-ddms	Top 1	2.04	Right annotation	10.65	0
DG-O 23:9_33:4	pos	882.74	13.36	ID_03 pos	Top 3	2.01	Right annotation	13.36	0
DG-O 24:13_32:1	pos	880.724	11.63	QC-pos-ddms-2	Top 1	2	Right annotation	11.63	0
DG-O 24:4_25:11	pos	780.591	9.66	RQC-1-ddms	Top 2	2.01	Right annotation	9.66	0
DG-O 24:6_29:11	pos	832.622	10.31	RQC-2-ddms	Top 1	2.01	Right annotation	10.31	0
DG-O 24:7_32:6	pos	882.74	13.36	ID_03 pos	Top 3	2	Right annotation	13.36	0
DG-O 26:2_29:16	pos	858.637	11.6	RQC-1-ddms	Top 2	2.01	Right annotation	11.6	0
DG-O 26:3_27:13	pos	834.636	11.46	RQC-3-ddms	Top 1	2.01	Right annotation	11.46	0
DLCL 18:2_18:2	neg	923.503	2.94	QCL_NEG_ID_1	Top 1	2.18	Right annotation	2.94	0
DMPE 10:4_11:2	neg	552.274	1.08	QC-neg-ddms-3	Top 2	2.51	Right annotation	1.08	0
DMPE 13:0_18:2	neg	700.491	7.48	QCL_NEG_ID_1	Top 1	2.38	Right annotation	6.5	0.98
DMPE 13:0_22:6	neg	748.493	7.09	QCL_NEG_ID_1	Top 2	2.51	Right annotation	7.09	0
DMPE 14:0_16:1	neg	688.493	6.26	QC-neg-ddms-3	Top 3	2.56	Right annotation	6.26	0
DMPE 14:0_17:1	neg	702.508	7.1	QCL_NEG_ID_1	Top 1	2.63	Right annotation	7.1	0
DMPE 14:0_18:1	neg	716.523	5.93	QCL_NEG_ID_1	Top 1	2.52	Right annotation	7.8	1.87
DMPE 14:0_18:1	neg	716.523	7.18	QC-neg-ddms-15	Top 1	2.56	Right annotation	7.18	0
DMPE 14:0_20:1	neg	744.556	8.08	QC-neg-ddms-3	Top 1	2.54	Right annotation	8.08	0
DMPE 14:0_20:3	neg	740.524	7.08	QCL_NEG_ID_1	Top 1	2.01	Right annotation	7.08	0
DMPE 14:0_20:4	neg	738.509	6.39	QC-neg-ddms-3	Top 2	2.56	Right annotation	6.39	0
DMPE 14:0_20:5	neg	736.492	5.75	QC-neg-ddms-15	Top 1	2.54	Right annotation	5.75	0
DMPE 14:0_20:5	neg	736.493	7.35	QCL_NEG_ID_1	Top 1	2.76	Right annotation	7.35	0
DMPE 14:0_22:1	neg	772.588	8.81	QC-neg-ddms-3	Top 1	2.53	Right annotation	8.81	0
DMPE 14:0_22:5	neg	764.523	6.83	QC-neg-ddms-15	Top 1	2.51	Right annotation	6.83	0
DMPE 14:0_22:6	neg	762.507	7.88	QCL_NEG_ID_2	Top 2	2.52	Right annotation	7	0.88
DMPE 14:0_22:6	neg	762.509	6.21	QC-neg-ddms-3	Top 1	2.56	Right annotation	6.21	0
DMPE 14:1_16:0	neg	688.493	6.26	QC-neg-ddms-3	Top 3	2.55	Right annotation	6.26	0
DMPE 14:1_17:1	neg	700.491	7.48	QCL_NEG_ID_1	Top 1	2.37	Right annotation	6.5	0.98
DMPE 14:1_18:0	neg	716.523	5.93	QCL_NEG_ID_1	Top 1	2.52	Right annotation	7.8	1.87
DMPE 14:1_20:4	neg	736.493	5.49	QC-neg-ddms-3	Top 2	2.54	Right annotation	5.49	0
DMPE 14:1_22:5	neg	762.507	7.04	QCL_NEG_ID_2	Top 2	2.13	Right annotation	7.04	0
DMPE 14:1_22:6	neg	760.495	5.26	QC-neg-ddms-15	Top 1	2.52	Right annotation	5	0.26
DMPE 14:3_24:3	neg	790.539	6.79	QC-neg-ddms-15	Top 1	2.48	Right annotation	6.79	0
DMPE 15:0_16:0	neg	704.524	7.75	QCL_NEG_ID_1	Top 1	2.05	Right annotation	7.75	0
DMPE 15:0_16:1	neg	702.508	7.1	QCL_NEG_ID_1	Top 1	2.65	Right annotation	7.1	0
DMPE 15:0_16:2	neg	700.491	7.48	QCL_NEG_ID_1	Top 1	2.37	Right annotation	6.5	0.98
DMPE 15:0_18:1	neg	730.54	8.03	QCL_NEG_ID_1	Top 1	2.77	Right annotation	8.03	0
DMPE 15:0_18:1	neg	730.541	7.68	QC-neg-ddms-3	Top 2	2.57	Right annotation	7.68	0
DMPE 15:0_20:2	neg	756.553	9.38	QCL_NEG_ID_3	Top 1	2.5	Right annotation	9.38	0
DMPE 15:0_20:4	neg	752.523	7.24	QCL_NEG_ID_1	Top 1	2.52	Right annotation	7.24	0
DMPE 15:0_20:4	neg	752.525	6.97	QC-neg-ddms-3	Top 2	2.56	Right annotation	6.97	0
DMPE 15:0_20:5	neg	750.507	6.1	QC-neg-ddms-15	Top 1	2.54	Right annotation	6.1	0
DMPE 15:0_20:5	neg	750.508	7.68	QCL_NEG_ID_2	Top 3	2.01	Right annotation	7.68	0
DMPE 15:0_20:6	neg	748.493	7.09	QCL_NEG_ID_1	Top 2	2.52	Right annotation	7.09	0
DMPE 15:0_21:6	neg	762.507	7.04	QCL_NEG_ID_2	Top 2	2.5	Right annotation	7.04	0
DMPE 15:0_22:5	neg	778.542	7.34	QCL_NEG_ID_2	Top 1	2.01	Right annotation	7.34	0
DMPE 15:0_22:6	neg	776.525	6.7	QC-neg-ddms-3	Top 1	2.56	Right annotation	6.7	0
DMPE 15:0_22:6	neg	776.524	6.95	QCL_NEG_ID_1	Top 1	2.67	Right annotation	7.4	0.45
DMPE 15:1_16:0	neg	702.508	7.36	QCL_NEG_ID_2	Top 2	2.01	Right annotation	7.36	0
DMPE 15:1_20:4	neg	750.509	6.1	QC-neg-ddms-3	Top 2	2.54	Right annotation	6.1	0
DMPE 15:1_22:5	neg	776.526	7.77	QCL_NEG_ID_2	Top >3	2.5	Right annotation	7.77	0
DMPE 15:1_22:6	neg	774.504	5.72	QC-neg-ddms-15	Top 1	2.5	Right annotation	5.72	0
DMPE 16:0_16:0	neg	718.539	6.88	QC-neg-ddms-3	Top 1	2.08	Right annotation	7.4	0.52
DMPE 16:0_16:1	neg	716.523	5.93	QCL_NEG_ID_1	Top 1	2.52	Right annotation	7.8	1.87
DMPE 16:0_16:1	neg	716.524	7.4	QC-neg-ddms-3	Top 1	2.81	Right annotation	7.4	0
DMPE 16:0_17:0	neg	732.556	8.77	QCL_NEG_ID_2	Top 1	2.03	Right annotation	8.77	0
DMPE 16:0_17:1	neg	730.54	8.03	QCL_NEG_ID_1	Top 1	2.77	Right annotation	8.03	0
DMPE 16:0_17:1	neg	730.541	7.68	QC-neg-ddms-3	Top 2	2.54	Right annotation	7.68	0
DMPE 16:0_18:1	neg	744.555	7.99	QC-neg-ddms-15	Top 1	2.8	Right annotation	7.99	0
DMPE 16:0_18:2	neg	742.539	7.58	QC-neg-ddms-15	Top 2	2.54	Right annotation	7.58	0
DMPE 16:0_18:2	neg	742.538	10.46	QCL_NEG_ID_2	Top 3	2.03	Right annotation	9	1.46
DMPE 16:0_18:3	neg	740.524	7.08	QCL_NEG_ID_1	Top 1	2.02	Right annotation	7.08	0
DMPE 16:0_18:3	neg	740.523	6.79	QC-neg-ddms-15	Top 1	2.05	Right annotation	6.79	0
DMPE 16:0_18:4	neg	738.506	6.31	QC-neg-ddms-15	Top 1	2.55	Right annotation	6.31	0
DMPE 16:0_18:5	neg	736.493	5.49	QC-neg-ddms-3	Top 2	2.56	Right annotation	5.49	0
DMPE 16:0_19:4	neg	752.526	5.78	QC-neg-ddms-15	Top 1	2.8	Right annotation	6.9	1.12
DMPE 16:0_19:5	neg	750.507	6.1	QC-neg-ddms-15	Top 1	2.53	Right annotation	6.1	0
DMPE 16:0_19:6	neg	748.493	7.09	QCL_NEG_ID_1	Top 2	2.5	Right annotation	7.09	0
DMPE 16:0_20:0	neg	774.6	9.94	QCL_NEG_ID_2	Top 1	2.03	Right annotation	9.94	0
DMPE 16:0_20:1	neg	772.588	8.81	QC-neg-ddms-3	Top 1	2.54	Right annotation	8.81	0
DMPE 16:0_20:3	neg	768.548	8.31	QCL_NEG_ID_2	Top 1	2.03	Right annotation	8.31	0
DMPE 16:0_20:4	neg	766.537	7.3	QC-neg-ddms-15	Top 1	2.57	Right annotation	7.3	0
DMPE 16:0_20:4	neg	766.539	7.73	QCL_NEG_ID_1	Top 1	2.53	Right annotation	7.73	0
DMPE 16:0_20:5	neg	764.522	8.2	QCL_NEG_ID_1	Top 2	2.76	Right annotation	8.2	0
DMPE 16:0_20:5	neg	764.524	6.62	QC-neg-ddms-3	Top 3	2.55	Right annotation	6.62	0
DMPE 16:0_20:6	neg	762.507	7.04	QCL_NEG_ID_2	Top 2	2.5	Right annotation	7.04	0
DMPE 16:0_20:6	neg	762.509	6.31	QC-neg-ddms-3	Top 1	2.56	Right annotation	6	0.31
DMPE 16:0_20:7	neg	760.493	4.93	QC-neg-ddms-3	Top 1	2.54	Right annotation	4.93	0
DMPE 16:0_21:6	neg	776.526	7.77	QCL_NEG_ID_2	Top >3	2.5	Right annotation	7.77	0
DMPE 16:0_21:7	neg	774.507	5.73	QC-neg-ddms-3	Top 2	2.14	Right annotation	5.73	0
DMPE 16:0_22:1	neg	800.615	10.75	QCL_NEG_ID_3	Top 1	2.01	Right annotation	10.75	0
DMPE 16:0_22:4	neg	794.571	8.03	QC-neg-ddms-3	Top 2	2.57	Right annotation	8.3	0.27
DMPE 16:0_22:5	neg	792.552	9.08	QCL_NEG_ID_1	Top 1	2.53	Right annotation	9.08	0
DMPE 16:0_22:5	neg	792.556	9.11	RQC-6-ddms	Top 1	2.49	Right annotation	9.11	0
DMPE 16:0_22:5	neg	792.555	7.51	QC-neg-ddms-3	Top 3	2.8	Right annotation	7.51	0
DMPE 16:0_22:6	neg	790.538	8.19	QCL_NEG_ID_2	Top 1	2.76	Right annotation	8.19	0
DMPE 16:0_22:6	neg	790.538	7.13	QC-neg-ddms-15	Top 1	2.56	Right annotation	6.7	0.43
DMPE 16:0_23:6	neg	804.553	8.66	QCL_NEG_ID_2	Top >3	2.48	Head Group missing	8.66	0
DMPE 16:0_23:6	neg	804.557	7.56	QC-neg-ddms-15	Top 1	2.53	Right annotation	7.56	0
DMPE 16:0_23:7	neg	802.537	6.72	QC-neg-ddms-3	Top 2	2.54	Right annotation	6.72	0
DMPE 16:0_24:3	neg	824.617	9.55	QCL_NEG_ID_3	Top 1	2.02	Right annotation	9.9	0.35
DMPE 16:0_24:5	neg	820.584	9.67	RQC-4-ddms	Top 1	2.5	Right annotation	9.67	0
DMPE 16:0_24:5	neg	820.585	9.59	QCL_NEG_ID_1	Top 1	2.73	Right annotation	9.59	0
DMPE 16:0_24:6	neg	818.565	7.68	QC-neg-ddms-15	Top 1	2.8	Right annotation	7.68	0
DMPE 16:1_16:1	neg	714.507	6.58	QC-neg-ddms-15	Top 1	2.79	Right annotation	6.58	0
DMPE 16:1_16:2	neg	712.493	7.71	QCL_NEG_ID_3	Top 3	2.01	Right annotation	7.71	0
DMPE 16:1_17:0	neg	730.537	7.58	QC-neg-ddms-15	Top 3	2.54	Right annotation	7.58	0
DMPE 16:1_17:1	neg	728.525	8.54	QCL_NEG_ID_3	Top 1	2.76	Right annotation	8.54	0
DMPE 16:1_18:0	neg	744.556	8.08	QC-neg-ddms-3	Top 1	2.55	Right annotation	8.08	0
DMPE 16:1_18:1	neg	742.539	6.04	QCL_NEG_ID_1	Top 1	2.53	Right annotation	9	2.96
DMPE 16:1_18:1	neg	742.539	7.58	QC-neg-ddms-15	Top 2	2.58	Right annotation	7.58	0
DMPE 16:1_18:2	neg	740.524	7.08	QCL_NEG_ID_1	Top 1	2.04	Right annotation	7.08	0
DMPE 16:1_18:4	neg	736.493	5.49	QC-neg-ddms-3	Top 2	2.54	Right annotation	5.49	0
DMPE 16:1_19:1	neg	756.553	9.38	QCL_NEG_ID_3	Top 1	2.5	Right annotation	9.38	0
DMPE 16:1_20:4	neg	764.523	6.52	QC-neg-ddms-15	Top 1	2.56	Right annotation	6.52	0
DMPE 16:1_20:5	neg	762.51	7.45	QCL_NEG_ID_1	Top 1	2.51	Right annotation	7	0.45
DMPE 16:1_20:5	neg	762.51	5.87	QC-neg-ddms-3	Top 1	2.49	Right annotation	6	0.13
DMPE 16:1_20:6	neg	760.495	5.26	QC-neg-ddms-15	Top 1	2.52	Right annotation	5	0.26
DMPE 16:1_22:5	neg	790.538	6.67	QC-neg-ddms-3	Top 1	2.77	Right annotation	6.67	0
DMPE 16:1_22:5	neg	790.538	8.19	QCL_NEG_ID_2	Top 1	2.76	Right annotation	8.19	0
DMPE 16:1_22:6	neg	788.523	6.18	QC-neg-ddms-3	Top 2	2.55	Right annotation	6.18	0
DMPE 16:1_23:5	neg	804.552	7.49	QC-neg-ddms-15	Top 1	2.53	Right annotation	7.49	0
DMPE 16:1_23:5	neg	804.553	8.66	QCL_NEG_ID_2	Top >3	2.46	Head Group missing	8.66	0
DMPE 16:2_19:0	neg	756.553	9.38	QCL_NEG_ID_3	Top 1	2.5	Right annotation	9.38	0
DMPE 16:2_20:4	neg	762.507	7.88	QCL_NEG_ID_2	Top 2	2.4	Right annotation	7	0.88
DMPE 16:2_20:5	neg	760.493	4.93	QC-neg-ddms-3	Top 1	2.55	Right annotation	4.93	0
DMPE 16:2_22:5	neg	788.523	7.31	QCL_NEG_ID_1	Top 1	2.02	Right annotation	6.4	0.91
DMPE 16:3_20:4	neg	760.493	4.93	QC-neg-ddms-3	Top 1	2.52	Right annotation	4.93	0
DMPE 17:0_18:2	neg	756.553	9.38	QCL_NEG_ID_3	Top 1	2.51	Right annotation	9.38	0
DMPE 17:0_18:4	neg	752.525	6.97	QC-neg-ddms-3	Top 2	2.55	Right annotation	6.97	0
DMPE 17:0_18:5	neg	750.509	6.1	QC-neg-ddms-3	Top 2	2.54	Right annotation	6.1	0
DMPE 17:0_19:6	neg	762.507	7.04	QCL_NEG_ID_2	Top 2	2.47	Right annotation	7.04	0
DMPE 17:0_20:4	neg	780.551	8.25	QCL_NEG_ID_1	Top 1	2.51	Right annotation	8.25	0
DMPE 17:0_20:4	neg	780.553	7.92	QC-neg-ddms-15	Top 2	2.56	Right annotation	7.92	0
DMPE 17:0_20:6	neg	776.525	6.6	QC-neg-ddms-3	Top 1	2.56	Right annotation	6.6	0
DMPE 17:0_20:7	neg	774.504	5.72	QC-neg-ddms-15	Top 1	2.52	Right annotation	5.72	0
DMPE 17:0_22:6	neg	804.552	7.49	QC-neg-ddms-15	Top 1	2.54	Right annotation	7.49	0
DMPE 17:0_22:6	neg	804.553	8.66	QCL_NEG_ID_2	Top >3	2.47	Head Group missing	8.66	0
DMPE 17:1_18:1	neg	756.553	9.38	QCL_NEG_ID_3	Top 1	2.51	Right annotation	9.38	0
DMPE 17:1_18:2	neg	754.538	7.36	QCL_NEG_ID_2	Top 1	2.01	Right annotation	7.36	0
DMPE 17:1_18:4	neg	750.509	6.1	QC-neg-ddms-3	Top 2	2.53	Right annotation	6.1	0
DMPE 17:1_20:4	neg	778.542	7.34	QCL_NEG_ID_2	Top 1	2.02	Right annotation	7.34	0
DMPE 17:1_20:5	neg	776.526	7.77	QCL_NEG_ID_2	Top >3	2.5	Right annotation	7.77	0
DMPE 17:1_20:6	neg	774.51	5.84	QC-neg-ddms-3	Top 2	2.53	Right annotation	5.84	0
DMPE 17:1_22:5	neg	804.553	8.66	QCL_NEG_ID_2	Top >3	2.47	Head Group missing	8.66	0
DMPE 17:1_22:6	neg	802.537	7.11	QCL_NEG_ID_3	Top 2	2.01	Right annotation	7.11	0
DMPE 17:1_22:6	neg	802.537	6.72	QC-neg-ddms-3	Top 2	2.56	Right annotation	6.72	0
DMPE 17:5_18:0	neg	750.507	6.1	QC-neg-ddms-15	Top 1	2.53	Right annotation	6.1	0
DMPE 17:5_19:1	neg	762.507	7.04	QCL_NEG_ID_2	Top 2	2.51	Right annotation	7.04	0
DMPE 17:5_20:1	neg	776.524	6.4	QC-neg-ddms-3	Top 1	2.48	Right annotation	6.4	0
DMPE 17:5_20:2	neg	774.507	5.73	QC-neg-ddms-3	Top 2	2.51	Right annotation	5.73	0
DMPE 18:0_18:0	neg	774.6	9.94	QCL_NEG_ID_2	Top 1	2.02	Right annotation	9.94	0
DMPE 18:0_18:1	neg	772.585	10.28	QCL_NEG_ID_1	Top 1	2.4	Right annotation	9.3	0.98
DMPE 18:0_18:1	neg	772.587	8.91	QC-neg-ddms-3	Top 1	2.81	Right annotation	8.91	0
DMPE 18:0_18:1	neg	772.588	8.81	QC-neg-ddms-3	Top 1	2.53	Right annotation	8.81	0
DMPE 18:0_18:2	neg	770.57	8.34	QC-neg-ddms-15	Top 1	2.8	Right annotation	8.34	0
DMPE 18:0_18:2	neg	770.569	9.65	QCL_NEG_ID_1	Top 1	2.77	Right annotation	8.5	1.15
DMPE 18:0_18:4	neg	766.538	7.5	QC-neg-ddms-15	Top 1	2.56	Right annotation	7.5	0
DMPE 18:0_18:4	neg	766.54	7.39	QC-neg-ddms-3	Top 2	2.56	Right annotation	7.39	0
DMPE 18:0_18:5	neg	764.524	6.62	QC-neg-ddms-3	Top 3	2.54	Right annotation	6.62	0
DMPE 18:0_18:6	neg	762.507	7.04	QCL_NEG_ID_2	Top 2	2.12	Right annotation	7.04	0
DMPE 18:0_19:1	neg	786.6	9.63	QCL_NEG_ID_2	Top 1	2.02	Right annotation	9.63	0
DMPE 18:0_19:6	neg	776.522	7.59	QCL_NEG_ID_2	Top >3	2.48	Right annotation	7.59	0
DMPE 18:0_19:6	neg	776.518	6.41	QC-neg-ddms-3	Top 1	2.52	Right annotation	6.41	0
DMPE 18:0_20:1	neg	800.618	9.58	QC-neg-ddms-15	Top 2	2.77	Right annotation	9.58	0
DMPE 18:0_20:1	neg	800.615	10.75	QCL_NEG_ID_3	Top 1	2.01	Right annotation	10.75	0
DMPE 18:0_20:2	neg	798.6	9.4	QCL_NEG_ID_1	Top 1	2.02	Right annotation	10.2	0.8
DMPE 18:0_20:4	neg	794.568	9.67	QCL_NEG_ID_1	Top 1	2.32	Right annotation	9.67	0
DMPE 18:0_20:4	neg	794.57	8.38	QC-neg-ddms-15	Top 2	2.57	Right annotation	8.38	0
DMPE 18:0_20:5	neg	792.554	7.43	QC-neg-ddms-15	Top 1	2.56	Right annotation	7.43	0
DMPE 18:0_20:5	neg	792.552	9.08	QCL_NEG_ID_1	Top 1	2.52	Right annotation	9.08	0
DMPE 18:0_20:5	neg	792.556	9.11	RQC-6-ddms	Top 1	2.49	Right annotation	9.11	0
DMPE 18:0_20:6	neg	790.54	7.13	QC-neg-ddms-3	Top 1	2.56	Right annotation	6.7	0.43
DMPE 18:0_20:7	neg	788.523	6.18	QC-neg-ddms-3	Top 2	2.54	Right annotation	6.18	0
DMPE 18:0_21:6	neg	804.553	8.66	QCL_NEG_ID_2	Top >3	2.4	Head Group missing	8.66	0
DMPE 18:0_22:3	neg	824.617	9.55	QCL_NEG_ID_3	Top 1	2.01	Right annotation	9.9	0.35
DMPE 18:0_22:4	neg	822.601	9.55	QCL_NEG_ID_1	Top 1	2.76	Right annotation	9.55	0
DMPE 18:0_22:5	neg	820.583	8.28	QC-neg-ddms-15	Top 2	2.82	Right annotation	8.28	0
DMPE 18:0_22:5	neg	820.584	9.67	RQC-4-ddms	Top 1	2.5	Right annotation	9.67	0
DMPE 18:0_22:5	neg	820.585	8.98	QCL_NEG_ID_1	Top 1	2.62	Right annotation	9.3	0.32
DMPE 18:0_22:6	neg	818.57	7.96	QC-neg-ddms-3	Top 1	2.54	Right annotation	7.96	0
DMPE 18:0_22:7	neg	816.552	7.13	QC-neg-ddms-15	Top 1	2.53	Right annotation	7.13	0
DMPE 18:0_24:4	neg	850.632	9.74	QCL_NEG_ID_3	Top 1	2.04	Right annotation	9.74	0
DMPE 18:1_18:1	neg	770.571	9.7	ID_02 neg	Top 1	2.04	Right annotation	9.7	0
DMPE 18:1_18:1	neg	770.569	9.65	QCL_NEG_ID_1	Top 1	2.76	Right annotation	8.5	1.15
DMPE 18:1_18:1	neg	770.57	8.23	QC-neg-ddms-15	Top 1	2.06	Right annotation	8.23	0
DMPE 18:1_18:2	neg	768.553	7.63	QC-neg-ddms-15	Top >3	2.04	Right annotation	7.63	0
DMPE 18:1_18:2	neg	768.548	8.31	QCL_NEG_ID_2	Top 1	2.02	Right annotation	8.31	0
DMPE 18:1_18:4	neg	764.523	6.52	QC-neg-ddms-15	Top 1	2.54	Right annotation	6.52	0
DMPE 18:1_18:4	neg	764.523	6.62	QC-neg-ddms-15	Top 1	2.56	Right annotation	6.62	0
DMPE 18:1_18:5	neg	762.506	5.94	QC-neg-ddms-15	Top 2	2.5	Right annotation	5.94	0
[truncated: 13,060 more rows]
