# Supplementary material for: LipidIN: a comprehensive repository for flash platform-independent annotation and reverse lipidomics
Source: Nat Commun. 2025 May 16;16:4566. doi: 10.1038/s41467-025-59683-5 (PMC12084368; doi:10.1038/s41467-025-59683-5)
Supplement: Supplementary file 3 — Supplementary Data 1-11 [file 41467_2025_59683_MOESM3_ESM.zip › Supplementary Data 1-11/Supplementary Data 8.xlsx]

## Sheet: sheet1
Supplementary Data 8. Lipid reference standards.
Name	m/z	adduction	Time(min)	Formula	Note
C16 CERAMIDE (D18:1/16:0)	536.505	M-H	8.54347	C34H67NO3	Cer 18:1;2O/16:0
18:1 (DELTA 9-CIS)PE (DOPE)	742.539	M-H	8.94151	C41H78NO8P	PE 18:1_18:1
18:1 PI	861.55	M-H	6.00544	C45H83O13P	PI 18:1_18:1
1,3-Diolein	638.572	M+NH4	10.0494	C39H72O5	DG 18:1_18:1
16:0 PC (DPPC)	778.56	M+HCOO	8.34983	C40H80NO8P	PC 16:0_16:0
16:0-18:1 PC	804.576	M+HCOO	8.59768	C42H82NO8P	PC 16:0_18:1
18:1 (DELTA 9-CIS)PC (DOPC)	830.592	M+HCOO	8.57722	C45H85NO10P	PC 18:1_18:1
16:0 LYSO PC	496.34	M+H	2.00417	C24H50NO7P	LPC 16:0
18:0 LYSO PC	524.371	M+H	2.40944	C26H54NO7P	LPC 18:0
16:0-18:1 PC	760.585	M+H	8.52903	C42H82NO8P	PC 16:0_18:1
18:0 PC (DSPC)	790.632	M+H	10.0752	C44H88NO8P	PC 18:0_18:0
18:1 (DELTA 9-CIS)PC (DOPC)	786.601	M+H	8.69256	C45H85NO10P	PC 18:1_18:1
18:1 (DELTA 9-CIS)PE (DOPE)	744.554	M+H	8.85339	C41H78NO8P	PE 18:1_18:1
16:0 SM (D18:1/16:0)	703.575	M+H	7.61471	C39H79N2O6P	SM 18:1;2O/16:0
18:1 SM (D18:1/18:0)	731.606	M+H	8.43977	C41H83N2O6P	SM 18:1;2O/18:0
