# Supplementary material for: LipidIN: a comprehensive repository for flash platform-independent annotation and reverse lipidomics
Source: Nat Commun. 2025 May 16;16:4566. doi: 10.1038/s41467-025-59683-5 (PMC12084368; doi:10.1038/s41467-025-59683-5)
Supplement: Supplementary file 3 — Supplementary Data 1-11 [file 41467_2025_59683_MOESM3_ESM.zip › Supplementary Data 1-11/Supplementary Data 9.xlsx]

## Sheet: Negative ionization model
Supplementary Data 9. Querying speed in the 1726 clinical data.
Sample_size	Library_size	Querying_time/s	Result	speed_per_second
11500	8363688	0.547	109011	1.75836e+11
13312	8363688	0.718	137565	1.55066e+11
11662	8363688	0.563	113978	1.73246e+11
11315	8363688	0.459	101552	2.06177e+11
11739	8363688	0.514	116502	1.91014e+11
11699	8363688	0.527	105535	1.85668e+11
11755	8363688	0.518	98683	1.89798e+11
11878	8363688	0.61	114564	1.62859e+11
12257	8363688	0.66	129723	1.55324e+11
11670	8363688	0.58	109295	1.68283e+11
9962	8363688	0.635	135740	1.31211e+11
12114	8363688	0.629	118210	1.61077e+11
11745	8363688	0.568	104785	1.72943e+11
12817	8363688	0.661	121756	1.62175e+11
11984	8363688	0.592	107117	1.69308e+11
12112	8363688	0.586	122583	1.72869e+11
11767	8363688	0.635	116026	1.54985e+11
11731	8363688	0.527	113752	1.86175e+11
12489	8363688	0.649	133030	1.60946e+11
12014	8363688	0.646	117939	1.55544e+11
12121	8363688	0.571	121623	1.77542e+11
9521	8363688	0.594	128651	1.34058e+11
10359	8363688	0.754	158487	1.14906e+11
9539	8363688	0.566	122419	1.40956e+11
9892	8363688	0.792	142542	1.04462e+11
13256	8363688	0.638	139851	1.73776e+11
9700	8363688	0.557	114483	1.45651e+11
9792	8363688	0.724	126026	1.13118e+11
9722	8363688	0.634	138065	1.28252e+11
9360	8363688	0.724	118337	1.08127e+11
9607	8363688	0.575	115510	1.39739e+11
9065	8363688	0.64	112189	1.18464e+11
9285	8363688	0.586	131686	1.3252e+11
9074	8363688	0.603	112750	1.25858e+11
9282	8363688	0.703	131473	1.10429e+11
9728	8363688	0.621	127456	1.31018e+11
9860	8363688	0.732	134184	1.12658e+11
12790	8363688	0.633	132149	1.68991e+11
9824	8363688	0.582	137569	1.41177e+11
9205	8363688	0.519	128871	1.48339e+11
9883	8363688	0.617	144270	1.33968e+11
9998	8363688	0.606	139007	1.37987e+11
8964	8363688	0.573	122735	1.30841e+11
12605	8363688	0.607	129879	1.73681e+11
9584	8363688	0.566	126415	1.41621e+11
9404	8363688	0.549	115154	1.43264e+11
9875	8363688	0.651	131959	1.26869e+11
10249	8363688	0.759	168373	1.12937e+11
9900	8363688	0.776	141792	1.06702e+11
13342	8363688	0.669	132532	1.66799e+11
13252	8363688	1.052	151514	1.05357e+11
9765	8363688	0.653	134256	1.25071e+11
9400	8363688	0.607	115223	1.2952e+11
9769	8363688	0.724	142633	1.12852e+11
9056	8363688	0.586	126071	1.29252e+11
9763	8363688	0.751	157056	108727944000
9952	8363688	0.592	126797	1.406e+11
9901	8363688	0.734	147129	1.12819e+11
9539	8363688	0.607	126555	1.31435e+11
9892	8363688	0.641	125072	1.2907e+11
10152	8363688	0.642	142614	1.32256e+11
9882	8363688	0.713	131665	1.15919e+11
13092	8363688	0.598	136720	1.83106e+11
10393	8363688	0.787	182054	1.1045e+11
9933	8363688	0.687	140211	1.20927e+11
9458	8363688	0.537	122289	1.47307e+11
9642	8363688	0.598	131636	1.34854e+11
9723	8363688	0.693	125137	1.17345e+11
9888	8363688	0.646	140196	1.28019e+11
9402	8363688	0.794	137497	9.9037e+10
9722	8363688	0.675	131868	1.20462e+11
9754	8363688	0.726	140490	1.12368e+11
9940	8363688	0.747	156937	1.11292e+11
10088	8363688	0.774	145879	1.09009e+11
13260	8363688	0.775	146366	1.431e+11
9548	8363688	0.642	128162	1.24387e+11
9420	8363688	0.635	128008	1.24072e+11
9573	8363688	0.766	127917	1.04524e+11
9961	8363688	0.659	129596	1.2642e+11
9429	8363688	0.606	118260	1.30134e+11
9334	8363688	0.625	105943	1.24907e+11
9927	8363688	0.742	138620	1.11895e+11
9773	8363688	0.55	130234	1.48615e+11
9938	8363688	0.578	134451	1.43803e+11
9850	8363688	0.577	127682	1.42777e+11
9553	8363688	0.593	127286	1.34736e+11
13523	8363688	0.664	140407	1.70335e+11
9431	8363688	0.568	128134	1.3887e+11
9888	8363688	0.674	138138	1.22701e+11
9150	8363688	0.579	123235	1.32172e+11
10096	8363688	0.701	154218	1.20456e+11
10151	8363688	0.736	158414	1.15353e+11
9811	8363688	0.652	127532	1.25853e+11
9912	8363688	0.69	140092	1.20146e+11
9948	8363688	0.78	150852	1.06669e+11
9847	8363688	0.645	126926	127685636800
9648	8363688	0.683	128970	1.18145e+11
9779	8363688	0.705	144309	1.16012e+11
9066	8363688	0.548	120536	1.38367e+11
13641	8363688	0.81	152453	1.40851e+11
9104	8363688	0.642	117460	1.18603e+11
10116	8363688	0.648	138556	1.30566e+11
9580	8363688	0.689	119714	1.1629e+11
9635	8363688	0.648	148394	1.24358e+11
9438	8363688	0.695	124913	1.13578e+11
9364	8363688	0.631	130350	1.24117e+11
9555	8363688	0.681	145018	1.1735e+11
10183	8363688	0.79	147720	1.07807e+11
10099	8363688	0.695	152482	1.21532e+11
9314	8363688	0.637	125489	1.22291e+11
12955	8363688	0.65	132027	1.66695e+11
9918	8363688	0.759	144652	1.0929e+11
13527	8363688	0.662	154282	1.709e+11
9644	8363688	0.638	137692	1.26425e+11
9607	8363688	0.773	137442	1.03946e+11
9942	8363688	0.646	148100	1.28718e+11
9491	8363688	0.606	117609	1.3099e+11
9750	8363688	0.815	137812	1.00056e+11
9655	8363688	0.652	128166	1.23852e+11
9434	8363688	0.766	131434	1.03007e+11
9320	8363688	0.65	133987	1.19922e+11
9834	8363688	0.625	134850	1.31598e+11
9299	8363688	0.766	132380	1.01533e+11
9297	8363688	0.579	129227	1.34296e+11
13094	8363688	0.82	145014	1.33554e+11
9238	8363688	0.596	125695	129637164000
9931	8363688	0.68	152308	1.22147e+11
8776	8363688	0.497	113613	1.47686e+11
9463	8363688	0.602	135739	1.31471e+11
8942	8363688	0.522	112405	1.43272e+11
10018	8363688	0.645	140441	1.29903e+11
9475	8363688	0.654	133233	1.21171e+11
9218	8363688	0.541	114206	1.42507e+11
10110	8363688	0.676	141020	1.25084e+11
9338	8363688	0.635	126092	1.22992e+11
9037	8363688	0.635	131339	1.19028e+11
13325	8363688	0.653	134477	1.70668e+11
8945	8363688	0.605	113115	1.23658e+11
9034	8363688	0.62	121199	1.21867e+11
9246	8363688	0.818	119539	9.45363e+10
8763	8363688	0.627	115859	1.16892e+11
9246	8363688	0.702	134552	1.10158e+11
9117	8363688	0.672	125961	1.1347e+11
9401	8363688	0.495	115650	1.58842e+11
9561	8363688	0.726	140989	1.10145e+11
9074	8363688	0.676	123914	1.12266e+11
9096	8363688	0.715	133030	1.064e+11
9519	8363688	0.725	141031	1.09812e+11
13507	8363688	0.688	159186	1.64198e+11
9074	8363688	0.696	125695	1.0904e+11
9228	8363688	0.601	127042	1.28419e+11
9470	8363688	0.742	133817	1.06744e+11
9305	8363688	0.605	125749	1.28635e+11
9213	8363688	0.73	140483	1.05554e+11
9569	8363688	0.636	125211	1.25837e+11
9190	8363688	0.644	143686	1.19351e+11
9343	8363688	0.774	130130	1.00959e+11
9465	8363688	0.673	129321	1.17626e+11
9789	8363688	0.735	144883	1.11391e+11
9316	8363688	0.848	142932	9.18822e+10
12722	8363688	0.64	106789	166254435525
9439	8363688	0.727	145203	1.0859e+11
9623	8363688	0.738	129789	1.09057e+11
13420	8363688	0.692	132012	1.62198e+11
13016	8363688	0.718	144929	1.51618e+11
12945	8363688	0.608	132700	1.78072e+11
13264	8363688	0.639	136050	1.73609e+11
13002	8363688	0.651	133201	1.67043e+11
13178	8363688	0.668	146071	1.64995e+11
13152	8363688	0.674	149021	1.63204e+11
13092	8363688	0.602	144258	1.81889e+11
12866	8363688	0.612	142005	1.75829e+11
13005	8363688	0.677	139089	1.60664e+11
12490	8363688	0.56	111364	1.8654e+11
12694	8363688	0.607	119357	1.74907e+11
13329	8363688	0.667	134781	1.67136e+11
10102	8363688	0.857	165022	9.85881e+10
12679	8363688	0.664	135895	1.59704e+11
12958	8363688	0.732	145171	1.48056e+11
12929	8363688	0.654	126234	1.65343e+11
13062	8363688	0.671	130256	1.62811e+11
13167	8363688	0.753	151510	1.46248e+11
12179	8363688	0.693	116331	1.46986e+11
12894	8363688	0.642	144806	1.67977e+11
13086	8363688	0.667	135344	1.64089e+11
13203	8363688	0.622	145837	1.77533e+11
12962	8363688	0.753	160383	1.43971e+11
8791	8363688	0.481	108507	1.52859e+11
13172	8363688	0.605	132047	1.82093e+11
13242	8363688	0.634	137793	1.74688e+11
12851	8363688	0.691	132406	1.55545e+11
13047	8363688	0.675	130641	1.61661e+11
12904	8363688	0.668	122530	1.61564e+11
12864	8363688	0.635	133096	1.69434e+11
13088	8363688	0.694	143252	1.57729e+11
13048	8363688	0.671	146405	1.62637e+11
13259	8363688	0.61	147834	1.81794e+11
12616	8363688	0.638	140466	1.65386e+11
9377	8363688	0.695	131659	1.12844e+11
12476	8363688	0.596	133359	1.75076e+11
13330	8363688	0.6	131403	185813268400
12945	8363688	0.633	134124	1.71039e+11
12354	8363688	0.616	121076	1.67735e+11
12240	8363688	0.651	128997	1.57253e+11
12352	8363688	0.686	133772	1.50595e+11
12022	8363688	0.647	121065	1.55407e+11
12174	8363688	0.702	131815	1.45042e+11
12167	8363688	0.633	120539	1.6076e+11
12414	8363688	0.712	136263	1.45824e+11
8651	8363688	0.462	99455	1.56611e+11
12373	8363688	0.709	126401	1.45958e+11
12235	8363688	0.705	121745	1.45149e+11
13188	8363688	0.731	139047	1.5089e+11
12286	8363688	0.674	138686	1.52457e+11
12376	8363688	0.718	147391	1.44163e+11
12307	8363688	0.796	138131	1.29311e+11
12097	8363688	0.57	120517	1.77501e+11
12438	8363688	0.645	137474	1.61283e+11
12509	8363688	0.71	152815	1.47354e+11
12263	8363688	0.626	143238	1.6384e+11
8954	8363688	0.643	117664	1.16467e+11
13445	8363688	0.612	142460	1.83741e+11
12199	8363688	0.688	140165	1.48297e+11
12482	8363688	0.621	134120	1.68109e+11
12187	8363688	0.719	133731	1.41764e+11
13190	8363688	0.623	130357	1.77074e+11
12148	8363688	0.542	121727	1.87458e+11
12352	8363688	0.553	122880	1.86814e+11
12289	8363688	0.528	122117	1.94662e+11
12138	8363688	0.637	140236	1.5937e+11
12133	8363688	0.669	137258	1.51684e+11
12046	8363688	0.623	128523	1.61716e+11
9577	8363688	0.595	127656	1.3462e+11
11962	8363688	0.612	122024	1.63475e+11
13031	8363688	0.689	135817	1.58182e+11
12524	8363688	0.738	147329	1.41933e+11
12284	8363688	0.732	138554	1.40355e+11
13862	8363688	0.733	146775	1.58168e+11
12136	8363688	0.655	121979	1.54964e+11
12585	8363688	0.683	134946	1.5411e+11
13239	8363688	0.734	140427	1.50854e+11
12544	8363688	0.745	140173	1.40824e+11
12248	8363688	0.565	126512	1.81307e+11
9079	8363688	0.612	119597	1.24075e+11
12125	8363688	0.665	137347	1.52496e+11
12113	8363688	0.896	135230	1.13068e+11
12406	8363688	0.599	130569	1.73222e+11
12577	8363688	0.619	144070	1.69936e+11
12024	8363688	0.544	114976	1.84862e+11
13135	8363688	0.623	135016	1.76336e+11
12051	8363688	0.535	116203	1.88394e+11
12424	8363688	0.713	139260	1.45737e+11
12172	8363688	0.602	121725	1.69108e+11
12141	8363688	0.643	121320	1.57922e+11
9173	8363688	0.647	128349	1.18578e+11
12069	8363688	0.519	122834	1.94492e+11
11967	8363688	0.547	128644	1.82977e+11
9941	8363688	0.639	141658	1.30115e+11
9946	8363688	0.618	141107	1.34604e+11
9964	8363688	0.664	142814	1.25506e+11
10105	8363688	0.664	132027	1.27282e+11
8342	8363688	0.142	58765	4.91337e+11
8442	8363688	0.121	72709	5.83523e+11
8502	8363688	0.127	69352	5.59906e+11
8376	8363688	0.156	65898	4.49066e+11
9612	8363688	0.733	145770	1.09675e+11
8468	8363688	0.141	59687	5.02296e+11
8487	8363688	0.137	42009	5.18121e+11
8256	8363688	0.122	31209	5.65989e+11
8582	8363688	0.164	36296	4.37666e+11
8571	8363688	0.129	30992	5.55699e+11
9711	8363688	0.684	137508	1.18742e+11
12922	8363688	0.688	134188	1.57087e+11
10038	8363688	0.707	133936	1.18748e+11
12898	8363688	0.685	134169	1.57482e+11
9648	8363688	0.683	132064	1.18145e+11
9584	8363688	0.637	117917	1.25836e+11
12337	8363688	0.667	124229	1.54697e+11
9679	8363688	0.71	135229	1.14017e+11
12327	8363688	0.677	126963	1.52288e+11
9241	8363688	0.688	128196	1.12338e+11
12190	8363688	0.589	127617	1.73096e+11
9289	8363688	0.742	131045	1.04704e+11
12206	8363688	0.61	125475	1.67356e+11
9624	8363688	0.735	129860	1.09513e+11
12224	8363688	0.645	125957	1.58508e+11
9282	8363688	0.597	126976	1.30036e+11
13240	8363688	0.622	136468	1.78031e+11
12243	8363688	0.741	124270	1.38187e+11
9243	8363688	0.713	126645	1.08423e+11
12221	8363688	0.746	124694	1.37014e+11
9511	8363688	0.702	133521	1.13315e+11
12177	8363688	0.637	122996	1.59882e+11
9333	8363688	0.683	132905	1.14287e+11
12201	8363688	0.763	125183	1.33742e+11
9386	8363688	0.62	123744	1.26615e+11
12228	8363688	0.759	132532	1.34745e+11
9878	8363688	0.573	125978	1.44182e+11
9154	8363688	0.544	120275	1.40737e+11
13313	8363688	0.593	126720	1.87767e+11
9849	8363688	0.585	128776	1.4081e+11
13451	8363688	0.63	131331	1.78571e+11
9886	8363688	0.624	128459	1.32505e+11
13251	8363688	0.621	126646	1.78466e+11
9765	8363688	0.63	128412	129637164000
13125	8363688	0.64	124348	1.71521e+11
9783	8363688	0.654	131910	1.2511e+11
13022	8363688	0.694	130938	1.56934e+11
9842	8363688	0.678	130711	1.21409e+11
9208	8363688	0.696	132689	1.10651e+11
12981	8363688	0.688	131918	1.57804e+11
9767	8363688	0.698	127947	1.17032e+11
12949	8363688	0.703	129082	1.54056e+11
9833	8363688	0.709	126794	1.15995e+11
12976	8363688	0.727	136618	1.49281e+11
9761	8363688	0.721	134238	1.13229e+11
12893	8363688	0.725	129168	1.48735e+11
9067	8363688	0.64	133528	1.1849e+11
8983	8363688	0.678	125997	1.10813e+11
9370	8363688	0.58	127497	1.35117e+11
9973	8363688	0.665	142518	1.2543e+11
9566	8363688	0.672	135051	1.19058e+11
9255	8363688	0.582	121434	1.33e+11
9858	8363688	0.702	131272	1.17449e+11
9480	8363688	0.627	131460	1.26456e+11
8482	8363688	0.618	112474	1.14791e+11
13345	8363688	0.602	126727	1.85404e+11
8739	8363688	0.503	106389	1.45309e+11
9269	8363688	0.516	121315	1.50238e+11
7649	8363688	0.434	93477	1.47405e+11
9733	8363688	0.502	131683	1.62159e+11
9034	8363688	0.545	116764	1.38638e+11
8678	8363688	0.496	111538	1.46331e+11
12731	8363688	0.609	129526	1.74841e+11
11922	8363688	0.437	86437	2.28174e+11
12687	8363688	0.613	135367	1.731e+11
12781	8363688	0.584	120280	1.83042e+11
12998	8363688	0.618	136456	1.75908e+11
13090	8363688	0.652	125528	1.67915e+11
12857	8363688	0.53	121889	2.0289e+11
13388	8363688	0.582	142205	1.92394e+11
9880	8363688	0.652	140914	1.26738e+11
12342	8363688	0.51	110111	202401249600
12440	8363688	0.595	110745	1.74864e+11
12801	8363688	0.554	122625	1.93256e+11
13060	8363688	0.639	143891	1.70939e+11
12648	8363688	0.637	139056	1.66066e+11
12859	8363688	0.598	124286	1.79847e+11
12928	8363688	0.569	129421	1.90028e+11
12710	8363688	0.661	145665	1.60821e+11
13288	8363688	0.623	123498	1.7839e+11
12454	8363688	0.599	118929	1.73892e+11
9658	8363688	0.625	137263	1.29242e+11
12566	8363688	0.617	116242	1.70337e+11
12638	8363688	0.64	136836	165156701475
12751	8363688	0.686	128838	1.5546e+11
13509	8363688	0.674	157994	1.67634e+11
13291	8363688	0.765	184349	1.4531e+11
12684	8363688	0.589	137904	1.8011e+11
11893	8363688	0.528	114644	1.88389e+11
11860	8363688	0.509	106567	1.94879e+11
12553	8363688	0.615	129769	1.70714e+11
13305	8363688	0.643	137870	1.73062e+11
9265	8363688	0.518	123974	1.49594e+11
11906	8363688	0.558	113473	1.78455e+11
11910	8363688	0.628	127571	1.58617e+11
11974	8363688	0.553	114293	1.81097e+11
12191	8363688	0.638	131543	1.59815e+11
12217	8363688	0.56	123728	1.82463e+11
12114	8363688	0.576	114405	175898813250
11648	8363688	0.503	112344	1.93678e+11
11846	8363688	0.467	108769	2.12155e+11
11772	8363688	0.542	103646	1.81656e+11
11731	8363688	0.537	116561	1.82708e+11
9378	8363688	0.621	130271	1.26304e+11
12943	8363688	0.557	123809	1.94347e+11
11692	8363688	0.539	105534	1.81425e+11
11810	8363688	0.597	111557	1.65453e+11
12063	8363688	0.831	122156	1.21409e+11
11620	8363688	0.515	100537	1.88711e+11
11526	8363688	0.509	107452	1.89391e+11
11622	8363688	0.48	103566	202505795700
11803	8363688	0.662	113492	1.49119e+11
11206	8363688	0.522	104277	1.79547e+11
11895	8363688	0.533	113239	1.86653e+11
9919	8363688	0.653	152440	1.27044e+11
#：Positive and negative ionization models were placed in separate sheets.

## Sheet: Positive ionization model
Sample_size	Library_size	Querying_time/s	Result	speed_per_second
8713	5946524	0.444	101048	1.16694e+11
10436	5946524	0.552	134643	1.12424e+11
9161	5946524	0.536	118902	1.01635e+11
8272	5946524	0.353	81161	1.39347e+11
9272	5946524	0.519	112980	1.06235e+11
8808	5946524	0.435	104345	1.20407e+11
8745	5946524	0.434	93894	1.19821e+11
9148	5946524	0.513	112886	1.06041e+11
9283	5946524	0.522	122151	1.0575e+11
8510	5946524	0.407	94121	1.24336e+11
13235	5946524	0.747	200662	1.05358e+11
9528	5946524	0.568	122195	9.97508e+10
8537	5946524	0.404	95669	1.25657e+11
10176	5946524	0.518	116896	1.16818e+11
9202	5946524	0.478	112260	1.14477e+11
8971	5946524	0.546	117010	9.77038e+10
8935	5946524	0.445	108317	1.19398e+11
8676	5946524	0.425	104270	1.21393e+11
10095	5946524	0.649	168558	9.24964e+10
8719	5946524	0.464	108711	1.11741e+11
9145	5946524	0.495	114072	1.09861e+11
13159	5946524	0.74	198678	1.05744e+11
13872	5946524	1.013	284154	8.14316e+10
13566	5946524	0.777	188264	1.03823e+11
13674	5946524	0.839	215294	9.69163e+10
10277	5946524	0.556	135729	1.09914e+11
13614	5946524	0.757	196988	1.06943e+11
13454	5946524	0.76	198507	1.05269e+11
13636	5946524	0.872	222467	9.29895e+10
13312	5946524	0.793	198678	99823616000
13357	5946524	0.735	191461	1.08065e+11
13260	5946524	0.81	207158	9.73468e+10
13174	5946524	0.735	207912	1.06584e+11
13102	5946524	0.719	180699	1.08361e+11
13229	5946524	0.752	199647	1.0461e+11
13307	5946524	0.794	202219	9.96604e+10
13449	5946524	0.813	211591	9.837e+10
9901	5946524	0.495	121754	1.18942e+11
13307	5946524	0.787	208496	1.00547e+11
13184	5946524	0.744	188729	1.05375e+11
13268	5946524	0.836	209010	9.43762e+10
13161	5946524	0.688	190152	1.13753e+11
13133	5946524	0.774	194768	1.00899e+11
9721	5946524	0.463	120410	1.24851e+11
13863	5946524	1.022	271044	8.06621e+10
13052	5946524	0.725	178543	1.07054e+11
13301	5946524	0.842	203121	9.39367e+10
13164	5946524	0.755	199245	1.03682e+11
13137	5946524	0.788	200131	9.91364e+10
14718	5946524	0.854	219466	1.02484e+11
10223	5946524	0.538	131773	1.12995e+11
13382	5946524	0.795	205662	1.00096e+11
13318	5946524	0.708	184902	1.11858e+11
13613	5946524	0.834	227144	9.70624e+10
13256	5946524	0.805	206962	9.79219e+10
13561	5946524	0.94	241411	8.57881e+10
13550	5946524	0.841	204806	9.5809e+10
13456	5946524	0.866	212726	9.23977e+10
13168	5946524	0.759	190369	1.03167e+11
13362	5946524	0.771	192359	1.03058e+11
13633	5946524	0.89	218956	9.10887e+10
13266	5946524	0.818	211791	9.64384e+10
9973	5946524	0.516	120059	1.14932e+11
13638	5946524	1.098	275935	7.38604e+10
13388	5946524	0.866	209528	9.19308e+10
13104	5946524	0.721	189931	1.08077e+11
13120	5946524	0.798	199467	9.77674e+10
13315	5946524	0.762	195069	1.03908e+11
13153	5946524	0.783	199769	9.9891e+10
13127	5946524	0.833	203518	9.37095e+10
13228	5946524	0.834	213030	9.43173e+10
13330	5946524	0.839	222483	9.44781e+10
13365	5946524	0.882	234983	9.0108e+10
13436	5946524	0.942	235244	8.48169e+10
10343	5946524	0.55	136086	1.11827e+11
13139	5946524	0.793	206030	9.85263e+10
13125	5946524	0.767	199787	1.01758e+11
13165	5946524	0.757	197895	1.03416e+11
13023	5946524	0.753	191640	1.02844e+11
13028	5946524	0.717	181797	1.08049e+11
13094	5946524	0.731	182949	1.06517e+11
13289	5946524	0.832	215473	9.498e+10
13314	5946524	0.781	191024	1.01373e+11
13513	5946524	0.876	212411	9.17299e+10
13275	5946524	0.788	187116	1.00178e+11
13000	5946524	0.75	188438	1.03073e+11
9758	5946524	0.541	126307	1.07257e+11
13015	5946524	0.735	192700	1.05298e+11
13205	5946524	0.806	212385	9.74241e+10
13229	5946524	0.785	205865	1.00212e+11
13374	5946524	0.908	221869	8.75868e+10
13340	5946524	0.954	233909	8.31516e+10
13002	5946524	0.76	186247	1.01733e+11
13203	5946524	0.773	208236	1.01568e+11
13531	5946524	0.943	235306	8.5326e+10
13183	5946524	0.735	193963	1.06657e+11
13261	5946524	0.834	209641	9.45526e+10
13359	5946524	0.829	214014	9.58258e+10
13139	5946524	0.749	195849	1.04314e+11
9867	5946524	0.557	126585	1.0534e+11
13006	5946524	0.766	184406	1.00967e+11
13539	5946524	0.899	211108	8.9555e+10
13194	5946524	0.732	200158	107183658000
13260	5946524	0.853	229207	9.24395e+10
13305	5946524	0.778	209186	1.01695e+11
13166	5946524	0.83	216369	9.43276e+10
13194	5946524	0.844	215098	9.29602e+10
13455	5946524	0.889	228690	9.00005e+10
13643	5946524	0.956	248866	8.48624e+10
13127	5946524	0.717	182467	1.0887e+11
14625	5946524	0.818	215884	1.06318e+11
13402	5946524	0.862	218150	9.2454e+10
9767	5946524	0.527	130245	1.10208e+11
13022	5946524	1.255	204488	6.17017e+10
13058	5946524	0.908	206785	8.55173e+10
13367	5946524	0.847	212605	9.38456e+10
13223	5946524	0.784	203125	1.00294e+11
12963	5946524	0.813	197617	9.48152e+10
13329	5946524	0.843	215958	9.40228e+10
13319	5946524	0.804	204817	9.85096e+10
13221	5946524	0.842	207024	9.33717e+10
13423	5946524	0.8	210215	99775239565
13140	5946524	0.808	196633	9.67046e+10
13230	5946524	0.786	199395	1.00092e+11
10227	5946524	0.589	144980	1.03251e+11
13279	5946524	0.858	211012	9.20325e+10
13801	5946524	0.903	216930	9.08837e+10
12960	5946524	0.671	179071	1.14854e+11
13095	5946524	0.762	195043	1.02191e+11
13063	5946524	0.768	195499	1.01145e+11
13502	5946524	0.912	243136	8.80372e+10
13160	5946524	0.882	228315	8.87259e+10
12977	5946524	0.679	171329	1.1365e+11
13374	5946524	0.836	239201	9.51302e+10
13096	5946524	0.824	219510	9.45093e+10
13408	5946524	0.808	212713	9.8677e+10
10067	5946524	0.543	130968	1.10246e+11
12924	5946524	0.756	183733	1.01657e+11
13131	5946524	0.824	200604	9.47619e+10
13027	5946524	0.779	209967	9.94421e+10
12807	5946524	0.755	182718	1.0087e+11
13523	5946524	0.921	252944	8.73125e+10
12993	5946524	0.77	203365	1.00342e+11
13151	5946524	0.67	174590	1.16721e+11
13186	5946524	0.837	215700	9.36808e+10
13003	5946524	0.754	187296	1.0255e+11
13296	5946524	0.841	222363	9.40131e+10
13156	5946524	0.851	217642	9.193e+10
10172	5946524	0.615	145974	9.83545e+10
13306	5946524	0.784	196722	1.00924e+11
12914	5946524	0.758	196126	1.01311e+11
13114	5946524	0.885	222508	8.81161e+10
13303	5946524	0.845	216022	9.36173e+10
13266	5946524	0.81	215830	9.73908e+10
13042	5946524	0.764	193134	1.01511e+11
13204	5946524	0.826	211083	9.5058e+10
13238	5946524	0.834	209592	9.43886e+10
13117	5946524	0.815	204842	9.57062e+10
13174	5946524	0.807	213961	9.7075e+10
13148	5946524	0.848	220822	9.21992e+10
9497	5946524	0.429	99397	1.31641e+11
13425	5946524	0.917	226896	8.70579e+10
13591	5946524	0.917	233540	8.81344e+10
14380	5946524	0.855	228999	1.00013e+11
9505	5946524	0.47	108206	1.20259e+11
10661	5946524	0.532	142801	1.19165e+11
9647	5946524	0.489	118547	1.17313e+11
9894	5946524	0.576	119145	1.02144e+11
9549	5946524	0.504	118766	1.12665e+11
9579	5946524	0.547	127777	1.04135e+11
9770	5946524	0.543	123553	1.06994e+11
9805	5946524	0.555	124694	1.05055e+11
9482	5946524	0.522	119193	1.08017e+11
9222	5946524	0.425	98731	1.29033e+11
9134	5946524	0.464	102856	1.17059e+11
14774	5946524	0.832	221861	1.05594e+11
13566	5946524	1.022	287275	7.8934e+10
9520	5946524	0.523	123921	1.08243e+11
9277	5946524	0.487	114410	1.13277e+11
9765	5946524	0.463	113931	1.25416e+11
9363	5946524	0.463	111033	1.20253e+11
9946	5946524	0.652	151918	9.07119e+10
9352	5946524	0.496	115286	1.12121e+11
9828	5946524	0.56	124185	104361496200
9883	5946524	0.523	117802	1.1237e+11
9803	5946524	0.538	118861	1.08353e+11
9926	5946524	0.579	144172	1.01943e+11
12926	5946524	0.693	176703	1.10916e+11
14824	5946524	0.862	234586	1.02264e+11
9602	5946524	0.496	120032	1.15118e+11
9328	5946524	0.521	111754	1.06467e+11
9527	5946524	0.485	118575	1.16809e+11
9382	5946524	0.471	109949	1.18451e+11
9890	5946524	0.585	126622	1.00532e+11
9657	5946524	0.527	124834	1.08967e+11
9973	5946524	0.612	149427	9.69031e+10
9848	5946524	0.554	131039	1.05706e+11
9751	5946524	0.556	132668	1.04289e+11
13000	5946524	0.807	209799	9.57928e+10
9315	5946524	0.475	113872	1.16614e+11
14720	5946524	0.866	223615	1.01077e+11
9838	5946524	0.51	120164	1.1471e+11
9515	5946524	0.484	114534	1.16903e+11
9194	5946524	0.501	114078	1.09126e+11
9499	5946524	0.543	124468	1.04026e+11
9232	5946524	0.476	109575	1.15333e+11
9089	5946524	0.489	108602	1.10528e+11
9262	5946524	0.484	111151	1.13795e+11
9464	5946524	0.491	122868	1.14619e+11
12747	5946524	0.657	165633	1.15373e+11
9613	5946524	0.522	125021	1.09509e+11
8850	5946524	0.46	108161	1.14406e+11
10378	5946524	0.556	128582	1.10995e+11
9309	5946524	0.513	116098	1.07907e+11
9258	5946524	0.551	124858	9.99146e+10
9206	5946524	0.542	116685	1.01003e+11
8984	5946524	0.472	105311	1.13186e+11
9417	5946524	0.507	122931	1.10451e+11
9424	5946524	0.568	121038	9.8662e+10
9507	5946524	0.5	120808	113067207336
12996	5946524	0.712	189173	1.08541e+11
10803	5946524	0.522	144000	1.23066e+11
9327	5946524	0.482	121138	1.15069e+11
9526	5946524	0.559	120172	1.01336e+11
9231	5946524	0.512	121578	1.07212e+11
10225	5946524	0.523	120505	1.16259e+11
9039	5946524	0.482	105320	1.11516e+11
9469	5946524	0.553	117063	1.01822e+11
9219	5946524	0.46	101487	1.19176e+11
9190	5946524	0.51	115253	1.07154e+11
9298	5946524	0.529	132191	1.04519e+11
9262	5946524	0.557	115639	9.8881e+10
13342	5946524	0.81	214922	9.79488e+10
9159	5946524	0.467	112086	1.16626e+11
9478	5946524	0.521	121894	1.08179e+11
9690	5946524	0.576	134267	1.00038e+11
9695	5946524	0.601	141185	9.5926e+10
10597	5946524	0.63	134859	1.00024e+11
9086	5946524	0.514	106031	1.05117e+11
9590	5946524	0.55	117173	1.03686e+11
9071	5946524	0.523	109813	1.03138e+11
9475	5946524	0.525	122428	1.07321e+11
9291	5946524	0.513	106849	1.07698e+11
13396	5946524	0.84	217354	9.48329e+10
8988	5946524	0.476	108489	1.12284e+11
9079	5946524	0.489	109367	1.10406e+11
9230	5946524	0.492	115223	1.11558e+11
9581	5946524	0.586	134211	9.72247e+10
8945	5946524	0.477	105538	1.11513e+11
10054	5946524	0.536	123201	1.11542e+11
9168	5946524	0.528	112603	1.03253e+11
9469	5946524	0.599	128706	9.40027e+10
8912	5946524	0.486	99058	1.09044e+11
9074	5946524	0.537	117573	1.00482e+11
13524	5946524	0.826	213188	9.73617e+10
9058	5946524	0.528	105322	1.02014e+11
8993	5946524	0.477	108324	1.12111e+11
14130	5946524	1.037	236683	8.10264e+10
13896	5946524	0.91	224957	9.08054e+10
13743	5946524	0.879	228379	9.29728e+10
13483	5946524	0.856	201032	9.36647e+10
8094	5946524	0.118	130794	4.07891e+11
8510	5946524	0.135	134837	3.74851e+11
8686	5946524	0.195	135718	2.6488e+11
8560	5946524	0.146	153651	3.48646e+11
13372	5946524	0.932	231138	8.53186e+10
8676	5946524	0.13	118003	3.96862e+11
8810	5946524	0.087	110983	6.02171e+11
8395	5946524	0.105	139664	4.75439e+11
8938	5946524	0.095	87524	5.59474e+11
8879	5946524	0.085	41335	6.21167e+11
13731	5946524	0.944	228418	8.64955e+10
13280	5946524	0.87	206879	9.07699e+10
13255	5946524	0.872	211923	9.03913e+10
13281	5946524	0.817	207525	9.66656e+10
13257	5946524	0.819	210031	9.62553e+10
13389	5946524	0.806	214978	9.87816e+10
13328	5946524	0.835	215559	9.49165e+10
13240	5946524	0.841	208072	9.36171e+10
13486	5946524	0.915	218584	8.76446e+10
13380	5946524	0.913	228281	8.71462e+10
13481	5946524	0.926	234471	8.65714e+10
13628	5946524	0.911	236414	8.89563e+10
13427	5946524	0.876	232041	9.11461e+10
14834	5946524	0.918	237075	9.60901e+10
9569	5946524	0.504	121208	1.12901e+11
9637	5946524	0.513	124053	1.11709e+11
9822	5946524	0.48	118167	121680747350
9470	5946524	0.517	117191	1.08924e+11
9471	5946524	0.514	112970	1.09571e+11
9322	5946524	0.529	118202	1.04789e+11
9409	5946524	0.53	118667	1.05568e+11
9366	5946524	0.513	119271	1.08568e+11
9345	5946524	0.538	121176	1.0329e+11
9312	5946524	0.547	121384	1.01232e+11
9269	5946524	0.541	110209	1.01882e+11
14879	5946524	0.966	238187	9.15925e+10
9195	5946524	0.505	111192	1.08274e+11
13071	5946524	0.753	187341	1.03223e+11
9103	5946524	0.477	115973	1.13483e+11
14818	5946524	0.906	235801	9.72578e+10
10121	5946524	0.539	130637	1.1166e+11
10553	5946524	0.598	136659	1.04939e+11
10406	5946524	0.574	132312	1.07804e+11
9283	5946524	0.463	117403	1.19226e+11
9820	5946524	0.503	122775	1.16093e+11
13812	5946524	0.821	212951	1.00041e+11
13672	5946524	0.858	208734	9.47563e+10
13247	5946524	0.834	211481	9.44528e+10
13623	5946524	0.845	214102	9.58692e+10
13448	5946524	0.85	218747	9.4081e+10
13422	5946524	0.807	213454	9.89024e+10
13620	5946524	0.849	221559	9.53965e+10
13356	5946524	0.811	215436	9.79307e+10
13468	5946524	0.778	210652	1.02941e+11
13647	5946524	0.911	231791	8.90804e+10
13044	5946524	0.845	219620	9.17946e+10
13119	5946524	0.793	208352	9.83764e+10
13192	5946524	0.698	185125	1.12388e+11
13238	5946524	0.837	221835	9.40503e+10
13226	5946524	0.783	211614	1.00445e+11
13110	5946524	0.715	195588	1.09033e+11
13241	5946524	0.776	212101	1.01466e+11
13396	5946524	0.833	216121	9.56298e+10
12781	5946524	0.672	185193	1.13099e+11
10568	5946524	0.564	151512	1.11424e+11
12770	5946524	0.669	175020	1.13508e+11
13233	5946524	0.752	192145	1.04641e+11
12729	5946524	0.664	182908	1.13996e+11
13199	5946524	0.705	191685	1.11331e+11
12875	5946524	0.729	189597	1.05023e+11
12811	5946524	0.67	168287	1.13703e+11
9811	5946524	0.515	133481	1.13284e+11
9146	5946524	0.408	100759	1.33301e+11
9522	5946524	0.484	117039	1.16989e+11
9408	5946524	0.464	113615	1.20571e+11
9861	5946524	0.55	127936	1.06616e+11
14676	5946524	0.843	223086	1.03525e+11
10048	5946524	0.505	120226	1.18318e+11
10272	5946524	0.553	134369	1.10457e+11
13440	5946524	0.86	232955	9.29317e+10
9250	5946524	0.454	111047	1.21157e+11
9365	5946524	0.466	111526	1.19505e+11
9518	5946524	0.446	110404	1.26904e+11
9713	5946524	0.454	110487	1.27222e+11
9515	5946524	0.511	124126	1.10726e+11
9624	5946524	0.474	140693	1.20737e+11
9985	5946524	0.526	141640	1.12882e+11
9612	5946524	0.53	148512	1.07845e+11
14718	5946524	0.861	218350	1.0165e+11
9236	5946524	0.448	106418	1.22594e+11
13248	5946524	0.837	231254	9.41213e+10
9407	5946524	0.463	112877	1.20818e+11
9621	5946524	0.504	125620	1.13515e+11
9583	5946524	0.466	120879	1.22287e+11
11258	5946524	0.719	191527	9.31098e+10
10362	5946524	0.575	158440	1.07162e+11
9865	5946524	0.503	130729	1.16625e+11
9174	5946524	0.479	114349	1.1389e+11
9299	5946524	0.466	111462	1.18663e+11
9560	5946524	0.5	109115	113697538880
14834	5946524	1.029	267020	8.57247e+10
13168	5946524	0.744	188654	1.05247e+11
9356	5946524	0.509	113345	1.09304e+11
9293	5946524	0.512	118741	1.07932e+11
9279	5946524	0.503	112233	1.09697e+11
9373	5946524	0.482	120745	1.15636e+11
9342	5946524	0.532	124017	1.04422e+11
9101	5946524	0.435	113863	1.24412e+11
8592	5946524	0.4	92236	127731335520
8902	5946524	0.43	101625	1.23107e+11
8574	5946524	0.41	89344	1.24355e+11
8744	5946524	0.428	105747	1.21487e+11
13101	5946524	0.816	224415	9.54723e+10
10362	5946524	0.508	123604	1.21295e+11
8747	5946524	0.431	103639	1.20683e+11
9012	5946524	0.445	107472	1.20427e+11
9198	5946524	0.484	112272	1.13009e+11
8690	5946524	0.394	97652	1.31156e+11
8811	5946524	0.42	97782	1.2475e+11
8548	5946524	0.366	88901	1.38882e+11
8910	5946524	0.463	102209	1.14435e+11
8396	5946524	0.415	94648	1.20306e+11
9064	5946524	0.504	110511	1.06943e+11
13244	5946524	0.86	234584	91576469600
