# Supplementary material for: LipidIN: a comprehensive repository for flash platform-independent annotation and reverse lipidomics
Source: Nat Commun. 2025 May 16;16:4566. doi: 10.1038/s41467-025-59683-5 (PMC12084368; doi:10.1038/s41467-025-59683-5)
Supplement: Supplementary file 6 — Source Data [file 41467_2025_59683_MOESM6_ESM.zip]

Archive with 13 entries (12 files):
- Source Data/
- Source Data/Source Data 1.xlsx
- Source Data/Source Data 10.xlsx
- Source Data/Source Data 11.xlsx
- Source Data/Source Data 12.xlsx
- Source Data/Source Data 2.xlsx
- Source Data/Source Data 3.xlsx
- Source Data/Source Data 4.xlsx
- Source Data/Source Data 5.xlsx
- Source Data/Source Data 6.xlsx
- Source Data/Source Data 7.xlsx
- Source Data/Source Data 8.xlsx
- Source Data/Source Data 9.xlsx
