# Supplementary material for: LipidIN: a comprehensive repository for flash platform-independent annotation and reverse lipidomics
Source: Nat Commun. 2025 May 16;16:4566. doi: 10.1038/s41467-025-59683-5 (PMC12084368; doi:10.1038/s41467-025-59683-5)
Supplement: Supplementary file 6 — Source Data [file 41467_2025_59683_MOESM6_ESM.zip › Source Data/Source Data 1.xlsx]

## Sheet: Figure 2a
Title	mz	rt	add	an	Formula	t2	Class	MW	ESImode
ASM 52:2; 3O	969.836	12.84	[M+H]+	(34:1;2O (FA18:0))	C57H113N2O7P	ASM 52:2; 3O	ASM	868.046	P
BMP 40:7	838.559	5.74	[M+NH4]+	(18:1_22:6)	C46H77O10P	BMP 40:7	BMP	820.525	P
BMP 44:11	886.559	4.97	[M+NH4]+	(22:5_22:6)	C50H77O10P	BMP 44:11	BMP	868.525	P
BMP 44:12	884.544	4.66	[M+NH4]+	(22:6_22:6)	C50H75O10P	BMP 44:12	BMP	866.51	P
CAR 14:0	372.311	1.48	[M+H]+	(14:0)	C21H41NO4	CAR 14:0	CAR	371.304	P
CAR 16:0	400.342	1.69	[M+H]+	(16:0)	C23H45NO4	CAR 16:0	CAR	399.335	P
CAR 16:1	398.327	1.55	[M+H]+	(16:1)	C23H43NO4	CAR 16:1	CAR	397.319	P
CAR 17:0	414.358	1.86	[M+H]+	(17:0)	C24H47NO4	CAR 17:0	CAR	413.351	P
CAR 18:0	428.373	2.17	[M+H]+	(18:0)	C25H49NO4	CAR 18:0	CAR	427.366	P
CAR 18:1	426.358	1.82	[M+H]+	(18:1)	C25H47NO4	CAR 18:1	CAR	425.351	P
CAR 20:0	456.405	2.79	[M+H]+	(20:0)	C27H53NO4	CAR 20:0	CAR	455.397	P
CAR 20:1	454.389	2.27	[M+H]+	(20:1)	C27H51NO4	CAR 20:1	CAR	453.382	P
CAR 24:0	512.467	5.04	[M+H]+	(24:0)	C31H61NO4	CAR 24:0	CAR	511.46	P
CAR 24:1	510.452	3.93	[M+H]+	(24:1)	C31H59NO4	CAR 24:1	CAR	509.444	P
CE 18:1	668.634	13.95	[M+NH4]+	(18:1)	C45H78O2	CE 18:1	CE	650.6	P
CE 18:2	666.618	13.54	[M+NH4]+	(18:2)	C45H76O2	CE 18:2	CE	648.585	P
CE 20:4	690.618	13.26	[M+NH4]+	(20:4)	C47H76O2	CE 20:4	CE	672.585	P
CE 22:5	716.634	13.29	[M+NH4]+	(22:5)	C49H78O2	CE 22:5	CE	698.6	P
CE 22:6	714.618	12.98	[M+NH4]+	(22:6)	C49H76O2	CE 22:6	CE	696.585	P
CE 24:6	742.65	13.4	[M+NH4]+	(24:6)	C51H80O2	CE 24:6	CE	724.616	P
CE 26:6	770.681	13.81	[M+NH4]+	(26:6)	C53H84O2	CE 26:6	CE	752.647	P
Cer 34:0; 2O	540.535	8.71	[M+H]+	(18:0;2O_16:0)	C34H69NO3	Cer 34:0; 2O	Cer	539.528	P
Cer 34:0; 3O	520.509	8.43	M+H-2H2O	(18:0;3O_16:0)	C34H66O2N1	Cer 34:0; 3O	Cer	520.509	N
Cer 34:0; O	524.54	9.22	[M+H]+	(18:0;O_16:0)	C34H70O2N1	Cer 34:0; O	Cer	524.541	P
Cer 34:1; 2O	538.519	8.43	[M+H]+	(18:1;2O_16:0)	C34H67NO3	Cer 34:1; 2O	Cer	537.512	P
Cer 35:0; 2O	554.551	9.19	[M+H]+	(18:0;2O_17:0)	C35H71NO3	Cer 35:0; 2O	Cer	553.543	P
Cer 35:0; 3O	534.524	8.91	M+H-2H2O	(18:0;3O_17:0)	C35H68O2N1	Cer 35:0; 3O	Cer	534.525	N
Cer 35:1; 2O	552.535	8.91	[M+H]+	(18:1;2O_17:0)	C35H69NO3	Cer 35:1; 2O	Cer	551.528	P
Cer 36:0; 2O	568.566	9.64	[M+H]+	(18:0;2O_18:0)	C36H73NO3	Cer 36:0; 2O	Cer	567.559	P
Cer 36:0; 3O	548.54	9.36	M+H-2H2O	(18:0;3O_18:0)	C36H70O2N1	Cer 36:0; 3O	Cer	548.541	N
Cer 36:0; O	552.571	10.09	[M+H]+	(18:0;O_18:0)	C36H74O2N1	Cer 36:0; O	Cer	552.572	P
Cer 36:1; 2O	566.551	9.36	[M+H]+	(18:1;2O_18:0)	C36H71NO3	Cer 36:1; 2O	Cer	565.543	P
Cer 38:0; 2O	596.598	10.46	[M+H]+	(18:0;2O_20:0)	C38H77NO3	Cer 38:0; 2O	Cer	595.59	P
Cer 38:0; 3O	576.571	10.22	M+H-2H2O	(18:0;3O_20:0)	C38H74O2N1	Cer 38:0; 3O	Cer	576.572	N
Cer 38:0; O	580.603	10.85	[M+H]+	(18:0;O_20:0)	C38H78O2N1	Cer 38:0; O	Cer	580.603	P
Cer 38:1; 2O	594.582	10.22	[M+H]+	(18:1;2O_20:0)	C38H75NO3	Cer 38:1; 2O	Cer	593.575	P
Cer 38:2; 2O	592.567	9.57	[M+H]+	(18:2;2O_20:0)	C38H73NO3	Cer 38:2; 2O	Cer	591.559	P
Cer 39:0; 3O	590.587	10.67	M+H-2H2O	(17:0;3O_22:0)	C39H76O2N1	Cer 39:0; 3O	Cer	590.588	N
Cer 39:1; 2O	608.598	10.67	[M+H]+	(17:1;2O_22:0)	C39H77NO3	Cer 39:1; 2O	Cer	607.59	P
Cer 40:0; 2O	624.629	11.23	[M+H]+	(18:0;2O_22:0)	C40H81NO3	Cer 40:0; 2O	Cer	623.622	P
Cer 40:0; O	608.634	11.58	[M+H]+	(18:0;O_22:0)	C40H82O2N1	Cer 40:0; O	Cer	608.635	P
Cer 40:1; 2O	622.613	11.02	[M+H]+	(18:1;2O_22:0)	C40H79NO3	Cer 40:1; 2O	Cer	621.606	P
Cer 40:2; 2O	620.598	10.43	[M+H]+	(18:2;2O_22:0)	C40H77NO3	Cer 40:2; 2O	Cer	619.59	P
Cer 41:0; 2O	638.645	11.54	[M+H]+	(18:0;2O_23:0)	C41H83NO3	Cer 41:0; 2O	Cer	637.637	P
Cer 41:0; 3O	618.618	11.37	M+H-2H2O	(18:0;3O_23:0)	C40H78O2N1	Cer 41:0; 3O	Cer	604.603	N
Cer 41:0; O	622.65	11.89	[M+H]+	(18:0;O_23:0)	C41H84O2N1	Cer 41:0; O	Cer	622.65	P
Cer 41:1; 2O	636.629	11.37	[M+H]+	(18:1;2O_23:0)	C41H81NO3	Cer 41:1; 2O	Cer	635.622	P
Cer 41:2; 2O	634.613	10.67	[M+H]+	(18:1;2O_23:1)	C41H79NO3	Cer 41:2; 2O	Cer	633.606	P
Cer 42:0; 2O	652.66	11.89	[M+H]+	(18:0;2O_24:0)	C42H85NO3	Cer 42:0; 2O	Cer	651.653	P
Cer 42:0; O	636.665	12.17	[M+H]+	(18:0;O_24:0)	C42H86O2N1	Cer 42:0; O	Cer	636.666	P
Cer 42:1; 2O	650.645	11.72	[M+H]+	(18:1;2O_24:0)	C42H83NO3	Cer 42:1; 2O	Cer	649.637	P
Cer 42:1; O	634.65	11.89	[M+H]+	(18:1;O_24:0)	C42H84O2N1	Cer 42:1; O	Cer	634.65	P
Cer 42:2; 2O-1	648.629	11.02	[M+H]+	(18:1;2O_24:1)	C42H81NO3	Cer 42:2; 2O-1	Cer	647.622	P
Cer 42:2; 2O-2	648.629	11.19	[M+H]+	(18:2;2O_24:0)	C42H81NO3	Cer 42:2; 2O-2	Cer	647.622	P
Cer 42:3; 2O	646.613	10.43	[M+H]+	(18:2;2O_24:1)	C42H79NO3	Cer 42:3; 2O	Cer	645.606	P
Cer 43:0; 2O	666.676	12.17	[M+H]+	(18:0;2O_25:0)	C43H87NO3	Cer 43:0; 2O	Cer	665.669	P
Cer 43:0; O	650.681	12.45	[M+H]+	(18:0;O_25:0)	C43H88O2N1	Cer 43:0; O	Cer	650.682	P
Cer 43:1; 2O	664.66	12.03	[M+H]+	(18:1;2O_25:0)	C43H85NO3	Cer 43:1; 2O	Cer	663.653	P
Cer 43:2; 2O	662.645	11.37	[M+H]+	(18:1;2O_25:1)	C43H83NO3	Cer 43:2; 2O	Cer	661.637	P
Cer 44:0; O	664.697	12.73	[M+H]+	(18:0;O_26:0)	C44H90O2N1	Cer 44:0; O	Cer	664.697	P
Cer 44:1; 2O	678.676	12.31	[M+H]+	(18:1;2O_26:0)	C44H87NO3	Cer 44:1; 2O	Cer	677.669	P
Cer 44:2; 2O	676.66	11.68	[M+H]+	(18:1;2O_26:1)	C44H85NO3	Cer 44:2; 2O	Cer	675.653	P
CerP 30:1; 2O	560.409	4.98	[M-H]-	(18:1;2O_12:0)	C30H59O6N1P1	CerP 30:1; 2O	CerP	560.408	N
CerP 34:4; 4O	642.414	5.05	[M-H]-	(16:2;2O_18:2+2O)	C34H61O8N1P1	CerP 34:4; 4O	CerP	642.413	N
CL 62:1	1321.92	12.62	[M-H]-	(12:0_16:0_16:0_18:1; 14:0_14:0_16:0_18:1)	C71H136O17P2	CL 62:1	CL	1204	N
CL 64:2	1347.93	12.69	[M-H]-	(14:0_16:1_16:0_18:1; 14:0_16:0_16:0_18:2)	C73H138O17P2	CL 64:2	CL	1230.02	N
CL 66:2	1375.96	13	[M-H]-	(14:0_18:1_16:0_18:1)	C75H142O17P2	CL 66:2	CL	1248.98	N
CL 66:3	1373.95	12.72	[M-H]-	(14:0_18:1_16:1_18:1)	C75H140O17P2	CL 66:3	CL	1246.96	N
CL 66:4	1371.93	12.44	[M-H]-	(14:0_16:1_18:1_18:2)	C75H138O17P2	CL 66:4	CL	1254.02	N
CL 66:5	1369.92	12.13	[M-H]-	(16:1_16:1_16:1_18:2)	C75H138O17P2	CL 66:5	CL	1254.02	N
CL 67:2	1389.98	13.18	[M-H]-	(15:0_18:1_16:0_18:1)	C76H144O17P2	CL 67:2	CL	1262.99	N
CL 67:3	1387.96	12.9	[M-H]-	(15:0_18:1_16:1_18:1; 15:0_18:1_16:0_18:2)	C76H142O17P2	CL 67:3	CL	1260.98	N
CL 67:4	1385.95	12.62	[M-H]-	(16:1_17:1_17:1_17:1; 14:0_17:1_18:1_18:2; 15:0_16:1_18:1_18:2)	C76H140O17P2	CL 67:4	CL	1258.96	N
CL 68:2	1404	13.32	[M-H]-	(16:0_18:1_16:0_18:1)	C77H146O17P2	CL 68:2	CL	1277.01	N
CL 68:3	1401.98	13.04	[M-H]-	(16:0_18:1_16:1_18:1; 14:0_18:1_18:1_18:1)	C77H144O17P2	CL 68:3	CL	1274.99	N
CL 68:4	1399.96	12.76	[M-H]-	(16:0_18:2_16:1_18:1; 16:1_18:1_16:1_18:1; 14:0_18:1_18:1_18:2)	C77H142O17P2	CL 68:4	CL	1272.98	N
CL 68:5	1397.95	12.48	[M-H]-	(16:1_16:1_18:1_18:2; 14:0_18:1_18:2_18:2)	C77H140O17P2	CL 68:5	CL	1270.96	N
CL 68:6	1395.93	12.2	[M-H]-	(16:1_18:2_16:1_18:2; 14:0_18:2_18:2_18:2)	C77H138O17P2	CL 68:6	CL	1278.02	N
CL 69:2	1418.01	13.46	[M-H]-	(16:0_18:1_17:0_18:1; 15:0_18:0_18:1_18:1; 16:0_18:0_17:1_18:1)	C78H148O17P2	CL 69:2	CL	1291.03	N
CL 69:3	1416	13.18	[M-H]-	(16:0_18:1_17:1_18:1)	C78H146O17P2	CL 69:3	CL	1289.01	N
CL 69:4	1413.98	12.93	[M-H]-	(15:0_18:1_18:1_18:2)	C78H144O17P2	CL 69:4	CL	1286.99	N
CL 69:5	1411.96	12.69	[M-H]-	(16:1_17:1_18:1_18:2)	C78H142O17P2	CL 69:5	CL	1284.98	N
CL 69:6	1409.95	12.39	[M-H]-	(16:1_17:1_18:2_18:2)	C78H140O17P2	CL 69:6	CL	1282.96	N
CL 70:2	1432.03	13.6	[M-H]-	(16:0_18:1_18:0_18:1)	C79H150O17P2	CL 70:2	CL	1295.97	N
CL 70:3	1430.01	13.35	[M-H]-	(16:0_18:1_18:1_18:1)	C79H148O17P2	CL 70:3	CL	1303.03	N
CL 70:4	1428	13.04	[M-H]-	(16:0_18:1_18:1_18:2; 16:1_18:1_18:1_18:1)	C79H146O17P2	CL 70:4	CL	1301.01	N
CL 70:5	1425.98	12.79	[M-H]-	(16:1_18:1_18:1_18:2; 16:0_18:1_18:2_18:2)	C79H144O17P2	CL 70:5	CL	1298.99	N
CL 70:6	1423.96	12.55	[M-H]-	(16:1_18:2_18:1_18:2; 16:0_18:2_18:2_18:2; 14:0_18:1_18:2_20:3)	C79H142O17P2	CL 70:6	CL	1296.98	N
CL 70:7	1421.95	12.27	[M-H]-	(16:1_18:2_18:2_18:2)	C79H140O17P2	CL 70:7	CL	1294.96	N
CL 71:2	1446.04	13.74	[M-H]-	(17:0_18:1_18:0_18:1)	C80H152O17P2	CL 71:2	CL	1309.99	N
CL 71:3	1444.03	13.49	[M-H]-	(17:0_18:1_18:1_18:1)	C80H150O17P2	CL 71:3	CL	1307.97	N
CL 71:4	1442.01	13.21	[M-H]-	(17:1_18:1_18:1_18:1; 16:1_18:1_18:1_19:1)	C80H148O17P2	CL 71:4	CL	1315.03	N
CL 71:5	1440	12.97	[M-H]-	(17:1_18:1_18:1_18:2)	C80H146O17P2	CL 71:5	CL	1313.01	N
CL 71:6	1437.98	12.72	[M-H]-	(17:1_18:2_18:1_18:2; 16:1_17:1_18:1_20:3)	C80H144O17P2	CL 71:6	CL	1310.99	N
CL 71:7	1435.96	12.48	[M-H]-	(17:1_16:1_18:2_20:3)	C80H142O17P2	CL 71:7	CL	1308.98	N
CL 72:2	1460.06	13.88	[M-H]-	(18:1_18:0_18:1_18:0)	C81H154O17P2	CL 72:2	CL	1324	N
CL 72:3	1458.04	13.67	[M-H]-	(18:0_18:1_18:1_18:1)	C81H152O17P2	CL 72:3	CL	1321.99	N
CL 72:4	1456.03	13.39	[M-H]-	(18:1_18:1_18:1_18:1; 18:0_18:1_18:1_18:2)	C81H150O17P2	CL 72:4	CL	1319.97	N
CL 72:5	1454.01	13.11	[M-H]-	(18:1_18:1_18:1_18:2; 16:0_18:1_18:1_20:3)	C81H148O17P2	CL 72:5	CL	1327.03	N
CL 72:6	1452	12.83	[M-H]-	(16:0_20:3_18:1_18:2; 16:1_20:3_18:1_18:1; 18:1_18:1_18:2_18:2)	C81H146O17P2	CL 72:6	CL	1325.01	N
CL 72:7	1449.98	12.62	[M-H]-	(16:1_20:3_18:1_18:2; 18:1_18:2_18:2_18:2)	C81H144O17P2	CL 72:7	CL	1322.99	N
CL 72:8	1447.96	12.34	[M-H]-	(18:2_18:2_18:2_18:2; 16:1_18:2_18:2_20:3)	C81H142O17P2	CL 72:8	CL	1320.98	N
CL 73:5	1468.03	13.28	[M-H]-	(37:2_36:3; 17:0_18:1_18:1_20:3; 16:0_18:1_19:1_20:3)	C82H150O17P2	CL 73:5	CL	1331.97	N
CL 73:6	1466.01	13.04	[M-H]-	(36:3_37:3; 17:1_18:1_18:1_20:3)	C82H148O17P2	CL 73:6	CL	1339.03	N
CL 73:8	1461.98	12.51	[M-H]-	(17:1_18:2_18:2_20:3)	C82H144O17P2	CL 73:8	CL	1334.99	N
CL 74:11	1469.95	12.34	[M-H]-	(18:2_18:2_18:2_20:5)	C83H140O17P2	CL 74:11	CL	1342.96	N
CL 74:6	1480.03	13.22	[M-H]-	(18:0_18:2_18:1_20:3; 18:1_18:1_18:1_20:3; 18:1_18:2_18:1_20:2; 16:0_18:1_20:2_20:3)	C83H150O17P2	CL 74:6	CL	1343.97	N
CL 74:7	1478.01	12.93	[M-H]-	(18:1_18:2_18:1_20:3; 16:0_18:1_18:1_22:5)	C83H148O17P2	CL 74:7	CL	1351.03	N
CL 74:8	1476	12.69	[M-H]-	(18:1_18:2_18:2_20:3; 18:1_18:1_18:2_20:4)	C83H146O17P2	CL 74:8	CL	1349.01	N
CL 74:9	1473.98	12.41	[M-H]-	(40:3_34:6; 18:1_18:2_18:2_20:4; 18:2_18:2_18:2_20:3)	C83H144O17P2	CL 74:9	CL	1346.99	N
CL 76:8	1504.03	13.06	[M-H]-	(18:1_18:1_20:3_20:3)	C85H150O17P2	CL 76:8	CL	1367.97	N
CoQ10	863.691	12.84	[M+H]+	Q10	C59H90O4	CoQ10	CoQ10	862.684	P
CoQ9	795.629	11.99	[M+H]+	Q9	C54H82O4	CoQ9	CoQ9	794.621	P
DG 32:0	586.541	9.9	[M+NH4]+	—	C35H68O5	DG 32:0	DG	568.507	P
DG 34:0	614.572	10.67	[M+NH4]+	(16:0_18:0)	C37H72O5	DG 34:0	DG	596.538	P
DG 34:1	612.556	10.05	[M+NH4]+	(16:0_18:1)	C37H70O5	DG 34:1	DG	594.522	P
DG 36:0	642.603	11.33	[M+NH4]+	—	C39H76O5	DG 36:0	DG	624.569	P
DG 36:1	640.588	10.81	[M+NH4]+	(18:0_18:1)	C39H74O5	DG 36:1	DG	622.554	P
DG 36:2	638.572	10.19	[M+NH4]+	(18:1_18:1)	C39H72O5	DG 36:2	DG	620.538	P
DG 36:3	636.557	9.6	[M+NH4]+	—	C39H70O5	DG 36:3	DG	618.522	P
DG 38:3	664.588	10.43	[M+NH4]+	(18:0_20:3)	C41H74O5	DG 38:3	DG	646.554	P
DG 38:4	662.572	10.15	[M+NH4]+	(18:0_20:4)	C41H72O5	DG 38:4	DG	644.538	P
DG 40:5	688.588	10.12	[M+NH4]+	(18:0_22:5)	C43H74O5	DG 40:5	DG	670.554	P
DG 40:6	686.572	9.88	[M+NH4]+	(18:0_22:6)	C43H72O5	DG 40:6	DG	668.538	P
DG 42:1-2peaks	724.681	12.66	[M+NH4]+	(24:0_18:1)	C45H86O5	DG 42:1-2peaks	DG	706.648	P
DG O-40:1	682.671	12.56	[M+NH4]+	(O-24:1_16:0)	C43H84O4	DG-O 40:1	DG-O	664.637	P
DG O-42:1	710.702	13.05	[M+NH4]+	(O-24:1_18:0)	C45H88O4	DG-O 42:1	DG-O	692.668	P
Elaidylphosphocholine	434.339	1.89	[M+H]+	—	C23H48NO4P	Elaidylphosphocholine	Elaidylphosphocholine	433.332	P
FA 13:0	213.186	1.54	[M-H]-	(13:0)	C13H26O2	FA 13:0	FA	214.193	N
FA 14:0	227.202	1.67	[M-H]-	(14:0)	C14H28O2	FA 14:0	FA	228.209	N
FA 14:1	225.186	1.5	[M-H]-	(14:1)	C14H26O2	FA 14:1	FA	226.193	N
FA 15:0	241.217	1.88	[M-H]-	(15:0)	C15H30O2	FA 15:0	FA	242.225	N
FA 16:0	255.233	2.12	[M-H]-	(16:0)	C16H32O2	FA 16:0	FA	256.24	N
FA 16:2	251.202	1.6	[M-H]-	(16:2)	C16H28O2	FA 16:2	FA	252.209	N
FA 17:0	269.249	2.4	[M-H]-	(17:0)	C17H34O2	FA 17:0	FA	270.256	N
FA 18:0	283.264	2.8	[M-H]-	(18:0)	C18H36O2	FA 18:0	FA	284.272	N
FA 18:1	281.249	2.26	[M-H]-	(18:1)	C18H34O2	FA 18:1	FA	282.256	N
FA 18:2	279.233	1.91	[M-H]-	(18:2)	C18H32O2	FA 18:2	FA	280.24	N
FA 18:3	277.217	1.67	[M-H]-	(18:3)	C18H30O2	FA 18:3	FA	278.225	N
FA 19:0	297.28	3.24	[M-H]-	(19:0)	C19H38O2	FA 19:0	FA	298.287	N
FA 19:1	295.264	2.59	[M-H]-	(19:1)	C19H36O2	FA 19:1	FA	296.272	N
FA 19:2	293.249	2.17	[M-H]-	(19:2)	C19H34O2	FA 19:2	FA	294.256	N
FA 20:0	311.296	3.81	[M-H]-	(20:0)	C20H40O2	FA 20:0	FA	312.303	N
FA 20:1	309.28	2.94	[M-H]-	(20:1)	C20H38O2	FA 20:1	FA	310.287	N
FA 20:2	307.264	2.47	[M-H]-	(20:2)	C20H36O2	FA 20:2	FA	308.272	N
FA 20:3	305.249	2.09	[M-H]-	(20:3)	C20H34O2	FA 20:3	FA	306.256	N
FA 20:4	303.233	1.84	[M-H]-	(20:4)	C20H32O2	FA 20:4	FA	304.24	N
FA 20:5	301.217	1.6	[M-H]-	(20:5)	C20H30O2	FA 20:5	FA	302.225	N
FA 21:0-2peaks	325.311	4.42	[M-H]-	(21:0)	C21H42O2	FA 21:0-2peaks	FA	326.318	N
FA 21:1	323.296	3.43	[M-H]-	(21:1)	C21H40O2	FA 21:1	FA	324.303	N
FA 21:2	321.28	2.8	[M-H]-	(21:2)	C21H38O2	FA 21:2	FA	322.287	N
FA 21:3	319.264	2.36	[M-H]-	(21:3)	C21H36O2	FA 21:3	FA	320.272	N
FA 22:0	339.327	5.12	[M-H]-	(22:0)	C22H44O2	FA 22:0	FA	340.334	N
FA 22:1	337.311	3.99	[M-H]-	(22:1)	C22H42O2	FA 22:1	FA	338.318	N
FA 22:2	335.296	3.19	[M-H]-	(22:2)	C22H40O2	FA 22:2	FA	336.303	N
FA 22:3	333.28	2.66	[M-H]-	(22:3)	C22H38O2	FA 22:3	FA	334.287	N
FA 22:4	331.264	2.22	[M-H]-	(22:4)	C22H36O2	FA 22:4	FA	332.272	N
FA 22:5	329.249	1.91	[M-H]-	(22:5)	C22H34O2	FA 22:5	FA	330.256	N
FA 22:6	327.233	1.67	[M-H]-	(22:6)	C22H32O2	FA 22:6	FA	328.24	N
FA 23:0	353.342	5.78	[M-H]-	(23:0)	C23H46O2	FA 23:0	FA	354.35	N
FA 23:1	351.327	4.64	[M-H]-	(23:1)	C23H44O2	FA 23:1	FA	352.334	N
FA 24:0	367.358	6.48	[M-H]-	(24:0)	C24H48O2	FA 24:0	FA	368.365	N
FA 24:1	365.342	5.22	[M-H]-	(24:1)	C24H46O2	FA 24:1	FA	366.35	N
FA 24:2	363.327	4.27	[M-H]-	(24:2)	C24H44O2	FA 24:2	FA	364.334	N
FA 24:3	361.311	3.49	[M-H]-	(24:3)	C24H42O2	FA 24:3	FA	362.318	N
FA 24:4	359.296	2.83	[M-H]-	(24:4)	C24H40O2	FA 24:4	FA	360.303	N
FA 24:5	357.28	2.36	[M-H]-	(24:5)	C24H38O2	FA 24:5	FA	358.287	N
FA 24:6	355.264	2.09	[M-H]-	(24:6)	C24H36O2	FA 24:6	FA	356.272	N
FA 25:0	381.374	7.13	[M-H]-	(25:0)	C25H50O2	FA 25:0	FA	382.381	N
FA 25:1	379.358	5.89	[M-H]-	(25:1)	C25H48O2	FA 25:1	FA	380.365	N
FA 26:0	395.389	7.72	[M-H]-	(26:0)	C26H52O2	FA 26:0	FA	396.397	N
FA 26:1	393.374	6.51	[M-H]-	(26:1)	C26H50O2	FA 26:1	FA	394.381	N
FA 26:2	391.358	5.48	[M-H]-	(26:2)	C26H48O2	FA 26:2	FA	392.365	N
FA 26:3	389.342	4.58	[M-H]-	(26:3)	C26H46O2	FA 26:3	FA	390.35	N
FA 26:4	387.327	3.78	[M-H]-	(26:4)	C26H44O2	FA 26:4	FA	388.334	N
FA 28:7	409.311	5.89	[M-H]-	(28:7)	C28H42O2	FA 28:7	FA	410.318	N
FA 34:9	489.374	5.78	[M-H]-	(34:9)	C34H50O2	FA 34:9	FA	490.381	N
FA 36:10	515.39	6.51	[M-H]-	(36:10)	C36H52O2	FA 36:10	FA	516.397	N
GM3 34:1; 2O	1151.71	5.61	[M-H]-	—	C57H104N2O21	GM3 34:1; 2O	GM3	1061	N
HBMP 56:7	1057.75	10.97	[M-H]-	(16:0_18:1_22:6)	C62H107O11P	HBMP 56:7	HBMP	967.043	N
HBMP 58:7	1085.78	11.49	[M-H]-	(18:0_18:1_22:6)	C64H111O11P	HBMP 58:7	HBMP	986.004	N
HBMP 58:8	1083.76	11.11	[M-H]-	(18:1_18:1_22:6)	C64H109O11P	HBMP 58:8	HBMP	993.059	N
HBMP 60:12	1103.73	10.31	[M-H]-	(16:0_22:6_22:6)	C66H105O11P	HBMP 60:12	HBMP	1013.03	N
HBMP 62:12	1131.76	10.87	[M-H]-	(18:0_22:6_22:6)	C68H109O11P	HBMP 62:12	HBMP	1041.06	N
HBMP 62:13	1129.75	10.38	[M-H]-	(18:1_22:6_22:6)	C68H107O11P	HBMP 62:13	HBMP	1039.04	N
HBMP 64:16	1151.73	9.83	[M-H]-	(20:4_22:6_22:6)	C70H105O11P	HBMP 64:16	HBMP	1061.03	N
HexCer 34:0; 2O	702.588	7.95	[M+H]+	(18:0;2O_16:0)	C40H79NO8	HexCer 34:0; 2O	HexCer	701.581	P
HexCer 34:1; 2O	700.572	7.6	[M+H]+	(18:1;2O_16:0)	C40H77NO8	HexCer 34:1; 2O	HexCer	699.565	P
HexCer 36:0; 2O	730.619	8.91	[M+H]+	(18:0;2O_18:0)	C42H83NO8	HexCer 36:0; 2O	HexCer	729.612	P
HexCer 36:1; 2O	728.604	8.6	[M+H]+	(18:1;2O_18:0)	C42H81NO8	HexCer 36:1; 2O	HexCer	727.596	P
HexCer 38:0; 2O	758.65	9.81	[M+H]+	(18:0;2O_20:0)	C44H87NO8	HexCer 38:0; 2O	HexCer	757.643	P
HexCer 38:1; 2O	756.635	9.53	[M+H]+	(18:1;2O_20:0)	C44H85NO8	HexCer 38:1; 2O	HexCer	755.628	P
HexCer 40:1; 2O	784.666	10.4	[M+H]+	(18:1;2O_22:0)	C46H89NO8	HexCer 40:1; 2O	HexCer	783.659	P
HexCer 40:2; 3O	780.635	9.81	[M+H-H2O]+	(20:0;2O_20:2;O)	C46H87NO9	HexCer 40:2; 3O	HexCer	797.638	P
HexCer 41:1; 2O	798.682	10.81	[M+H]+	(18:1;2O_23:0)	C47H91NO8	HexCer 41:1; 2O	HexCer	797.674	P
HexCer 42:1; 2O	812.697	11.16	[M+H]+	(18:1;2O_24:0)	C48H93NO8	HexCer 42:1; 2O	HexCer	811.69	P
HexCer 42:2; 2O-1	810.682	10.4	[M+H]+	(18:1;2O_24:1)	C48H91NO8	HexCer 42:2; 2O-1	HexCer	809.674	P
HexCer 42:2; 2O-2	810.682	10.6	[M+H]+	(18:2;2O_24:0)	C48H91NO8	HexCer 42:2; 2O-2	HexCer	809.674	P
HexCer 43:1; 2O	826.713	11.51	[M+H]+	(18:1;2O_25:0)	C49H95NO8	HexCer 43:1; 2O	HexCer	825.706	P
HexCer 44:0; 3O	840.729	11.3	[M+H-H2O]+	(18:0;2O_26:0;O)	C50H99NO9	HexCer 44:0; 3O	HexCer	857.732	P
HexCer 44:2; 2O	838.713	11.09	[M+H]+	(18:1;2O_26:1)	C50H95NO8	HexCer 44:2; 2O	HexCer	837.706	P
LPA 16:0	409.236	1.74	[M-H]-	(16:0)	C19H39O7P	LPA 16:0	LPA	410.243	N
LPA 19:0	451.283	2.59	[M-H]-	(19:0)	C22H45O7P	LPA 19:0	LPA	452.29	N
LPC 14:0	468.308	1.48	[M+H]+	(14:0)	C22H46NO7P	LPC 14:0	LPC	467.301	P
LPC 16:0	496.34	1.76	[M+H]+	(16:0)	C24H50NO7P	LPC 16:0	LPC	495.332	P
LPC 16:1	494.324	1.55	[M+H]+	(16:1)	C24H48NO7P	LPC 16:1	LPC	493.317	P
LPC 17:0	510.355	2.03	[M+H]+	(17:0)	C25H52NO7P	LPC 17:0	LPC	509.348	P
LPC 17:1	508.34	1.69	[M+H]+	(17:1)	C25H50NO7P	LPC 17:1	LPC	507.332	P
LPC 18:0	524.371	2.24	[M+H]+	(18:0)	C26H54NO7P	LPC 18:0	LPC	523.364	P
LPC 18:1	522.355	1.86	[M+H]+	(18:1)	C26H52NO7P	LPC 18:1	LPC	521.348	P
LPC 18:2	520.34	1.59	[M+H]+	(18:2)	C26H50NO7P	LPC 18:2	LPC	519.332	P
LPC 19:0	538.387	2.59	[M+H]+	(19:0)	C27H56NO7P	LPC 19:0	LPC	537.379	P
LPC 19:1	536.371	2.07	[M+H]+	(19:1)	C27H54NO7P	LPC 19:1	LPC	535.364	P
LPC 20:0	552.402	2.97	[M+H]+	(20:0)	C28H58NO7P	LPC 20:0	LPC	551.395	P
LPC 20:1	550.387	2.34	[M+H]+	(20:1)	C28H56NO7P	LPC 20:1	LPC	549.379	P
LPC 20:3	546.355	1.69	[M+H]+	(20:3)	C28H52NO7P	LPC 20:3	LPC	545.348	P
LPC 20:4	544.34	1.55	[M+H]+	(20:4)	C28H50NO7P	LPC 20:4	LPC	543.332	P
LPC 20:5	542.324	1.41	[M+H]+	(20:5)	C28H48NO7P	LPC 20:5	LPC	541.317	P
LPC 21:0	566.418	3.45	[M+H]+	(21:0)	C29H60NO7P	LPC 21:0	LPC	565.411	P
LPC 22:0	580.434	4.1	[M+H]+	(22:0)	C30H62NO7P	LPC 22:0	LPC	579.426	P
LPC 22:1	578.418	3.04	[M+H]+	(22:1)	C30H60NO7P	LPC 22:1	LPC	577.411	P
LPC 22:5	570.355	1.62	[M+H]+	(22:5)	C30H52NO7P	LPC 22:5	LPC	569.348	P
LPC 22:6	568.34	1.55	[M+H]+	(22:6)	C30H50NO7P	LPC 22:6	LPC	567.332	P
LPC 24:0	608.465	5.32	[M+H]+	(24:0)	C32H66NO7P	LPC 24:0	LPC	607.458	P
LPC 24:1	606.449	4.14	[M+H]+	(24:1)	C32H64NO7P	LPC 24:1	LPC	605.442	P
LPC 26:0	636.496	5.66	[M+H]+	(26:0)	C34H70NO7P	LPC 26:0	LPC	635.489	P
LPC 26:1	634.481	5.32	[M+H]+	(26:1)	C34H68NO7P	LPC 26:1	LPC	633.473	P
LPC O-15:1	466.329	1.65	[M+H]+	(O-15:1)	C23H48NO6P	LPC-O 15:1	LPC-O	465.322	P
LPC O-16:0	482.361	1.96	[M+H]+	(O-16:0)	C24H52NO6P	LPC-O 16:0	LPC-O	481.353	P
LPC O-18:0	510.392	2.55	[M+H]+	(O-18:0)	C26H56NO6P	LPC-O 18:0	LPC-O	509.385	P
LPC O-18:1-1	508.376	2.13	[M+H]+	(O-18:1)	C26H54NO6P	LPC-O 18:1-1	LPC-O	507.369	P
LPC O-18:1-2	508.376	2.48		—		LPC-O 18:1-2	LPC-O	0	N
LPC O-18:2	506.361	2.03	[M+H]+	(O-18:2)	C26H52NO6P	LPC-O 18:2	LPC-O	505.353	P
LPC O-20:0	538.423	3.42	[M+H]+	(O-20:0)	C28H60NO6P	LPC-O 20:0	LPC-O	537.416	P
LPC O-22:0	566.454	4.62	[M+H]+	(O-22:0)	C30H64NO6P	LPC-O 22:0	LPC-O	565.447	P
LPC O-24:0	594.486	5.91	[M+H]+	(O-24:0)	C32H68NO6P	LPC-O 24:0	LPC-O	593.478	P
LPC O-24:1	592.47	4.69	[M+H]+	(O-24:1)	C32H66NO6P	LPC-O 24:1	LPC-O	591.463	P
LPE 16:0	452.278	1.81	[M-H]-	(16:0)	C21H44NO7P	LPE 16:0	LPE	453.286	N
LPE 16:1	450.263	1.57	[M-H]-	(16:1)	C21H42NO7P	LPE 16:1	LPE	451.27	N
LPE 17:0	466.294	2.09	[M-H]-	(17:0)	C22H46NO7P	LPE 17:0	LPE	467.301	N
LPE 17:1	464.278	1.67	[M-H]-	(17:1)	C22H44NO7P	LPE 17:1	LPE	465.286	N
LPE 18:0	480.31	2.33	[M-H]-	(18:0)	C23H48NO7P	LPE 18:0	LPE	481.317	N
LPE 18:1	478.294	1.91	[M-H]-	(18:1)	C23H46NO7P	LPE 18:1	LPE	479.301	N
LPE 18:2	476.278	1.64	[M-H]-	(18:2)	C23H44NO7P	LPE 18:2	LPE	477.286	N
LPE 20:1	506.325	2.4	[M-H]-	(20:1)	C25H50NO7P	LPE 20:1	LPE	507.332	N
LPE 20:2	504.31	2.02	[M-H]-	(20:2)	C25H48NO7P	LPE 20:2	LPE	505.317	N
LPE 20:3	502.294	1.74	[M-H]-	(20:3)	C25H46NO7P	LPE 20:3	LPE	503.301	N
LPE 20:4	500.278	1.6	[M-H]-	(20:4)	C25H44NO7P	LPE 20:4	LPE	501.286	N
LPE 20:5	498.263	1.47	[M-H]-	(20:5)	C25H42NO7P	LPE 20:5	LPE	499.27	N
LPE 22:3	530.325	2.19	[M-H]-	(22:3)	C27H50NO7P	LPE 22:3	LPE	531.332	N
LPE 22:4	528.31	1.84	[M-H]-	(22:4)	C27H48NO7P	LPE 22:4	LPE	529.317	N
LPE 22:5	526.294	1.67	[M-H]-	(22:5)	C27H46NO7P	LPE 22:5	LPE	527.301	N
LPE 22:6	524.278	1.57	[M-H]-	(22:6)	C27H44NO7P	LPE 22:6	LPE	525.286	N
LPE 24:0	564.404	5.51	[M-H]-	(24:0)	C29H60NO7P	LPE 24:0	LPE	565.411	N
LPE O-16:1	438.298	2	[M+H]+	(O-16:1)	C21H44NO6P	LPE-O 16:1	LPE-O	437.291	P
LPE O-18:1	466.329	2.62	[M+H]+	(O-18:1)	C23H48NO6P	LPE-O 18:1	LPE-O	465.322	P
LPE O-18:2	464.314	2.1	[M+H]+	(O-18:2)	C23H46NO6P	LPE-O 18:2	LPE-O	463.306	P
LPE O-19:1	480.345	2.97	[M+H]+	(O-19:1)	C24H50NO6P	LPE-O 19:1	LPE-O	479.338	P
LPE O-20:1	494.361	3.49	[M+H]+	(O-20:1)	C25H52NO6P	LPE-O 20:1	LPE-O	493.353	P
LPG 18:0	511.304	1.81	[M-H]-	(18:0)	C24H49O9P	LPG 18:0	LPG	512.311	N
LPG 18:1	509.289	1.57	[M-H]-	(18:1)	C24H47O9P	LPG 18:1	LPG	510.296	N
LPG 22:6	555.273	1.23	[M-H]-	(22:6)	C28H45O9P	LPG 22:6	LPG	556.28	N
LPI 18:0	599.32	1.81	[M-H]-	(18:0)	C27H53O12P	LPI 18:0	LPI	600.327	N
LPI 18:1	597.304	1.54	[M-H]-	(18:1)	C27H51O12P	LPI 18:1	LPI	598.312	N
LPS 18:1	522.284	1.54	[M-H]-	(18:1)	C24H46NO9P	LPS 18:1	LPS	523.291	N
NAE 20:2	352.321	2	[M+H]+	(20:2)	C22H41NO2	NAE 20:2	NAE	351.314	P
NAE 23:1	396.384	3.42	[M+H]+	(23:1)	C25H49NO2	NAE 23:1	NAE	395.376	P
NAE 25:1	424.415	4.62	[M+H]+	(25:1)	C27H53NO2	NAE 25:1	NAE	423.408	P
NAE 28:6	456.384	4.45	[M+H]+	(28:6)	C30H49NO2	NAE 28:6	NAE	455.376	P
NAE 28:7	454.368	3.49	[M+H]+	(28:7)	C30H47NO2	NAE 28:7	NAE	453.361	P
NAE 9:0	202.18	1.07	[M+H]+	(9:0)	C11H23NO2	NAE 9:0	NAE	201.173	P
OxFA 16:1; O	269.212	1.26	[M-H]-	(16:1; O)	C16H30O3	OxFA 16:1; O	OxFA	270.219	N
OxFA 17:0; O	285.243	1.5	[M-H]-	(17:0; O)	C17H34O3	OxFA 17:0; O	OxFA	286.251	N
OxFA 18:1; O	297.243	1.43	[M-H]-	(18:1; O)	C18H34O3	OxFA 18:1; O	OxFA	298.251	N
OxFA 18:2; O	295.228	1.29	[M-H]-	(18:2; O)	C18H32O3	OxFA 18:2; O	OxFA	296.235	N
OxPE 34:1;O	732.518	8.06	[M-H]-	(18:1_16:0;O)	C39H76NO9P	OxPE 34:1;O	OxPE	733.526	N
OxPE 36:1;O	760.55	8.96	[M-H]-	(18:1_18:0;O)	C41H80NO9P	OxPE 36:1;O	OxPE	761.557	N
OxPE 36:2;2O	774.529	5.78	[M-H]-	(18:1_18:1;2O)	C41H78NO10P	OxPE 36:2;2O	OxPE	775.536	N
OxPE 36:2;O	758.534	8.27	[M-H]-	(18:2_18:0;O)	C41H78NO9P	OxPE 36:2;O	OxPE	759.541	N
OxPE 36:3;O	756.518	7.58	[M-H]-	(20:3_16:0;O)	C41H76NO9P	OxPE 36:3;O	OxPE	757.526	N
OxPE 36:4;O	754.503	7.2	[M-H]-	(20:4_16:0;O)	C41H74NO9P	OxPE 36:4;O	OxPE	755.51	N
OxPE 36:5;O	752.487	6.48	[M-H]-	(20:5_16:0;O)	C41H72NO9P	OxPE 36:5;O	OxPE	753.494	N
OxPE 37:4;O	768.518	7.72	[M-H]-	(20:4_17:0;O)	C42H76NO9P	OxPE 37:4;O	OxPE	769.526	N
OxPE 38:3;O	784.55	8.54	[M-H]-	(20:3_18:0;O)	C43H80NO9P	OxPE 38:3;O	OxPE	785.557	N
OxPE 38:4;2O-1	798.529	6.62	[M-H]-	(18:0_20:4;2O)	C43H78NO10P	OxPE 38:4;2O-1	OxPE	799.536	N
OxPE 38:4;2O-2	798.529	7.07	[M-H]-	(18:0_20:4;2O)	C43H78NO10P	OxPE 38:4;2O-2	OxPE	799.536	N
OxPE 38:4;O	782.534	8.23	[M-H]-	(20:4_18:0;O)	C43H78NO9P	OxPE 38:4;O	OxPE	783.541	N
OxPE 38:5;O-2peaks	780.518	7.4	[M-H]-	(20:4_18:1;O；22:5_16:0;O)	C43H76NO9P	OxPE 38:5;O-2peaks	OxPE	781.526	N
OxPE 38:6;O-2peaks	778.503	6.92	[M-H]-	(16:1_22:5;O；18:1_20:5;O)	C43H74NO9P	OxPE 38:6;O-2peaks	OxPE	779.51	N
OxPE 40:5;O	808.55	8.2	[M-H]-	(22:5_18:0;O)	C45H80NO9P	OxPE 40:5;O	OxPE	809.557	N
OxPE 40:6;O	806.534	7.92	[M-H]-	(18:1_22:5;O；18:0_22:6;O)	C45H78NO9P	OxPE 40:6;O	OxPE	807.541	N
OxPE 40:7;O	804.518	7.09	[M-H]-	(18:2_22:5;O)	C45H76NO9P	OxPE 40:7;O	OxPE	805.526	N
OxPE 44:7;O	860.581	9.86	[M-H]-	(22:4_22:3;O)	C49H84NO9P	OxPE 44:7;O	OxPE	861.588	N
PC 26:0	650.476	5.01	[M+H]+	—	C34H68NO8P	PC 26:0	PC	649.468	P
PC 28:0	678.507	6.12	[M+H]+	(14:0_14:0)	C36H72NO8P	PC 28:0	PC	677.5	P
PC 28:1	676.491	5.67	[M+H]+	—	C36H70NO8P	PC 28:1	PC	675.484	P
PC 29:0	692.523	6.67	[M+H]+	(15:0_14:0)	C37H74NO8P	PC 29:0	PC	691.515	P
PC 29:1	690.507	5.77	[M+H]+	—	C37H72NO8P	PC 29:1	PC	689.5	P
PC 30:0	706.538	7.18	[M+H]+	(15:0_15:0; 14:0_16:0)	C38H76NO8P	PC 30:0	PC	705.531	P
PC 30:1	704.523	6.49	[M+H]+	(16:1_14:0)	C38H74NO8P	PC 30:1	PC	703.515	P
PC 30:2	702.507	5.67	[M+H]+	—	C38H72NO8P	PC 30:2	PC	701.5	P
PC 31:0	720.554	7.7	[M+H]+	(15:0_16:0)	C39H78NO8P	PC 31:0	PC	719.547	P
PC 31:1	718.538	6.91	[M+H]+	(15:0_16:1; 14:0_17:1)	C39H76NO8P	PC 31:1	PC	717.531	P
PC 32:0	734.569	8.19	[M+H]+	(16:0_16:0; 14:0_18:0)	C40H80NO8P	PC 32:0	PC	733.562	P
PC 32:1	732.554	7.43	[M+H]+	(16:0_16:1; 14:0_18:1)	C40H78NO8P	PC 32:1	PC	731.547	P
PC 32:2	730.538	6.6	[M+H]+	(16:1_16:1; 14:0_18:2)	C40H76NO8P	PC 32:2	PC	729.531	P
PC 32:3	728.523	5.77	[M+H]+	—	C40H74NO8P	PC 32:3	PC	727.515	P
PC 32:4	726.507	5.74	[M+H]+	—	C40H72NO8P	PC 32:4	PC	725.5	P
PC 33:0	748.585	8.67	[M+H]+	(16:0_17:0; 15:0_18:0)	C41H82NO8P	PC 33:0	PC	747.578	P
PC 33:1	746.569	7.91	[M+H]+	(16:0_17:1; 15:0_18:1)	C41H80NO8P	PC 33:1	PC	745.562	P
PC 33:2	744.554	7.15	[M+H]+	(16:1_17:1; 15:0_18:2)	C41H78NO8P	PC 33:2	PC	743.547	P
PC 34:0	762.601	9.12	[M+H]+	(16:0_18:0; 14:0_20:0)	C42H84NO8P	PC 34:0	PC	761.593	P
PC 34:1	760.585	8.39	[M+H]+	(16:0_18:1)	C42H82NO8P	PC 34:1	PC	759.578	P
PC 34:2	758.569	7.63	[M+H]+	(16:1_18:1; 16:0_18:2)	C42H80NO8P	PC 34:2	PC	757.562	P
PC 34:3-2peaks	756.554	6.94	[M+H]+	(16:0_18:3; 16:1_18:2; 14:0_20:3)	C42H78NO8P	PC 34:3-2peaks	PC	755.547	P
PC 34:4-2peaks	754.538	6.56	[M+H]+	(14:0_20:4)	C42H76NO8P	PC 34:4-2peaks	PC	753.531	P
PC 34:5	752.523	5.77	[M+H]+	—	C42H74NO8P	PC 34:5	PC	751.515	P
PC 35:0	776.616	9.43	[M+H]+	(17:0_18:0)	C43H86NO8P	PC 35:0	PC	775.609	P
PC 35:1	774.601	8.88	[M+H]+	(17:0_18:1; 17:1_18:0)	C43H84NO8P	PC 35:1	PC	773.593	P
PC 35:2	772.585	8.12	[M+H]+	(17:1_18:1; 16:1_19:1)	C43H82NO8P	PC 35:2	PC	771.578	P
PC 35:3	770.569	7.36	[M+H]+	(17:1_18:2; 15:0_20:3)	C43H80NO8P	PC 35:3	PC	769.562	P
PC 35:4	768.554	7.08	[M+H]+	(15:0_20:4)	C43H78NO8P	PC 35:4	PC	767.547	P
PC 35:5	766.539	6.36	[M+H]+	—	C43H76NO8P	PC 35:5	PC	765.531	P
PC 35:6	764.523	5.77	[M+H]+	—	C43H74NO8P	PC 35:6	PC	763.515	P
PC 36:0	790.632	9.95	[M+H]+	(18:0_18:0; 16:0_20:0)	C44H88NO8P	PC 36:0	PC	789.625	P
PC 36:1	788.616	9.33	[M+H]+	(18:0_18:1)	C44H86NO8P	PC 36:1	PC	787.609	P
PC 36:2	786.601	8.6	[M+H]+	(18:1_18:1; 18:0_18:2)	C44H84NO8P	PC 36:2	PC	785.593	P
PC 36:3	784.585	7.95	[M+H]+	(16:0_20:3; 18:1_18:2)	C44H82NO8P	PC 36:3	PC	783.578	P
PC 36:4-1	782.569	7.25	[M+H]+	(16:1_20:3; 18:1_18:3)	C44H80NO8P	PC 36:4-1	PC	781.562	P
PC 36:4-2	782.569	7.6	[M+H]+	(16:0_20:4)	C44H80NO8P	PC 36:4-2	PC	781.562	P
PC 36:5-2peaks	780.554	6.91	[M+H]+	(16:1_20:4; 16:0_20:5)	C44H78NO8P	PC 36:5-2peaks	PC	779.547	P
PC 36:6	778.538	6.22	[M+H]+	—	C44H76NO8P	PC 36:6	PC	777.531	P
PC 37:0	804.648	10.33	[M+H]+	—	C45H90NO8P	PC 37:0	PC	803.64	P
PC 37:1	802.632	9.64	[M+H]+	(17:0_20:1; 18:0_19:1; 18:1_19:0; 16:0_21:1)	C45H88NO8P	PC 37:1	PC	801.625	P
PC 37:2	800.616	8.98	[M+H]+	(18:1_19:1; 18:0_19:2; 18:2_19:0; 17:0_20:2)	C45H86NO8P	PC 37:2	PC	799.609	P
PC 37:3	798.601	8.43	[M+H]+	(19:1_18:2; 19:2_18:1; 17:0_20:3)	C45H84NO8P	PC 37:3	PC	797.593	P
PC 37:4-1	796.585	7.67	[M+H]+	(17:1_20:3; 18:1_19:3)	C45H82NO8P	PC 37:4-1	PC	795.578	P
PC 37:4-2	796.585	8.12	[M+H]+	—	C45H82NO8P	PC 37:4-2	PC	795.578	P
PC 37:5-all	794.569	7.29	[M+H]+	—	C45H80NO8P	PC 37:5-all	PC	793.562	P
PC 37:6	792.554	6.77	[M+H]+	—	C45H78NO8P	PC 37:6	PC	791.547	P
PC 38:0	818.663	10.67	[M+H]+	(19:0_19:0)	C46H92NO8P	PC 38:0	PC	817.656	P
PC 38:1-1	816.648	10.02	[M+H]+	(16:0_22:1; 18:0_20:1; 18:1_20:0)	C46H90NO8P	PC 38:1-1	PC	815.64	P
PC 38:1-2	816.648	10.15		—		PC 38:1-2	PC	0	N
PC 38:2	814.632	9.4	[M+H]+	(18:1_20:1; 18:0_20:2)	C46H88NO8P	PC 38:2	PC	813.625	P
PC 38:3	812.616	8.88	[M+H]+	(18:0_20:3)	C46H86NO8P	PC 38:3	PC	811.609	P
PC 38:4	810.601	8.6	[M+H]+	(18:0_20:4)	C46H84NO8P	PC 38:4	PC	809.593	P
PC 38:5-2peaks	808.585	7.81	[M+H]+	(18:1_20:4; 16:0_22:5)	C46H82NO8P	PC 38:5-2peaks	PC	807.578	P
PC 38:6-2peaks	806.569	7.29	[M+H]+	(16:1_22:5; 18:2_20:4; 16:0_22:6)	C46H80NO8P	PC 38:6-2peaks	PC	805.562	P
PC 38:7	804.554	6.46	[M+H]+	(18:2_20:5; 18:3_20:4)	C46H78NO8P	PC 38:7	PC	803.547	P
PC 39:1	830.663	10.36	[M+H]+	—	C47H92NO8P	PC 39:1	PC	829.656	P
PC 39:2	828.648	9.78	[M+H]+	(19:1_20:1; 18:1_21:1)	C47H90NO8P	PC 39:2	PC	827.64	P
PC 39:3-2peaks	826.632	9.15	[M+H]+	—	C47H88NO8P	PC 39:3-2peaks	PC	825.625	P
PC 39:4	824.616	8.71	[M+H]+	—	C47H86NO8P	PC 39:4	PC	823.609	P
PC 39:5-2peaks	822.601	8.08	[M+H]+	(17:0_22:5)	C47H84NO8P	PC 39:5-2peaks	PC	821.593	P
PC 39:6	820.585	7.81	[M+H]+	—	C47H82NO8P	PC 39:6	PC	819.578	P
PC 39:7	818.569	7.01	[M+H]+	—	C47H80NO8P	PC 39:7	PC	817.562	P
PC 40:0	846.695	11.44	[M+H]+	(16:0_24:0)	C48H96NO8P	PC 40:0	PC	845.687	P
PC 40:10	826.539	5.39	[M+H]+	—	C48H76NO8P	PC 40:10	PC	825.531	P
PC 40:1-2peaks	844.679	10.71	[M+H]+	(16:0_24:1; 18:0_22:1)	C48H94NO8P	PC 40:1-2peaks	PC	843.672	P
PC 40:2	842.663	10.15	[M+H]+	(18:1_22:1; 20:1_20:1; 16:1_24:1)	C48H92NO8P	PC 40:2	PC	841.656	P
PC 40:3-2peaks	840.648	9.57	[M+H]+	(20:0_20:3; 18:0_22:3)	C48H90NO8P	PC 40:3-2peaks	PC	839.64	P
PC 40:4-2peaks	838.632	8.98	[M+H]+	(20:1_20:3)	C48H88NO8P	PC 40:4-2peaks	PC	837.625	P
PC 40:5	836.616	8.57	[M+H]+	(18:0_22:5; 18:1_22:4; 20:1_22:4)	C48H86NO8P	PC 40:5	PC	835.609	P
PC 40:6	834.601	8.32	[M+H]+	(18:1_22:5; 20:3_20:3; 16:0_24:6; 18:0_22:6)	C48H84NO8P	PC 40:6	PC	833.593	P
PC 40:7	832.585	7.5	[M+H]+	(18:1_22:6; 20:3_20:4)	C48H82NO8P	PC 40:7	PC	831.578	P
PC 40:8-1	830.569	6.67	[M+H]+	—	C48H80NO8P	PC 40:8-1	PC	829.562	P
PC 40:8-2	830.569	6.91	[M+H]+	(20:4_20:4; 20:3_20:5)	C48H80NO8P	PC 40:8-2	PC	829.562	P
PC 40:9-1	828.554	5.77		—		PC 40:9-1	PC	0	N
PC 40:9-2	828.554	6.15	[M+H]+	(20:4_20:5)	C48H78NO8P	PC 40:9-2	PC	827.547	P
PC 41:0	860.71	11.75	[M+H]+	(18:0_20:3)	C49H98NO8P	PC 41:0	PC	859.703	P
PC 41:1	858.695	11.06	[M+H]+	(16:0_25:1; 15:0_26:1)	C49H96NO8P	PC 41:1	PC	857.687	P
PC 41:2	856.679	10.53	[M+H]+	—	C49H94NO8P	PC 41:2	PC	855.672	P
PC 41:3	854.663	9.98	[M+H]+	—	C49H92NO8P	PC 41:3	PC	853.656	P
PC 41:4	852.648	9.4	[M+H]+	—	C49H90NO8P	PC 41:4	PC	851.64	P
PC 41:5	850.632	9.02	[M+H]+	(19:0_22:5)	C49H88NO8P	PC 41:5	PC	849.625	P
PC 41:7	846.601	7.95	[M+H]+	—	C49H84NO8P	PC 41:7	PC	845.593	P
PC 42:0	874.726	12.03	[M+H]+	(16:0_26:0)	C50H100NO8P	PC 42:0	PC	782.007	P
PC 42:10-1	854.569	6.22	[M+H]+	(20:5_22:5)	C50H80NO8P	PC 42:10-1	PC	853.562	P
PC 42:10-2	854.569	6.6	[M+H]+	(20:4_22:6)	C50H80NO8P	PC 42:10-2	PC	853.562	P
PC 42:11	852.554	5.81	[M+H]+	(20:5_22:6)	C50H78NO8P	PC 42:11	PC	851.547	P
PC 42:1-2peaks	872.71	11.58	[M+H]+	(18:1_24:0)	C50H98NO8P	PC 42:1-2peaks	PC	871.703	P
PC 42:2	870.695	10.88	[M+H]+	(18:0_24:1; 20:1_22:1; 16:0_26:2; 16:1_26:1)	C50H96NO8P	PC 42:2	PC	869.687	P
PC 42:3	868.68	10.33	[M+H]+	(18:2_24:1; 18:1_24:2)	C50H94NO8P	PC 42:3	PC	867.672	P
PC 42:4	866.663	9.78	[M+H]+	(20:3_22:1)	C50H92NO8P	PC 42:4	PC	865.656	P
PC 42:5-1	864.648	9.22	[M+H]+	—	C50H90NO8P	PC 42:5-1	PC	863.64	P
PC 42:5-2	864.648	9.5	[M+H]+	—	C50H90NO8P	PC 42:5-2	PC	863.64	P
PC 42:6-1	862.632	8.67		—		PC 42:6-1	PC	0	N
PC 42:6-2	862.632	8.88	[M+H]+	(18:0_24:6)	C50H88NO8P	PC 42:6-2	PC	861.625	P
PC 42:7-1	860.616	8.12	[M+H]+	—	C50H86NO8P	PC 42:7-1	PC	859.609	P
PC 42:7-2	860.616	8.39	[M+H]+	—	C50H86NO8P	PC 42:7-2	PC	859.609	P
PC 42:8-1	858.601	7.29	[M+H]+	(20:3_22:5)	C50H84NO8P	PC 42:8-1	PC	857.593	P
PC 42:8-2	858.601	7.63	[M+H]+	—	C50H84NO8P	PC 42:8-2	PC	857.593	P
PC 42:9	856.585	6.91	[M+H]+	(20:4_22:5)	C50H82NO8P	PC 42:9	PC	855.578	P
PC 43:0	888.742	12.24	[M+H]+	(20:0_23:0)	C51H102NO8P	PC 43:0	PC	796.022	P
PC 43:1	886.726	11.86	[M+H]+	(26:0_17:1; 25:0_18:1)	C51H100NO8P	PC 43:1	PC	794.007	P
PC 43:2	884.71	11.19	[M+H]+	—	C51H98NO8P	PC 43:2	PC	883.703	P
PC 43:5	878.663	9.91	[M+H]+	—	C51H92NO8P	PC 43:5	PC	877.656	P
PC 44:0	902.757	12.52	[M+H]+	(18:0_26:0)	C52H104NO8P	PC 44:0	PC	810.038	P
PC 44:1	900.742	12.17	[M+H]+	(26:0_18:1)	C52H102NO8P	PC 44:1	PC	808.022	P
PC 44:10	882.601	6.91	[M+H]+	(22:5_22:5)	C52H84NO8P	PC 44:10	PC	881.593	P
PC 44:11	880.586	6.63	[M+H]+	(22:5_22:6)	C52H82NO8P	PC 44:11	PC	879.578	P
PC 44:12	878.569	6.32	[M+H]+	(22:6_22:6)	C52H80NO8P	PC 44:12	PC	877.562	P
PC 44:2-2peaks	898.726	11.51	[M+H]+	(18:1_26:1; 18:2_26:0)	C52H100NO8P	PC 44:2-2peaks	PC	806.007	P
PC 44:3-1	896.71	10.95		—		PC 44:3-1	PC	0	N
PC 44:3-2	896.71	11.26	[M+H]+	(24:0_20:3)	C52H98NO8P	PC 44:3-2	PC	895.703	P
PC 44:4-1	894.695	10.53	[M+H]+	(24:1_20:3)	C52H96NO8P	PC 44:4-1	PC	893.687	P
PC 44:4-2	894.695	11.06	[M+H]+	(24:0_20:4)	C52H96NO8P	PC 44:4-2	PC	893.687	P
PC 44:5-2peaks	892.679	10.29	[M+H]+	(24:1_20:4)	C52H94NO8P	PC 44:5-2peaks	PC	891.672	P
PC 44:6-1	890.663	9.46	[M+H]+	—	C52H92NO8P	PC 44:6-1	PC	889.656	P
PC 44:6-2	890.663	9.74	[M+H]+	—	C52H92NO8P	PC 44:6-2	PC	889.656	P
PC 44:7	888.648	9.26	[M+H]+	—	C52H90NO8P	PC 44:7	PC	887.64	P
PC 44:9	884.616	7.62	[M+H]+	—	C52H86NO8P	PC 44:9	PC	883.609	P
PC 46:1	928.773	12.66	[M+H]+	—	C54H106NO8P	PC 46:1	PC	836.054	P
PC 46:3	924.742	11.86	[M+H]+	(28:1_18:2)	C54H102NO8P	PC 46:3	PC	832.022	P
PC 46:5	920.71	10.99	[M+H]+	(26:1_20:4; 24:0_22:5)	C54H98NO8P	PC 46:5	PC	919.703	P
PC 46:6-1	918.695	10.22	[M+H]+	—	C54H96NO8P	PC 46:6-1	PC	917.687	P
PC 46:6-2	918.695	10.81	[M+H]+	—	C54H96NO8P	PC 46:6-2	PC	917.687	P
PC 46:7	916.679	10.05	[M+H]+	—	C54H94NO8P	PC 46:7	PC	915.672	P
PC 48:5	948.742	11.61	[M+H]+	(28:1_20:4)	C56H102NO8P	PC 48:5	PC	856.022	P
PC 48:6-1	946.726	10.92	[M+H]+	—	C56H100NO8P	PC 48:6-1	PC	854.007	P
PC 48:6-2	946.726	11.47	[M+H]+	—	C56H100NO8P	PC 48:6-2	PC	854.007	P
PC 48:7	944.71	10.78	[M+H]+	—	C56H98NO8P	PC 48:7	PC	943.703	P
PC O-28:0	664.528	6.77	[M+H]+	(O-14:0_14:0)	C36H74NO7P	PC-O 28:0	PC-O	663.52	P
PC O-29:0	678.543	7.29	[M+H]+	(O-15:0_14:0; O-14:0_15:0)	C37H76NO7P	PC-O 29:0	PC-O	677.536	P
PC O-30:0	692.559	7.84	[M+H]+	(O-16:0_14:0; O-14:0_16:0)	C38H78NO7P	PC-O 30:0	PC-O	691.552	P
PC O-30:1	690.543	7.01	[M+H]+	—	C38H76NO7P	PC-O 30:1	PC-O	689.536	P
PC O-31:0	706.575	8.32	[M+H]+	(O-16:0_15:0; O-15:0_16:0)	C39H80NO7P	PC-O 31:0	PC-O	705.567	P
PC O-31:1	704.559	7.74	[M+H]+	—	C39H78NO7P	PC-O 31:1	PC-O	703.552	P
PC O-32:0	720.59	8.77	[M+H]+	(O-16:0_16:0)	C40H82NO7P	PC-O 32:0	PC-O	719.583	P
PC O-32:1	718.575	8.05	[M+H]+	(O-16:0_16:1; O-18:1_14:0)	C40H80NO7P	PC-O 32:1	PC-O	717.567	P
PC O-32:2-1	716.559	7.25	[M+H]+	—	C40H78NO7P	PC-O 32:2-1	PC-O	715.552	P
PC O-32:2-2	716.559	7.98	[M+H]+	—	C40H78NO7P	PC-O 32:2-2	PC-O	715.552	P
PC O-33:0	734.606	9.26	[M+H]+	—	C41H84NO7P	PC-O 33:0	PC-O	733.599	P
PC O-33:1	732.59	8.5	[M+H]+	(O-17:1_16:0)	C41H82NO7P	PC-O 33:1	PC-O	731.583	P
PC O-33:6	722.512	7.63	[M+H]+	—	C41H72NO7P	PC-O 33:6	PC-O	721.505	P
PC O-33:9	716.465	6.12	[M+H]+	—	C41H66NO7P	PC-O 33:9	PC-O	715.458	P
PC O-34:0	748.622	9.67	[M+H]+	(O-18:0_16:0)	C42H86NO7P	PC-O 34:0	PC-O	747.614	P
PC O-34:1	746.606	8.98	[M+H]+	(O-16:0_18:1; O-18:1_16:0)	C42H84NO7P	PC-O 34:1	PC-O	745.599	P
PC O-34:2	744.59	8.26	[M+H]+	(O-16:0_18:2; O-16:2_18:0)	C42H82NO7P	PC-O 34:2	PC-O	743.583	P
PC O-34:3	742.575	8.19	[M+H]+	—	C42H80NO7P	PC-O 34:3	PC-O	741.567	P
PC O-34:4	740.559	7.18	[M+H]+	—	C42H78NO7P	PC-O 34:4	PC-O	739.552	P
PC O-35:0	762.637	9.98	[M+H]+	—	C43H88NO7P	PC-O 35:0	PC-O	761.63	P
PC O-35:1-all	760.622	9.46	[M+H]+	(O-17:0_18:1; O-16:0_19:1)	C43H86NO7P	PC-O 35:1-all	PC-O	759.614	P
PC O-35:2	758.606	8.74	[M+H]+	(O-18:1_17:1; O-17:1_18:1; O-17:0_18:2; O-17:2_18:0)	C43H84NO7P	PC-O 35:2	PC-O	757.599	P
PC O-35:4	754.575	7.7	[M+H]+	(O-20:4_15:0)	C43H80NO7P	PC-O 35:4	PC-O	753.567	P
PC O-36:0	776.653	10.5	[M+H]+	(O-20:0_16:0)	C44H90NO7P	PC-O 36:0	PC-O	775.645	P
PC O-36:1	774.637	9.88	[M+H]+	(O-18:0_18:1)	C44H88NO7P	PC-O 36:1	PC-O	773.63	P
PC O-36:2	772.622	9.15	[M+H]+	(O-18:0_18:2; O-18:1_18:1)	C44H86NO7P	PC-O 36:2	PC-O	771.614	P
PC O-36:3	770.606	8.53	[M+H]+	(O-16:0_20:3)	C44H84NO7P	PC-O 36:3	PC-O	769.599	P
PC O-36:4	768.59	8.22	[M+H]+	(O-16:0_20:4)	C44H82NO7P	PC-O 36:4	PC-O	767.583	P
PC O-36:5	766.575	7.5	[M+H]+	(O-16:1_20:4)	C44H80NO7P	PC-O 36:5	PC-O	765.567	P
PC O-36:6	764.559	7.39	[M+H]+	—	C44H78NO7P	PC-O 36:6	PC-O	763.552	P
PC O-36:7	762.543	6.74	[M+H]+	—	C44H76NO7P	PC-O 36:7	PC-O	761.536	P
PC O-37:0	790.668	10.88	[M+H]+	—	C45H92NO7P	PC-O 37:0	PC-O	789.661	P
PC O-37:2	786.637	9.5	[M+H]+	(O-16:2_21:0)	C45H88NO7P	PC-O 37:2	PC-O	785.63	P
PC O-37:3-1	784.622	9.02	[M+H]+	—	C45H86NO7P	PC-O 37:3-1	PC-O	783.614	P
PC O-37:3-2	784.622	9.36	[M+H]+	—	C45H86NO7P	PC-O 37:3-2	PC-O	783.614	P
PC O-37:4	782.606	8.71	[M+H]+	(O-20:4_17:0)	C45H84NO7P	PC-O 37:4	PC-O	781.599	P
PC O-38:0	804.684	11.23	[M+H]+	(O-22:0_16:0)	C46H94NO7P	PC-O 38:0	PC-O	803.677	P
PC O-38:1	802.668	10.64	[M+H]+	(O-20:0_18:1)	C46H92NO7P	PC-O 38:1	PC-O	801.661	P
PC O-38:2-2peaks	800.653	10.05	[M+H]+	—	C46H90NO7P	PC-O 38:2-2peaks	PC-O	799.645	P
PC O-38:3-1	798.637	9.46	[M+H]+	(O-18:0_20:3)	C46H88NO7P	PC-O 38:3-1	PC-O	797.63	P
PC O-38:3-2	798.637	9.78	[M+H]+	—	C46H88NO7P	PC-O 38:3-2	PC-O	797.63	P
PC O-38:4	796.622	9.15	[M+H]+	(O-18:0_20:4)	C46H86NO7P	PC-O 38:4	PC-O	795.614	P
PC O-38:5-1	794.606	8.19	[M+H]+	(O-16:0_22:5)	C46H84NO7P	PC-O 38:5-1	PC-O	793.599	P
PC O-38:5-2	794.606	8.36	[M+H]+	(O-18:1_20:4)	C46H84NO7P	PC-O 38:5-2	PC-O	793.599	P
PC O-38:6	792.59	7.91	[M+H]+	(O-16:0_22:6)	C46H82NO7P	PC-O 38:6	PC-O	791.583	P
PC O-38:7	790.574	7.81	[M+H]+	(O-16:1_22:6)	C46H80NO7P	PC-O 38:7	PC-O	789.567	P
PC O-39:0	818.7	11.54	[M+H]+	(O-16:0_23:0)	C47H96NO7P	PC-O 39:0	PC-O	817.692	P
PC O-39:10	798.543	8.98	[M+H]+	—	C47H76NO7P	PC-O 39:10	PC-O	797.536	P
PC O-39:5	808.621	8.67	[M+H]+	(O-20:4_19:1)	C47H86NO7P	PC-O 39:5	PC-O	807.614	P
PC O-40:0	832.715	11.86	[M+H]+	(O-24:0_16:0)	C48H98NO7P	PC-O 40:0	PC-O	831.708	P
PC O-40:1-1	830.7	11.16	[M+H]+	(O-16:0_24:1)	C48H96NO7P	PC-O 40:1-1	PC-O	829.692	P
PC O-40:1-2	830.7	11.37	[M+H]+	—	C48H96NO7P	PC-O 40:1-2	PC-O	829.692	P
PC O-40:2-2peaks	828.684	10.67	[M+H]+	(O-16:0_24:2)	C48H94NO7P	PC-O 40:2-2peaks	PC-O	827.677	P
PC O-40:3-3peaks	826.668	10.29	[M+H]+	(O-20:0_20:3)	C48H92NO7P	PC-O 40:3-3peaks	PC-O	825.661	P
PC O-40:4-1	824.653	9.71	[M+H]+	(O-18:0_22:4)	C48H90NO7P	PC-O 40:4-1	PC-O	823.645	P
PC O-40:4-2	824.653	10.02	[M+H]+	(O-20:0_20:4)	C48H90NO7P	PC-O 40:4-2	PC-O	823.645	P
PC O-40:5	822.637	9.12	[M+H]+	(O-18:0_22:5)	C48H88NO7P	PC-O 40:5	PC-O	821.63	P
PC O-40:6	820.622	8.88	[M+H]+	(O-18:0_22:6; O-22:6_18:0)	C48H86NO7P	PC-O 40:6	PC-O	819.614	P
PC O-40:7	818.606	8.05	[M+H]+	(O-18:1_22:6)	C48H84NO7P	PC-O 40:7	PC-O	817.599	P
PC O-40:8	816.59	7.95	[M+H]+	—	C48H82NO7P	PC-O 40:8	PC-O	815.583	P
PC O-41:1	844.715	11.51	[M+H]+	(O-18:1_23:0)	C49H98NO7P	PC-O 41:1	PC-O	843.708	P
PC O-41:2	842.7	10.99	[M+H]+	—	C49H96NO7P	PC-O 41:2	PC-O	841.692	P
PC O-42:0	860.747	12.42	[M+H]+	(O-18:0_24:0)	C50H102NO7P	PC-O 42:0	PC-O	768.027	P
PC O-42:1	858.731	11.99	[M+H]+	(O-24:0_18:1; O-18:0_24:1; O-16:0_26:1)	C50H100NO7P	PC-O 42:1	PC-O	766.012	P
PC O-42:2-2peaks	856.715	11.33	[M+H]+	(O-24:1_18:1)	C50H98NO7P	PC-O 42:2-2peaks	PC-O	855.708	P
PC O-42:4	852.684	10.81	[M+H]+	(O-22:0_20:4)	C50H94NO7P	PC-O 42:4	PC-O	851.677	P
PC O-42:5-1	850.668	9.98	[M+H]+	(O-20:0_22:5)	C50H92NO7P	PC-O 42:5-1	PC-O	849.661	P
PC O-42:5-2	850.668	10.29	[M+H]+	—	C50H92NO7P	PC-O 42:5-2	PC-O	849.661	P
PC O-42:6	848.653	9.74	[M+H]+	(O-20:0_22:6; O-24:6_18:0)	C50H90NO7P	PC-O 42:6	PC-O	847.645	P
PC O-42:7	846.637	9.67	[M+H]+	—	C50H88NO7P	PC-O 42:7	PC-O	845.63	P
PC O-43:1	872.747	12.28	[M+H]+	(O-20:1_23:0)	C51H102NO7P	PC-O 43:1	PC-O	780.027	P
PC O-43:2	870.731	11.65	[M+H]+	(O-20:2_23:0)	C51H100NO7P	PC-O 43:2	PC-O	778.012	P
PC O-43:4	866.7	11.16	[M+H]+	(O-20:4_23:0)	C51H96NO7P	PC-O 43:4	PC-O	865.692	P
PC O-43:5	864.684	10.4	[M+H]+	—	C51H94NO7P	PC-O 43:5	PC-O	863.677	P
PC O-44:1	886.762	12.52	[M+H]+	(O-20:0_24:1)	C52H104NO7P	PC-O 44:1	PC-O	794.043	P
PC O-44:2	884.747	11.93	[M+H]+	(O-26:1_18:1)	C52H102NO7P	PC-O 44:2	PC-O	792.027	P
PC O-44:3	882.731	11.68	[M+H]+	(O-24:0_20:3)	C52H100NO7P	PC-O 44:3	PC-O	790.012	P
PC O-44:4	880.715	11.51	[M+H]+	(O-24:0_20:4)	C52H98NO7P	PC-O 44:4	PC-O	879.708	P
PC O-44:5-2peaks	878.7	10.78	[M+H]+	(O-24:1_20:4)	C52H96NO7P	PC-O 44:5-2peaks	PC-O	877.692	P
PC O-44:6	876.684	10.53	[M+H]+	(O-22:0_22:6)	C52H94NO7P	PC-O 44:6	PC-O	875.677	P
PC O-45:5	892.715	11.12	[M+H]+	—	C53H98NO7P	PC-O 45:5	PC-O	891.708	P
PC O-46:5	906.731	11.44	[M+H]+	(O-24:0_22:5; O-26:5_20:4)	C54H100NO7P	PC-O 46:5	PC-O	814.012	P
PC O-46:6-1	904.715	10.71	[M+H]+	(O-24:1_22:5)	C54H98NO7P	PC-O 46:6-1	PC-O	903.708	P
PC O-46:6-2	904.715	11.26	[M+H]+	(O-24:0_22:6)	C54H98NO7P	PC-O 46:6-2	PC-O	903.708	P
PC O-46:7	902.7	10.5	[M+H]+	(O-24:1_22:6)	C54H96NO7P	PC-O 46:7	PC-O	901.692	P
PC O-47:7	916.715	10.88	[M+H]+	—	C55H98NO7P	PC-O 47:7	PC-O	915.708	P
PE 30:0	662.477	7.44	[M-H]-	(15:0_15:0)	C35H70NO8P	PE 30:0	PE	663.484	N
PE 32:0	690.508	8.44	[M-H]-	(16:0_16:0; 14:0_17:0)	C37H74NO8P	PE 32:0	PE	691.515	N
PE 32:1	688.492	7.68	[M-H]-	(16:0_16:1; 14:0_18:1)	C37H72NO8P	PE 32:1	PE	689.5	N
PE 32:2	686.477	6.86	[M-H]-	(16:1_16:1; 14:0_18:2)	C37H70NO8P	PE 32:2	PE	687.484	N
PE 33:0	704.524	8.92	[M-H]-	(16:0_17:0; 14:0_18:0)	C38H76NO8P	PE 33:0	PE	705.531	N
PE 33:1	702.508	8.16	[M-H]-	(15:0_18:1; 16:0_17:1)	C38H74NO8P	PE 33:1	PE	703.515	N
PE 34:0	718.539	9.34	[M-H]-	(16:0_18:0)	C39H78NO8P	PE 34:0	PE	719.547	N
PE 34:1	716.524	8.65	[M-H]-	(18:0_16:1; 18:1_16:0)	C39H76NO8P	PE 34:1	PE	717.531	N
PE 34:2	714.508	7.89	[M-H]-	(16:1_18:1; 16:0_18:2)	C39H74NO8P	PE 34:2	PE	715.515	N
PE 34:3	712.492	7.09	[M-H]-	(16:1_18:2)	C39H72NO8P	PE 34:3	PE	713.5	N
PE 34:4	710.477	6.82	[M-H]-	(14:0_20:4)	C39H70NO8P	PE 34:4	PE	711.484	N
PE 34:5	708.461	6.02	[M-H]-	(14:0_20:5)	C39H68NO8P	PE 34:5	PE	709.468	N
PE 35:1	730.539	9.1	[M-H]-	(17:0_18:1; 17:1_18:0)	C40H78NO8P	PE 35:1	PE	731.547	N
PE 35:2	728.524	8.37	[M-H]-	(17:1_18:1; 17:0_18:2)	C40H76NO8P	PE 35:2	PE	729.531	N
PE 35:3	726.508	7.61	[M-H]-	(17:1_18:2)	C40H74NO8P	PE 35:3	PE	727.515	N
PE 36:1	744.555	9.55	[M-H]-	(18:0_18:1; 16:0_20:1)	C41H80NO8P	PE 36:1	PE	745.562	N
PE 36:2	742.539	8.86	[M-H]-	(18:1_18:1; 18:0_18:2)	C41H78NO8P	PE 36:2	PE	743.547	N
PE 36:3-2peaks	740.524	8.09	[M-H]-	(18:1_18:2; 16:0_20:3)	C41H76NO8P	PE 36:3-2peaks	PE	741.531	N
PE 36:4	738.508	7.85	[M-H]-	(16:0_20:4)	C41H74NO8P	PE 36:4	PE	739.515	N
PE 36:5-1	736.492	7.13	[M-H]-	(16:1_20:4; 16:0_20:5)	C41H72NO8P	PE 36:5-1	PE	737.5	N
PE 36:5-2	736.492	7.47	[M-H]-	(16:1_20:4)	C41H72NO8P	PE 36:5-2	PE	737.5	N
PE 37:1	758.571	9.86	[M-H]-	(18:0_19:1; 18:1_19:0)	C42H82NO8P	PE 37:1	PE	759.578	N
PE 37:2	756.555	9.2	[M-H]-	(18:1_19:1)	C42H80NO8P	PE 37:2	PE	757.562	N
PE 37:3-1	754.539	8.65	[M-H]-	(17:0_20:3; 18:1_19:2)	C42H78NO8P	PE 37:3-1	PE	755.547	N
PE 37:3-2	754.539	9.03	[M-H]-	(18:1_19:2)	C42H78NO8P	PE 37:3-2	PE	755.547	N
PE 37:4	752.524	8.34	[M-H]-	(18:1_19:3)	C42H76NO8P	PE 37:4	PE	753.531	N
PE 37:5	750.508	7.65	[M-H]-	(17:1_20:4)	C42H74NO8P	PE 37:5	PE	751.515	N
PE 38:1	772.586	10.34	[M-H]-	(18:0_20:1; 18:1_20:0; 16:1_22:0)	C43H84NO8P	PE 38:1	PE	773.593	N
PE 38:2	770.571	9.76	[M-H]-	(18:0_20:2)	C43H82NO8P	PE 38:2	PE	771.578	N
PE 38:3	768.555	9.13	[M-H]-	(18:0_20:3)	C43H80NO8P	PE 38:3	PE	769.562	N
PE 38:4-1	766.539	8.37	[M-H]-	(18:1_20:3)	C43H78NO8P	PE 38:4-1	PE	767.547	N
PE 38:4-2	766.539	8.82	[M-H]-	(18:0_20:4)	C43H78NO8P	PE 38:4-2	PE	767.547	N
PE 38:5-3peaks	764.524	8.16	[M-H]-	(18:0_20:5)	C43H76NO8P	PE 38:5-3peaks	PE	765.531	N
PE 38:6-2peaks	762.508	7.54	[M-H]-	(16:0_22:6; 18:1_20:5)	C43H74NO8P	PE 38:6-2peaks	PE	763.515	N
PE 38:7	760.492	6.72	[M-H]-	(16:1_22:6)	C43H72NO8P	PE 38:7	PE	761.5	N
PE 39:3	782.571	9.62	[M-H]-	(18:0_21:3)	C44H82NO8P	PE 39:3	PE	783.578	N
PE 39:5	778.539	8.47	[M-H]-	(19:1_20:4)	C44H78NO8P	PE 39:5	PE	779.547	N
PE 39:6	776.524	8.06	[M-H]-	(17:0_22:6)	C44H76NO8P	PE 39:6	PE	777.531	N
PE 40:1-2peaks	800.617	11.08	[M-H]-	(22:0_18:1; 24:0_16:1)	C45H88NO8P	PE 40:1-2peaks	PE	801.625	N
PE 40:2	798.602	10.38	[M-H]-	(18:1_22:1; 20:1_20:1; 16:1_24:1)	C45H86NO8P	PE 40:2	PE	799.609	N
PE 40:3	796.586	10	[M-H]-	(18:0_22:3; 20:0_20:3)	C45H84NO8P	PE 40:3	PE	797.593	N
PE 40:4-1	794.571	9.41	[M-H]-	(18:0_22:4)	C45H82NO8P	PE 40:4-1	PE	795.578	N
PE 40:4-2	794.571	9.72	[M-H]-	(20:0_20:4)	C45H82NO8P	PE 40:4-2	PE	795.578	N
PE 40:5	792.555	8.79	[M-H]-	(18:0_22:5; 18:1_22:4; 20:1_20:4)	C45H80NO8P	PE 40:5	PE	793.562	N
PE 40:6	790.539	8.54	[M-H]-	(18:0_22:6)	C45H78NO8P	PE 40:6	PE	791.547	N
PE 40:7	788.524	7.75	[M-H]-	(18:1_22:6)	C45H76NO8P	PE 40:7	PE	789.531	N
PE 40:8	786.508	6.96	[M-H]-	(18:2_22:6)	C45H74NO8P	PE 40:8	PE	787.515	N
PE 41:1	814.633	11.46	[M-H]-	(24:0_17:1; 23:0_18:1)	C46H90NO8P	PE 41:1	PE	815.64	N
PE 42:1	828.649	11.74	[M-H]-	(24:0_18:1)	C47H92NO8P	PE 42:1	PE	829.656	N
PE 42:2-1	826.633	11.08	[M-H]-	(18:1_24:1)	C47H90NO8P	PE 42:2-1	PE	827.64	N
PE 42:2-2	826.633	11.28	[M-H]-	(18:2_24:0)	C47H90NO8P	PE 42:2-2	PE	827.64	N
PE 42:4	822.602	10.52	[M-H]-	(22:0_20:4)	C47H86NO8P	PE 42:4	PE	823.609	N
PE 42:5-1	820.586	9.44	[M-H]-	(18:0_24:5)	C47H84NO8P	PE 42:5-1	PE	821.593	N
PE 42:5-2	820.586	9.72	[M-H]-	(18:0_24:5; 20:0_22:5)	C47H84NO8P	PE 42:5-2	PE	821.593	N
PE 42:6	818.571	9.1	[M-H]-	(18:0_24:6)	C47H82NO8P	PE 42:6	PE	819.578	N
PE 42:7	816.555	8.61	[M-H]-	(20:1_22:6)	C47H80NO8P	PE 42:7	PE	817.562	N
PE 44:2	854.664	11.71	[M-H]-	(18:1_26:1)	C49H94NO8P	PE 44:2	PE	855.672	N
PE 44:3	852.649	11.42	[M-H]-	(24:0_20:3)	C49H92NO8P	PE 44:3	PE	853.656	N
PE 44:4	850.633	11.25	[M-H]-	(24:0_20:4)	C49H90NO8P	PE 44:4	PE	851.64	N
PE 44:5-1	848.617	10.48	[M-H]-	(24:1_20:4)	C49H88NO8P	PE 44:5-1	PE	849.625	N
PE 44:5-2	848.617	10.76	[M-H]-	(24:0_20:5)	C49H88NO8P	PE 44:5-2	PE	849.625	N
PE O-30:1	648.496	8.01	[M+H]+	(O-16:1_14:0)	C35H70NO7P	PE-O 30:1	PE-O	647.489	P
PE O-34:1	704.559	9.19	[M+H]+	(O-18:0_16:0)	C39H78NO7P	PE-O 34:1	PE-O	703.552	P
PE O-36:1	732.59	10.05	[M+H]+	(O-18:1_18:0; O-18:0_18:1)	C41H82NO7P	PE-O 36:1	PE-O	731.583	P
PE O-36:4	726.543	8.43	[M+H]+	—	C41H76NO7P	PE-O 36:4	PE-O	725.536	P
PE O-38:4	754.575	9.36	[M+H]+	(O-18:2_20:2)	C43H80NO7P	PE-O 38:4	PE-O	753.567	P
PE O-39:2	772.622	9.78	[M+H]+	—	C44H86NO7P	PE-O 39:2	PE-O	771.614	P
PE O-40:3	784.622	10.47	[M+H]+	(O-18:0_22:3)	C45H86NO7P	PE-O 40:3	PE-O	783.614	P
PE O-40:4	782.606	10.22	[M+H]+	—	C45H84NO7P	PE-O 40:4	PE-O	781.599	P
PE P-32:0	676.528	8.95	[M+H]+	(P-16:0_16:0)	C37H74NO7P	PE-P 32:0	PE-P	675.52	P
PE P-32:1	674.512	8.22	[M+H]+	(P-16:0_16:1)	C37H72NO7P	PE-P 32:1	PE-P	673.505	P
PE P-34:1	702.543	9.15	[M+H]+	(P-16:0_18:1; P-18:0_16:1; P-18:1_16:0)	C39H76NO7P	PE-P 34:1	PE-P	701.536	P
PE P-34:2	700.528	8.43	[M+H]+	(P-16:0_18:2)	C39H74NO7P	PE-P 34:2	PE-P	699.52	P
PE P-34:4	696.496	7.32	[M+H]+	(P-14:0_20:4)	C39H70NO7P	PE-P 34:4	PE-P	695.489	P
PE P-35:1	716.559	9.6	[M+H]+	(P-17:0_18:1; P-16:0_19:1)	C40H78NO7P	PE-P 35:1	PE-P	715.552	P
PE P-35:2	714.543	8.88	[M+H]+	(P-17:0_18:2)	C40H76NO7P	PE-P 35:2	PE-P	713.536	P
PE P-36:1	730.575	9.98	[M+H]+	(P-16:0_20:1; P-18:0_18:1)	C41H80NO7P	PE-P 36:1	PE-P	729.567	P
PE P-36:2	728.559	9.36	[M+H]+	(P-18:1_18:1; P-18:0_18:2; P-16:0_20:2)	C41H78NO7P	PE-P 36:2	PE-P	727.552	P
PE P-36:3-1	726.543	8.67	[M+H]+	(P-16:0_20:3)	C41H76NO7P	PE-P 36:3-1	PE-P	725.536	P
PE P-36:3-2	726.543	9.02	[M+H]+	(P-16:0_20:3)	C41H76NO7P	PE-P 36:3-2	PE-P	725.536	P
PE P-36:4-1	724.528	7.98	[M+H]+	(P-16:0_20:4)	C41H74NO7P	PE-P 36:4-1	PE-P	723.52	P
PE P-36:4-2	724.528	8.32	[M+H]+	(P-16:0_20:4)	C41H74NO7P	PE-P 36:4-2	PE-P	723.52	P
PE P-36:6	720.496	7.01	[M+H]+	(P-16:1_20:5)	C41H70NO7P	PE-P 36:6	PE-P	719.489	P
PE P-37:1	744.59	10.29	[M+H]+	(P-18:0_19:1; P-19:0_18:1; P-17:0_20:1; P-16:0_21:1)	C42H82NO7P	PE-P 37:1	PE-P	743.583	P
PE P-37:2	742.574	9.8	[M+H]+	(P-17:0_20:2; P-18:0_19:2)	C42H80NO7P	PE-P 37:2	PE-P	741.567	P
PE P-37:3	740.559	9.15	[M+H]+	(P-17:0_20:3)	C42H78NO7P	PE-P 37:3	PE-P	739.552	P
PE P-37:4	738.543	8.81	[M+H]+	(P-17:0_20:4)	C42H76NO7P	PE-P 37:4	PE-P	737.536	P
PE P-38:1	758.606	10.78	[M+H]+	(P-18:0_20:1)	C43H84NO7P	PE-P 38:1	PE-P	757.599	P
PE P-38:2	756.59	10.19	[M+H]+	(P-18:0_20:2; P-20:0_18:2)	C43H82NO7P	PE-P 38:2	PE-P	755.583	P
PE P-38:3	754.575	9.57	[M+H]+	(P-18:0_20:3)	C43H80NO7P	PE-P 38:3	PE-P	753.567	P
PE P-38:4	752.559	9.29	[M+H]+	(P-18:1_20:3)	C43H78NO7P	PE-P 38:4	PE-P	751.552	P
PE P-38:5	750.543	8.32	[M+H]+	(P-16:0_22:5)	C43H76NO7P	PE-P 38:5	PE-P	749.536	P
PE P-38:7	746.512	6.87	[M+H]+	(P-16:1_22:6)	C43H72NO7P	PE-P 38:7	PE-P	745.505	P
PE P-39:5	764.559	8.8	[M+H]+	(P-17:0_22:5)	C44H78NO7P	PE-P 39:5	PE-P	763.552	P
PE P-40:2-2peaks	784.622	10.78	[M+H]+	(P-20:1_20:2; P-22:1_18:2)	C45H86NO7P	PE-P 40:2-2peaks	PE-P	783.614	P
PE P-40:3	782.606	10.4	[M+H]+	(P-20:0_20:3; P-18:0_22:3)	C45H84NO7P	PE-P 40:3	PE-P	781.599	P
PE P-40:4-1	780.59	9.84	[M+H]+	(P-18:0_22:4)	C45H82NO7P	PE-P 40:4-1	PE-P	779.583	P
PE P-40:4-2	780.59	10.12	[M+H]+	(P-20:0_20:4)	C45H82NO7P	PE-P 40:4-2	PE-P	779.583	P
PE P-40:5	778.575	9.22	[M+H]+	(P-18:0_22:5)	C45H80NO7P	PE-P 40:5	PE-P	777.567	P
PE P-40:6	776.559	8.98	[M+H]+	(P-18:0_22:6)	C45H78NO7P	PE-P 40:6	PE-P	775.552	P
PE P-40:7	774.544	7.88	[M+H]+	(P-18:1_22:6)	C45H76NO7P	PE-P 40:7	PE-P	773.536	P
PE P-42:2	812.653	11.44	[M+H]+	(P-24:1_18:1)	C47H82NO7P	PE-P 42:2	PE-P	803.583	P
PE P-42:3	810.637	10.95	[M+H]+	(P-22:0_20:3)	C47H88NO7P	PE-P 42:3	PE-P	809.63	P
PE P-42:5	806.606	10.12	[M+H]+	(P-20:0_22:5)	C47H84NO7P	PE-P 42:5	PE-P	805.599	P
PE P-42:6	804.59	9.84	[M+H]+	(P-20:0_22:6)	C47H82NO7P	PE-P 42:6	PE-P	803.583	P
PE P-44:5	834.637	10.85	[M+H]+	(P-24:1_20:4; P-22:0_22:5)	C49H88NO7P	PE-P 44:5	PE-P	833.63	P
PE P-44:6	832.621	10.64	[M+H]+	(P-22:0_22:6)	C49H86NO7P	PE-P 44:6	PE-P	831.614	P
PE P-46:6	860.653	10.8	[M+H]+	(P-24:1_22:5)	C51H90NO7P	PE-P 46:6	PE-P	859.645	P
PE P-46:7	858.637	10.6	[M+H]+	(P-24:1_22:6)	C51H88NO7P	PE-P 46:7	PE-P	857.63	P
PEtOH 32:1	673.481	6.85	[M-H]-	(16:0_16:1; 14:0_18:1)	C37H71O8P	PEtOH 32:1	PEtOH	674.489	N
PEtOH 34:1	701.513	7.82	[M-H]-	(16:0_18:1)	C39H75O8P	PEtOH 34:1	PEtOH	702.52	N
PEtOH 34:2	699.497	7.06	[M-H]-	(16:0_18:2; 16:1_18:1)	C39H73O8P	PEtOH 34:2	PEtOH	700.504	N
PEtOH 36:1	729.544	8.68	[M-H]-	(18:0_18:1)	C41H79O8P	PEtOH 36:1	PEtOH	730.551	N
PEtOH 36:2	727.528	7.99	[M-H]-	(18:1_18:1)	C41H77O8P	PEtOH 36:2	PEtOH	728.536	N
PG 30:0	693.471	5.99	[M-H]-	(14:0_16:0)	C36H71O10P	PG 30:0	PG	694.478	N
PG 31:0	707.487	6.51	[M-H]-	(15:0_16:0; 14:0_17:0)	C37H73O10P	PG 31:0	PG	708.494	N
PG 32:0	721.503	7.03	[M-H]-	(16:0_16:0)	C38H75O10P	PG 32:0	PG	722.51	N
PG 32:1	719.487	6.23	[M-H]-	(14:0_18:1; 16:0_16:1)	C38H73O10P	PG 32:1	PG	720.494	N
PG 33:1	733.503	6.69	[M-H]-	(15:0_18:1; 16:0_17:1)	C39H75O10P	PG 33:1	PG	734.51	N
PG 34:0	749.534	7.96	[M-H]-	(18:0_16:0)	C40H79O10P	PG 34:0	PG	750.541	N
PG 34:1	747.518	7.13	[M-H]-	(16:0_18:1)	C40H77O10P	PG 34:1	PG	748.525	N
PG 34:2	745.503	6.48	[M-H]-	(16:1_18:1; 16:0_18:2)	C40H75O10P	PG 34:2	PG	746.51	N
PG 35:1	761.534	7.61	[M-H]-	(17:0_18:1; 16:0_19:1)	C41H79O10P	PG 35:1	PG	762.541	N
PG 35:2	759.518	6.92	[M-H]-	(17:1_18:1)	C41H77O10P	PG 35:2	PG	760.525	N
PG 36:1	775.549	8.09	[M-H]-	(18:0_18:1)	C42H81O10P	PG 36:1	PG	776.557	N
PG 36:2	773.534	7.4	[M-H]-	(18:1_18:1)	C42H79O10P	PG 36:2	PG	774.541	N
PG 36:3	771.518	6.65	[M-H]-	(18:1_18:2; 16:0_20:3)	C42H77O10P	PG 36:3	PG	772.525	N
PG 36:4	769.503	6.44	[M-H]-	(16:0_20:4)	C42H75O10P	PG 36:4	PG	770.51	N
PG 38:4	797.534	7.44	[M-H]-	(18:0_20:4)	C44H79O10P	PG 38:4	PG	798.541	N
PG 38:5	795.518	5.78	[M-H]-	(16:0_22:5; 18:1_20:4)	C44H77O10P	PG 38:5	PG	796.525	N
PG 38:6	793.503	5.48	[M-H]-	(16:0_22:6)	C44H75O10P	PG 38:6	PG	794.51	N
PG 38:7	791.487	4.68	[M-H]-	(16:1_22:6)	C44H73O10P	PG 38:7	PG	792.494	N
PG 39:7	805.503	5.22	[M-H]-	(17:1_22:6)	C45H75O10P	PG 39:7	PG	806.51	N
PG 40:6	821.533	6.51	[M-H]-	(18:0_22:6)	C46H79O10P	PG 40:6	PG	822.541	N
PG 40:7	819.518	5.75	[M-H]-	(18:1_22:6)	C46H77O10P	PG 40:7	PG	820.525	N
PG 40:8	817.503	4.98	[M-H]-	(18:2_22:6)	C46H75O10P	PG 40:8	PG	818.51	N
PG 42:10-1	841.503	4.58	[M-H]-	(20:4_22:6)	C48H75O10P	PG 42:10-1	PG	842.51	N
PG 42:10-2	841.503	4.94	[M-H]-	(20:4_22:6)	C48H75O10P	PG 42:10-2	PG	842.51	N
PG 42:9-1	843.518	5.31	[M-H]-	(20:3_22:6)	C48H77O10P	PG 42:9-1	PG	844.525	N
PG 42:9-2	843.518	5.75	[M-H]-	(20:4_22:5)	C48H77O10P	PG 42:9-2	PG	844.525	N
PG 44:10	869.534	5.75	[M-H]-	(22:4_22:6)	C50H79O10P	PG 44:10	PG	870.541	N
PG 44:11	867.518	4.94	[M-H]-	(22:5_22:6)	C50H77O10P	PG 44:11	PG	868.525	N
PG 44:12	865.503	4.62	[M-H]-	(22:6_22:6)	C50H75O10P	PG 44:12	PG	866.51	N
PI 32:1	807.502	5.99	[M-H]-	(16:0_16:1; 15:0_17:1; 14:0_18:1)	C41H77O13P	PI 32:1	PI	808.51	N
PI 34:1	835.534	6.99	[M-H]-	(16:0_18:1; 16:1_18:0; 15:0_19:1)	C43H81O13P	PI 34:1	PI	836.541	N
PI 34:2	833.518	6.23	[M-H]-	(16:1_18:1; 16:0_18:2; 15:0_19:2)	C43H79O13P	PI 34:2	PI	834.526	N
PI 35:1	849.55	7.47	[M-H]-	(17:0_18:1; 17:1_18:0)	C44H83O13P	PI 35:1	PI	850.557	N
PI 35:2	847.534	6.75	[M-H]-	(17:1_18:1; 15:1_20:1)	C44H81O13P	PI 35:2	PI	848.541	N
PI 36:1	863.565	7.96	[M-H]-	(18:0_18:1)	C45H85O13P	PI 36:1	PI	864.573	N
PI 36:2	861.55	7.2	[M-H]-	(18:1_18:1)	C45H83O13P	PI 36:2	PI	862.557	N
PI 36:3-1	859.534	6.51	[M-H]-	(18:1_18:2)	C45H81O13P	PI 36:3-1	PI	860.541	N
PI 36:3-2	859.534	6.92	[M-H]-	(16:0_20:3)	C45H81O13P	PI 36:3-2	PI	860.541	N
PI 36:4	857.519	6.16	[M-H]-	(16:0_20:4)	C45H79O13P	PI 36:4	PI	858.526	N
PI 36:5	855.503	5.48	[M-H]-	(16:0_20:5)	C45H77O13P	PI 36:5	PI	856.51	N
PI 37:1	877.581	8.3	[M-H]-	(18:0_19:1; 18:1_19:0)	C46H87O13P	PI 37:1	PI	878.588	N
PI 37:2-2peaks	875.565	7.75	[M-H]-	(18:1_19:1; 18:0_19:2; 17:0_20:2)	C46H85O13P	PI 37:2-2peaks	PI	876.573	N
PI 37:3-1	873.55	7.03	[M-H]-	(17:0_20:3; 18:1_19:2)	C46H83O13P	PI 37:3-1	PI	874.557	N
PI 37:3-2	873.55	7.44	[M-H]-	(18:0_19:3)	C46H83O13P	PI 37:3-2	PI	874.557	N
PI 37:4	871.534	6.72	[M-H]-	(17:0_20:4)	C46H81O13P	PI 37:4	PI	872.541	N
PI 38:1	891.597	8.72	[M-H]-	(18:0_20:1)	C47H89O13P	PI 38:1	PI	892.604	N
PI 38:2-2peaks	889.581	8.2	[M-H]-	(18:0_20:2; 18:1_20:1)	C47H87O13P	PI 38:2-2peaks	PI	890.588	N
PI 38:3-1	887.565	7.54	[M-H]-	(18:0_20:3; 18:1_20:2)	C47H85O13P	PI 38:3-1	PI	888.573	N
PI 38:3-2	887.565	7.89	[M-H]-	(18:0_20:3)	C47H85O13P	PI 38:3-2	PI	888.573	N
PI 38:4; 2O-1	917.54	4.8	[M-H]-	(18:0_20:4; 2O)	C47H83O15P	PI 38:4; 2O-1	PI	918.547	N
PI 38:4; 2O-2	917.54	5.55	[M-H]-	(18:0_20:4; 2O)	C47H83O15P	PI 38:4; 2O-2	PI	918.547	N
PI 38:4-1	885.55	6.75	[M-H]-	(18:1_20:3)	C47H83O13P	PI 38:4-1	PI	886.557	N
PI 38:4-2	885.55	7.23	[M-H]-	(18:0_20:4)	C47H83O13P	PI 38:4-2	PI	886.557	N
PI 38:5	883.534	6.37	[M-H]-	(18:1_20:4; 18:0_20:5; 16:0_22:5; )	C47H81O13P	PI 38:5	PI	884.541	N
PI 38:6	881.519	5.75	[M-H]-	(18:1_20:5)	C47H79O13P	PI 38:6	PI	882.526	N
PI 39:3	901.581	8.06	[M-H]-	(18:0_21:3)	C48H87O13P	PI 39:3	PI	902.588	N
PI 39:4-1	899.565	7.34	[M-H]-	(18:1_21:3)	C48H85O13P	PI 39:4-1	PI	900.573	N
PI 39:4-2	899.565	7.58	[M-H]-	(19:0_20:4; 19:1_20:3)	C48H85O13P	PI 39:4-2	PI	900.573	N
PI 39:5	897.55	6.85	[M-H]-	(19:1_20:4; 17:0_22:5)	C48H83O13P	PI 39:5	PI	898.557	N
PI 39:6	895.534	6.44	[M-H]-	(17:0_22:6)	C48H81O13P	PI 39:6	PI	896.541	N
PI 40:2	917.612	8.86	[M-H]-	(18:0_22:2; 18:1_22:1)	C49H91O13P	PI 40:2	PI	918.62	N
PI 40:3	915.597	8.51	[M-H]-	(18:0_22:3)	C49H89O13P	PI 40:3	PI	916.604	N
PI 40:4	913.581	7.82	[M-H]-	(18:0_22:4)	C49H87O13P	PI 40:4	PI	914.588	N
PI 40:5-2peaks	911.565	7.16	[M-H]-	(18:0_22:5)	C49H85O13P	PI 40:5-2peaks	PI	912.573	N
PI 40:6	909.55	6.92	[M-H]-	(18:0_22:6)	C49H83O13P	PI 40:6	PI	910.557	N
PI 40:7	907.534	6.09	[M-H]-	(18:1_22:6; 20:3_20:4)	C49H81O13P	PI 40:7	PI	908.541	N
PI 40:8-2peaks	905.519	5.48	[M-H]-	(20:4_20:4)	C49H79O13P	PI 40:8-2peaks	PI	906.526	N
PI 41:7	921.55	6.58	[M-H]-	(19:1_22:6)	C50H83O13P	PI 41:7	PI	922.557	N
PI 42:6	937.581	7.54	[M-H]-	(18:0_24:6)	C51H87O13P	PI 42:6	PI	938.588	N
PI 42:7-1	935.565	6.75	[M-H]-	(18:1_24:6)	C51H85O13P	PI 42:7-1	PI	936.573	N
PI 42:7-2	935.565	7.06	[M-H]-	(20:1_22:6)	C51H85O13P	PI 42:7-2	PI	936.573	N
PI 42:9	931.534	5.55	[M-H]-	(20:4_22:5)	C51H81O13P	PI 42:9	PI	932.541	N
PI O-34:1	821.555	7.47	[M-H]-	(O-18:1_16:0)	C43H83O12P	PI-O 34:1	PI-O	822.562	N
PI O-36:1	849.586	8.47	[M-H]-	(O-18:0_18:1)	C45H87O12P	PI-O 36:1	PI-O	850.594	N
PI O-36:2	847.571	7.67	[M-H]-	(O-18:1_18:1)	C45H85O12P	PI-O 36:2	PI-O	848.578	N
PI O-36:4	843.539	6.75	[M-H]-	(O-16:0_20:4)	C45H81O12P	PI-O 36:4	PI-O	844.547	N
PI O-38:3	873.586	8.03	[M-H]-	(O-18:0_20:3)	C47H87O12P	PI-O 38:3	PI-O	874.594	N
PI O-38:4	871.571	7.75	[M-H]-	(O-18:0_20:4)	C47H85O12P	PI-O 38:4	PI-O	872.578	N
PI O-38:5-all	869.555	6.89	[M-H]-	(O-18:1_20:4; O-16:0_22:5; O-18:0_20:5)	C47H83O12P	PI-O 38:5-all	PI-O	870.562	N
PI O-38:6	867.539	6.44	[M-H]-	(O-16:0_22:6)	C47H81O12P	PI-O 38:6	PI-O	868.547	N
PI O-40:4	899.602	8.34	[M-H]-	(O-18:0_22:4)	C49H89O12P	PI-O 40:4	PI-O	900.609	N
PI O-40:5	897.586	7.72	[M-H]-	(O-18:0_22:5)	C49H87O12P	PI-O 40:5	PI-O	898.594	N
PI O-40:6	895.571	7.44	[M-H]-	(O-18:0_22:6)	C49H85O12P	PI-O 40:6	PI-O	896.578	N
PI O-40:7	893.555	6.58	[M-H]-	(O-18:1_22:6)	C49H83O12P	PI-O 40:7	PI-O	894.562	N
PI O-42:6	923.602	8.03	[M-H]-	(O-18:0_24:6)	C51H89O12P	PI-O 42:6	PI-O	924.609	N
PS 32:1	732.482	6.27	[M-H]-	(16:0_16:1)	C38H72NO10P	PS 32:1	PS	733.489	N
PS 34:1	760.513	7.06	[M-H]-	(16:0_18:1; 16:1_18:0)	C40H76NO10P	PS 34:1	PS	761.521	N
PS 34:2	758.498	6.3	[M-H]-	(16:0_18:2; 16:1_18:1)	C40H74NO10P	PS 34:2	PS	759.505	N
PS 35:1	774.529	7.61	[M-H]-	(17:0_18:1; 17:1_18:0)	C41H78NO10P	PS 35:1	PS	775.536	N
PS 36:1	788.545	8.03	[M-H]-	(18:0_18:1)	C42H80NO10P	PS 36:1	PS	789.552	N
PS 36:2	786.529	7.3	[M-H]-	(18:0_18:2; 18:1_18:1)	C42H78NO10P	PS 36:2	PS	787.536	N
PS 36:3	784.513	6.58	[M-H]-	(16:0_20:3; 18:1_18:2; 18:0_18:3)	C42H76NO10P	PS 36:3	PS	785.521	N
PS 36:4	782.497	6.27	[M-H]-	(16:0_20:4)	C42H74NO10P	PS 36:4	PS	783.505	N
PS 37:2	800.544	7.4	[M-H]-	(18:1_19:1)	C43H80NO10P	PS 37:2	PS	801.552	N
PS 38:2	814.56	8.27	[M-H]-	(18:1_20:1)	C44H82NO10P	PS 38:2	PS	815.568	N
PS 38:3	812.545	7.61	[M-H]-	(18:0_20:3)	C44H80NO10P	PS 38:3	PS	813.552	N
PS 38:4-1	810.529	6.92	[M-H]-	(18:0_20:4; 18:1_20:3)	C44H78NO10P	PS 38:4-1	PS	811.536	N
PS 38:4-2	810.529	7.3	[M-H]-	(18:0_20:4)	C44H78NO10P	PS 38:4-2	PS	811.536	N
PS 38:5-2peaks	808.513	6.58	[M-H]-	(18:0_20:5; 16:0_22:5; 18:1_20:4)	C44H76NO10P	PS 38:5-2peaks	PS	809.521	N
PS 38:6	806.498	5.99	[M-H]-	(16:0_22:6)	C44H74NO10P	PS 38:6	PS	807.505	N
PS 40:4	838.56	7.89	[M-H]-	(18:0_22:4)	C46H82NO10P	PS 40:4	PS	839.568	N
PS 40:5	836.544	7.3	[M-H]-	(18:0_22:5)	C46H80NO10P	PS 40:5	PS	837.552	N
PS 40:6	834.529	7.03	[M-H]-	(18:0_22:6)	C46H78NO10P	PS 40:6	PS	835.536	N
PS 40:7	832.513	6.17	[M-H]-	—	C46H76NO10P	PS 40:7	PS	833.521	N
PS 42:1	872.639	10.48	[M-H]-	(18:1_24:0)	C48H92NO10P	PS 42:1	PS	873.646	N
PS 42:6	862.56	7.61	[M-H]-	(18:0_24:6)	C48H82NO10P	PS 42:6	PS	863.568	N
SM 28:1; 2O	619.481	3.89	[M+H]+	—	C33H67N2O6P	SM 28:1; 2O	SM	618.474	P
SM 30:1; 2O	647.512	4.94	[M+H]+	(18:1;2O_12:0)	C35H71N2O6P	SM 30:1; 2O	SM	646.505	P
SM 31:1; 2O	661.528	5.46	[M+H]+	—	C36H73N2O6P	SM 31:1; 2O	SM	660.521	P
SM 32:0; 2O	677.559	6.42	[M+H]+	—	C37H77N2O6P	SM 32:0; 2O	SM	676.552	P
SM 32:1; 2O	675.544	6.08	[M+H]+	—	C37H75N2O6P	SM 32:1; 2O	SM	674.536	P
SM 32:1; 3O	691.539	5.67	[M+H]+	—	C37H75N2O7P	SM 32:1; 3O	SM	690.531	P
SM 32:2; 2O	673.528	5.11	[M+H]+	—	C37H73N2O6P	SM 32:2; 2O	SM	672.521	P
SM 33:0; 2O	691.575	6.98	[M+H]+	—	C38H79N2O6P	SM 33:0; 2O	SM	690.568	P
SM 33:1; 2O	689.559	6.6	[M+H]+	(17:1;2O_16:0)	C38H77N2O6P	SM 33:1; 2O	SM	688.552	P
SM 33:2; 2O	687.544	5.67	[M+H]+	—	C38H75N2O6P	SM 33:2; 2O	SM	686.536	P
SM 34:0; 2O	705.591	7.53	[M+H]+	—	C39H81N2O6P	SM 34:0; 2O	SM	704.583	P
SM 34:1; 2O	703.575	7.15	[M+H]+	(18:1;2O_16:0)	C39H79N2O6P	SM 34:1; 2O	SM	702.568	P
SM 34:2; 2O	701.559	6.25	[M+H]+	(18:2;2O_16:0)	C39H77N2O6P	SM 34:2; 2O	SM	700.552	P
SM 34:2; 3O	717.554	5.87	[M+H]+	—	C39H77N2O7P	SM 34:2; 3O	SM	716.547	P
SM 35:0; 2O	719.606	8.05	[M+H]+	—	C40H83N2O6P	SM 35:0; 2O	SM	718.599	P
SM 35:1; 2O	717.591	7.7	[M+H]+	(18:1;2O_17:0)	C40H81N2O6P	SM 35:1; 2O	SM	716.583	P
SM 35:2; 2O	715.575	6.84	[M+H]+	—	C40H79N2O6P	SM 35:2; 2O	SM	714.568	P
SM 36:0; 2O	733.622	8.53	[M+H]+	—	C41H85N2O6P	SM 36:0; 2O	SM	732.615	P
SM 36:1; 2O	731.606	8.22	[M+H]+	(18:1;2O_18:0)	C41H83N2O6P	SM 36:1; 2O	SM	730.599	P
SM 36:2; 2O	729.591	7.39	[M+H]+	(18:2;2O_18:0)	C41H81N2O6P	SM 36:2; 2O	SM	728.583	P
SM 37:1; 2O	745.622	8.74	[M+H]+	—	C42H85N2O6P	SM 37:1; 2O	SM	744.615	P
SM 38:0; 2O	761.653	9.5	[M+H]+	—	C43H89N2O6P	SM 38:0; 2O	SM	760.646	P
SM 38:1; 2O	759.638	9.22	[M+H]+	(18:1;2O_20:0)	C43H87N2O6P	SM 38:1; 2O	SM	758.63	P
SM 38:2; 2O	757.622	8.46	[M+H]+	(18:2;2O_20:0)	C43H85N2O6P	SM 38:2; 2O	SM	756.615	P
SM 39:0; 2O	775.669	9.98	[M+H]+	(18:0;2O_21:0)	C44H91N2O6P	SM 39:0; 2O	SM	774.661	P
SM 39:1; 2O	773.653	9.74	[M+H]+	—	C44H89N2O6P	SM 39:1; 2O	SM	772.646	P
SM 39:2; 2O	771.638	8.95	[M+H]+	—	C44H87N2O6P	SM 39:2; 2O	SM	770.63	P
SM 40:0; 2O	789.684	10.36	[M+H]+	—	C45H93N2O6P	SM 40:0; 2O	SM	788.677	P
SM 40:1; 2O	787.669	10.12	[M+H]+	—	C45H91N2O6P	SM 40:1; 2O	SM	786.661	P
SM 40:2; 2O-2peaks	785.653	9.46	[M+H]+	(18:2;2O_22:0)	C45H89N2O6P	SM 40:2; 2O-2peaks	SM	784.646	P
SM 40:3; 2O	783.638	8.53	[M+H]+	—	C45H87N2O6P	SM 40:3; 2O	SM	782.63	P
SM 40:5; 2O	779.606	7.7	[M+H]+	(18:1;2O_22:4)	C45H83N2O6P	SM 40:5; 2O	SM	778.599	P
SM 41:1; 2O	801.684	10.53	[M+H]+	—	C46H93N2O6P	SM 41:1; 2O	SM	800.677	P
SM 41:2; 2O-1	799.669	9.71	[M+H]+	(18:1;2O_23:1)	C46H91N2O6P	SM 41:2; 2O-1	SM	798.661	P
SM 41:2; 2O-2	799.669	9.91	[M+H]+	—	C46H91N2O6P	SM 41:2; 2O-2	SM	798.661	P
SM 41:3; 2O	797.653	8.98	[M+H]+	—	C46H89N2O6P	SM 41:3; 2O	SM	796.646	P
SM 42:1; 2O	815.7	10.92	[M+H]+	(18:1;2O_24:0)	C47H95N2O6P	SM 42:1; 2O	SM	814.693	P
SM 42:2; 2O-1	813.684	10.09	[M+H]+	—	C47H93N2O6P	SM 42:2; 2O-1	SM	812.677	P
SM 42:2; 2O-2	813.684	10.33	[M+H]+	—	C47H93N2O6P	SM 42:2; 2O-2	SM	812.677	P
SM 42:3; 2O	811.669	9.43	[M+H]+	—	C47H91N2O6P	SM 42:3; 2O	SM	810.661	P
SM 42:4; 2O	809.653	8.71	[M+H]+	—	C47H89N2O6P	SM 42:4; 2O	SM	808.646	P
SM 43:1; 2O	829.716	11.26	[M+H]+	—	C48H97N2O6P	SM 43:1; 2O	SM	828.708	P
SM 43:2; 2O	827.7	10.47	[M+H]+	—	C48H95N2O6P	SM 43:2; 2O	SM	826.693	P
SM 43:3; 2O	825.684	9.88	[M+H]+	—	C48H93N2O6P	SM 43:3; 2O	SM	824.677	P
SM 43:5; 2O	821.653	9.08	[M+H]+	—	C48H89N2O6P	SM 43:5; 2O	SM	820.646	P
SM 44:1; 2O	843.731	11.61	[M+H]+	(18:1;2O_26:0)	C49H99N2O6P	SM 44:1; 2O	SM	842.724	P
SM 44:2; 2O	841.716	10.85	[M+H]+	—	C49H97N2O6P	SM 44:2; 2O	SM	840.708	P
SM 44:3; 2O	839.7	10.26	[M+H]+	—	C49H95N2O6P	SM 44:3; 2O	SM	838.693	P
SM 52:3; 3O	967.82	12.45	[M+H]+	—	C57H111N2O7P	SM 52:3; 3O	SM	866.03	P
SM 54:3; 3O	995.851	12.87	[M+H]+	—	C59H115N2O7P	SM 54:3; 3O	SM	894.062	P
SM 58:3; 3O	1051.91	13.71	[M+H]+	—	C63H123N2O7P	SM 58:3; 3O	SM	941.054	P
SM 60:3; 3O	1079.95	13.99	[M+H]+	—	C65H127N2O7P	SM 60:3; 3O	SM	969.085	P
ST 27:1; O	369.352	5.74	[M+H-H2O]+	—	C27H46O	ST 27:1; O	ST	386.355	P
ST 27:1; O; S	465.304	2.33	[M-H]-	—	C27H46O4S	ST 27:1; O; S	ST	466.312	N
ST 27:2; O	385.346	5.56	[M+H]+	—	C27H44O	ST 27:2; O	ST	384.339	P
ST 28:3; O-1	397.346	4.38	[M+H]+	—	C28H44O	ST 28:3;-O 1	ST	396.339	P
ST 28:4; O-1	395.331	3.42	[M+H]+	—	C28H42O	ST 28:4;-O 1	ST	394.324	P
TG 42:0	740.676	12.73	[M+NH4]+	(12:0_14:0_16:0)	C45H86O6	TG 42:0	TG	722.642	P
TG 43:0	754.692	12.94	[M+NH4]+	(13:0_14:0_16:0; 14:0_14:0_15:0; 12:0_15:0_16:0; 13:0_15:0_15:0)	C46H88O6	TG 43:0	TG	736.658	P
TG 44:0	768.708	13.15	[M+NH4]+	(14:0_14:0_16:0; 13:0_15:0_16:0; 12:0_16:0_16:0)	C47H90O6	TG 44:0	TG	750.674	P
TG 44:1	766.692	12.84	[M+NH4]+	(12:0_14:0_18:1; 12:0_16:0_16:1; 14:0_14:0_16:1)	C47H88O6	TG 44:1	TG	748.658	P
TG 44:2	764.676	12.52	[M+NH4]+	(14:0_14:1_16:1)	C47H86O6	TG 44:2	TG	746.642	P
TG 45:0	782.723	13.36	[M+NH4]+	(15:0_15:0_15:0)	C48H92O6	TG 45:0	TG	764.689	P
TG 45:1	780.708	13.05	[M+NH4]+	(14:0_15:0_16:1; 15:0_15:0_15:1; 13:0_15:0_17:1; 12:0_15:0_18:1; 13:0_16:0_16:1; 14:0_14:0_17:1; 13:0_14:0_18:1)	C48H90O6	TG 45:1	TG	762.674	P
TG 46:0	796.739	13.57	[M+NH4]+	(14:0_16:0_16:0; 15:0_15:0_16:0)	C49H94O6	TG 46:0	TG	778.705	P
TG 46:1	794.723	13.26	[M+NH4]+	(14:0_16:0_16:1; 12:0_16:0_18:1; 15:0_15:0_16:1; 15:0_15:1_16:0; 14:0_14:0_18:1)	C49H92O6	TG 46:1	TG	776.689	P
TG 46:2	792.708	12.98	[M+NH4]+	(14:0_14:1_18:1; 14:0_16:1_16:1)	C49H90O6	TG 46:2	TG	774.674	P
TG 47:0	810.755	13.74	[M+NH4]+	(14:0_16:0_17:0; 15:0_15:0_17:0; 14:0_15:0_18:0; 15:0_16:0_16:0)	C50H96O6	TG 47:0	TG	792.721	P
TG 47:1	808.739	13.47	[M+NH4]+	(15:0_16:0_16:1; 14:0_16:0_17:1; 13:0_16:0_18:1; 14:0_17:0_16:1; 15:0_15:0_17:1; 15:0_14:0_18:1)	C50H94O6	TG 47:1	TG	790.705	P
TG 47:2	806.723	13.22	[M+NH4]+	(15:0_15:1_17:1; 15:0_16:1_16:1; 14:0_16:1_17:1; 13:0_16:1_18:1; 15:0_14:1_18:1)	C50H92O6	TG 47:2	TG	788.689	P
TG 48:0	824.77	13.95	[M+NH4]+	(14:0_16:0_18:0; 16:0_16:0_16:0; 15:0_16:0_17:0)	C51H98O6	TG 48:0	TG	806.736	P
TG 48:1	822.755	13.64	[M+NH4]+	( 14:0_16:0_18:1; 16:0_16:0_16:1; 15:0_17:0_16:1; 14:0_18:0_16:1; 15:0_15:0_18:1)	C51H96O6	TG 48:1	TG	804.721	P
TG 48:2	820.739	13.29	[M+NH4]+	( 14:0_16:1_18:1; 16:0_16:1_16:1; 14:1_16:0_18:1)	C51H94O6	TG 48:2	TG	802.705	P
TG 48:3	818.723	12.98	[M+NH4]+	(14:0_18:1_16:2; 16:1_16:1_16:1; 14:1_16:1_18:1; 14:1_16:0_18:2; 14:0_16:0_18:3)	C51H92O6	TG 48:3	TG	800.689	P
TG 49:0	838.786	14.12	[M+NH4]+	(15:0_16:0_18:0; 16:0_16:0_17:0; 14:0_17:0_18:0; 15:0_17:0_17:0)	C52H100O6	TG 49:0	TG	729.04	P
TG 49:1	836.77	13.81	[M+NH4]+	(15:0_16:0_18:1; 16:0_16:0_17:1; 16:0_16:1_17:0; 14:0_17:0_18:1; 15:0_17:0_17:1)	C52H98O6	TG 49:1	TG	818.736	P
TG 49:2	834.755	13.5	[M+NH4]+	(14:0_17:1_18:1; 15:0_16:1_18:1; 15:0_16:0_18:2; 16:0_16:1_17:1; 15:0_17:1_17:1)	C52H96O6	TG 49:2	TG	816.721	P
TG 49:3	832.739	13.26	[M+NH4]+	(15:1_16:1_18:1; 14:1_17:1_18:1; 16:1_16:1_17:1; 15:1_17:1_17:1)	C52H94O6	TG 49:3	TG	814.705	P
TG 50:0	852.802	14.3	[M+NH4]+	(16:0_16:0_18:0)	C53H102O6	TG 50:0	TG	743.056	P
TG 50:1	850.786	13.99	[M+NH4]+	(16:0_18:0_16:1; 16:0_18:1_16:0; 14:0_18:0_18:1)	C53H100O6	TG 50:1	TG	741.04	P
TG 50:2	848.77	13.67	[M+NH4]+	(16:0_16:1_18:1; 16:1_16:1_18:0; 16:0_16:0_18:2; 14:0_18:1_18:1)	C53H98O6	TG 50:2	TG	830.736	P
TG 50:3	846.755	13.36	[M+NH4]+	(16:0_16:1_18:2; 16:1_16:1_18:1; 14:0_18:1_18:2; 14:0_16:0_20:3)	C53H96O6	TG 50:3	TG	828.721	P
TG 50:4-2peaks	844.739	13.01	[M+NH4]+	(16:0_16:1_18:3; 16:1_16:1_18:2; 14:0_18:2_18:2; 14:0_18:1_18:3; 14:0_16:1_20:3)	C53H94O6	TG 50:4-2peaks	TG	826.705	P
TG 51:0	866.817	14.47	[M+NH4]+	(16:0_17:0_18:0; 15:0_17:0_19:0; 17:0_17:0_17:0; 15:0_18:0_18:0; 16:0_16:0_19:0)	C54H104O6	TG 51:0	TG	757.071	P
TG 51:1	864.802	14.16	[M+NH4]+	(16:0_17:0_18:1; 15:0_17:0_19:1; 15:0_18:0_18:1; 16:0_16:0_19:1)	C54H102O6	TG 51:1	TG	755.056	P
TG 51:2	862.786	13.88	[M+NH4]+	(16:0_17:1_18:1; 17:0_17:1_17:1; 15:0_17:1_19:1; 16:0_16:1_19:1; 15:0_18:1_18:1)	C54H100O6	TG 51:2	TG	753.04	P
TG 51:3	860.77	13.54	[M+NH4]+	(15:0_18:1_18:2; 16:1_17:1_18:1; 16:0_17:1_18:2; 16:1_16:1_19:1)	C54H98O6	TG 51:3	TG	842.736	P
TG 51:4	858.755	13.26	[M+NH4]+	(15:0_18:2_18:2; 15:0_16:0_20:4; 15:0_16:1_20:3)	C54H96O6	TG 51:4	TG	840.721	P
TG 52:0	880.833	14.64	[M+NH4]+	(16:0_18:0_18:0)	C55H106O6	TG 52:0	TG	771.087	P
TG 52:1	878.817	14.33	[M+NH4]+	(16:0_18:0_18:1; 16:0_16:0_20:1)	C55H104O6	TG 52:1	TG	769.071	P
TG 52:2	876.802	14.02	[M+NH4]+	(18:0_16:1_18:1; 18:1_16:0_18:1; 18:0_16:0_18:2)	C55H102O6	TG 52:2	TG	767.056	P
TG 52:3	874.786	13.74	[M+NH4]+	(16:0_18:1_18:2; 16:1_18:1_18:1; 16:0_16:0_20:3)	C55H100O6	TG 52:3	TG	765.04	P
TG 52:4-2peaks	872.77	13.43	[M+NH4]+	(16:1_18:1_18:2; 16:0_18:2_18:2; 16:0_18:1_18:3; 16:1_16:1_20:3; 16:0_16:0_20:4)	C55H98O6	TG 52:4-2peaks	TG	854.736	P
TG 52:5-2peaks	870.755	13.26	[M+NH4]+	(14:0_16:0_22:5; 16:1_16:1_18:3; 16:0_16:1_20:4)	C55H96O6	TG 52:5-2peaks	TG	852.721	P
TG 52:6	868.739	12.98	[M+NH4]+	(14:0_16:0_22:6; 16:0_16:1_20:5)	C55H94O6	TG 52:6	TG	850.705	P
TG 53:0	894.849	14.78	[M+NH4]+	(17:0_16:0_20:0; 17:0_18:0_18:0; 16:0_18:0_19:0; 17:0_17:0_19:0)	C56H108O6	TG 53:0	TG	785.103	P
TG 53:1	892.833	14.51	[M+NH4]+	(17:0_18:0_18:1; 16:0_18:0_19:1; 16:0_18:1_19:0; 17:0_17:0_19:1; 17:0_17:1_19:0; 16:0_17:0_20:1)	C56H106O6	TG 53:1	TG	783.087	P
TG 53:2	890.817	14.19	[M+NH4]+	(16:0_18:1_19:1; 16:1_18:0_19:1; 17:0_18:1_18:1; 17:0_18:1_18:1; 17:1_18:0_18:1; 16:0_17:0_20:2; 17:0_17:1_19:1)	C56H104O6	TG 53:2	TG	781.071	P
TG 53:3	888.802	13.92	[M+NH4]+	(17:0_18:1_18:2; 17:1_18:1_18:1; 16:0_18:2_19:1; 17:1_17:1_19:1; 16:0_18:1_19:2)	C56H102O6	TG 53:3	TG	779.056	P
TG 53:4	886.786	13.64	[M+NH4]+	(17:1_18:1_18:2; 16:0_18:1_19:3; 17:1_16:0_20:3; 18:1_15:0_20:3; 15:0_16:0_22:4)	C56H100O6	TG 53:4	TG	777.04	P
TG 53:5	884.77	13.47	[M+NH4]+	(16:1_19:1_20:4; 16:1_19:3_20:2)	C56H98O6	TG 53:5	TG	866.736	P
TG 53:6	882.755	13.22	[M+NH4]+	(15:0_16:0_22:6)	C56H96O6	TG 53:6	TG	864.721	P
TG 54:1	906.848	14.68	[M+NH4]+	(16:0_18:0_20:1; 16:0_18:1_20:0)	C57H108O6	TG 54:1	TG	797.103	P
TG 54:2	904.833	14.37	[M+NH4]+	(18:0_18:1_18:1; 16:0_18:0_20:2; 16:0_18:1_20:1; 16:1_18:0_20:1; 16:1_18:1_20:0)	C57H106O6	TG 54:2	TG	795.087	P
TG 54:3	902.817	14.12	[M+NH4]+	(16:0_18:0_20:3; 16:0_18:1_20:2; 16:0_18:2_20:1)	C57H104O6	TG 54:3	TG	793.071	P
TG 54:4	900.802	13.81	[M+NH4]+	(16:0_18:1_20:3; 16:0_18:0_20:4; 16:0_18:2_20:2; 16:1_18:1_20:2; 16:1_18:0_20:3; 18:1_18:1_18:2; 18:0_18:2_18:2)	C57H102O6	TG 54:4	TG	791.056	P
TG 54:5	898.786	13.54	[M+NH4]+	(16:0_18:1_20:4; 16:0_16:00_22:5; 16:1_18:0_20:4; 18:1_18:2_18:2; 18:0_18:2_18:3; 18:1_18:1_18:3)	C57H100O6	TG 54:5	TG	789.04	P
TG 54:6	896.77	13.43	[M+NH4]+	(18:1_18:2_18:3; 18:2_18:2_18:2; 16:1_18:1_20:4; 16:0_18:2_20:4; 16:0_18:1_20:5)	C57H98O6	TG 54:6	TG	878.736	P
TG 54:7	894.755	13.05	[M+NH4]+	(16:1_18:1_20:5)	C57H96O6	TG 54:7	TG	876.721	P
TG 55:1	920.864	14.82	[M+NH4]+	(18:0_18:0_19:1; 18:0_18:1_19:0; 17:0_18:0_20:1; 16:0_18:0_21:1; 15:0_18:0_22:1; 14:0_18:0_23:1; 14:0_17:0_24:1; 17:0_19:0_19:1; 16:0_19:0_20:1; 15:0_19:0_21:1; 17:0_17:0_21:1; 14:0_19:0_22:1; 16:0_17:0_22:1; 15:0_17:0_23:1; 16:0_16:0_23:1; 15:0_16:0_24:1)	C58H110O6	TG 55:1	TG	802.048	P
TG 55:2	918.848	14.54	[M+NH4]+	(18:0_18:1_19:1; 17:0_18:1_20:1; 16:0_18:1_21:1; 17:0_19:1_19:1; 16:0_19:1_20:1; 15:0_19:1_21:1; 15:0_20:1_20:1; 17:0_17:1_21:1)	C58H108O6	TG 55:2	TG	809.103	P
TG 55:3	916.833	14.26	[M+NH4]+	(18:1_18:1_19:1; 18:0_18:2_19:1; 17:0_18:2_20:1; 17:0_18:1_20:2; 17:0_18:0_20:3; 16:0_19:1_20:2)	C58H106O6	TG 55:3	TG	807.087	P
TG 55:4	914.817	13.99	[M+NH4]+	(17:0_18:1_20:3; 17:1_18:0_20:3; 18:1_18:1_19:2; 18:0_18:2_19:2; 18:1_18:2_19:1; 16:0_19:1_20:3)	C58H104O6	TG 55:4	TG	805.071	P
TG 55:5	912.801	13.74	[M+NH4]+	(16:0_17:0_22:4; 16:0_17:1_22:3	C58H102O6	TG 55:5	TG	803.056	P
TG 55:7	908.77	13.26	[M+NH4]+	(15:0_18:1_22:6)	C58H98O6	TG 55:7	TG	890.736	P
TG 56:0	936.895	15.27	[M+NH4]+	(16:0_18:0_22:0; 18:0_18:0_20:0; 16:0_16:0_24:0; 16:0_20:0_20:0)	C59H114O6	TG 56:0	TG	818.079	P
TG 56:1	934.88	14.96	[M+NH4]+	(16:0_18:0_22:1; 18:0_18:1_20:0; 14:0_18:0_24:1; 14:0_20:0_22:1; 16:0_16:0_24:1)	C59H112O6	TG 56:1	TG	816.063	P
TG 56:2	932.864	14.71	[M+NH4]+	(18:0_18:1_20:1; 18:0_18:0_20:2; 18:1_18:1_20:0; 16:0_18:1_22:0; 16:0_16:1_24:1)	C59H110O6	TG 56:2	TG	814.048	P
TG 56:3	930.848	14.43	[M+NH4]+	(18:0_18:1_20:2; 18:1_18:1_20:1; 16:0_18:1_22:2)	C59H108O6	TG 56:3	TG	821.103	P
TG 56:4-2peaks	928.833	14.16	[M+NH4]+	(18:0_18:1_20:3; 18:1_18:1_20:2; 18:0_18:0_20:4; 16:0_18:1_22:3; 16:0_18:0_22:4)	C59H106O6	TG 56:4-2peaks	TG	819.087	P
TG 56:5	926.817	13.92	[M+NH4]+	(16:0_18:0_22:5; 18:0_18:1_22:4; 18:1_18:1_22:3)	C59H104O6	TG 56:5	TG	817.071	P
TG 56:6-2peaks	924.802	13.6	[M+NH4]+	(16:0_18:1_22:5; 16:0_18:0_22:6)	C59H102O6	TG 56:6-2peaks	TG	815.056	P
TG 56:7	922.786	13.47	[M+NH4]+	(16:0_18:1_22:6; 16:0_18:2_22:5)	C59H100O6	TG 56:7	TG	813.04	P
TG 56:8	920.77	13.15	[M+NH4]+	(16:1_18:1_22:6	C59H98O6	TG 56:8	TG	902.736	P
TG 57:1	948.896	15.1	[M+NH4]+	(16:0_18:0_23:1; 16:0_17:0_24:1; 16:0_16:0_25:1; 17:0_18:1_22:0; 17:0_17:0_23:1; 15:0_18:0_24:1; 15:0_18:1_24:0; 15:0_17:0_25:1	C60H114O6	TG 57:1	TG	830.079	P
TG 57:2	946.88	14.85	[M+NH4]+	(16:0_18:1_23:1; 15:1_18:0_24:1; 18:0_18:1_21:1; 18:0_19:1_20:1; 16:0_20:1_21:1; 16:0_17:1_24:1	C60H112O6	TG 57:2	TG	828.063	P
TG 57:3	944.864	14.57	[M+NH4]+	(18:1_19:1_20:1; 19:1_19:1_19:1; 17:0_19:1_21:2; 18:0_18:1_21:2)	C60H110O6	TG 57:3	TG	826.048	P
TG 57:4	942.848	14.37	[M+NH4]+	(18:0_18:1_21:3)	C60H108O6	TG 57:4	TG	833.103	P
TG 57:6	938.818	13.78	[M+NH4]+	(17:0_18:1_22:5; 16:0_19:1_22:5)	C60H104O6	TG 57:6	TG	829.071	P
TG 58:1	962.911	15.27	[M+NH4]+	(16:0_18:0_24:1; 18:0_18:0_22:1; 16:0_16:0_26:1; 16:0_20:0_22:1)	C61H116O6	TG 58:1	TG	844.095	P
TG 58:2	960.895	14.99	[M+NH4]+	(16:0_18:1_24:1; 18:0_18:1_22:1; 18:0_20:1_20:1; 14:0_18:0_26:2; 16:0_16:1_26:2; 16:0_20:1_22:1; 14:0_22:1_22:1; 14:0_20:1_24:1)	C61H114O6	TG 58:2	TG	842.079	P
TG 58:3	958.88	14.75	[M+NH4]+	(16:0_20:1_22:2; 16:0_20:2_22:1; 16:0_18:1_24:2; 18:1_18:1_22:1; 18:0_18:1_22:2; 18:1_20:1_20:1; 18:0_20:1_20:2; 16:0_16:0_26:3)	C61H112O6	TG 58:3	TG	840.063	P
TG 58:4	956.864	14.47	[M+NH4]+	(18:0_20:1_20:3; 18:0_20:2_20:2; 18:1_20:1_20:2; 18:1_20:0_20:3; 18:0_18:1_22:3; 18:0_18:0_22:4)	C61H110O6	TG 58:4	TG	838.048	P
TG 58:5	954.848	14.26	[M+NH4]+	(18:0_18:1_22:4; 16:0_18:1_24:4; 16:0_18:0_24:5; 18:0_20:2_20:3; 18:1_20:2_20:2; 18:1_20:1_20:3; 16:0_20:1_22:4)	C61H108O6	TG 58:5	TG	845.103	P
TG 58:6	952.833	13.99	[M+NH4]+	(18:0_18:1_22:5; 16:0_20:1_22:5)	C61H106O6	TG 58:6	TG	843.087	P
TG 58:7-1	950.817	13.67		—		TG 58:7-1	TG	0	N
TG 58:7-2	950.817	13.85	[M+NH4]+	(18:0_18:1_22:6)	C61H104O6	TG 58:7-2	TG	841.071	P
TG 58:8	948.802	13.5	[M+NH4]+	(18:1_18:1_22:6)	C61H102O6	TG 58:8	TG	839.056	P
TG 59:2	974.911	15.13	[M+NH4]+	(18:0_18:1_23:1; 17:0_18:1_24:1; 16:0_18:1_25:1)	C62H116O6	TG 59:2	TG	856.095	P
TG 60:1	990.942	15.55	[M+NH4]+	(18:0_24:0_18:1; 16:0_24:0_20:1; 16:0_18:1_26:0; 16:0_18:0_26:1)	C63H120O6	TG 60:1	TG	863.056	P
TG 60:11	970.786	12.98	[M+NH4]+	(16:0_22:5_22:6)	C63H100O6	TG 60:11	TG	861.04	P
TG 60:2	988.927	15.27	[M+NH4]+	(18:0_18:1_24:1; 16:0_20:1_24:1; 16:0_18:1_26:1)	C63H118O6	TG 60:2	TG	870.11	P
TG 60:3	986.911	15.03	[M+NH4]+	(16:0_20:1_24:2)	C63H116O6	TG 60:3	TG	868.095	P
TG 60:6	980.864	14.33	[M+NH4]+	(18:0_20:1_22:5; 18:1_20:1_22:4)	C63H110O6	TG 60:6	TG	862.048	P
TG 60:8	976.833	13.74	[M+NH4]+	(18:0_20:3_22:5)	C63H106O6	TG 60:8	TG	867.087	P
TG 61:2	1002.94	15.4	[M+NH4]+	(16:0_22:1_23:1; 18:1_18:1_25:0)	C64H120O6	TG 61:2	TG	875.056	P
TG 62:1	1018.97	15.8	[M+NH4]+	(18:0_26:0_18:1)	C65H124O6	TG 62:1	TG	891.087	P
TG 62:11	998.817	13.4	[M+NH4]+	(18:0_22:5_22:6)	C65H104O6	TG 62:11	TG	889.071	P
TG 62:2	1016.96	15.55	[M+NH4]+	(18:0_18:1_26:1; 18:0_20:1_24:1; 18:1_20:0_24:1)	C65H122O6	TG 62:2	TG	889.071	P
TG 62:3	1014.94	15.31	[M+NH4]+	(18:1_20:1_24:1; 18:0_20:2_24:1; 18:0_18:1_26:2; 18:1_18:1_26:1)	C65H120O6	TG 62:3	TG	887.056	P
TG 66:2	1073.02	16.01	[M+NH4]+	(24:0_18:1_24:1)	C69H130O6	TG 66:2	TG	936.063	P
TG O-44:0	754.728	13.71	[M+NH4]+	(16:0_12:0_16:0; 16:0_14:0_14:0; 15:0_15:0_14:0)	C47H92O5	TG-O 44:0	TG-O	736.694	P
TG O-46:0	782.76	14.12	[M+NH4]+	(16:0_14:0_16:0; 16:0_13:0_17:0; 12:0_17:0_17:0; 14:0_15:0_17:0; 14:0_16:0_16:0; 15:0_15:0_16:0)	C49H96O5	TG-O 46:0	TG-O	764.726	P
TG O-46:1	780.744	13.78	[M+NH4]+	(16:0_14:0_16:1; 16:1_14:0_16:0; 16:1_15:0_15:0; 17:1_14:0_15:0; 18:1_14:0_14:0)	C49H94O5	TG-O 46:1	TG-O	762.71	P
TG O-47:0	796.775	14.3	[M+NH4]+	(18:0_14:0_15:0; 17:0_14:0_16:0; 17:0_15:0_15:0; 16:0_16:0_15:0)	C50H98O5	TG-O 47:0	TG-O	778.741	P
TG O-48:0	810.791	14.44	[M+NH4]+	(18:0_14:0_16:0; 18:0_15:0_15:0; 17:0_16:0_15:0; 17:0_17:0_14:0)	C51H100O5	TG-O 48:0	TG-O	701.045	P
TG O-48:1	808.775	14.16	[M+NH4]+	(18:1_14:0_16:0; 16:1_16:0_16:0; 17:1_16:0_15:0)	C51H98O5	TG-O 48:1	TG-O	790.741	P
TG O-49:0	824.807	14.61	[M+NH4]+	(18:0_15:0_16:0; 18:0_17:0_14:0; 17:0_16:0_16:0; 17:0_17:0_15:0)	C52H102O5	TG-O 49:0	TG-O	715.061	P
TG O-49:1	822.791	14.33	[M+NH4]+	(15:0_16:0_18:1; 16:0_16:0_17:1)	C52H100O5	TG-O 49:1	TG-O	713.045	P
TG O-50:0	838.822	14.78	[M+NH4]+	(16:0_16:0_18:0; 15:0_17:0_18:0; 18:0_18:0_14:0)	C53H104O5	TG-O 50:0	TG-O	729.076	P
TG O-50:1	836.807	14.51	[M+NH4]+	(16:0_16:0_18:1; 18:0_17:1_15:0; 18:0_18:1_14:0)	C53H102O5	TG-O 50:1	TG-O	727.061	P
TG O-50:2	834.791	14.19	[M+NH4]+	(18:1_14:0_18:1; 18:1_15:0_17:1; 18:2_16:0_16:0; 18:1_16:1_16:1; 17:1_17:1_16:0)	C53H100O5	TG-O 50:2	TG-O	725.045	P
TG O-51:0	852.838	14.92	[M+NH4]+	(18:0_15:0_18:0; 18:0_17:0_16:0; 18:0_18:0_15:0)	C54H106O5	TG-O 51:0	TG-O	743.092	P
TG O-51:1	850.822	14.64	[M+NH4]+	(18:1_16:0_17:0; 18:0_16:0_17:1; 17:0_17:0_17:1; 15:0_17:0_19:1; 14:0_17:0_20:1; 15:0_18:0_18:1; 16:0_16:0_19:1; 14:0_18:0_19:1; 15:0_16:0_20:1)	C54H104O5	TG-O 51:1	TG-O	741.076	P
TG O-51:2	848.807	14.37	[M+NH4]+	(17:1_16:0_18:1; 18:1_15:0_18:1; 20:2_15:0_16:0)	C54H102O5	TG-O 51:2	TG-O	739.061	P
TG O-52:0	866.854	15.1	[M+NH4]+	(18:0_16:0_18:0; 18:0_17:0_17:0; 21:0_17:0_14:0)	C55H108O5	TG-O 52:0	TG-O	757.108	P
TG O-52:1	864.838	14.82	[M+NH4]+	(18:0_16:0_18:1; 17:0_17:0_18:1; 17:0_17:1_18:0; 14:0_18:0_20:1; 16:0_16:0_20:1; 15:0_17:0_20:1)	C55H106O5	TG-O 52:1	TG-O	755.092	P
TG O-52:2	862.822	14.54	[M+NH4]+	(18:1_16:0_18:1; 18:1_18:0_16:0; 18:1_17:0_17:1; 18:0_17:1_17:1)	C55H104O5	TG-O 52:2	TG-O	753.076	P
TG O-52:3	860.807	14.26	[M+NH4]+	(18:1_16:1_18:1; 16:0_16:0_20:3; 14:0_18:0_20:3)	C55H102O5	TG-O 52:3	TG-O	751.061	P
TG O-53:0	880.869	15.24	[M+NH4]+	(17:0_18:0_18:0)	C56H110O5	TG-O 53:0	TG-O	762.053	P
TG O-53:1	878.854	14.96	[M+NH4]+	(19:1_16:0_18:0; 19:1_17:0_17:0; 18:1_18:0_17:0; 18:0_17:1_17:0; 18:0_15:0_20:1; 16:0_17:0_20:1)	C56H108O5	TG-O 53:1	TG-O	769.108	P
TG O-53:2	876.838	14.68	[M+NH4]+	(18:1_16:0_19:1; 19:1_15:0_19:1)	C56H106O5	TG-O 53:2	TG-O	767.092	P
TG O-53:4	886.823	14.33	[M+NH4]+	(17:1_16:0_20:3; 15:0_16:0_22:4)	C56H102O5	TG-O 53:4	TG-O	763.061	P
TG O-54:0	894.885	15.41	[M+NH4]+	(19:0_14:0_21:0; 18:0_18:0_18:0; 16:0_19:0_19:0)	C57H112O5	TG-O 54:0	TG-O	776.068	P
TG O-54:1	892.869	15.13	[M+NH4]+	(18:0_18:0_18:1; 17:0_18:1_19:0; 16:0_18:0_20:1; 15:0_18:0_21:1; 14:0_18:0_22:1; 14:0_17:0_23:1; 15:0_19:0_20:1; 17:0_17:0_20:1; 14:0_19:0_21:1; 16:0_17:0_21:1; 15:0_17:0_22:1; 16:0_16:0_22:1; 15:0_16:0_23:1)	C57H110O5	TG-O 54:1	TG-O	774.053	P
TG O-54:2	890.854	14.85	[M+NH4]+	(18:1_16:0_20:1; 17:0_17:1_20:1; 14:0_20:1_20:1; 18:0_18:1_18:1)	C57H108O5	TG-O 54:2	TG-O	781.108	P
TG O-54:3	888.838	14.57	[M+NH4]+	(18:1_16:0_20:2; 18:1_18:1_18:1; 17:0_17:1_20:2)	C57H106O5	TG-O 54:3	TG-O	779.092	P
TG O-54:6	882.791	13.92	[M+NH4]+	(16:0_16:0_22:6; 15:0_17:0_22:6)	C57H100O5	TG-O 54:6	TG-O	773.045	P
TG O-55:0	908.901	15.55	[M+NH4]+	(22:0_16:0_17:0; 21:0_16:0_18:0)	C58H114O5	TG-O 55:0	TG-O	790.084	P
TG O-55:1	906.885	15.24	[M+NH4]+	(19:0_14:0_22:1; 19:1_18:0_18:0; 15:0_18:0_22:1; 16:0_17:0_22:1; 14:0_18:0_23:1; 15:0_17:0_23:1; 16:0_16:0_23:1)	C58H112O5	TG-O 55:1	TG-O	788.068	P
TG O-55:2	904.87	14.99	[M+NH4]+	(17:0_18:0_20:2)	C58H110O5	TG-O 55:2	TG-O	786.053	P
TG O-55:3	902.854	14.75	[M+NH4]+	(21:3_16:0_18:0)	C58H108O5	TG-O 55:3	TG-O	793.108	P
TG O-56:0	922.916	15.69	[M+NH4]+	(22:0_16:0_18:0; 23:0_15:0_18:0)	C59H116O5	TG-O 56:0	TG-O	804.1	P
TG O-56:1	920.901	15.41	[M+NH4]+	(22:1_16:0_18:0; 21:1_18:0_17:0; 21:1_20:0_15:0; 22:1_20:0_14:0; 22:1_17:0_17:0; 23:1_18:0_15:0; 23:1_17:0_16:0; 24:1_18:0_14:0; 24:1_17:0_15:0; 24:1_16:0_16:0)	C59H114O5	TG-O 56:1	TG-O	802.084	P
TG O-56:2	918.885	15.13	[M+NH4]+	(22:1_16:0_18:1; 22:1_16:1_18:0; 22:1_20:1_14:0; 21:1_18:0_17:1; 21:1_20:1_15:0; 21:1_21:1_14:0; 23:1_18:1_15:0; 23:1_17:1_16:0; 24:1_18:1_14:0; 24:1_17:1_15:0; 24:1_16:1_16:0; 20:1_18:1_18:0; 20:1_20:1_16:0)	C59H112O5	TG-O 56:2	TG-O	800.068	P
TG O-56:3	916.869	14.89	[M+NH4]+	(18:1_18:1_20:1; 24:1_18:1_14:1; 24:1_17:1_15:1)	C59H110O5	TG-O 56:3	TG-O	798.053	P
TG O-56:4	914.854	14.68	[M+NH4]+	(16:0_17:0_22:4)	C59H108O5	TG-O 56:4	TG-O	805.108	P
TG O-56:5	912.838	14.4	[M+NH4]+	(18:0_16:0_22:5)	C59H106O5	TG-O 56:5	TG-O	803.092	P
TG O-56:7	908.807	13.95	[M+NH4]+	(18:1_16:0_22:6; 17:1_17:0_22:6)	C59H102O5	TG-O 56:7	TG-O	799.061	P
TG O-57:0	936.932	15.8	[M+NH4]+	(17:0_18:0_22:0)	C60H118O5	TG-O 57:0	TG-O	818.115	P
TG O-57:1	934.916	15.52	[M+NH4]+	(19:0_16:0_22:1; 18:0_16:0_23:1; 17:0_17:0_23:1; 18:0_15:0_24:1; 17:0_16:0_24:1; 18:0_17:0_22:1)	C60H116O5	TG-O 57:1	TG-O	816.1	P
TG O-57:2	932.901	15.27	[M+NH4]+	(19:1_16:0_22:1; 23:1_18:1_16:0)	C60H114O5	TG-O 57:2	TG-O	814.084	P
TG O-57:3	930.885	15.06	[M+NH4]+	(21:3_18:0_18:0)	C60H112O5	TG-O 57:3	TG-O	812.068	P
TG O-57:5	926.854	14.57	[M+NH4]+	(19:1_18:0_20:4)	C60H108O5	TG-O 57:5	TG-O	817.108	P
TG O-58:1	948.932	15.66	[M+NH4]+	(16:0_18:0_24:1; 17:0_17:0_24:1; 17:0_18:0_23:1)	C61H118O5	TG-O 58:1	TG-O	830.115	P
TG O-58:2	946.917	15.41	[M+NH4]+	(16:0_18:1_24:1; 14:0_20:1_24:1; 18:0_20:1_20:1; 15:0_20:1_23:1; 17:1_18:0_23:1)	C61H116O5	TG-O 58:2	TG-O	828.1	P
TG O-58:3	944.901	15.17	[M+NH4]+	(19:1_18:1_21:1)	C61H114O5	TG-O 58:3	TG-O	826.084	P
TG O-59:1	962.947	15.8	[M+NH4]+	(19:1_18:0_22:0; 23:1_18:0_18:0; 25:1_18:0_16:0; 24:1_18:0_17:0)	C62H120O5	TG-O 59:1	TG-O	835.061	P
TG O-59:2	960.932	15.55	[M+NH4]+	(19:1_18:0_22:1; 23:1_20:1_16:0; 23:1_18:0_18:1)	C62H118O5	TG-O 59:2	TG-O	842.115	P
TG O-59:5	954.885	14.89	[M+NH4]+	(19:1_18:0_22:4)	C62H112O5	TG-O 59:5	TG-O	836.068	P
TG O-60:2	974.948	15.69	[M+NH4]+	(18:0_18:1_24:1; 16:0_20:1_24:1; 17:0_20:1_23:1; 18:0_20:1_22:1)	C63H120O5	TG-O 60:2	TG-O	847.061	P
TG O-60:3	972.932	15.45	[M+NH4]+	(18:1_18:1_24:1)	C63H118O5	TG-O 60:3	TG-O	854.115	P

## Sheet: Figure 2b
Title	mz	rt	add	Formula	t2	Class	MW	ESImode	group	Unsaturation
FA 13:0	213.186	1.54	[M-H]-	C13H26O2	FA 13:0	FA	214.193	N	0	0
FA 14:0	227.202	1.67	[M-H]-	C14H28O2	FA 14:0	FA	228.209	N	0	0
FA 14:1	225.186	1.5	[M-H]-	C14H26O2	FA 14:1	FA	226.193	N	1	1
FA 15:0	241.217	1.88	[M-H]-	C15H30O2	FA 15:0	FA	242.225	N	0	0
FA 16:0	255.233	2.12	[M-H]-	C16H32O2	FA 16:0	FA	256.24	N	0	0
FA 16:2	251.202	1.6	[M-H]-	C16H28O2	FA 16:2	FA	252.209	N	2	2
FA 17:0	269.249	2.4	[M-H]-	C17H34O2	FA 17:0	FA	270.256	N	0	0
FA 18:0	283.264	2.8	[M-H]-	C18H36O2	FA 18:0	FA	284.272	N	0	0
FA 18:1	281.249	2.26	[M-H]-	C18H34O2	FA 18:1	FA	282.256	N	1	1
FA 18:2	279.233	1.91	[M-H]-	C18H32O2	FA 18:2	FA	280.24	N	2	2
FA 18:3	277.217	1.67	[M-H]-	C18H30O2	FA 18:3	FA	278.225	N	3	3
FA 19:0	297.28	3.24	[M-H]-	C19H38O2	FA 19:0	FA	298.287	N	0	0
FA 19:1	295.264	2.59	[M-H]-	C19H36O2	FA 19:1	FA	296.272	N	1	1
FA 19:2	293.249	2.17	[M-H]-	C19H34O2	FA 19:2	FA	294.256	N	2	2
FA 20:0	311.296	3.81	[M-H]-	C20H40O2	FA 20:0	FA	312.303	N	0	0
FA 20:1	309.28	2.94	[M-H]-	C20H38O2	FA 20:1	FA	310.287	N	1	1
FA 20:2	307.264	2.47	[M-H]-	C20H36O2	FA 20:2	FA	308.272	N	2	2
FA 20:3	305.249	2.09	[M-H]-	C20H34O2	FA 20:3	FA	306.256	N	3	3
FA 20:4	303.233	1.84	[M-H]-	C20H32O2	FA 20:4	FA	304.24	N	4	4
FA 20:5	301.217	1.6	[M-H]-	C20H30O2	FA 20:5	FA	302.225	N	5	5
FA 21:0-2peaks	325.311	4.42	[M-H]-	C21H42O2	FA 21:0-2peaks	FA	326.318	N	0	0
FA 21:1	323.296	3.43	[M-H]-	C21H40O2	FA 21:1	FA	324.303	N	1	1
FA 21:2	321.28	2.8	[M-H]-	C21H38O2	FA 21:2	FA	322.287	N	2	2
FA 21:3	319.264	2.36	[M-H]-	C21H36O2	FA 21:3	FA	320.272	N	3	3
FA 22:0	339.327	5.12	[M-H]-	C22H44O2	FA 22:0	FA	340.334	N	0	0
FA 22:1	337.311	3.99	[M-H]-	C22H42O2	FA 22:1	FA	338.318	N	1	1
FA 22:2	335.296	3.19	[M-H]-	C22H40O2	FA 22:2	FA	336.303	N	2	2
FA 22:3	333.28	2.66	[M-H]-	C22H38O2	FA 22:3	FA	334.287	N	3	3
FA 22:4	331.264	2.22	[M-H]-	C22H36O2	FA 22:4	FA	332.272	N	4	4
FA 22:5	329.249	1.91	[M-H]-	C22H34O2	FA 22:5	FA	330.256	N	5	5
FA 22:6	327.233	1.67	[M-H]-	C22H32O2	FA 22:6	FA	328.24	N	6	6
FA 23:0	353.342	5.78	[M-H]-	C23H46O2	FA 23:0	FA	354.35	N	0	0
FA 23:1	351.327	4.64	[M-H]-	C23H44O2	FA 23:1	FA	352.334	N	1	1
FA 24:0	367.358	6.48	[M-H]-	C24H48O2	FA 24:0	FA	368.365	N	0	0
FA 24:1	365.342	5.22	[M-H]-	C24H46O2	FA 24:1	FA	366.35	N	1	1
FA 24:2	363.327	4.27	[M-H]-	C24H44O2	FA 24:2	FA	364.334	N	2	2
FA 24:3	361.311	3.49	[M-H]-	C24H42O2	FA 24:3	FA	362.318	N	3	3
FA 24:4	359.296	2.83	[M-H]-	C24H40O2	FA 24:4	FA	360.303	N	4	4
FA 24:5	357.28	2.36	[M-H]-	C24H38O2	FA 24:5	FA	358.287	N	5	5
FA 24:6	355.264	2.09	[M-H]-	C24H36O2	FA 24:6	FA	356.272	N	6	6
FA 25:0	381.374	7.13	[M-H]-	C25H50O2	FA 25:0	FA	382.381	N	0	0
FA 25:1	379.358	5.89	[M-H]-	C25H48O2	FA 25:1	FA	380.365	N	1	1
FA 26:0	395.389	7.72	[M-H]-	C26H52O2	FA 26:0	FA	396.397	N	0	0
FA 26:1	393.374	6.51	[M-H]-	C26H50O2	FA 26:1	FA	394.381	N	1	1
FA 26:2	391.358	5.48	[M-H]-	C26H48O2	FA 26:2	FA	392.365	N	2	2
FA 26:3	389.342	4.58	[M-H]-	C26H46O2	FA 26:3	FA	390.35	N	3	3
FA 26:4	387.327	3.78	[M-H]-	C26H44O2	FA 26:4	FA	388.334	N	4	4
FA 28:7	409.311	5.89	[M-H]-	C28H42O2	FA 28:7	FA	410.318	N	7	7
FA 34:9	489.374	5.78	[M-H]-	C34H50O2	FA 34:9	FA	490.381	N	9	9
FA 36:10	515.39	6.51	[M-H]-	C36H52O2	FA 36:10	FA	516.397	N	10	10

## Sheet: Figure 2c
Title	mz	rt	add	an	Formula	t2	Class	MW	ESImode	group
PC 48:5	948.742	11.61	[M+H]+	(28:1_20:4)	C56H102NO8P	PC 48:5	PC	856.022	P	5
PC 46:3	924.742	11.86	[M+H]+	(28:1_18:2)	C54H102NO8P	PC 46:3	PC	832.022	P	3
PC 46:5	920.71	10.99	[M+H]+	(26:1_20:4; 24:0_22:5)	C54H98NO8P	PC 46:5	PC	919.703	P	5
PC 44:1	900.742	12.17	[M+H]+	(26:0_18:1)	C52H102NO8P	PC 44:1	PC	808.022	P	1
PC 43:1	886.726	11.86	[M+H]+	(26:0_17:1; 25:0_18:1)	C51H100NO8P	PC 43:1	PC	794.007	P	1
PC 44:5-2peaks	892.679	10.29	[M+H]+	(24:1_20:4)	C52H94NO8P	PC 44:5-2peaks	PC	891.672	P	5
PC 44:4-1	894.695	10.53	[M+H]+	(24:1_20:3)	C52H96NO8P	PC 44:4-1	PC	893.687	P	4
PC 44:4-2	894.695	11.06	[M+H]+	(24:0_20:4)	C52H96NO8P	PC 44:4-2	PC	893.687	P	4
PC 44:3-2	896.71	11.26	[M+H]+	(24:0_20:3)	C52H98NO8P	PC 44:3-2	PC	895.703	P	3
PC 44:12	878.569	6.32	[M+H]+	(22:6_22:6)	C52H80NO8P	PC 44:12	PC	877.562	P	12
PC 44:11	880.586	6.63	[M+H]+	(22:5_22:6)	C52H82NO8P	PC 44:11	PC	879.578	P	11
PC 44:10	882.601	6.91	[M+H]+	(22:5_22:5)	C52H84NO8P	PC 44:10	PC	881.593	P	10
PC 42:11	852.554	5.81	[M+H]+	(20:5_22:6)	C50H78NO8P	PC 42:11	PC	851.547	P	11
PC 42:10-1	854.569	6.22	[M+H]+	(20:5_22:5)	C50H80NO8P	PC 42:10-1	PC	853.562	P	10
PC 42:10-2	854.569	6.6	[M+H]+	(20:4_22:6)	C50H80NO8P	PC 42:10-2	PC	853.562	P	10
PC 42:9	856.585	6.91	[M+H]+	(20:4_22:5)	C50H82NO8P	PC 42:9	PC	855.578	P	9
PC 40:9-2	828.554	6.15	[M+H]+	(20:4_20:5)	C48H78NO8P	PC 40:9-2	PC	827.547	P	9
PC 40:8-2	830.569	6.91	[M+H]+	(20:4_20:4; 20:3_20:5)	C48H80NO8P	PC 40:8-2	PC	829.562	P	8
PC 42:8-1	858.601	7.29	[M+H]+	(20:3_22:5)	C50H84NO8P	PC 42:8-1	PC	857.593	P	8
PC 42:4	866.663	9.78	[M+H]+	(20:3_22:1)	C50H92NO8P	PC 42:4	PC	865.656	P	4
PC 40:4-2peaks	838.632	8.98	[M+H]+	(20:1_20:3)	C48H88NO8P	PC 40:4-2peaks	PC	837.625	P	4
PC 43:0	888.742	12.24	[M+H]+	(20:0_23:0)	C51H102NO8P	PC 43:0	PC	796.022	P	0
PC 40:3-2peaks	840.648	9.57	[M+H]+	(20:0_20:3; 18:0_22:3)	C48H90NO8P	PC 40:3-2peaks	PC	839.64	P	3
PC 39:2	828.648	9.78	[M+H]+	(19:1_20:1; 18:1_21:1)	C47H90NO8P	PC 39:2	PC	827.64	P	2
PC 37:3	798.601	8.43	[M+H]+	(19:1_18:2; 19:2_18:1; 17:0_20:3)	C45H84NO8P	PC 37:3	PC	797.593	P	3
PC 41:5	850.632	9.02	[M+H]+	(19:0_22:5)	C49H88NO8P	PC 41:5	PC	849.625	P	5
PC 38:0	818.663	10.67	[M+H]+	(19:0_19:0)	C46H92NO8P	PC 38:0	PC	817.656	P	0
PC 42:3	868.68	10.33	[M+H]+	(18:2_24:1; 18:1_24:2)	C50H94NO8P	PC 42:3	PC	867.672	P	3
PC 38:7	804.554	6.46	[M+H]+	(18:2_20:5; 18:3_20:4)	C46H78NO8P	PC 38:7	PC	803.547	P	7
PC 44:2-2peaks	898.726	11.51	[M+H]+	(18:1_26:1; 18:2_26:0)	C52H100NO8P	PC 44:2-2peaks	PC	806.007	P	2
PC 42:1-2peaks	872.71	11.58	[M+H]+	(18:1_24:0)	C50H98NO8P	PC 42:1-2peaks	PC	871.703	P	1
PC 40:7	832.585	7.5	[M+H]+	(18:1_22:6; 20:3_20:4)	C48H82NO8P	PC 40:7	PC	831.578	P	7
PC 40:6	834.601	8.32	[M+H]+	(18:1_22:5; 20:3_20:3; 16:0_24:6; 18:0_22:6)	C48H84NO8P	PC 40:6	PC	833.593	P	6
PC 40:2	842.663	10.15	[M+H]+	(18:1_22:1; 20:1_20:1; 16:1_24:1)	C48H92NO8P	PC 40:2	PC	841.656	P	2
PC 38:5-2peaks	808.585	7.81	[M+H]+	(18:1_20:4; 16:0_22:5)	C46H82NO8P	PC 38:5-2peaks	PC	807.578	P	5
PC 38:2	814.632	9.4	[M+H]+	(18:1_20:1; 18:0_20:2)	C46H88NO8P	PC 38:2	PC	813.625	P	2
PC 37:2	800.616	8.98	[M+H]+	(18:1_19:1; 18:0_19:2; 18:2_19:0; 17:0_20:2)	C45H86NO8P	PC 37:2	PC	799.609	P	2
PC 36:2	786.601	8.6	[M+H]+	(18:1_18:1; 18:0_18:2)	C44H84NO8P	PC 36:2	PC	785.593	P	2
PC 44:0	902.757	12.52	[M+H]+	(18:0_26:0)	C52H104NO8P	PC 44:0	PC	810.038	P	0
PC 42:6-2	862.632	8.88	[M+H]+	(18:0_24:6)	C50H88NO8P	PC 42:6-2	PC	861.625	P	6
PC 42:2	870.695	10.88	[M+H]+	(18:0_24:1; 20:1_22:1; 16:0_26:2; 16:1_26:1)	C50H96NO8P	PC 42:2	PC	869.687	P	2
PC 40:5	836.616	8.57	[M+H]+	(18:0_22:5; 18:1_22:4; 20:1_22:4)	C48H86NO8P	PC 40:5	PC	835.609	P	5
PC 38:4	810.601	8.6	[M+H]+	(18:0_20:4)	C46H84NO8P	PC 38:4	PC	809.593	P	4
PC 38:3	812.616	8.88	[M+H]+	(18:0_20:3)	C46H86NO8P	PC 38:3	PC	811.609	P	3
PC 41:0	860.71	11.75	[M+H]+	(18:0_20:3)	C49H98NO8P	PC 41:0	PC	859.703	P	0
PC 36:1	788.616	9.33	[M+H]+	(18:0_18:1)	C44H86NO8P	PC 36:1	PC	787.609	P	1
PC 36:0	790.632	9.95	[M+H]+	(18:0_18:0; 16:0_20:0)	C44H88NO8P	PC 36:0	PC	789.625	P	0
PC 37:4-1	796.585	7.67	[M+H]+	(17:1_20:3; 18:1_19:3)	C45H82NO8P	PC 37:4-1	PC	795.578	P	4
PC 35:3	770.569	7.36	[M+H]+	(17:1_18:2; 15:0_20:3)	C43H80NO8P	PC 35:3	PC	769.562	P	3
PC 35:2	772.585	8.12	[M+H]+	(17:1_18:1; 16:1_19:1)	C43H82NO8P	PC 35:2	PC	771.578	P	2
PC 39:5-2peaks	822.601	8.08	[M+H]+	(17:0_22:5)	C47H84NO8P	PC 39:5-2peaks	PC	821.593	P	5
PC 37:1	802.632	9.64	[M+H]+	(17:0_20:1; 18:0_19:1; 18:1_19:0; 16:0_21:1)	C45H88NO8P	PC 37:1	PC	801.625	P	1
PC 35:1	774.601	8.88	[M+H]+	(17:0_18:1; 17:1_18:0)	C43H84NO8P	PC 35:1	PC	773.593	P	1
PC 35:0	776.616	9.43	[M+H]+	(17:0_18:0)	C43H86NO8P	PC 35:0	PC	775.609	P	0
PC 38:6-2peaks	806.569	7.29	[M+H]+	(16:1_22:5; 18:2_20:4; 16:0_22:6)	C46H80NO8P	PC 38:6-2peaks	PC	805.562	P	6
PC 36:5-2peaks	780.554	6.91	[M+H]+	(16:1_20:4; 16:0_20:5)	C44H78NO8P	PC 36:5-2peaks	PC	779.547	P	5
PC 36:4-1	782.569	7.25	[M+H]+	(16:1_20:3; 18:1_18:3)	C44H80NO8P	PC 36:4-1	PC	781.562	P	4
PC 34:2	758.569	7.63	[M+H]+	(16:1_18:1; 16:0_18:2)	C42H80NO8P	PC 34:2	PC	757.562	P	2
PC 33:2	744.554	7.15	[M+H]+	(16:1_17:1; 15:0_18:2)	C41H78NO8P	PC 33:2	PC	743.547	P	2
PC 32:2	730.538	6.6	[M+H]+	(16:1_16:1; 14:0_18:2)	C40H76NO8P	PC 32:2	PC	729.531	P	2
PC 30:1	704.523	6.49	[M+H]+	(16:1_14:0)	C38H74NO8P	PC 30:1	PC	703.515	P	1
PC 42:0	874.726	12.03	[M+H]+	(16:0_26:0)	C50H100NO8P	PC 42:0	PC	782.007	P	0
PC 41:1	858.695	11.06	[M+H]+	(16:0_25:1; 15:0_26:1)	C49H96NO8P	PC 41:1	PC	857.687	P	1
PC 40:1-2peaks	844.679	10.71	[M+H]+	(16:0_24:1; 18:0_22:1)	C48H94NO8P	PC 40:1-2peaks	PC	843.672	P	1
PC 40:0	846.695	11.44	[M+H]+	(16:0_24:0)	C48H96NO8P	PC 40:0	PC	845.687	P	0
PC 38:1-1	816.648	10.02	[M+H]+	(16:0_22:1; 18:0_20:1; 18:1_20:0)	C46H90NO8P	PC 38:1-1	PC	815.64	P	1
PC 36:4-2	782.569	7.6	[M+H]+	(16:0_20:4)	C44H80NO8P	PC 36:4-2	PC	781.562	P	4
PC 36:3	784.585	7.95	[M+H]+	(16:0_20:3; 18:1_18:2)	C44H82NO8P	PC 36:3	PC	783.578	P	3
PC 34:3-2peaks	756.554	6.94	[M+H]+	(16:0_18:3; 16:1_18:2; 14:0_20:3)	C42H78NO8P	PC 34:3-2peaks	PC	755.547	P	3
PC 34:1	760.585	8.39	[M+H]+	(16:0_18:1)	C42H82NO8P	PC 34:1	PC	759.578	P	1
PC 34:0	762.601	9.12	[M+H]+	(16:0_18:0; 14:0_20:0)	C42H84NO8P	PC 34:0	PC	761.593	P	0
PC 33:1	746.569	7.91	[M+H]+	(16:0_17:1; 15:0_18:1)	C41H80NO8P	PC 33:1	PC	745.562	P	1
PC 33:0	748.585	8.67	[M+H]+	(16:0_17:0; 15:0_18:0)	C41H82NO8P	PC 33:0	PC	747.578	P	0
PC 32:1	732.554	7.43	[M+H]+	(16:0_16:1; 14:0_18:1)	C40H78NO8P	PC 32:1	PC	731.547	P	1
PC 32:0	734.569	8.19	[M+H]+	(16:0_16:0; 14:0_18:0)	C40H80NO8P	PC 32:0	PC	733.562	P	0
PC 35:4	768.554	7.08	[M+H]+	(15:0_20:4)	C43H78NO8P	PC 35:4	PC	767.547	P	4
PC 31:1	718.538	6.91	[M+H]+	(15:0_16:1; 14:0_17:1)	C39H76NO8P	PC 31:1	PC	717.531	P	1
PC 31:0	720.554	7.7	[M+H]+	(15:0_16:0)	C39H78NO8P	PC 31:0	PC	719.547	P	0
PC 30:0	706.538	7.18	[M+H]+	(15:0_15:0; 14:0_16:0)	C38H76NO8P	PC 30:0	PC	705.531	P	0
PC 29:0	692.523	6.67	[M+H]+	(15:0_14:0)	C37H74NO8P	PC 29:0	PC	691.515	P	0
PC 34:4-2peaks	754.538	6.56	[M+H]+	(14:0_20:4)	C42H76NO8P	PC 34:4-2peaks	PC	753.531	P	4
PC 28:0	678.507	6.12	[M+H]+	(14:0_14:0)	C36H72NO8P	PC 28:0	PC	677.5	P	0

## Sheet: Figure 2 d
value	category	group
0.997481	neg	ECN-neg
0.992634	pos	ECN-pos
1	neg	ECN-neg
0.982544	pos	ECN-pos
1	neg	ECN-neg
0.995192	pos	ECN-pos
1	neg	ECN-neg
0.981172	pos	ECN-pos
1	neg	ECN-neg
1	pos	ECN-pos
1	neg	ECN-neg
1	pos	ECN-pos
1	neg	ECN-neg
0.994624	pos	ECN-pos
1	neg	ECN-neg
1	pos	ECN-pos
1	neg	ECN-neg
0.987288	pos	ECN-pos
1	neg	ECN-neg
1	pos	ECN-pos
1	neg	ECN-neg
0.994872	pos	ECN-pos
1	neg	ECN-neg
1	pos	ECN-pos
1	neg	ECN-neg
0.982206	pos	ECN-pos
1	neg	ECN-neg
1	pos	ECN-pos
1	neg	ECN-neg
1	pos	ECN-pos
1	neg	ECN-neg
0.988372	pos	ECN-pos
0.996364	neg	ECN-neg
0.987013	pos	ECN-pos
1	neg	ECN-neg
0.983146	pos	ECN-pos
1	neg	ECN-neg
0.97166	pos	ECN-pos
1	neg	ECN-neg
1	neg	ECN-neg
0.971347	pos	ECN-pos
1	neg	ECN-neg
1	pos	ECN-pos
1	neg	ECN-neg
0.986799	pos	ECN-pos
1	neg	ECN-neg
0.99537	pos	ECN-pos
1	neg	ECN-neg
0.995	pos	ECN-pos
1	neg	ECN-neg
0.991701	pos	ECN-pos
1	neg	ECN-neg
0.987915	pos	ECN-pos
1	neg	ECN-neg
0.993464	pos	ECN-pos
1	neg	ECN-neg
0.988338	pos	ECN-pos
1	neg	ECN-neg
0.986207	pos	ECN-pos
1	neg	ECN-neg
0.990625	pos	ECN-pos
1	neg	ECN-neg
1	pos	ECN-pos
1	neg	ECN-neg
0.991071	pos	ECN-pos
1	neg	ECN-neg
0.990521	pos	ECN-pos
1	neg	ECN-neg
0.992278	pos	ECN-pos
1	neg	ECN-neg
0.989726	pos	ECN-pos
0.997222	neg	ECN-neg
0.987692	pos	ECN-pos
1	neg	ECN-neg
0.988235	pos	ECN-pos
1	neg	ECN-neg
0.992806	pos	ECN-pos
0.991686	neg	ECN-neg
0.968715	pos	ECN-pos
0.989496	neg	ECN-neg
0.978723	pos	ECN-pos
0.98568	neg	ECN-neg
0.97561	pos	ECN-pos
1	neg	ECN-neg
0.994012	pos	ECN-pos
0.985093	neg	ECN-neg
0.968796	pos	ECN-pos
0.99278	neg	ECN-neg
0.961982	pos	ECN-pos
0.99384	neg	ECN-neg
0.967442	pos	ECN-pos
0.98566	neg	ECN-neg
0.967045	pos	ECN-pos
0.993166	neg	ECN-neg
0.971084	pos	ECN-pos
0.993827	neg	ECN-neg
0.96748	pos	ECN-pos
0.993583	neg	ECN-neg
0.969653	pos	ECN-pos
0.996047	neg	ECN-neg
0.967939	pos	ECN-pos
0.992692	neg	ECN-neg
0.964986	pos	ECN-pos
0.988827	neg	ECN-neg
0.964243	pos	ECN-pos
1	neg	ECN-neg
0.984848	pos	ECN-pos
0.990548	neg	ECN-neg
0.966592	pos	ECN-pos
0.994624	neg	ECN-neg
0.972826	pos	ECN-pos
0.995192	neg	ECN-neg
0.970379	pos	ECN-pos
1	neg	ECN-neg
1	pos	ECN-pos
1	neg	ECN-neg
1	pos	ECN-pos
1	neg	ECN-neg
1	pos	ECN-pos
0.990385	pos	ECN-pos
1	neg	ECN-neg
1	pos	ECN-pos
1	neg	ECN-neg
1	pos	ECN-pos
1	neg	ECN-neg
0.986301	pos	ECN-pos
1	neg	ECN-neg
1	pos	ECN-pos
1	neg	ECN-neg
0.99569	pos	ECN-pos
1	neg	ECN-neg
1	pos	ECN-pos
1	neg	ECN-neg
1	pos	ECN-pos
1	neg	ECN-neg
1	pos	ECN-pos
0.9875	neg	ECN-neg
0.995283	pos	ECN-pos
0.993789	neg	ECN-neg
0.994709	pos	ECN-pos
1	neg	ECN-neg
1	pos	ECN-pos
0.988372	neg	ECN-neg
0.99187	pos	ECN-pos
0.997214	neg	ECN-neg
0.993485	pos	ECN-pos
0.992933	neg	ECN-neg
0.981928	pos	ECN-pos
1	neg	ECN-neg
0.967914	pos	ECN-pos
0.996226	neg	ECN-neg
1	pos	ECN-pos
1	neg	ECN-neg
0.980198	pos	ECN-pos
1	neg	ECN-neg
0.980645	pos	ECN-pos
1	neg	ECN-neg
0.987406	pos	ECN-pos
0.991477	neg	ECN-neg
0.987234	pos	ECN-pos
1	neg	ECN-neg
0.989247	pos	ECN-pos
1	neg	ECN-neg
0.989691	pos	ECN-pos
0.997375	neg	ECN-neg
0.995495	pos	ECN-pos
1	neg	ECN-neg
0.989831	pos	ECN-pos
1	neg	ECN-neg
0.983051	pos	ECN-pos
1	neg	ECN-neg
0.981982	pos	ECN-pos
1	neg	ECN-neg
0.983051	pos	ECN-pos
1	neg	ECN-neg
0.991489	pos	ECN-pos
1	neg	ECN-neg
0.984211	pos	ECN-pos
0.993355	neg	ECN-neg
0.995984	pos	ECN-pos
1	neg	ECN-neg
0.993902	pos	ECN-pos
1	neg	ECN-neg
0.983914	pos	ECN-pos
1	neg	ECN-neg
0.984436	pos	ECN-pos
0.993075	neg	ECN-neg
0.97541	pos	ECN-pos
1	pos	ECN-pos
1	neg	ECN-neg
0.931034	pos	ECN-pos
0.996255	neg	ECN-neg
0.961165	pos	ECN-pos
0.981481	neg	ECN-neg
0.981481	pos	ECN-pos
1	neg	ECN-neg
0.996764	pos	ECN-pos
0.845018	neg	ESCN-neg
0.776805	pos	ESCN-pos
0.89172	neg	ESCN-neg
0.770492	pos	ESCN-pos
0.955556	neg	ESCN-neg
0.733728	pos	ESCN-pos
0.832117	neg	ESCN-neg
0.849099	pos	ESCN-pos
0.985915	neg	ESCN-neg
1	pos	ESCN-pos
0.907407	neg	ESCN-neg
0.968944	pos	ESCN-pos
0.9375	neg	ESCN-neg
0.958333	pos	ESCN-pos
0.920792	neg	ESCN-neg
0.960526	pos	ESCN-pos
0.946429	neg	ESCN-neg
0.739583	pos	ESCN-pos
0.973913	neg	ESCN-neg
0.924812	pos	ESCN-pos
0.900862	neg	ESCN-neg
0.825758	pos	ESCN-pos
0.876106	neg	ESCN-neg
0.642857	pos	ESCN-pos
0.891753	neg	ESCN-neg
0.705357	pos	ESCN-pos
0.964286	neg	ESCN-neg
0.927273	pos	ESCN-pos
0.871429	neg	ESCN-neg
0.744681	pos	ESCN-pos
0.847328	neg	ESCN-neg
0.699301	pos	ESCN-pos
0.855814	neg	ESCN-neg
0.783784	pos	ESCN-pos
0.894444	neg	ESCN-neg
0.795276	pos	ESCN-pos
0.882353	neg	ESCN-neg
0.743316	pos	ESCN-pos
1	neg	ESCN-neg
0.900415	neg	ESCN-neg
0.797386	pos	ESCN-pos
0.861111	neg	ESCN-neg
1	pos	ESCN-pos
0.985816	neg	ESCN-neg
0.775	pos	ESCN-pos
0.944681	neg	ESCN-neg
0.923567	pos	ESCN-pos
0.938931	neg	ESCN-neg
0.883562	pos	ESCN-pos
0.96861	neg	ESCN-neg
0.739362	pos	ESCN-pos
0.922156	neg	ESCN-neg
0.761194	pos	ESCN-pos
0.928934	neg	ESCN-neg
0.804082	pos	ESCN-pos
0.909434	neg	ESCN-neg
0.79021	pos	ESCN-pos
0.858025	neg	ESCN-neg
0.769912	pos	ESCN-pos
0.931624	neg	ESCN-neg
0.79771	pos	ESCN-pos
0.938596	neg	ESCN-neg
0.839623	pos	ESCN-pos
0.922078	neg	ESCN-neg
0.845238	pos	ESCN-pos
0.938776	neg	ESCN-neg
0.802326	pos	ESCN-pos
0.967742	neg	ESCN-neg
0.756098	pos	ESCN-pos
0.951515	neg	ESCN-neg
0.806167	pos	ESCN-pos
0.885185	neg	ESCN-neg
0.794007	pos	ESCN-pos
0.969136	neg	ESCN-neg
0.77665	pos	ESCN-pos
0.95122	neg	ESCN-neg
0.811321	pos	ESCN-pos
0.823442	neg	ESCN-neg
0.707108	pos	ESCN-pos
0.816406	neg	ESCN-neg
0.729433	pos	ESCN-pos
0.85119	neg	ESCN-neg
0.726923	pos	ESCN-pos
0.864734	neg	ESCN-neg
0.734615	pos	ESCN-pos
0.84985	neg	ESCN-neg
0.721582	pos	ESCN-pos
0.827534	neg	ESCN-neg
0.675095	pos	ESCN-pos
0.820546	neg	ESCN-neg
0.702155	pos	ESCN-pos
0.829837	neg	ESCN-neg
0.718826	pos	ESCN-pos
0.827338	neg	ESCN-neg
0.718218	pos	ESCN-pos
0.802817	neg	ESCN-neg
0.708492	pos	ESCN-pos
0.834225	neg	ESCN-neg
0.708006	pos	ESCN-pos
0.853301	neg	ESCN-neg
0.707826	pos	ESCN-pos
0.849772	neg	ESCN-neg
0.710324	pos	ESCN-pos
0.812062	neg	ESCN-neg
0.704427	pos	ESCN-pos
0.861538	neg	ESCN-neg
0.769231	pos	ESCN-pos
0.831409	neg	ESCN-neg
0.698912	pos	ESCN-pos
0.809651	neg	ESCN-neg
0.687593	pos	ESCN-pos
0.827327	neg	ESCN-neg
0.707057	pos	ESCN-pos
1	neg	ESCN-neg
0.756098	pos	ESCN-pos
1	neg	ESCN-neg
0.9	pos	ESCN-pos
1	neg	ESCN-neg
0.862069	pos	ESCN-pos
0.860759	pos	ESCN-pos
1	neg	ESCN-neg
0.863636	pos	ESCN-pos
1	neg	ESCN-neg
0.88	pos	ESCN-pos
0.867725	neg	ESCN-neg
0.764045	pos	ESCN-pos
0.875	neg	ESCN-neg
0.928571	pos	ESCN-pos
1	neg	ESCN-neg
0.699301	pos	ESCN-pos
0.933333	neg	ESCN-neg
0.890909	pos	ESCN-pos
1	neg	ESCN-neg
1	pos	ESCN-pos
1	neg	ESCN-neg
0.974359	pos	ESCN-pos
0.92623	neg	ESCN-neg
0.796512	pos	ESCN-pos
0.883333	neg	ESCN-neg
0.738854	pos	ESCN-pos
1	neg	ESCN-neg
0.540541	pos	ESCN-pos
0.9	neg	ESCN-neg
0.715686	pos	ESCN-pos
0.814126	neg	ESCN-neg
0.790076	pos	ESCN-pos
0.907834	neg	ESCN-neg
0.780142	pos	ESCN-pos
0.806452	neg	ESCN-neg
0.834395	pos	ESCN-pos
0.930736	neg	ESCN-neg
0.953846	pos	ESCN-pos
1	neg	ESCN-neg
0.567901	pos	ESCN-pos
0.920635	neg	ESCN-neg
0.867188	pos	ESCN-pos
1	neg	ESCN-neg
0.736667	pos	ESCN-pos
0.902913	neg	ESCN-neg
0.830097	pos	ESCN-pos
0.913934	neg	ESCN-neg
0.862069	pos	ESCN-pos
0.944915	neg	ESCN-neg
0.929078	pos	ESCN-pos
0.916129	neg	ESCN-neg
0.962963	pos	ESCN-pos
0.926724	neg	ESCN-neg
0.824561	pos	ESCN-pos
0.875	neg	ESCN-neg
0.843284	pos	ESCN-pos
0.922535	neg	ESCN-neg
0.945055	pos	ESCN-pos
0.843373	neg	ESCN-neg
0.787234	pos	ESCN-pos
0.912651	neg	ESCN-neg
0.860825	pos	ESCN-pos
0.949416	neg	ESCN-neg
0.871622	pos	ESCN-pos
0.988764	neg	ESCN-neg
0.896714	pos	ESCN-pos
0.901515	neg	ESCN-neg
0.940299	pos	ESCN-pos
0.953271	neg	ESCN-neg
0.893417	pos	ESCN-pos
0.896825	neg	ESCN-neg
0.919283	pos	ESCN-pos
0.748397	neg	ESCN-neg
0.72664	pos	ESCN-pos
0.758865	pos	ESCN-pos
0.779661	neg	ESCN-neg
0.882353	pos	ESCN-pos
0.92735	neg	ESCN-neg
0.781671	pos	ESCN-pos
0.859712	neg	ESCN-neg
0.82454	pos	ESCN-pos
0.751592	neg	ESCN-neg
0.715356	pos	ESCN-pos
0.884244	neg	IUP-neg
0.888372	pos	IUP-pos
0.909483	neg	IUP-neg
0.937229	pos	IUP-pos
0.990826	neg	IUP-neg
0.913793	pos	IUP-pos
0.925466	neg	IUP-neg
0.893281	pos	IUP-pos
0.967213	neg	IUP-neg
0.806452	pos	IUP-pos
0.857955	neg	IUP-neg
0.906667	pos	IUP-pos
0.876238	neg	IUP-neg
0.823529	pos	IUP-pos
0.863158	neg	IUP-neg
0.71875	pos	IUP-pos
0.9	neg	IUP-neg
0.91498	pos	IUP-pos
0.915094	neg	IUP-neg
0.901961	pos	IUP-pos
0.85274	neg	IUP-neg
0.844156	pos	IUP-pos
0.988506	neg	IUP-neg
0.846535	pos	IUP-pos
0.857759	neg	IUP-neg
0.863636	pos	IUP-pos
0.870968	neg	IUP-neg
0.881356	pos	IUP-pos
0.983607	neg	IUP-neg
0.898058	pos	IUP-pos
0.886792	neg	IUP-neg
0.866667	pos	IUP-pos
0.857895	neg	IUP-neg
0.849558	pos	IUP-pos
0.833333	neg	IUP-neg
0.904762	pos	IUP-pos
0.666667	neg	IUP-neg
0.813333	pos	IUP-pos
NA	neg	IUP-neg
0.901818	neg	IUP-neg
0.882845	pos	IUP-pos
1	neg	IUP-neg
1	pos	IUP-pos
0.888889	neg	IUP-neg
0.909836	pos	IUP-pos
0.893536	neg	IUP-neg
0.903846	pos	IUP-pos
0.865854	neg	IUP-neg
0.897561	pos	IUP-pos
0.793814	neg	IUP-neg
0.907216	pos	IUP-pos
0.908213	neg	IUP-neg
0.886121	pos	IUP-pos
0.892116	neg	IUP-neg
0.899614	pos	IUP-pos
0.825806	neg	IUP-neg
0.876812	pos	IUP-pos
0.910112	neg	IUP-neg
0.908397	pos	IUP-pos
0.900369	neg	IUP-neg
0.893773	pos	IUP-pos
0.914894	neg	IUP-neg
0.920635	pos	IUP-pos
0.876596	neg	IUP-neg
0.870647	pos	IUP-pos
0.864078	neg	IUP-neg
0.880383	pos	IUP-pos
0.870056	neg	IUP-neg
0.889362	pos	IUP-pos
0.812903	neg	IUP-neg
0.880851	pos	IUP-pos
0.862191	neg	IUP-neg
0.872549	pos	IUP-pos
0.908629	neg	IUP-neg
0.913636	pos	IUP-pos
0.93299	neg	IUP-neg
0.898734	pos	IUP-pos
0.838565	neg	IUP-neg
0.865079	pos	IUP-pos
0.814947	neg	IUP-neg
0.859116	pos	IUP-pos
0.849372	neg	IUP-neg
0.81875	pos	IUP-pos
0.982979	neg	IUP-neg
0.85	pos	IUP-pos
0.837891	neg	IUP-neg
0.807018	pos	IUP-pos
0.829365	neg	IUP-neg
0.833693	pos	IUP-pos
0.82905	neg	IUP-neg
0.823529	pos	IUP-pos
0.843301	neg	IUP-neg
0.824153	pos	IUP-pos
0.833738	neg	IUP-neg
0.807359	pos	IUP-pos
0.829298	neg	IUP-neg
0.82151	pos	IUP-pos
0.803419	neg	IUP-neg
0.837143	pos	IUP-pos
0.866667	neg	IUP-neg
0.762677	pos	IUP-pos
0.836272	neg	IUP-neg
0.803191	pos	IUP-pos
0.824561	neg	IUP-neg
0.838196	pos	IUP-pos
0.98	neg	IUP-neg
0.937008	pos	IUP-pos
0.831199	neg	IUP-neg
0.821012	pos	IUP-pos
0.834313	neg	IUP-neg
0.805063	pos	IUP-pos
0.835634	neg	IUP-neg
0.869981	pos	IUP-pos
1	neg	IUP-neg
0.982456	pos	IUP-pos
1	neg	IUP-neg
1	pos	IUP-pos
1	neg	IUP-neg
1	pos	IUP-pos
0.828571	pos	IUP-pos
0.857143	neg	IUP-neg
1	pos	IUP-pos
0.770833	neg	IUP-neg
0.875	pos	IUP-pos
0.905405	neg	IUP-neg
0.905325	pos	IUP-pos
0.9375	neg	IUP-neg
0.989583	pos	IUP-pos
1	neg	IUP-neg
1	pos	IUP-pos
1	neg	IUP-neg
0.872038	pos	IUP-pos
1	neg	IUP-neg
1	pos	IUP-pos
0.863636	neg	IUP-neg
0.93617	pos	IUP-pos
0.933333	neg	IUP-neg
0.915493	pos	IUP-pos
0.912088	neg	IUP-neg
0.907563	pos	IUP-pos
1	neg	IUP-neg
0.867925	pos	IUP-pos
0.844156	neg	IUP-neg
0.925	pos	IUP-pos
0.742647	neg	IUP-neg
0.911458	pos	IUP-pos
0.947368	neg	IUP-neg
0.925532	pos	IUP-pos
0.923077	neg	IUP-neg
0.773109	pos	IUP-pos
0.780645	neg	IUP-neg
0.834483	pos	IUP-pos
1	neg	IUP-neg
0.945946	pos	IUP-pos
0.94	neg	IUP-neg
0.890244	pos	IUP-pos
0.933333	neg	IUP-neg
0.744991	pos	IUP-pos
0.809278	neg	IUP-neg
0.8125	pos	IUP-pos
0.900524	neg	IUP-neg
0.670588	pos	IUP-pos
0.927632	neg	IUP-neg
0.836257	pos	IUP-pos
0.885609	neg	IUP-neg
0.767677	pos	IUP-pos
0.875536	neg	IUP-neg
0.931034	pos	IUP-pos
0.943182	neg	IUP-neg
0.869863	pos	IUP-pos
0.972973	neg	IUP-neg
0.914894	pos	IUP-pos
0.943662	neg	IUP-neg
0.915663	pos	IUP-pos
0.794258	neg	IUP-neg
0.764398	pos	IUP-pos
0.880734	neg	IUP-neg
0.62116	pos	IUP-pos
0.847458	neg	IUP-neg
0.885496	pos	IUP-pos
0.97931	neg	IUP-neg
0.886792	pos	IUP-pos
0.895105	neg	IUP-neg
0.909574	pos	IUP-pos
0.92053	neg	IUP-neg
0.928058	pos	IUP-pos
0.765982	neg	IUP-neg
0.865504	pos	IUP-pos
0.985965	pos	IUP-pos
0.964706	neg	IUP-neg
0.926471	pos	IUP-pos
0.878378	neg	IUP-neg
0.95	pos	IUP-pos
0.950276	neg	IUP-neg
0.956522	pos	IUP-pos
0.837349	neg	IUP-neg
0.937186	pos	IUP-pos

## Sheet: Figure 2e
subclass	up	group	label	Categories	separarted.chain.number	MSDIAL.name
CAR	0.939815	Parallelism of subclass	0.939815	Fatty acyls [FA]	1	CAR
CAR	0.991071	Summed unsaturation rule	0.991071	Fatty acyls [FA]	1	CAR
CAR	0.940068	Separated unsaturation rule	0.940068	Fatty acyls [FA]	1	CAR
FA	0.975406	Summed unsaturation rule	0.975406	Fatty acyls [FA]	1	FA
FA	0.976484	Separated unsaturation rule	0.976484	Fatty acyls [FA]	1	FA
FA	0.753025	Parallelism of subclass	0.753025	Fatty acyls [FA]	1	FA
DG	0.874022	Parallelism of subclass	0.874022	Glycerolipids [GL]	2	DG
DG	0.946836	Summed unsaturation rule	0.946836	Glycerolipids [GL]	2	DG
DG	0.923736	Separated unsaturation rule	0.923736	Glycerolipids [GL]	2	DG
DG-O	0.741379	Parallelism of subclass	0.741379	Glycerolipids [GL]	2	EtherDG
DG-O	0.828571	Summed unsaturation rule	0.828571	Glycerolipids [GL]	2	EtherDG
DG-O	0.867868	Separated unsaturation rule	0.867868	Glycerolipids [GL]	2	EtherDG
CL	0.921569	Separated unsaturation rule	0.921569	Glycerophospholipids [GP]	4	CL
CL	0.911523	Parallelism of subclass	0.911523	Glycerophospholipids [GP]	4	CL
CL	0.975758	Summed unsaturation rule	0.975758	Glycerophospholipids [GP]	4	CL
LPC	0.982143	Separated unsaturation rule	0.982143	Glycerophospholipids [GP]	1	LPC
LPC	0.982024	Summed unsaturation rule	0.982024	Glycerophospholipids [GP]	1	LPC
LPC	0.769984	Parallelism of subclass	0.769984	Glycerophospholipids [GP]	1	LPC
LPC-O	0.923077	Summed unsaturation rule	0.923077	Glycerophospholipids [GP]	1	EtherLPC
LPC-O	0.923077	Separated unsaturation rule	0.923077	Glycerophospholipids [GP]	1	EtherLPC
LPC-O	1	Parallelism of subclass	1	Glycerophospholipids [GP]	1	EtherLPC
PC	0.945933	Parallelism of subclass	0.945933	Glycerophospholipids [GP]	2	PC
PC	0.977209	Summed unsaturation rule	0.977209	Glycerophospholipids [GP]	2	PC
PC	0.958313	Separated unsaturation rule	0.958313	Glycerophospholipids [GP]	2	PC
VAE	1	Summed unsaturation rule	1	Prenol Lipids [PR]	1	VAE
VAE	1	Separated unsaturation rule	1	Prenol Lipids [PR]	1	VAE
VAE	0	Parallelism of subclass	0	Prenol Lipids [PR]	1	VAE
VAE	0	Parallelism of subclass	0	Prenol Lipids [PR]	1	VAE
Cer	0.964567	Summed unsaturation rule	0.964567	Sphingolipids [SP]	2	Cer
Cer	0.920154	Separated unsaturation rule	0.920154	Sphingolipids [SP]	2	Cer
Cer	0.798257	Parallelism of subclass	0.798257	Sphingolipids [SP]	2	Cer
HexCer	0.805142	Separated unsaturation rule	0.805142	Sphingolipids [SP]	2	HexCer
HexCer	0.869099	Summed unsaturation rule	0.869099	Sphingolipids [SP]	2	HexCer
HexCer	0.933333	Parallelism of subclass	0.933333	Sphingolipids [SP]	2	HexCer
SM	0.914023	Separated unsaturation rule	0.914023	Sphingolipids [SP]	2	SM
SM	0.919003	Parallelism of subclass	0.919003	Sphingolipids [SP]	2	SM
SM	0.979725	Summed unsaturation rule	0.979725	Sphingolipids [SP]	2	SM
CE	0.974874	Separated unsaturation rule	0.974874	Sterol Lipids [ST]	1	CE
CE	0.974843	Summed unsaturation rule	0.974843	Sterol Lipids [ST]	1	CE
CE	0.93621	Parallelism of subclass	0.93621	Sterol Lipids [ST]	1	CE
TG	0.993331	Summed unsaturation rule	0.993331	Sterol Lipids [ST]	3	TG
TG	0.845657	Parallelism of subclass	0.845657	Sterol Lipids [ST]	3	TG
TG	0.987845	Separated unsaturation rule	0.987845	Sterol Lipids [ST]	3	TG
TG-O	0.993543	Summed unsaturation rule	0.993543	Sterol Lipids [ST]	3	EtherTG
TG-O	0.926119	Parallelism of subclass	0.926119	Sterol Lipids [ST]	3	EtherTG
TG-O	0.995872	Separated unsaturation rule	0.995872	Sterol Lipids [ST]	3	EtherTG

## Sheet: Figure 2f
subclass	up	group	label	Categories	separarted.chain.number	MSDIAL.name
CAR	0.939815	Parallelism of subclass	0.939815	Fatty acyls [FA]	1	CAR
CAR	0.991071	Summed unsaturation rule	0.991071	Fatty acyls [FA]	1	CAR
CAR	0.940068	Separated unsaturation rule	0.940068	Fatty acyls [FA]	1	CAR
CE	0.974874	Separated unsaturation rule	0.974874	Sterol Lipids [ST]	1	CE
CE	0.974843	Summed unsaturation rule	0.974843	Sterol Lipids [ST]	1	CE
CE	0.93621	Parallelism of subclass	0.93621	Sterol Lipids [ST]	1	CE
FA	0.975406	Summed unsaturation rule	0.975406	Fatty acyls [FA]	1	FA
FA	0.976484	Separated unsaturation rule	0.976484	Fatty acyls [FA]	1	FA
FA	0.753025	Parallelism of subclass	0.753025	Fatty acyls [FA]	1	FA
LPC	0.982143	Separated unsaturation rule	0.982143	Glycerophospholipids [GP]	1	LPC
LPC	0.982024	Summed unsaturation rule	0.982024	Glycerophospholipids [GP]	1	LPC
LPC	0.769984	Parallelism of subclass	0.769984	Glycerophospholipids [GP]	1	LPC
LPC-O	0.923077	Summed unsaturation rule	0.923077	Glycerophospholipids [GP]	1	EtherLPC
LPC-O	0.923077	Separated unsaturation rule	0.923077	Glycerophospholipids [GP]	1	EtherLPC
LPC-O	1	Parallelism of subclass	1	Glycerophospholipids [GP]	1	EtherLPC
VAE	1	Summed unsaturation rule	1	Prenol Lipids [PR]	1	VAE
VAE	1	Separated unsaturation rule	1	Prenol Lipids [PR]	1	VAE
VAE	0	Parallelism of subclass	0	Prenol Lipids [PR]	1	VAE
VAE	0	Parallelism of subclass	0	Prenol Lipids [PR]	1	VAE
Cer	0.964567	Summed unsaturation rule	0.964567	Sphingolipids [SP]	2	Cer
Cer	0.920154	Separated unsaturation rule	0.920154	Sphingolipids [SP]	2	Cer
Cer	0.798257	Parallelism of subclass	0.798257	Sphingolipids [SP]	2	Cer
DG	0.874022	Parallelism of subclass	0.874022	Glycerolipids [GL]	2	DG
DG	0.946836	Summed unsaturation rule	0.946836	Glycerolipids [GL]	2	DG
DG	0.923736	Separated unsaturation rule	0.923736	Glycerolipids [GL]	2	DG
DG-O	0.741379	Parallelism of subclass	0.741379	Glycerolipids [GL]	2	EtherDG
DG-O	0.828571	Summed unsaturation rule	0.828571	Glycerolipids [GL]	2	EtherDG
DG-O	0.867868	Separated unsaturation rule	0.867868	Glycerolipids [GL]	2	EtherDG
HexCer	0.805142	Separated unsaturation rule	0.805142	Sphingolipids [SP]	2	HexCer
HexCer	0.869099	Summed unsaturation rule	0.869099	Sphingolipids [SP]	2	HexCer
HexCer	0.933333	Parallelism of subclass	0.933333	Sphingolipids [SP]	2	HexCer
PC	0.945933	Parallelism of subclass	0.945933	Glycerophospholipids [GP]	2	PC
PC	0.977209	Summed unsaturation rule	0.977209	Glycerophospholipids [GP]	2	PC
PC	0.958313	Separated unsaturation rule	0.958313	Glycerophospholipids [GP]	2	PC
SM	0.914023	Separated unsaturation rule	0.914023	Sphingolipids [SP]	2	SM
SM	0.919003	Parallelism of subclass	0.919003	Sphingolipids [SP]	2	SM
SM	0.979725	Summed unsaturation rule	0.979725	Sphingolipids [SP]	2	SM
TG	0.993331	Summed unsaturation rule	0.993331	Sterol Lipids [ST]	3	TG
TG	0.845657	Parallelism of subclass	0.845657	Sterol Lipids [ST]	3	TG
TG	0.987845	Separated unsaturation rule	0.987845	Sterol Lipids [ST]	3	TG
TG-O	0.993543	Summed unsaturation rule	0.993543	Sterol Lipids [ST]	3	EtherTG
TG-O	0.926119	Parallelism of subclass	0.926119	Sterol Lipids [ST]	3	EtherTG
TG-O	0.995872	Separated unsaturation rule	0.995872	Sterol Lipids [ST]	3	EtherTG
CL	0.921569	Separated unsaturation rule	0.921569	Glycerophospholipids [GP]	4	CL
CL	0.911523	Parallelism of subclass	0.911523	Glycerophospholipids [GP]	4	CL
CL	0.975758	Summed unsaturation rule	0.975758	Glycerophospholipids [GP]	4	CL
