# Supplementary material for: LipidIN: a comprehensive repository for flash platform-independent annotation and reverse lipidomics
Source: Nat Commun. 2025 May 16;16:4566. doi: 10.1038/s41467-025-59683-5 (PMC12084368; doi:10.1038/s41467-025-59683-5)
Supplement: Supplementary file 6 — Source Data [file 41467_2025_59683_MOESM6_ESM.zip › Source Data/Source Data 10.xlsx]

## Sheet: Supplementary Figure 9a
cutoff	EQ+LCI+MS-DIAL published library	EQ+LCI+1-4level library	EQ+LCI+1-5level library
0	0.658654	0.803624	0.936391
0.3	0.658654	0.803624	0.936391
0.6	0.658654	0.803624	0.936391
0.9	0.658654	0.803624	0.936391
1.2	0.658654	0.803624	0.936391
1.5	0.657914	0.802885	0.935651
1.8	0.622781	0.775518	0.908284
2.1	0.508506	0.686021	0.803994
2.4	0.372781	0.60503	0.64534
2.7	0.251849	0.545118	0.560651
3	0.00406805	0.0122041	0.016642

## Sheet: Supplementary Figure 9b
subclass	Number of annotated in artical	method	Annotated ratio	bubble size
AAHFA	7	EQ+LCI+MS-DIAL published library	0	0.845098
AAHFA	7	EQ+LCI+1- to 5-level hierarchical library	0	0.845098
AAHFA	7	EQ+LCI+1- to 4-level hierarchical library	0	0.845098
ADGGA	7	EQ+LCI+MS-DIAL published library	0	0.845098
ADGGA	7	EQ+LCI+1- to 5-level hierarchical library	0.285714	0.845098
ADGGA	7	EQ+LCI+1- to 4-level hierarchical library	0	0.845098
BA	10	EQ+LCI+MS-DIAL published library	0	1
BA	10	EQ+LCI+1- to 4-level hierarchical library	0	1
BA	10	EQ+LCI+1- to 5-level hierarchical library	0.6	1
BMP	31	EQ+LCI+MS-DIAL published library	1	1.49136
BMP	31	EQ+LCI+1- to 4-level hierarchical library	1	1.49136
BMP	31	EQ+LCI+1- to 5-level hierarchical library	1	1.49136
CAR	26	EQ+LCI+MS-DIAL published library	0.346154	1.41497
CAR	26	EQ+LCI+1- to 4-level hierarchical library	0.730769	1.41497
CAR	26	EQ+LCI+1- to 5-level hierarchical library	0.730769	1.41497
CE	53	EQ+LCI+MS-DIAL published library	0.811321	1.72428
CE	53	EQ+LCI+1- to 4-level hierarchical library	0.981132	1.72428
CE	53	EQ+LCI+1- to 5-level hierarchical library	1	1.72428
Cer	263	EQ+LCI+MS-DIAL published library	0.543726	2.41996
Cer	263	EQ+LCI+1- to 4-level hierarchical library	0.657795	2.41996
Cer	263	EQ+LCI+1- to 5-level hierarchical library	0.859316	2.41996
CL	56	EQ+LCI+MS-DIAL published library	0	1.74819
CL	56	EQ+LCI+1- to 4-level hierarchical library	0	1.74819
CL	56	EQ+LCI+1- to 5-level hierarchical library	0.910714	1.74819
CoQ	3	EQ+LCI+MS-DIAL published library	1	0.477121
CoQ	3	EQ+LCI+1- to 4-level hierarchical library	1	0.477121
CoQ	3	EQ+LCI+1- to 5-level hierarchical library	1	0.477121
DG	134	EQ+LCI+MS-DIAL published library	0.604478	2.1271
DG	134	EQ+LCI+1- to 4-level hierarchical library	0.776119	2.1271
DG	134	EQ+LCI+1- to 5-level hierarchical library	0.783582	2.1271
EtherDG	28	EQ+LCI+1- to 4-level hierarchical library	0.678571	1.44716
EtherDG	28	EQ+LCI+MS-DIAL published library	0	1.44716
EtherDG	28	EQ+LCI+1- to 5-level hierarchical library	0.678571	1.44716
DGDG	18	EQ+LCI+MS-DIAL published library	0.666667	1.25527
DGDG	18	EQ+LCI+1- to 5-level hierarchical library	0.888889	1.25527
DGDG	18	EQ+LCI+1- to 4-level hierarchical library	0.888889	1.25527
EtherDGDG	1	EQ+LCI+MS-DIAL published library	0	0
EtherDGDG	1	EQ+LCI+1- to 4-level hierarchical library	0	0
EtherDGDG	1	EQ+LCI+1- to 5-level hierarchical library	0	0
DGGA	5	EQ+LCI+1- to 4-level hierarchical library	1	0.69897
DGGA	5	EQ+LCI+MS-DIAL published library	1	0.69897
DGGA	5	EQ+LCI+1- to 5-level hierarchical library	1	0.69897
DLCL	15	EQ+LCI+MS-DIAL published library	0.4	1.17609
DLCL	15	EQ+LCI+1- to 5-level hierarchical library	0.866667	1.17609
DLCL	15	EQ+LCI+1- to 4-level hierarchical library	0.866667	1.17609
DMPE	18	EQ+LCI+MS-DIAL published library	0	1.25527
DMPE	18	EQ+LCI+1- to 4-level hierarchical library	1	1.25527
DMPE	18	EQ+LCI+1- to 5-level hierarchical library	1	1.25527
FA	90	EQ+LCI+MS-DIAL published library	0.333333	1.95424
FA	90	EQ+LCI+1- to 4-level hierarchical library	0.822222	1.95424
FA	90	EQ+LCI+1- to 5-level hierarchical library	0.844444	1.95424
FAHFA	8	EQ+LCI+MS-DIAL published library	0	0.90309
FAHFA	8	EQ+LCI+1- to 4-level hierarchical library	0.375	0.90309
FAHFA	8	EQ+LCI+1- to 5-level hierarchical library	0.5	0.90309
GD1a	14	EQ+LCI+MS-DIAL published library	0	1.14613
GD1a	14	EQ+LCI+1- to 4-level hierarchical library	0	1.14613
GD1a	14	EQ+LCI+1- to 5-level hierarchical library	1	1.14613
GD3	8	EQ+LCI+MS-DIAL published library	0	0.90309
GD3	8	EQ+LCI+1- to 4-level hierarchical library	0	0.90309
GD3	8	EQ+LCI+1- to 5-level hierarchical library	0.625	0.90309
GM1	3	EQ+LCI+MS-DIAL published library	0	0.477121
GM1	3	EQ+LCI+1- to 4-level hierarchical library	0	0.477121
GM1	3	EQ+LCI+1- to 5-level hierarchical library	0.333333	0.477121
GM3	6	EQ+LCI+MS-DIAL published library	1	0.778151
GM3	6	EQ+LCI+1- to 4-level hierarchical library	1	0.778151
GM3	6	EQ+LCI+1- to 5-level hierarchical library	1	0.778151
GPNAE	1	EQ+LCI+MS-DIAL published library	0	0
GPNAE	1	EQ+LCI+1- to 4-level hierarchical library	1	0
GPNAE	1	EQ+LCI+1- to 5-level hierarchical library	1	0
HBMP	3	EQ+LCI+1- to 4-level hierarchical library	1	0.477121
HBMP	3	EQ+LCI+MS-DIAL published library	0	0.477121
HBMP	3	EQ+LCI+1- to 5-level hierarchical library	1	0.477121
Hex2Cer	20	EQ+LCI+MS-DIAL published library	0.35	1.30103
Hex2Cer	20	EQ+LCI+1- to 5-level hierarchical library	0.9	1.30103
Hex2Cer	20	EQ+LCI+1- to 4-level hierarchical library	0.85	1.30103
Hex3Cer	6	EQ+LCI+MS-DIAL published library	0.5	0.778151
Hex3Cer	6	EQ+LCI+1- to 4-level hierarchical library	0.5	0.778151
Hex3Cer	6	EQ+LCI+1- to 5-level hierarchical library	0.5	0.778151
HexCer	67	EQ+LCI+1- to 4-level hierarchical library	0.865672	1.82607
HexCer	67	EQ+LCI+MS-DIAL published library	0.865672	1.82607
HexCer	67	EQ+LCI+1- to 5-level hierarchical library	0.955224	1.82607
LPA	2	EQ+LCI+MS-DIAL published library	0	0.30103
LPA	2	EQ+LCI+1- to 5-level hierarchical library	0	0.30103
LPA	2	EQ+LCI+1- to 4-level hierarchical library	0	0.30103
LPC	42	EQ+LCI+MS-DIAL published library	0.47619	1.62325
LPC	42	EQ+LCI+1- to 4-level hierarchical library	0.642857	1.62325
LPC	42	EQ+LCI+1- to 5-level hierarchical library	0.690476	1.62325
EtherLPC	4	EQ+LCI+MS-DIAL published library	0	0.60206
EtherLPC	4	EQ+LCI+1- to 4-level hierarchical library	0.5	0.60206
EtherLPC	4	EQ+LCI+1- to 5-level hierarchical library	0.5	0.60206
LPE	19	EQ+LCI+MS-DIAL published library	0.842105	1.27875
LPE	19	EQ+LCI+1- to 4-level hierarchical library	0.947368	1.27875
LPE	19	EQ+LCI+1- to 5-level hierarchical library	0.947368	1.27875
LNAPE	18	EQ+LCI+MS-DIAL published library	0	1.25527
LNAPE	18	EQ+LCI+1- to 4-level hierarchical library	0	1.25527
LNAPE	18	EQ+LCI+1- to 5-level hierarchical library	0.833333	1.25527
EtherLPE	6	EQ+LCI+MS-DIAL published library	0	0.778151
EtherLPE	6	EQ+LCI+1- to 4-level hierarchical library	0.666667	0.778151
EtherLPE	6	EQ+LCI+1- to 5-level hierarchical library	0.666667	0.778151
LPG	15	EQ+LCI+MS-DIAL published library	0.2	1.17609
LPG	15	EQ+LCI+1- to 4-level hierarchical library	0.466667	1.17609
LPG	15	EQ+LCI+1- to 5-level hierarchical library	0.6	1.17609
EtherLPG	2	EQ+LCI+MS-DIAL published library	0	0.30103
EtherLPG	2	EQ+LCI+1- to 4-level hierarchical library	0	0.30103
EtherLPG	2	EQ+LCI+1- to 5-level hierarchical library	0	0.30103
LPI	8	EQ+LCI+MS-DIAL published library	0.5	0.90309
LPI	8	EQ+LCI+1- to 4-level hierarchical library	0.5	0.90309
LPI	8	EQ+LCI+1- to 5-level hierarchical library	0.625	0.90309
LPS	10	EQ+LCI+1- to 4-level hierarchical library	0.1	1
LPS	10	EQ+LCI+MS-DIAL published library	0	1
LPS	10	EQ+LCI+1- to 5-level hierarchical library	0.4	1
MG	27	EQ+LCI+1- to 4-level hierarchical library	0.37037	1.43136
MG	27	EQ+LCI+MS-DIAL published library	0	1.43136
MG	27	EQ+LCI+1- to 5-level hierarchical library	0.555556	1.43136
MGDG	23	EQ+LCI+1- to 5-level hierarchical library	0.869565	1.36173
MGDG	23	EQ+LCI+1- to 4-level hierarchical library	0.869565	1.36173
MGDG	23	EQ+LCI+MS-DIAL published library	0.826087	1.36173
EtherMGDG	1	EQ+LCI+1- to 5-level hierarchical library	1	0
EtherMGDG	1	EQ+LCI+1- to 4-level hierarchical library	1	0
EtherMGDG	1	EQ+LCI+MS-DIAL published library	0	0
MGMG	1	EQ+LCI+MS-DIAL published library	0	0
MGMG	1	EQ+LCI+1- to 5-level hierarchical library	0	0
MGMG	1	EQ+LCI+1- to 4-level hierarchical library	0	0
MLCL	2	EQ+LCI+MS-DIAL published library	1	0.30103
MLCL	2	EQ+LCI+1- to 5-level hierarchical library	1	0.30103
MLCL	2	EQ+LCI+1- to 4-level hierarchical library	1	0.30103
MMPE	3	EQ+LCI+MS-DIAL published library	0	0.477121
MMPE	3	EQ+LCI+1- to 4-level hierarchical library	1	0.477121
MMPE	3	EQ+LCI+1- to 5-level hierarchical library	1	0.477121
NAE	5	EQ+LCI+MS-DIAL published library	0.4	0.69897
NAE	5	EQ+LCI+1- to 4-level hierarchical library	0.4	0.69897
NAE	5	EQ+LCI+1- to 5-level hierarchical library	0.6	0.69897
NAGly	2	EQ+LCI+MS-DIAL published library	0	0.30103
NAGly	2	EQ+LCI+1- to 4-level hierarchical library	0	0.30103
NAGly	2	EQ+LCI+1- to 5-level hierarchical library	0	0.30103
NAGlySer	3	EQ+LCI+MS-DIAL published library	0	0.477121
NAGlySer	3	EQ+LCI+1- to 4-level hierarchical library	0	0.477121
NAGlySer	3	EQ+LCI+1- to 5-level hierarchical library	0.666667	0.477121
NAOrn	7	EQ+LCI+MS-DIAL published library	0	0.845098
NAOrn	7	EQ+LCI+1- to 4-level hierarchical library	0	0.845098
NAOrn	7	EQ+LCI+1- to 5-level hierarchical library	0.714286	0.845098
NGcGM3	3	EQ+LCI+MS-DIAL published library	0	0.477121
NGcGM3	3	EQ+LCI+1- to 4-level hierarchical library	0	0.477121
NGcGM3	3	EQ+LCI+1- to 5-level hierarchical library	1	0.477121
OxFA	54	EQ+LCI+MS-DIAL published library	0	1.73239
OxFA	54	EQ+LCI+1- to 4-level hierarchical library	0.518519	1.73239
OxFA	54	EQ+LCI+1- to 5-level hierarchical library	0.703704	1.73239
OxPC	16	EQ+LCI+MS-DIAL published library	0	1.20412
OxPC	16	EQ+LCI+1- to 4-level hierarchical library	0	1.20412
OxPC	16	EQ+LCI+1- to 5-level hierarchical library	0.6875	1.20412
OxEtherPC	1	EQ+LCI+1- to 4-level hierarchical library	0	0
OxEtherPC	1	EQ+LCI+MS-DIAL published library	0	0
OxEtherPC	1	EQ+LCI+1- to 5-level hierarchical library	1	0
OxPE	3	EQ+LCI+MS-DIAL published library	0	0.477121
OxPE	3	EQ+LCI+1- to 5-level hierarchical library	1	0.477121
OxPE	3	EQ+LCI+1- to 4-level hierarchical library	0.333333	0.477121
OxPI	2	EQ+LCI+MS-DIAL published library	0	0.30103
OxPI	2	EQ+LCI+1- to 4-level hierarchical library	0	0.30103
OxPI	2	EQ+LCI+1- to 5-level hierarchical library	1	0.30103
OxPS	5	EQ+LCI+1- to 4-level hierarchical library	0	0.69897
OxPS	5	EQ+LCI+MS-DIAL published library	0	0.69897
OxPS	5	EQ+LCI+1- to 5-level hierarchical library	0.6	0.69897
PA	16	EQ+LCI+MS-DIAL published library	0.3125	1.20412
PA	16	EQ+LCI+1- to 5-level hierarchical library	0.4375	1.20412
PA	16	EQ+LCI+1- to 4-level hierarchical library	0.375	1.20412
PC	251	EQ+LCI+MS-DIAL published library	0.956175	2.39967
PC	251	EQ+LCI+1- to 4-level hierarchical library	0.988048	2.39967
PC	251	EQ+LCI+1- to 5-level hierarchical library	0.988048	2.39967
EtherPC	1	EQ+LCI+MS-DIAL published library	0	0
EtherPC	1	EQ+LCI+1- to 4-level hierarchical library	1	0
EtherPC	1	EQ+LCI+1- to 5-level hierarchical library	1	0
PE	203	EQ+LCI+MS-DIAL published library	0.945813	2.3075
PE	203	EQ+LCI+1- to 4-level hierarchical library	0.985222	2.3075
PE	203	EQ+LCI+1- to 5-level hierarchical library	0.990148	2.3075
PE-Cer	8	EQ+LCI+MS-DIAL published library	0	0.90309
PE-Cer	8	EQ+LCI+1- to 4-level hierarchical library	0	0.90309
PE-Cer	8	EQ+LCI+1- to 5-level hierarchical library	0.75	0.90309
EtherPE	3	EQ+LCI+MS-DIAL published library	0	0.477121
EtherPE	3	EQ+LCI+1- to 4-level hierarchical library	0.666667	0.477121
EtherPE	3	EQ+LCI+1- to 5-level hierarchical library	0.666667	0.477121
PEtOH	24	EQ+LCI+MS-DIAL published library	0.75	1.38021
PEtOH	24	EQ+LCI+1- to 4-level hierarchical library	0.791667	1.38021
PEtOH	24	EQ+LCI+1- to 5-level hierarchical library	0.875	1.38021
PG	81	EQ+LCI+MS-DIAL published library	0.950617	1.90849
PG	81	EQ+LCI+1- to 4-level hierarchical library	0.950617	1.90849
PG	81	EQ+LCI+1- to 5-level hierarchical library	0.962963	1.90849
EtherPG	3	EQ+LCI+MS-DIAL published library	0	0.477121
EtherPG	3	EQ+LCI+1- to 4-level hierarchical library	0.333333	0.477121
EtherPG	3	EQ+LCI+1- to 5-level hierarchical library	0.333333	0.477121
PI	71	EQ+LCI+1- to 4-level hierarchical library	0.985915	1.85126
PI	71	EQ+LCI+MS-DIAL published library	0.943662	1.85126
PI	71	EQ+LCI+1- to 5-level hierarchical library	0.985915	1.85126
PI-Cer	7	EQ+LCI+MS-DIAL published library	0.857143	0.845098
PI-Cer	7	EQ+LCI+1- to 5-level hierarchical library	1	0.845098
PI-Cer	7	EQ+LCI+1- to 4-level hierarchical library	0.857143	0.845098
PMeOH	4	EQ+LCI+MS-DIAL published library	0	0.60206
PMeOH	4	EQ+LCI+1- to 4-level hierarchical library	1	0.60206
PMeOH	4	EQ+LCI+1- to 5-level hierarchical library	1	0.60206
PS	94	EQ+LCI+1- to 4-level hierarchical library	0.968085	1.97313
PS	94	EQ+LCI+MS-DIAL published library	0.925532	1.97313
PS	94	EQ+LCI+1- to 5-level hierarchical library	0.968085	1.97313
SE	37	EQ+LCI+MS-DIAL published library	0.513514	1.5682
SE	37	EQ+LCI+1- to 5-level hierarchical library	0.756757	1.5682
SE	37	EQ+LCI+1- to 4-level hierarchical library	0.513514	1.5682
SHexCer	10	EQ+LCI+MS-DIAL published library	0.6	1
SHexCer	10	EQ+LCI+1- to 4-level hierarchical library	0.6	1
SHexCer	10	EQ+LCI+1- to 5-level hierarchical library	0.7	1
SL	13	EQ+LCI+MS-DIAL published library	0.0769231	1.11394
SL	13	EQ+LCI+1- to 4-level hierarchical library	0.461538	1.11394
SL	13	EQ+LCI+1- to 5-level hierarchical library	0.538462	1.11394
SM	130	EQ+LCI+MS-DIAL published library	0.953846	2.11394
SM	130	EQ+LCI+1- to 4-level hierarchical library	0.976923	2.11394
SM	130	EQ+LCI+1- to 5-level hierarchical library	0.984615	2.11394
SMGDG	2	EQ+LCI+MS-DIAL published library	0.5	0.30103
SMGDG	2	EQ+LCI+1- to 4-level hierarchical library	0.5	0.30103
SMGDG	2	EQ+LCI+1- to 5-level hierarchical library	1	0.30103
SPB	5	EQ+LCI+MS-DIAL published library	0.2	0.69897
SPB	5	EQ+LCI+1- to 4-level hierarchical library	0.2	0.69897
SPB	5	EQ+LCI+1- to 5-level hierarchical library	0.6	0.69897
SQDG	8	EQ+LCI+MS-DIAL published library	1	0.90309
SQDG	8	EQ+LCI+1- to 4-level hierarchical library	1	0.90309
SQDG	8	EQ+LCI+1- to 5-level hierarchical library	1	0.90309
ST	21	EQ+LCI+MS-DIAL published library	0.047619	1.32222
ST	21	EQ+LCI+1- to 4-level hierarchical library	0.047619	1.32222
ST	21	EQ+LCI+1- to 5-level hierarchical library	0.333333	1.32222
TG	519	EQ+LCI+MS-DIAL published library	0.631985	2.71517
TG	519	EQ+LCI+1- to 4-level hierarchical library	0.747592	2.71517
TG	519	EQ+LCI+1- to 5-level hierarchical library	0.94605	2.71517
EtherTG	87	EQ+LCI+1- to 4-level hierarchical library	0.770115	1.93952
EtherTG	87	EQ+LCI+MS-DIAL published library	0	1.93952
EtherTG	87	EQ+LCI+1- to 5-level hierarchical library	0.873563	1.93952
VAE	4	EQ+LCI+1- to 4-level hierarchical library	0	0.60206
VAE	4	EQ+LCI+MS-DIAL published library	0	0.60206
VAE	4	EQ+LCI+1- to 5-level hierarchical library	0.5	0.60206

## Sheet: Supplementary Figure 9c
subclass	Methods	ratio
EtherMGDG	LDA	0.0480466
EtherMGDG	PHS	0.843242
EtherPI	LDA	0.0712074
EtherPI	PHS	0.755418
MGDG	LDA	0.048951
MGDG	PHS	0.63037
HBMP	LDA	0.018315
HBMP	PHS	0.791209
HexCer	LDA	0.0502538
HexCer	PHS	0.701015
MMPE	LDA	0.0468085
MMPE	PHS	0.455319
DMPE	LDA	0.0557554
DMPE	PHS	0.489209
PE	LDA	0.0796416
PE	PHS	0.77551
PS	LDA	0.133065
PS	PHS	0.548387
OxPE	LDA	0.0537125
OxPE	PHS	0.590837
PC	LDA	0.134689
PC	PHS	0.56925
EtherPE	LDA	0.0837535
EtherPE	PHS	0.786275
PA	LDA	0.0461538
PA	PHS	0.45641
PEtOH	LDA	0.0806045
PEtOH	PHS	0.418136
PMeOH	LDA	0.0462963
PMeOH	PHS	0.415344
SM	LDA	0.0429494
SM	PHS	0.735199
EtherPG	LDA	0.0608407
EtherPG	PHS	0.798119
EtherPS	LDA	0.105263
EtherPS	PHS	0.571429
DLCL	LDA	0.0491803
DLCL	PHS	0.959016
EtherPC	LDA	0.150327
EtherPC	PHS	0.673203
PG	LDA	0.0951613
PG	PHS	0.621774
EtherDGDG	LDA	0.0303384
EtherDGDG	PHS	0.806301
DGGA	LDA	0.0490082
DGGA	PHS	0.568261
Cer	LDA	0.0542592
Cer	PHS	0.910643
SL+O	LDA	0.0399002
SL+O	PHS	0.475062
CerP	LDA	0.0331675
CerP	PHS	0.558872
SL	LDA	0.0482574
SL	PHS	0.58445
PI	LDA	0.199095
PI	PHS	0.547511
FA	LDA	0.213873
FA	PHS	0.537572
OxFA	LDA	0.0712644
OxFA	PHS	0.441379
DGDG	LDA	0.0815603
DGDG	PHS	0.641844
FAHFA	LDA	0.0310881
FAHFA	PHS	0.593264
LPA	LDA	0.0429043
LPA	PHS	0.174917
EtherLPE	LDA	0.192982
EtherLPE	PHS	0.684211
LPE	LDA	0.181159
LPE	PHS	0.405797
O2xFA	LDA	0.0196721
O2xFA	PHS	0.472131
EtherLPC	LDA	0.114286
EtherLPC	PHS	0.685714
LPC	LDA	0.0918114
LPC	PHS	0.776675
GPNAE	LDA	0.0406977
GPNAE	PHS	0.139535
MGMG	LDA	0.03207
MGMG	PHS	0.530612
LNAPS	LDA	0.0775789
LNAPS	PHS	1
BMP	LDA	0.0715884
BMP	PHS	0.487696
SHexCer	LDA	0.0765027
SHexCer	PHS	0.464481
EtherSMGDG	LDA	0.0717703
EtherSMGDG	PHS	0.907895
PE-Cer	LDA	0.00769231
PE-Cer	PHS	0.946795
NAE	LDA	0.0228571
NAE	PHS	0.191429
PI-Cer	LDA	0.0504451
PI-Cer	PHS	0.902077
TG	LDA	0.0374733
TG	PHS	0.951601
ST	LDA	0.0016
ST	PHS	0.8112
LNAPE	LDA	0.0470588
LNAPE	PHS	0.994771
DG	LDA	0.0486393
DG	PHS	0.682108
O3xFA	LDA	0.0444444
O3xFA	PHS	0.407407
CE	LDA	0.0821429
CE	PHS	0.265476
OxTG/TG-EST	LDA	0.0371429
OxTG/TG-EST	PHS	0.909068
SE	LDA	0.228261
SE	PHS	0.771739
NAGly	LDA	0.0232558
NAGly	PHS	1
EtherDG	LDA	0.039819
EtherDG	PHS	0.58009
ADGGA	LDA	0.0586035
ADGGA	PHS	0.832918
Hex3Cer	LDA	0.0188679
Hex3Cer	PHS	0.811321
Hex2Cer	LDA	0.0375
Hex2Cer	PHS	0.7875
SQDG	LDA	0.407407
SQDG	PHS	0.555556
GM3	LDA	0.190476
GM3	PHS	0.904762
NAGlySer	LDA	0.0521739
NAGlySer	PHS	0.991304
EtherPE(P)	LDA	0.044335
EtherPE(P)	PHS	0.534483
LDGCC	LDA	0.0172414
LDGCC	PHS	0.193103
DGCC	LDA	0.0481481
DGCC	PHS	0.566667
MG	LDA	0.0352113
MG	PHS	0.213615
DGTS	LDA	0.0330882
DGTS	PHS	0.573529
LDGTS	LDA	0.0208333
LDGTS	PHS	0.4375
CAR	LDA	0.192771
CAR	PHS	0.481928

## Sheet: Supplementary Figure 9d-e
peak.num	rt	mz	LipidIN	MS-DIAL	Entropy Search	Artical	d1	d2	d3	d4
2221	11.8834	972.732	Hex2Cer 18:1;2O/24:1 Score: 2.16
N.O.3 1030	13.2921	970.787	TG 18:1_20:4_22:6 Score: 2.21
N.O.5 701	16.2589	958.88	TG 18:1_18:2_22:0 Score: 2.11
N.O.3 1370	15.5457	956.861	TG 18:2_18:2_22:0 Score: 2.12
2852	14.3911	952.833	TG 18:1_18:2_22:3 Score: 2.86 | TG 18:0_18:2_22:4 Score: 2.11
2883	14.5052	952.833	TG 16:0_20:1_22:5 Score: 2.86 | TG 16:0_18:1_24:5 Score: 2.82 | TG 18:0_18:0_22:6 Score: 2.81 | TG 18:0_18:1_22:5 Score: 2.85 | TG 18:1_18:1_22:4 Score: 2.8 | TG 18:0_18:1_22:5 Score: 2.85 | TG 18:1_18:1_22:4 Score: 2.8
Entropy 85	13.5811	952.833			TG 16:0_16:3_26:3
2743	14.0183	950.818	TG 18:0_18:2_22:5 Score: 2.16 | TG 16:0_18:2_24:5 Score: 2.1 | TG 16:1_18:1_24:5 Score: 2.1 | TG 18:1_18:2_22:4 Score: 2.27 | TG 18:0_20:3_20:4 Score: 2.12
N.O.7 1814	14.1685	950.816	TG 18:1_18:1_22:5 Score: 2.16
N.O.7 1836	14.2983	950.816	TG 18:0_18:1_22:6 Score: 2.12
2668	13.7682	948.801	TG 18:1_18:1_22:6 Score: 2.2 | TG 18:1_20:3_20:4 Score: 2.12	TG 58:8|TG 18:1_18:1_22:6			1	1
2567	13.425	946.786	TG 16:0_20:3_22:6 Score: 2.16 | TG 18:1_18:2_22:6 Score: 2.16 | TG 16:0_20:4_22:5 Score: 2.15 | TG 18:1_20:4_20:4 Score: 2.2 | TG 18:2_20:3_20:4 Score: 2.11	TG 58:9|TG 18:1_20:4_20:4			1	1
2493	13.1479	944.77	TG 18:1_20:4_20:5 Score: 2.13 | TG 18:2_20:4_20:4 Score: 2.14 | TG 18:1_18:3_22:6 Score: 2.1	TG 58:10|TG 18:2_20:4_20:4			1	1
N.O.3 972	12.9287	942.754	TG 18:3_20:3_20:5 Score: 2.1
N.O.2 1872	14.7697	940.717	ADGGA-O 10:2_16:0_18:0 Score: 2.12 | ADGGA-O 10:2_14:0_20:0 Score: 2.12 | ADGGA-O 10:2_16:0_18:0 Score: 2.12 | ADGGA-O 10:2_14:0_20:0 Score: 2.12
N.O.3 990	13.0355	940.688	CE 40:19 Score: 2.27
3260	16.2178	932.864	TG 18:1_18:1_20:0 Score: 3.02 | TG 16:1_18:0_22:1 Score: 2.84 | TG 16:1_20:0_20:1 Score: 2.81 | TG 18:0_18:1_20:1 Score: 3.16 | TG 16:0_18:1_22:1 Score: 3.03 | TG 16:0_20:1_20:1 Score: 2.83 | TG 18:0_18:1_20:1 Score: 3.16 | TG 16:0_18:1_22:1 Score: 3.03 | TG 16:0_20:1_20:1 Score: 2.83 | TG 18:0_18:1_20:1 Score: 3.16 | TG 16:0_18:1_22:1 Score: 3.03 | TG 16:0_20:1_20:1 Score: 2.83	TG 56:2|TG 20:0_18:1_18:1
N.O.3 438	7.4541	932.533	CE 41:30 Score: 2.18
3078	15.3324	930.848	TG 18:1_18:1_20:1 Score: 3.19 | TG 16:1_18:1_22:1 Score: 3.13 | TG 16:0_20:1_20:2 Score: 2.95	TG 56:3|TG 18:1_18:1_20:1	TG 18:1_18:1_20:1		1	1	1
3109	15.4513	930.848	TG 18:0_18:1_20:2 Score: 2.96 | TG 16:1_18:0_22:2 Score: 2.87 | TG 16:1_20:0_20:2 Score: 2.83 | TG 16:1_20:1_20:1 Score: 2.81 | TG 16:0_18:2_22:1 Score: 2.5 | TG 16:0_18:1_22:2 Score: 2.17 | TG 16:0_20:1_20:2 Score: 2.95 | TG 18:1_18:2_20:0 Score: 3.03 | TG 18:0_18:2_20:1 Score: 2.86 | TG 18:1_18:2_20:0 Score: 3.03 | TG 18:0_18:2_20:1 Score: 2.86
2965	14.8095	928.833	TG 18:1_18:2_20:1 Score: 2.99 | TG 16:1_18:0_22:3 Score: 2.87 | TG 16:1_20:1_20:2 Score: 2.11 | TG 18:1_18:1_20:2 Score: 2.94 | TG 18:0_18:1_20:3 Score: 2.96 | TG 18:2_18:2_20:0 Score: 2.87 | TG 16:1_20:0_20:3 Score: 2.78 | TG 18:0_18:1_20:3 Score: 2.96 | TG 18:2_18:2_20:0 Score: 2.87 | TG 16:1_20:0_20:3 Score: 2.78 | TG 18:0_18:1_20:3 Score: 2.96 | TG 18:2_18:2_20:0 Score: 2.87 | TG 16:1_20:0_20…	TG 56:4|TG 18:1_20:1_18:2			1	1
2934	14.7046	928.833	TG 18:0_18:2_20:2 Score: 3 | TG 18:1_18:1_20:2 Score: 3		TG 18:1_18:1_20:2		1		1
N.O.6 3059	15.2468	928.831	TG 18:0_18:0_20:4 Score: 2.91
N.O.6 2995	14.9392	928.831	TG 16:0_20:1_20:3 Score: 2.82 | TG 16:0_16:0_24:4 Score: 2.73 | TG 16:0_18:1_22:3 Score: 2.45 | TG 16:0_20:1_20:3 Score: 2.82 | TG 16:0_16:0_24:4 Score: 2.73 | TG 16:0_18:1_22:3 Score: 2.45 | TG 16:0_20:1_20:3 Score: 2.82 | TG 16:0_16:0_24:4 Score: 2.73 | TG 16:0_18:1_22:3 Score: 2.45
2861	14.4242	926.816	TG 16:0_18:1_22:4 Score: 2.99 | TG 18:0_18:2_20:3 Score: 2.95 | TG 16:0_20:2_20:3 Score: 2.95 | TG 18:1_18:1_20:3 Score: 3	TG 56:5|TG 18:1_18:1_20:3	TG 18:1_18:1_20:3		1	1	1
N.O.6 2898	14.5816	926.816	TG 18:0_18:1_20:4 Score: 2.97		TG 18:0_18:1_20:4		1		1
2798	14.2088	926.816	TG 18:2_18:2_20:1 Score: 2.14 | TG 18:1_18:2_20:2 Score: 2.96 | TG 14:0_20:2_22:3 Score: 2.8 | TG 16:0_18:2_22:3 Score: 2.17 | TG 18:1_18:2_20:2 Score: 2.96 | TG 14:0_20:2_22:3 Score: 2.8 | TG 16:0_18:2_22:3 Score: 2.17 | TG 18:1_18:2_20:2 Score: 2.96 | TG 14:0_20:2_22:3 Score: 2.8 | TG 16:0_18:2_22:3 Score: 2.17
N.O.6 2898	14.5816	926.816	TG 18:0_18:1_20:4 Score: 2.97
2861	14.4242	926.816	TG 16:0_18:1_22:4 Score: 2.99 | TG 18:0_18:2_20:3 Score: 2.95 | TG 16:0_20:2_20:3 Score: 2.95 | TG 18:1_18:1_20:3 Score: 2.27
2754	14.0586	924.801	TG 18:0_18:2_20:4 Score: 3 | TG 18:0_18:1_20:5 Score: 2.87
2691	13.846	924.801	TG 18:1_18:3_20:2 Score: 2.89 | TG 16:1_20:2_20:3 Score: 3 | TG 18:2_18:2_20:2 Score: 2.88 | TG 16:1_18:0_22:5 Score: 2.79 | TG 18:1_18:2_20:3 Score: 2.66 | TG 18:2_18:2_20:2 Score: 2.88 | TG 16:1_18:0_22:5 Score: 2.79 | TG 18:1_18:2_20:3 Score: 2.66 | TG 18:2_18:2_20:2 Score: 2.88 | TG 16:1_18:0_22:5 Score: 2.79 | TG 18:1_18:2_20:3 Score: 2.66		TG 18:1_18:2_20:3		1		1
2723	13.9504	924.801	TG 16:0_18:1_22:5 Score: 2.99 | TG 18:1_18:1_20:4 Score: 2.9 | TG 16:0_20:3_20:3 Score: 2.84 | TG 18:2_18:2_20:2 Score: 2.88 | TG 16:1_18:0_22:5 Score: 2.79 | TG 18:1_18:2_20:3 Score: 2.66 | TG 18:2_18:2_20:2 Score: 2.88 | TG 16:1_18:0_22:5 Score: 2.79 | TG 18:1_18:2_20:3 Score: 2.66 | TG 18:2_18:2_20:2 Score: 2.88 | TG 16:1_18:0_22:5 Score: 2.79 | TG 18:1_18:2_20:3 Score: 2.66	TG 56:6|TG 16:0_18:1_22:5			1	1
2619	13.6073	922.786	TG 18:1_18:2_20:4 Score: 2.35 | TG 16:1_18:1_22:5 Score: 2.16 | TG 18:1_18:1_20:5 Score: 2.12 | TG 16:0_20:3_20:4 Score: 2.11	TG 56:7|TG 18:1_18:2_20:4	TG 18:1_18:2_20:4		1	1	1
2649	13.7122	922.786	TG 16:0_18:2_22:5 Score: 2.17 | TG 16:0_20:3_20:4 Score: 2.11
2682	13.8178	922.786	TG 16:0_18:1_22:6 Score: 2.3
2515	13.2414	920.77	TG 18:2_18:2_20:4 Score: 2.29 | TG 16:1_20:3_20:4 Score: 2.21 | TG 16:1_18:2_22:5 Score: 2.17 | TG 18:2_18:3_20:3 Score: 2.15	TG 56:8|TG 18:2_18:2_20:4			1	1
2515	13.2414	920.77	TG 18:2_18:2_20:4 Score: 2.29 | TG 16:1_20:3_20:4 Score: 2.21 | TG 16:1_18:2_22:5 Score: 2.17 | TG 18:2_18:3_20:3 Score: 2.15	TG 56:8|TG 16:0_20:4_20:4
2542	13.3455	920.77	TG 18:1_18:3_20:4 Score: 2.18
2574	13.4517	920.77	TG 16:0_18:2_22:6 Score: 2.2
2466	13.0286	918.755	TG 18:2_18:3_20:4 Score: 2.15 | TG 18:1_18:3_20:5 Score: 2.14 | TG 18:2_18:2_20:5 Score: 2.2	TG 56:9|TG 18:2_18:2_20:5			1	1
N.O.2 1925	15.073	916.832	TG 16:0_18:1_21:2 Score: 2.14 | TG 18:0_18:2_19:1 Score: 2.11 | TG 16:0_18:1_21:2 Score: 2.14 | TG 18:0_18:2_19:1 Score: 2.11 | TG 18:1_18:1_19:1 Score: 2.34	TG 55:3|TG 18:1_18:1_19:1
N.O.8 1265	14.4607	914.816	TG 18:1_18:2_19:1 Score: 2.21 | TG 18:1_18:1_19:2 Score: 2.11 | TG 18:1_18:2_19:1 Score: 2.21 | TG 18:1_18:1_19:2 Score: 2.11	TG 55:4|TG 18:1_19:1_18:2			1	1
N.O.8 1288	14.6027	914.816	TG 17:0_18:1_20:3 Score: 2.12
N.O.2 1787	14.281	912.802	TG 17:1_18:0_20:4 Score: 2.13 | TG 17:0_18:1_20:4 Score: 2.12 | TG 16:0_19:1_20:4 Score: 2.11 | TG 17:1_18:0_20:4 Score: 2.13 | TG 17:0_18:1_20:4 Score: 2.12 | TG 16:0_19:1_20:4 Score: 2.11 | TG 17:1_18:0_20:4 Score: 2.13 | TG 17:0_18:1_20:4 Score: 2.12 | TG 16:0_19:1_20:4 Score: 2.11
N.O.3 1113	13.7751	910.784	TG 17:0_18:2_20:4 Score: 2.21
N.O.2 2303	17.3275	908.863	TG 14:0_18:0_22:0 Score: 2.92 | TG 18:0_18:0_18:0 Score: 2.88 | TG 14:0_20:0_20:0 Score: 2.8 | TG 14:0_16:0_24:0 Score: 2.79 | TG 16:0_16:0_22:0 Score: 2.77 | TG 16:0_18:0_20:0 Score: 2.6 | TG 14:0_18:0_22:0 Score: 2.92 | TG 18:0_18:0_18:0 Score: 2.88 | TG 14:0_20:0_20:0 Score: 2.8 | TG 14:0_16:0_24:0 Score: 2.79 | TG 16:0_16:0_22:0 Score: 2.77 | TG 16:0_18:0_20:0 Score: 2.6 | TG 14:0_18:0_22:0 S…	TG 54:0|TG 18:0_18:0_18:0			1	1
3255	16.1941	906.847	TG 18:0_18:0_18:1 Score: 3.34 | TG 16:1_18:0_20:0 Score: 2.1 | TG 16:0_18:0_20:1 Score: 3.27 | TG 16:0_18:1_20:0 Score: 3.05 | TG 16:0_18:0_20:1 Score: 3.27 | TG 16:0_18:1_20:0 Score: 3.05	TG 54:1|TG 18:0_18:0_18:1	TG 18:0_18:0_18:1		1	1	1
3126	15.5147	904.832	TG 18:0_18:0_18:2 Score: 3.03 | TG 16:0_18:2_20:0 Score: 2.87 | TG 18:0_18:1_18:1 Score: 3.43	TG 54:2|TG 18:0_18:1_18:1	TG 18:0_18:1_18:1		1	1	1
3072	15.3034	904.832	TG 16:0_18:1_20:1 Score: 3.28 | TG 16:1_18:0_20:1 Score: 3.02		TG 16:0_18:1_20:1		1		1
3126	15.5147	904.832	TG 18:0_18:0_18:2 Score: 3.03 | TG 16:0_18:2_20:0 Score: 2.87 | TG 18:0_18:1_18:1 Score: 3.43
3072	15.3034	904.832	TG 16:0_18:1_20:1 Score: 3.28 | TG 16:1_18:0_20:1 Score: 3.02
2970	14.832	902.817	TG 18:0_18:1_18:2 Score: 3.33 | TG 16:0_18:2_20:1 Score: 2.14 | TG 18:1_18:1_18:1 Score: 3.47		TG 18:1_18:1_18:1	TG(18:1/18:1/18:1)	1		1	1
2970	14.832	902.817	TG 18:0_18:1_18:2 Score: 3.33 | TG 16:0_18:2_20:1 Score: 2.14 | TG 18:1_18:1_18:1 Score: 3.47		TG 18:0_18:1_18:2	TG(18:0_18:1_18:2)	1		1	1
2970	14.832	902.817	TG 18:0_18:1_18:2 Score: 3.33 | TG 16:0_18:2_20:1 Score: 2.14 | TG 18:1_18:1_18:1 Score: 3.47	TG 54:3|TG 18:1_18:1_18:1			1	1
2970	14.832	902.817	TG 18:0_18:1_18:2 Score: 3.33 | TG 16:0_18:2_20:1 Score: 2.14 | TG 18:1_18:1_18:1 Score: 3.47
3024	15.0495	902.817	TG 16:0_18:0_20:3 Score: 2.92 | TG 16:0_18:1_20:2 Score: 2.48
2810	14.244	900.802	TG 18:1_18:1_18:2 Score: 3.46 | TG 18:0_18:2_18:2 Score: 3.03	TG 54:4|TG 18:1_18:1_18:2			1	1
2810	14.244	900.802	TG 18:1_18:1_18:2 Score: 3.46 | TG 18:0_18:2_18:2 Score: 3.03				1	1
2900	14.5686	900.802	TG 16:0_18:0_20:4 Score: 2.34
2810	14.244	900.802	TG 18:1_18:1_18:2 Score: 3.46 | TG 18:0_18:2_18:2 Score: 3.03
2840	14.3476	900.802	TG 16:0_18:1_20:3 Score: 3.02 | TG 18:0_18:1_18:3 Score: 3 | TG 16:0_18:2_20:2 Score: 2.89
2900	14.5686	900.802	TG 16:0_18:0_20:4 Score: 2.34
N.O.6 2868	14.4637	900.801	TG 16:0_16:0_22:4 Score: 2.76
2687	13.8293	898.786	TG 18:1_18:1_18:3 Score: 2.97 | TG 18:1_18:2_18:2 Score: 3.41 | TG 16:0_18:2_20:3 Score: 2.23	TG 54:5|TG 18:1_18:2_18:2	TG 18:1_18:2_18:2		1	1
2753	14.0527	898.786	TG 16:0_18:1_20:4 Score: 2.28	TG 54:5|TG 16:0_18:1_20:4			1	1
2687	13.8293	898.786	TG 18:1_18:1_18:3 Score: 2.97 | TG 18:1_18:2_18:2 Score: 3.41 | TG 16:0_18:2_20:3 Score: 2.23
2753	14.0527	898.786	TG 16:0_18:1_20:4 Score: 2.28
N.O.6 2713	13.9465	898.784	TG 18:0_18:2_18:3 Score: 2.82 | TG 16:0_16:0_22:5 Score: 2.74 | TG 18:0_18:2_18:3 Score: 2.82 | TG 16:0_16:0_22:5 Score: 2.74
2616	13.5988	896.769	TG 16:0_18:2_20:4 Score: 3.17 | TG 18:2_18:2_18:2 Score: 2.81	TG 54:6|TG 18:2_18:2_18:2	TG 18:2_18:2_18:2		1	1	1
2616	13.5988	896.769	TG 16:0_18:2_20:4 Score: 3.17 | TG 18:2_18:2_18:2 Score: 2.81	TG 54:6|TG 16:0_18:2_20:4			1	1
2683	13.82	896.769	TG 16:0_16:0_22:6 Score: 2.15	TG 54:6|TG 16:0_16:0_22:6			1	1
2586	13.4894	896.769	TG 18:1_18:2_18:3 Score: 3.11 | TG 18:1_18:1_18:4 Score: 2.85 | TG 16:1_18:3_20:2 Score: 2.45		TG 18:1_18:2_18:3		1		1
2586	13.4894	896.769	TG 18:1_18:2_18:3 Score: 3.11 | TG 18:1_18:1_18:4 Score: 2.85 | TG 16:1_18:3_20:2 Score: 2.45
2646	13.7029	896.769	TG 16:1_18:1_20:4 Score: 2.14 | TG 16:0_18:1_20:5 Score: 2.14 | TG 16:0_16:1_22:5 Score: 2.13 | TG 14:0_18:1_22:5 Score: 2.11
2616	13.5988	896.769	TG 16:0_18:2_20:4 Score: 3.17 | TG 18:2_18:2_18:2 Score: 2.81
2683	13.82	896.769	TG 16:0_16:0_22:6 Score: 2.15
2483	13.1052	894.754	TG 18:2_18:2_18:3 Score: 2.36 | TG 18:1_18:3_18:3 Score: 2.16	TG 54:7|TG 18:2_18:2_18:3	TG 18:2_18:2_18:3		1	1	1
2510	13.218	894.754	TG 16:1_18:2_20:4 Score: 2.2 | TG 18:1_18:2_18:4 Score: 2.19
2537	13.3265	894.754	TG 16:0_18:2_20:5 Score: 2.17 | TG 16:0_18:3_20:4 Score: 2.11
3190	15.8377	892.834	TG 17:1_18:0_18:0 Score: 2.89 | TG 17:0_17:1_19:0 Score: 2.85 | TG 17:0_18:0_18:1 Score: 3.14 | TG 16:0_18:1_19:0 Score: 2.96 | TG 16:1_18:0_19:0 Score: 2.2 | TG 17:0_18:0_18:1 Score: 3.14 | TG 16:0_18:1_19:0 Score: 2.96 | TG 16:1_18:0_19:0 Score: 2.2 | TG 17:0_18:0_18:1 Score: 3.14 | TG 16:0_18:1_19:0 Score: 2.96 | TG 16:1_18:0_19:0 Score: 2.2	TG 53:1|TG 17:0_18:0_18:1	TG 17:0_18:0_18:1
2461	13.0044	892.74	TG 16:1_18:3_20:4 Score: 2.15 | TG 16:1_18:2_20:5 Score: 2.11
2988	14.8965	890.817	TG 17:0_18:1_18:1 Score: 3.38	TG 53:2|TG 17:0_18:1_18:1	TG 17:0_18:1_18:1		1	1	1
3038	15.1122	890.817	TG 16:0_18:1_19:1 Score: 3.11 | TG 17:1_17:1_19:0 Score: 2.81 | TG 16:0_18:2_19:0 Score: 2.11 | TG 17:1_18:0_18:1 Score: 3.04 | TG 17:0_18:0_18:2 Score: 2.87 | TG 16:0_17:0_20:2 Score: 2.84 | TG 17:1_18:0_18:1 Score: 3.04 | TG 17:0_18:0_18:2 Score: 2.87 | TG 16:0_17:0_20:2 Score: 2.84 | TG 17:1_18:0_18:1 Score: 3.04 | TG 17:0_18:0_18:2 Score: 2.87 | TG 16:0_17:0_20:2 Score: 2.84	TG 53:2|TG 16:0_18:1_19:1	TG 16:0_18:1_19:1		1	1	1
2988	14.8965	890.817	TG 17:0_18:1_18:1 Score: 3.38
3038	15.1122	890.817	TG 16:0_18:1_19:1 Score: 3.11 | TG 17:1_17:1_19:0 Score: 2.81 | TG 16:0_18:2_19:0 Score: 2.11 | TG 17:1_18:0_18:1 Score: 3.04 | TG 17:0_18:0_18:2 Score: 2.87 | TG 16:0_17:0_20:2 Score: 2.84 | TG 17:1_18:0_18:1 Score: 3.04 | TG 17:0_18:0_18:2 Score: 2.87 | TG 16:0_17:0_20:2 Score: 2.84 | TG 17:1_18:0_18:1 Score: 3.04 | TG 17:0_18:0_18:2 Score: 2.87 | TG 16:0_17:0_20:2 Score: 2.84
N.O.6 3009	14.9985	890.816	TG 17:0_17:1_19:1 Score: 3
N.O.4 706	13.1109	890.673	CE 36:16 Score: 2.4
2845	14.3664	888.801	TG 17:0_18:1_18:2 Score: 3.3 | TG 17:1_18:1_18:1 Score: 2.98	TG 53:3|TG 17:0_18:1_18:2	TG 17:0_18:1_18:2		1	1
2903	14.5831	888.801	TG 17:0_17:1_19:2 Score: 2.9 | TG 17:1_18:0_18:2 Score: 2.89 | TG 15:0_18:0_20:3 Score: 2.79 | TG 16:0_17:0_20:3 Score: 2.78 | TG 15:0_19:1_19:2 Score: 2.77 | TG 15:0_18:0_20:3 Score: 2.79 | TG 16:0_17:0_20:3 Score: 2.78 | TG 15:0_19:1_19:2 Score: 2.77 | TG 15:0_18:0_20:3 Score: 2.79 | TG 16:0_17:0_20:3 Score: 2.78 | TG 15:0_19:1_19:2 Score: 2.77
2874	14.472	888.801	TG 16:0_18:1_19:2 Score: 3 | TG 17:1_17:1_19:1 Score: 2.84 | TG 16:0_18:2_19:1 Score: 2.28
2751	14.0496	886.786	TG 17:0_18:1_18:3 Score: 2.95 | TG 16:0_18:2_19:2 Score: 2.92 | TG 16:0_18:1_19:3 Score: 2.91 | TG 16:0_18:3_19:1 Score: 2.84 | TG 17:1_17:1_19:2 Score: 2.12 | TG 17:1_18:1_18:2 Score: 3.18 | TG 17:1_17:2_19:1 Score: 2.89 | TG 17:2_18:1_18:1 Score: 2.22 | TG 17:1_18:1_18:2 Score: 3.18 | TG 17:1_17:2_19:1 Score: 2.89 | TG 17:2_18:1_18:1 Score: 2.22 | TG 17:1_18:1_18:2 Score: 3.18 | TG 17:1_17:2_19…	TG 53:4|TG 17:1_18:1_18:2	TG 17:1_18:1_18:2		1	1	1
Entropy 91	13.4217	885.766			SL 26:0;O/26:2;O
N.O.2 1664	13.5991	884.77	TG 17:1_18:1_18:3 Score: 2.14 | TG 17:1_18:2_18:2 Score: 2.12 | TG 17:1_18:1_18:3 Score: 2.14 | TG 17:1_18:2_18:2 Score: 2.12	TG 53:5|TG 17:1_17:1_19:3
N.O.2 1701	13.8032	884.77	TG 16:0_17:1_20:4 Score: 2.24
Entropy 76	14.7546	881.758			TG 16:0_16:0_20:2
3287	16.3526	880.832	TG 16:0_18:0_18:0 Score: 3.14 | TG 16:0_16:0_20:0 Score: 2.89 | TG 12:0_20:0_20:0 Score: 2.8	TG 52:0|TG 16:0_18:0_18:0	TG 16:0_18:0_18:0
3110	15.452	878.817	TG 16:1_18:0_18:0 Score: 2.95 | TG 17:0_17:0_18:1 Score: 2.26		TG 16:0_18:0_18:1		1		1
3083	15.35	878.817	TG 16:0_18:0_18:1 Score: 3.39 | TG 16:0_16:0_20:1 Score: 2.21
Artical 20	12.17	878.7				PC(P-24:0_20:4)
Artical 93	12.17	878.7				PC(O-24:1_20:4)
2933	14.6962	876.803	TG 16:0_18:1_18:1 Score: 3.57		TG 16:0_18:1_18:1		1		1
2993	14.9107	876.803	TG 16:1_18:0_18:1 Score: 3.24
3019	15.0265	876.803	TG 16:0_18:0_18:2 Score: 3.15
Entropy 84	11.9524	876.684				PC(P-24:1_20:4)
Entropy 84	11.9524	876.684				PC(O-24:2_20:4)
N.O.6 2794	14.2177	874.787	TG 16:0_18:1_18:2 Score: 3.42	TG 52:3|TG 16:0_18:1_18:2	TG 16:0_18:1_18:2	TG(16:0_18:1_18:2)	1	1	1	1
2765	14.0956	874.787	TG 16:1_18:1_18:1 Score: 3.27 | TG 17:1_17:1_18:1 Score: 2.98		TG 16:1_18:1_18:1		1		1
2765	14.0956	874.787	TG 16:1_18:1_18:1 Score: 3.27 | TG 17:1_17:1_18:1 Score: 2.98
N.O.6 2794	14.2177	874.787	TG 16:0_18:1_18:2 Score: 3.42
2889	14.53	874.787	TG 16:0_18:0_18:3 Score: 2.92 | TG 16:1_18:0_18:2 Score: 2.87
N.O.6 2829	14.3274	874.787	TG 16:0_16:0_20:3 Score: 2.89
2675	13.7927	872.772	TG 16:0_18:2_18:2 Score: 3.25 | TG 16:1_18:1_18:2 Score: 3.17 | TG 16:1_16:1_20:2 Score: 2.16 | TG 16:1_18:1_18:2 Score: 3.17 | TG 16:1_16:1_20:2 Score: 2.16 | TG 16:0_18:1_18:3 Score: 2.96	TG 52:4|TG 16:0_18:2_18:2	TG 16:0_18:2_18:2	TG(16:0_18:2_18:2)	1	1	1	1
2741	14.0089	872.772	TG 16:0_16:0_20:4 Score: 3.15 | TG 14:0_18:1_20:3 Score: 2.79	TG 52:4|TG 16:0_16:0_20:4			1	1
2675	13.7927	872.772	TG 16:0_18:2_18:2 Score: 3.25 | TG 16:1_18:1_18:2 Score: 3.17 | TG 16:1_16:1_20:2 Score: 2.16 | TG 16:1_18:1_18:2 Score: 3.17 | TG 16:1_16:1_20:2 Score: 2.16 | TG 16:0_18:1_18:3 Score: 2.96		TG 16:0_18:1_18:3		1		1
2675	13.7927	872.772	TG 16:0_18:2_18:2 Score: 3.25 | TG 16:1_18:1_18:2 Score: 3.17 | TG 16:1_16:1_20:2 Score: 2.16 | TG 16:1_18:1_18:2 Score: 3.17 | TG 16:1_16:1_20:2 Score: 2.16 | TG 16:0_18:1_18:3 Score: 2.96		TG 16:1_18:1_18:2		1		1
2675	13.7927	872.772	TG 16:0_18:2_18:2 Score: 3.25 | TG 16:1_18:1_18:2 Score: 3.17 | TG 16:1_16:1_20:2 Score: 2.16 | TG 16:1_18:1_18:2 Score: 3.17 | TG 16:1_16:1_20:2 Score: 2.16 | TG 16:0_18:1_18:3 Score: 2.96
2709	13.9037	872.772	TG 16:0_16:1_20:3 Score: 2.95 | TG 16:0_18:1_18:3 Score: 2.96 | TG 14:0_18:1_20:3 Score: 2.79
2741	14.0089	872.772	TG 16:0_16:0_20:4 Score: 3.15 | TG 14:0_18:1_20:3 Score: 2.79
2577	13.4596	870.755	TG 16:0_18:2_18:3 Score: 3.08 | TG 16:0_18:1_18:4 Score: 2.91	TG 52:5|TG 16:0_18:2_18:3			1	1
2544	13.3531	870.755	TG 16:1_18:1_18:3 Score: 2.96 | TG 16:1_18:2_18:2 Score: 3.22		TG 16:1_18:2_18:2		1		1
2607	13.5706	870.755	TG 14:0_18:1_20:4 Score: 2.2 | TG 16:0_16:1_20:4 Score: 2.91
2504	13.1903	868.74	TG 16:0_18:2_18:4 Score: 2.91 | TG 16:0_16:2_20:4 Score: 2.86 | TG 16:2_18:1_18:3 Score: 2.82 | TG 16:1_18:1_18:4 Score: 2.82 | TG 16:1_16:1_20:4 Score: 2.81 | TG 16:0_18:3_18:3 Score: 2.47 | TG 16:0_16:2_20:4 Score: 2.86 | TG 16:2_18:1_18:3 Score: 2.82 | TG 16:1_18:1_18:4 Score: 2.82 | TG 16:1_16:1_20:4 Score: 2.81 | TG 16:0_18:3_18:3 Score: 2.47 | TG 16:0_16:2_20:4 Score: 2.86 | TG 16:2_18:1_18…	TG 52:6|TG 16:0_18:3_18:3			1	1
2479	13.0885	868.74	TG 16:1_18:2_18:3 Score: 3.11 | TG 16:2_18:2_18:2 Score: 2.92		TG 16:1_18:2_18:3		1		1
3196	15.8678	866.816	TG 16:0_17:0_18:0 Score: 3.19 | TG 15:0_16:0_20:0 Score: 2.98 | TG 15:0_18:0_18:0 Score: 2.96 | TG 17:0_17:0_17:0 Score: 2.81 | TG 15:0_15:0_21:0 Score: 2.79 | TG 15:0_17:0_19:0 Score: 2.86 | TG 13:0_19:0_19:0 Score: 2.82 | TG 16:0_16:0_19:0 Score: 2.21 | TG 13:0_18:0_20:0 Score: 2.14 | TG 15:0_17:0_19:0 Score: 2.86 | TG 13:0_19:0_19:0 Score: 2.82 | TG 16:0_16:0_19:0 Score: 2.21 | TG 13:0_18:0_20…	TG 51:0|TG 16:0_17:0_18:0	TG 16:0_17:0_18:0
2992	14.9099	864.801	TG 16:0_17:0_18:1 Score: 3.37
3021	15.0356	864.801	TG 15:0_18:0_18:1 Score: 3.03 | TG 17:0_17:0_17:1 Score: 2.99 | TG 16:0_17:1_18:0 Score: 2.98 | TG 15:0_17:0_19:1 Score: 2.3 | TG 16:0_16:0_19:1 Score: 2.19
N.O.7 1677	13.3963	863.69	CoQ 10 Score: 2.38	CoQ 10			1	1
Entropy 4	7.60382	863.563			SHexCer 26:3;2O/12:1;O
N.O.4 989	15.9052	862.823	TG-O 16:0_18:1_18:1 Score: 2.27
2873	14.4655	862.786	TG 16:1_17:0_18:1 Score: 3.03 | TG 15:0_16:0_20:2 Score: 2.62 | TG 15:0_17:1_19:1 Score: 2.14 | TG 15:0_18:1_18:1 Score: 3.04 | TG 16:0_17:1_18:1 Score: 2.79 | TG 15:0_18:1_18:1 Score: 3.04 | TG 16:0_17:1_18:1 Score: 2.79	TG 51:2|TG 16:0_17:1_18:1	TG 16:0_17:1_18:1		1	1	1
2844	14.3642	862.786	TG 16:0_17:0_18:2 Score: 3.1 | TG 17:0_17:1_17:1 Score: 3.01 | TG 15:0_18:0_18:2 Score: 2.89 | TG 16:1_17:1_18:0 Score: 2.87 | TG 15:0_17:1_19:1 Score: 2.14
2904	14.5911	862.786	TG 16:0_16:1_19:1 Score: 2.89 | TG 15:1_17:0_19:1 Score: 2.81 | TG 16:0_16:0_19:2 Score: 2.81 | TG 15:0_17:0_19:2 Score: 2.1
1152	6.9569	862.626	Hex2Cer 18:1;2O/16:0 Score: 2.41		Hex2Cer 18:1;2O/16:0		1		1
N.O.3 1321	15.1331	860.801	TG-O 16:0_18:1_18:2 Score: 2.2
2711	13.9078	860.769	TG 16:1_17:1_18:1 Score: 2.98 | TG 16:0_17:1_18:2 Score: 2.97 | TG 17:1_17:1_17:1 Score: 2.85 | TG 15:1_15:1_21:1 Score: 2.75 | TG 15:1_18:1_18:1 Score: 2.87
2742	14.0157	860.769	TG 15:0_18:1_18:2 Score: 3.12 | TG 16:0_17:2_18:1 Score: 2.9 | TG 17:0_17:1_17:2 Score: 2.84 | TG 16:1_17:0_18:2 Score: 2.51 | TG 17:0_17:1_17:2 Score: 2.84 | TG 16:1_17:0_18:2 Score: 2.51
2602	13.5518	858.754	TG 16:1_17:1_18:2 Score: 3.15 | TG 15:0_18:1_18:3 Score: 2.94 | TG 17:1_17:1_17:2 Score: 2.8 | TG 16:1_17:2_18:1 Score: 2.11 | TG 15:0_18:2_18:2 Score: 2.98	TG 51:4|TG 15:0_18:2_18:2	TG 15:0_18:2_18:2
N.O.3 1026	13.2651	856.736	TG 15:0_18:2_18:3 Score: 2.19
3092	15.3883	852.801	TG 16:0_16:0_18:0 Score: 3.51	TG 50:0|TG 16:0_16:0_18:0	TG 16:0_16:0_18:0
Artical 46	12.17	852.684				PC(O-22:0_20:4)
2907	14.6045	850.786	TG 16:0_16:0_18:1 Score: 3.39 | TG 15:0_17:0_18:1 Score: 3.02 | TG 15:0_16:0_19:1 Score: 2.94 | TG 15:0_17:0_18:1 Score: 3.02 | TG 15:0_16:0_19:1 Score: 2.94	TG 50:1|TG 16:0_16:0_18:1	TG 16:0_16:0_18:1	TG(16:0_18:0_18:1)	1	1	1	1
N.O.2 1754	14.0962	850.78	TG 16:0_16:1_18:0 Score: 2.88 | TG 14:0_18:0_18:1 Score: 2.86 | TG 16:0_16:1_18:0 Score: 2.88 | TG 14:0_18:0_18:1 Score: 2.86
Entropy 52	11.9118	850.669				PC(P-22:0_20:4)
Entropy 52	11.9118	850.669				PC(O-22:1_20:4)
N.O.5 366	11.6185	850.643	CE 33:15 Score: 2.29
2792	14.1867	848.771	TG 16:0_16:1_18:1 Score: 3.47 | TG 14:0_18:1_18:1 Score: 3.02	TG 50:2|TG 16:0_16:1_18:1	TG 16:0_16:1_18:1		1	1	1
2825	14.2997	848.771	TG 16:0_16:0_18:2 Score: 3.35		TG 16:0_16:0_18:2		1		1
2762	14.0844	848.771	TG 16:0_17:1_17:1 Score: 2.17
2864	14.4349	848.771	TG 16:0_16:2_18:0 Score: 2.94 | TG 14:0_18:0_18:2 Score: 2.88 | TG 16:1_16:1_18:0 Score: 2.78
2792	14.1867	848.771	TG 16:0_16:1_18:1 Score: 3.47 | TG 14:0_18:1_18:1 Score: 3.02
2825	14.2997	848.771	TG 16:0_16:0_18:2 Score: 3.35
Artical 18	11.87	848.653				PC(P-22:1_20:4)
Artical 32	11.87	848.653				PC(O-22:2_20:4)
Entropy 108	13.6671	847.758			SL 26:0;O/23:0;O
2667	13.766	846.755	TG 14:0_18:1_18:2 Score: 3.11 | TG 16:0_16:2_18:1 Score: 2.88	TG 50:3|TG 14:0_18:1_18:2			1	1
2633	13.658	846.755	TG 16:0_16:1_18:2 Score: 3.15 | TG 16:1_16:1_18:1 Score: 2.88		TG 16:0_16:1_18:2		1		1
2633	13.658	846.755	TG 16:0_16:1_18:2 Score: 3.15 | TG 16:1_16:1_18:1 Score: 2.88		TG 16:1_16:1_18:1		1		1
2701	13.8744	846.755	TG 16:0_16:0_18:3 Score: 3.08 | TG 14:0_18:0_18:3 Score: 2.23		TG 16:0_16:0_18:3		1		1
2633	13.658	846.755	TG 16:0_16:1_18:2 Score: 3.15 | TG 16:1_16:1_18:1 Score: 2.88
2701	13.8744	846.755	TG 16:0_16:0_18:3 Score: 3.08 | TG 14:0_18:0_18:3 Score: 2.23
2667	13.766	846.755	TG 14:0_18:1_18:2 Score: 3.11 | TG 16:0_16:2_18:1 Score: 2.88
Entropy 90	9.82625	845.658			SM 9:0;2O/36:7
2534	13.3163	844.74	TG 16:1_16:1_18:2 Score: 3.34 | TG 14:1_18:1_18:2 Score: 2.95	TG 50:4|TG 16:1_16:1_18:2	TG 16:1_16:1_18:2		1	1	1
2569	13.432	844.74	TG 16:0_16:1_18:3 Score: 3.03 | TG 14:0_18:2_18:2 Score: 2.91 | TG 16:0_16:2_18:2 Score: 2.58 | TG 16:1_16:2_18:1 Score: 2.16 | TG 14:0_18:1_18:3 Score: 2.9	TG 50:4|TG 14:0_18:2_18:2			1	1
2601	13.5495	844.74	TG 16:0_16:0_18:4 Score: 2.18 | TG 16:0_16:3_18:1 Score: 2.17 | TG 14:0_16:0_20:4 Score: 2.81 | TG 16:1_16:3_18:0 Score: 2.78 | TG 14:0_16:0_20:4 Score: 2.81 | TG 16:1_16:3_18:0 Score: 2.78	TG 50:4|TG 14:0_16:0_20:4			1	1
2569	13.432	844.74	TG 16:0_16:1_18:3 Score: 3.03 | TG 14:0_18:2_18:2 Score: 2.91 | TG 16:0_16:2_18:2 Score: 2.58 | TG 16:1_16:2_18:1 Score: 2.16 | TG 14:0_18:1_18:3 Score: 2.9		TG 16:0_16:1_18:3		1		1
2534	13.3163	844.74	TG 16:1_16:1_18:2 Score: 3.34 | TG 14:1_18:1_18:2 Score: 2.95
2569	13.432	844.74	TG 16:0_16:1_18:3 Score: 3.03 | TG 14:0_18:2_18:2 Score: 2.91 | TG 16:0_16:2_18:2 Score: 2.58 | TG 16:1_16:2_18:1 Score: 2.16 | TG 14:0_18:1_18:3 Score: 2.9
2601	13.5495	844.74	TG 16:0_16:0_18:4 Score: 2.18 | TG 16:0_16:3_18:1 Score: 2.17 | TG 14:0_16:0_20:4 Score: 2.81 | TG 16:1_16:3_18:0 Score: 2.78 | TG 14:0_16:0_20:4 Score: 2.81 | TG 16:1_16:3_18:0 Score: 2.78
Artical 24	12.54	843.731				SM(d18:1/26:0)
Entropy 19	8.24487	843.642			SM 9:0;2O/36:8
2472	13.0564	842.722	TG 14:0_18:2_18:3 Score: 3.05 | TG 16:1_16:1_18:3 Score: 2.92 | TG 14:1_16:1_20:3 Score: 2.88 | TG 12:0_18:2_20:3 Score: 2.21 | TG 14:1_18:2_18:2 Score: 2.86 | TG 16:1_16:2_18:2 Score: 2.86 | TG 14:1_18:2_18:2 Score: 2.86 | TG 16:1_16:2_18:2 Score: 2.86	TG 50:5|TG 14:1_18:2_18:2			1	1
2498	13.1646	842.722	TG 16:0_16:1_18:4 Score: 2.89 | TG 16:0_16:2_18:3 Score: 2.88 | TG 14:0_16:1_20:4 Score: 2.5 | TG 14:0_18:1_18:4 Score: 2.19 | TG 14:1_18:1_18:3 Score: 2.15 | TG 12:0_18:1_20:4 Score: 2.12
Artical 55	12.05	842.663				PC(20:0_20:2)
Artical 23	12.24	841.716				SM(d18:1/26:1)
N.O.2 1542	12.917	840.708	TG 14:1_16:1_20:4 Score: 2.12 | TG 14:0_16:1_20:5 Score: 2.11 | TG 14:1_16:0_20:5 Score: 2.1 | TG 14:1_16:1_20:4 Score: 2.12 | TG 14:0_16:1_20:5 Score: 2.11 | TG 14:1_16:0_20:5 Score: 2.1 | TG 14:1_16:1_20:4 Score: 2.12 | TG 14:0_16:1_20:5 Score: 2.11 | TG 14:1_16:0_20:5 Score: 2.1
3029	15.0699	838.785	TG 15:0_16:0_18:0 Score: 3.41 | TG 16:0_16:0_17:0 Score: 3.36 | TG 15:0_17:0_17:0 Score: 2.97	TG 49:0|TG 16:0_16:0_17:0	TG 16:0_16:0_17:0		1	1	1
3029	15.0699	838.785	TG 15:0_16:0_18:0 Score: 3.41 | TG 16:0_16:0_17:0 Score: 3.36 | TG 15:0_17:0_17:0 Score: 2.97		TG 15:0_16:0_18:0		1		1
3005	14.9639	838.785	TG 15:0_15:0_19:0 Score: 2.84
Artical 72	11.49	838.632				PC(18:0/22:4)
2868	14.4527	836.77	TG 15:0_16:0_18:1 Score: 3.34 | TG 14:0_17:1_18:0 Score: 2.81 | TG 15:0_16:1_18:0 Score: 2.19 | TG 16:0_16:0_17:1 Score: 2.99 | TG 15:0_17:0_17:1 Score: 2.86 | TG 16:0_16:0_17:1 Score: 2.99 | TG 15:0_17:0_17:1 Score: 2.86	TG 49:1|TG 15:0_16:0_18:1	TG 15:0_16:0_18:1		1	1	1
2838	14.3448	836.77	TG 14:0_17:0_18:1 Score: 3.18 | TG 16:0_16:1_17:0 Score: 3.05 | TG 16:0_16:0_17:1 Score: 2.99 | TG 15:0_17:0_17:1 Score: 2.86 | TG 16:0_16:0_17:1 Score: 2.99 | TG 15:0_17:0_17:1 Score: 2.86
N.O.6 1810	9.9527	836.615	PC 20:1_20:4 Score: 2.18	PC 40:5|PC 18:0_22:5		PC(18:0/22:5)		1		1
N.O.6 1810	9.9527	836.615	PC 20:1_20:4 Score: 2.18
1749	9.6304	836.615	PC 17:4_23:1 Score: 2.14
N.O.6 1810	9.9527	836.615	PC 20:1_20:4 Score: 2.18		PC 24:1_16:4
N.O.6 1810	9.9527	836.615	PC 20:1_20:4 Score: 2.18		PC 20:2_20:3
N.O.4 926	15.1612	834.792	TG-O 16:0_16:0_18:2 Score: 2.14
2707	13.897	834.755	TG 16:0_16:1_17:1 Score: 3.04 | TG 15:0_17:1_17:1 Score: 2.93 | TG 13:0_18:1_18:1 Score: 2.85 | TG 14:0_17:1_18:1 Score: 2.22 | TG 15:0_16:0_18:2 Score: 2.96 | TG 15:0_16:1_18:1 Score: 2.9 | TG 14:0_17:0_18:2 Score: 2.84 | TG 15:0_16:0_18:2 Score: 2.96 | TG 15:0_16:1_18:1 Score: 2.9 | TG 14:0_17:0_18:2 Score: 2.84 | TG 15:0_16:0_18:2 Score: 2.96 | TG 15:0_16:1_18:1 Score: 2.9 | TG 14:0_17:0_18:2 …	TG 49:2|TG 15:0_16:1_18:1
N.O.2 2082	16.0037	834.614	CE 32:16 Score: 2.19
Entropy 44	9.42632	834.604			PC 20:3_20:3	PC(18:0/22:6)
1521	8.5941	834.604	PC 19:3_21:3 Score: 2.14			PC(18:1_22:5)
2598	13.5378	832.739	TG 16:1_16:1_17:1 Score: 2.9 | TG 15:1_16:1_18:1 Score: 2.88 | TG 16:0_16:2_17:1 Score: 2.88 | TG 15:0_17:1_17:2 Score: 2.87 | TG 15:0_16:2_18:1 Score: 2.84 | TG 14:0_17:2_18:1 Score: 2.84 | TG 13:0_18:1_18:2 Score: 2.83 | TG 16:0_16:1_17:2 Score: 2.58 | TG 15:0_16:1_18:2 Score: 2.27 | TG 14:0_17:1_18:2 Score: 2.99 | TG 15:1_16:0_18:2 Score: 2.92 | TG 15:1_17:1_17:1 Score: 2.81 | TG 15:0_16:0_18:…	TG 49:3|TG 15:0_16:1_18:2
Entropy 7	7.79828	832.584			PC 20:3_20:4	PC(20:3/20:4)			1	1
Entropy 7	7.79828	832.584				PC(18:1/22:6)
Artical 26	6.65	830.569				PC(20:4/20:4)
Artical 8	14	829.798				TG(15:0/18:1(d7)/15:0)
MS-DIAL 23	14.787	829.725		TG 48:0|TG 16:0_16:0_16:0
Artical 25	12.34	829.716				SM(d18:1/25:0)
Entropy 89	12.0293	827.698			SM 9:0;2O/34:2	SM(d18:2/25:0)
Entropy 58	11.9645	826.658			LPC 38:0
N.O.3 775	11.6337	826.613	CerP 22:4;2O/28:5 Score: 2.18
Artical 9	14.79	824.77				TG(14:0_16:0_18:0)
MS-DIAL 32	11.828	824.652		PC O-40:4|PC O-18:0_22:4		PC(O-20:0_20:4)
2767	14.1051	822.755	TG 14:0_16:0_18:1 Score: 3.57 | TG 16:0_16:0_16:1 Score: 3.22	TG 48:1|TG 14:0_16:0_18:1	TG 14:0_16:0_18:1
Entropy 98	11.4368	822.636				PC(P-20:0_20:4)
Entropy 98	11.4368	822.636				PC(O-20:1_20:4)
2664	13.7571	820.739	TG 14:0_16:0_18:2 Score: 3.16 | TG 14:0_16:1_18:1 Score: 3.1 | TG 14:1_16:0_18:1 Score: 2.9	TG 48:2|TG 14:0_16:0_18:2	TG 14:0_16:0_18:2		1	1	1
2630	13.6458	820.739	TG 12:0_18:1_18:1 Score: 3.07 | TG 16:0_16:1_16:1 Score: 3.06 | TG 14:0_16:1_18:1 Score: 3.1		TG 14:0_16:1_18:1		1		1
2664	13.7571	820.739	TG 14:0_16:0_18:2 Score: 3.16 | TG 14:0_16:1_18:1 Score: 3.1 | TG 14:1_16:0_18:1 Score: 2.9
2630	13.6458	820.739	TG 12:0_18:1_18:1 Score: 3.07 | TG 16:0_16:1_16:1 Score: 3.06 | TG 14:0_16:1_18:1 Score: 3.1
N.O.5 725	16.7544	820.599	CE 31:16 Score: 2.11
2559	13.4033	818.724	TG 16:0_16:1_16:2 Score: 2.93 | TG 14:0_16:0_18:3 Score: 2.23 | TG 12:0_16:0_20:3 Score: 2.12 | TG 14:0_16:2_18:1 Score: 2.88	TG 48:3|TG 14:0_16:1_18:2	TG 14:0_16:1_18:2		1	1	1
2528	13.2939	818.724	TG 14:0_16:1_18:2 Score: 3.16 | TG 14:1_16:1_18:1 Score: 3.07 | TG 12:0_18:1_18:2 Score: 3.04 | TG 14:1_16:0_18:2 Score: 2.97 | TG 16:1_16:1_16:1 Score: 2.57
N.O.2 1167	10.6011	818.607	DG-O 21:2_31:15 Score: 2.2
Entropy 29	12.379	817.715			SM 29:0;2O/13:0
Entropy 14	8.09195	817.627			SM 13:0;2O/30:7
2464	13.0182	816.706	TG 14:1_16:1_18:2 Score: 3.04 | TG 12:0_18:1_18:3 Score: 2.93 | TG 16:1_16:1_16:2 Score: 2.83 | TG 14:1_16:2_18:1 Score: 2.12 | TG 12:0_18:2_18:2 Score: 3.02	TG 48:4|TG 12:0_18:2_18:2	TG 12:0_18:2_18:2
Entropy 105	12.2351	816.706			SL 22:0;O/26:0;O
Artical 88	11.97	816.648				PC(18:0/20:1)
Entropy 96	12.2822	815.7			SM 14:0;2O/28:1	SM(d18:1/24:0)
Entropy 96	12.2822	815.7				SM(d18:0/24:1)
Entropy 103	12.0203	814.688			SL 26:1;O/22:0;O
Entropy 107	11.7155	814.633			PC 19:1_19:1	PC(18:1/20:1)
Entropy 56	11.9459	813.685			SM 8:0;2O/34:2	SM(d18:1/24:1)
Entropy 106	12.2532	812.698			HexCer 18:1;2O/24:0	HexCer(d18:1/24:0)			1	1
Entropy 88	11.7014	812.673			SL 22:0;O/26:2;O
2006	10.8792	812.616			PC 18:0_20:3	PC(18:0_20:3)	1		1	1
2090	11.3161	812.616	PC 18:0_20:3 Score: 2.12
2006	10.8792	812.616			PC 19:1_19:2
Entropy 74	11.6953	811.669			SM 37:3;2O/5:0
2881	14.4942	810.753	TG 15:0_16:0_16:0 Score: 3.32 | TG 14:0_16:0_17:0 Score: 3.29 | TG 15:0_15:0_17:0 Score: 2.99 | TG 14:0_15:0_18:0 Score: 2.89 | TG 12:0_17:0_18:0 Score: 2.81 | TG 14:0_15:0_18:0 Score: 2.89 | TG 12:0_17:0_18:0 Score: 2.81	TG 47:0|TG 15:0_16:0_16:0	TG 15:0_16:0_16:0
Entropy 49	9.7219	810.601			PC 18:0_20:4	PC(18:0/20:4)			1	1
Entropy 49	9.7219	810.601				PC(16:0/22:4)
Entropy 51	9.83923	810.601			PC 19:2_19:2
1547	8.7055	810.601	PC 18:1_20:3 Score: 2.23		PC 18:1_20:3	PC(18:1/20:3)	1		1	1
Entropy 100	10.4397	809.649			SM 14:2;2O/28:2	SM(d18:2/24:2)
N.O.2 1731	13.9717	808.738	TG 14:0_16:0_17:1 Score: 2.28 | TG 15:0_15:1_17:0 Score: 2.11
N.O.2 1710	13.8561	808.738	TG 14:0_15:0_18:1 Score: 2.95 | TG 14:0_16:1_17:0 Score: 2.85 | TG 15:1_16:0_16:0 Score: 2.8 | TG 15:0_15:0_17:1 Score: 2.8 | TG 13:0_17:0_17:1 Score: 2.77 | TG 15:0_16:0_16:1 Score: 2.21 | TG 13:0_16:0_18:1 Score: 2.21 | TG 14:0_15:0_18:1 Score: 2.95 | TG 14:0_16:1_17:0 Score: 2.85 | TG 15:1_16:0_16:0 Score: 2.8 | TG 15:0_15:0_17:1 Score: 2.8 | TG 13:0_17:0_17:1 Score: 2.77 | TG 15:0_16:0_16:1 S…
Entropy 16	8.13048	808.584				PC(18:1_20:4)
Entropy 16	8.13048	808.584			PC 8:0_30:5	PC(18:0/20:5)
Entropy 18	8.23693	808.584			PC 14:1_24:4
1777	9.7623	808.584	PC 17:4_21:1 Score: 2.17
N.O.2 1649	13.5132	806.724	TG 14:0_15:0_18:2 Score: 2.26 | TG 14:1_15:0_18:1 Score: 2.18 | TG 14:0_16:1_17:1 Score: 2.17 | TG 15:0_16:1_16:1 Score: 2.14 | TG 14:1_16:1_17:0 Score: 2.11 | TG 14:0_15:0_18:2 Score: 2.26 | TG 14:1_15:0_18:1 Score: 2.18 | TG 14:0_16:1_17:1 Score: 2.17 | TG 15:0_16:1_16:1 Score: 2.14 | TG 14:1_16:1_17:0 Score: 2.11 | TG 14:0_15:0_18:2 Score: 2.26 | TG 14:1_15:0_18:1 Score: 2.18 | TG 14:0_16:1_17…	TG 47:2|TG 14:0_15:0_18:2
1105	6.7124	806.57	PC 19:3_19:3 Score: 2.28			PC(18:2/20:4)
Entropy 35	7.26562	806.57				PC(16:0/22:6)
Entropy 35	7.26562	806.57			PC 8:0_30:6
Entropy 40	7.48545	806.57			PC 10:0_28:6
MS-DIAL 28	11.864	804.599		AHexCer 41:4;O3|AHexCer (O-15:1)26:3;O3
Artical 57	6.12	804.554				PC(18:2_20:5)
Artical 80	6.32	804.554				PC(16:1_22:6)
Artical 29	11.82	802.632				PC(19:0_18:1)
Entropy 99	12.0379	801.685			SM 36:1;2O/5:0	SM(d18:1/23:0)
MS-DIAL 29	13.697	799.679		TG 46:1|TG 14:0_14:0_18:1
Entropy 87	11.7753	799.669				SM(d19:1/22:1)
Entropy 87	11.7753	799.669			SM 15:0;2O/26:2	SM(d18:2/23:0)
Artical 27	12.14	798.682				HexCer(d18:1/23:0)
Artical 21	11.7	798.637				PC(O-18:0_20:3)
2092	11.3278	796.621	MG 50:14 Score: 3.29		LPC 38:4-SN1	PC(O-18:0/20:4)
2032	11.016	796.621	Cer 27:12;2O/26:1;O Score: 2.19
Entropy 61	8.36812	796.585			PC 19:1_18:3
Entropy 55	8.77317	796.585			PC 17:0_20:4
Artical 50	11.6	796.585				PE(18:0/22:4)
2634	13.6651	794.723	TG 14:0_16:0_16:1 Score: 3.34 | TG 12:0_16:0_18:1 Score: 3.23 | TG 14:0_14:0_18:1 Score: 3.21	TG 46:1|TG 14:0_16:0_16:1	TG 14:0_16:0_16:1		1	1	1
2670	13.7785	794.723	TG 12:0_16:1_18:0 Score: 2.97 | TG 15:0_15:0_16:1 Score: 2.91 | TG 14:0_14:1_18:0 Score: 2.14 | TG 14:1_16:0_16:0 Score: 2.8
MS-DIAL 6	12.254	794.685		Cer 52:7;O3|Cer 18:1;O2/34:6;O
Entropy 80	9.33262	794.605			LPC 38:5-SN1	PC(P-18:0/20:4)
Entropy 80	9.33262	794.605				PC(O-18:1/20:4)
Entropy 33	7.20315	794.568			PC 21:2_16:3
2523	13.2786	792.708	TG 14:0_14:1_18:1 Score: 3.18 | TG 14:1_16:0_16:1 Score: 3.07 | TG 14:0_16:1_16:1 Score: 2.69 | TG 12:0_16:1_18:1 Score: 2.55 | TG 14:0_14:0_18:2 Score: 2.14 | TG 12:0_16:0_18:2 Score: 2.92 | TG 10:0_18:1_18:1 Score: 2.42 | TG 12:0_16:0_18:2 Score: 2.92 | TG 10:0_18:1_18:1 Score: 2.42	TG 46:2|TG 12:0_16:1_18:1	TG 12:0_16:1_18:1
1592	8.9318	792.59			LPC 38:6-SN1	PC(P-16:0_22:5)
1592	8.9318	792.59				PC(O-16:1_22:5)
Entropy 27	6.72605	792.557			PC 19:2_18:4
Artical 49	9.9	792.554				PE(18:0/22:6)
Entropy 3	7.54988	791.61			SM 25:3;2O/16:3
2458	12.989	790.692	TG 10:0_18:1_18:2 Score: 3.03 | TG 12:0_16:2_18:1 Score: 2.85 | TG 14:0_16:1_16:2 Score: 2.83 | TG 14:1_16:1_16:1 Score: 2.77 | TG 14:0_14:1_18:2 Score: 2.58 | TG 12:0_16:1_18:2 Score: 2.19 | TG 14:1_14:1_18:1 Score: 2.77	TG 46:3|TG 10:0_18:1_18:2
Artical 86	11.95	790.632				PC(18:0/18:0)
Artical 28	12.09	789.684				SM(d18:0/22:0)
N.O.3 948	12.7597	788.676	TG 10:0_18:1_18:3 Score: 2.14
Entropy 102	11.4916	788.618			PC 8:0_28:1	PC(18:0_18:1)
Entropy 53	11.9188	787.669			SM 8:0;2O/32:1
Entropy 71	11.6021	786.658			SL 26:1;O/20:0;O
Entropy 97	10.2279	786.602			PC 18:1_18:1	PC(18:1/18:1)			1	1
Entropy 97	10.2279	786.602			PC 18:0_18:2	PC(18:0/18:2)			1	1
Entropy 92	10.4542	786.602				PC(16:0/20:2)
Entropy 104	11.4591	785.653			SM 25:2;2O/15:0	SM(d18:2/22:0)
Entropy 86	11.6691	785.653				SM(d18:1/22:1)
Entropy 86	11.6691	785.653			SM 26:2;2O/14:0
2252	11.9983	784.667	HexCer 18:1;2O/22:0 Score: 2.32		HexCer 18:1;2O/22:0	HexCer(d18:1/22:0)	1		1	1
Entropy 23	8.46923	784.586			PC 18:1_18:2	PC(18:1/18:2)			1	1
Entropy 73	9.14203	784.586			PC 16:0_20:3	PC(16:0_20:3)b			1	1
Entropy 62	8.36883	784.586			PC 8:0_28:3	PC(16:0_20:3)
Entropy 64	8.57718	784.586			PC 16:1_20:2
Entropy 57	10.1593	783.636			SM 22:2;2O/18:1	SM(d18:2/22:1)
N.O.2 1727	13.949	782.722	TG 14:0_15:0_16:0 Score: 3.19 | TG 14:0_14:0_17:0 Score: 2.83 | TG 15:0_15:0_15:0 Score: 2.5 | TG 14:0_15:0_16:0 Score: 3.19 | TG 14:0_14:0_17:0 Score: 2.83 | TG 15:0_15:0_15:0 Score: 2.5 | TG 14:0_15:0_16:0 Score: 3.19 | TG 14:0_14:0_17:0 Score: 2.83 | TG 15:0_15:0_15:0 Score: 2.5	TG 45:0|TG 15:0_15:0_15:0			1	1
N.O.2 1709	13.8466	782.722	TG 12:0_16:0_17:0 Score: 2.37 | TG 13:0_16:0_16:0 Score: 2.34 | TG 13:0_15:0_17:0 Score: 2.24 | TG 12:0_16:0_17:0 Score: 2.37 | TG 13:0_16:0_16:0 Score: 2.34 | TG 13:0_15:0_17:0 Score: 2.24 | TG 12:0_16:0_17:0 Score: 2.37 | TG 13:0_16:0_16:0 Score: 2.34 | TG 13:0_15:0_17:0 Score: 2.24
Entropy 32	7.08018	782.57			PC 18:2_18:2	PC(18:2/18:2)			1	1
Artical 63	7.82	782.569				PC(16:0/20:4)
N.O.2 1648	13.5095	780.707	TG 12:0_15:0_18:1 Score: 2.95 | TG 11:0_16:0_18:1 Score: 2.82 | TG 14:1_15:0_16:0 Score: 2.57 | TG 12:0_16:0_17:1 Score: 2.47 | TG 14:0_14:0_17:1 Score: 2.46 | TG 14:0_15:0_16:1 Score: 2.29 | TG 12:0_15:0_18:1 Score: 2.95 | TG 11:0_16:0_18:1 Score: 2.82 | TG 14:1_15:0_16:0 Score: 2.57 | TG 12:0_16:0_17:1 Score: 2.47 | TG 14:0_14:0_17:1 Score: 2.46 | TG 14:0_15:0_16:1 Score: 2.29 | TG 12:0_15:0_18…	TG 45:1|TG 14:0_14:0_17:1
2231	11.919	780.589	PE-P 20:0_20:4 Score:2.94	PE P-40:4|PE P-20:0_20:4		PE(P-20:0/20:4)	1	1		1
2231	11.919	780.589	PE-P 20:0_20:4 Score:2.94			PE(O-20:1/20:4)
Entropy 25	6.69908	780.553				PC(18:2/18:3)
Entropy 25	6.69908	780.553			PC 16:1_20:4	PC(16:1/20:4)			1	1
Entropy 28	6.91797	780.553				PC(16:0/20:5)
Entropy 28	6.91797	780.553			PC 8:0_28:5
Artical 83	11.52	778.574				PE(P-18:0/22:5)
Artical 96	11.52	778.574				PE(O-18:1/22:5)
Artical 84	6.14	778.538				PC(14:0_22:6)
N.O.2 2021	15.638	776.572	MGDG-O 16:1_20:6 Score: 2.16
N.O.2 1927	15.0866	776.572	MGDG-O 15:2_21:5 Score: 2.18
N.O.2 948	8.9806	776.572	MGDG-O 14:2_22:5 Score: 2.14
2043	11.077	776.572	MGDG-O 14:1_22:6 Score: 2.21
N.O.4 207	5.5754	776.572	HexCer 21:5;2O/18:1;O Score: 2.12
MS-DIAL 2	11.151	776.562		PE P-40:6|PE P-18:0_22:6		PE(P-18:0/22:6)		1		1
MS-DIAL 2	11.151	776.562				PE(O-18:1/22:6)
Entropy 82	10.8465	774.6			PC 17:0_18:1
N.O.3 558	8.9512	774.559	MGDG-O 14:2_22:6 Score: 2.2
N.O.2 939	8.9136	774.543	PE-P 18:1_22:6 Score: 2.17	PE P-40:7|PE P-18:1_22:6		PE(P-18:1/22:6)	1	1		1
N.O.2 939	8.9136	774.543	PE-P 18:1_22:6 Score: 2.17			PE(O-18:2/22:6)
Entropy 65	8.59743	773.588			NAOrn 22:5/22:5
Artical 13	11.35	772.621				PC(P-18:0/18:1)
Artical 54	11.35	772.621				PC(O-18:1/18:1)
Artical 62	11.52	772.621				PC(O-18:0_18:2)
Entropy 30	8.88553	772.585			PC 18:0_17:2
1845	10.0761	770.605				PC(P-18:0/18:2)
1845	10.0761	770.605			LPC 36:3-SN1	PC(O-18:1/18:2)
2647	13.7043	768.708	TG 14:0_14:0_16:0 Score: 3.41 | TG 12:0_16:0_16:0 Score: 3.21 | TG 12:0_14:0_18:0 Score: 3.15 | TG 14:0_15:0_15:0 Score: 3.05 | TG 10:0_16:0_18:0 Score: 2.43	TG 44:0|TG 14:0_14:0_16:0	TG 14:0_14:0_16:0
Entropy 41	9.35572	768.59				PC(O-16:0_20:4)
Entropy 72	9.11893	768.59			LPC 36:4-SN1
Entropy 63	10.4245	768.554			PE 19:2_19:2	PE(18:0/20:4)
1156	6.9726	768.554			PC 17:1_18:3
2522	13.2709	766.693	TG 14:0_14:1_16:0 Score: 3.06 | TG 14:0_14:0_16:1 Score: 3.05 | TG 12:0_16:0_16:1 Score: 3.05 | TG 10:0_16:1_18:0 Score: 2.95 | TG 12:0_14:0_18:1 Score: 2.44 | TG 12:0_14:1_18:0 Score: 2.14 | TG 10:0_16:0_18:1 Score: 2.93	TG 44:1|TG 12:0_14:0_18:1
1509	8.5488	766.574				PC(P-16:0/20:4)
1509	8.5488	766.574				PC(O-16:1/20:4)
N.O.2 1010	9.4428	766.574	DG-O 21:0_27:15 Score: 2.12 | PE-P 19:3_20:1 Score: 2.11 | PE-O 19:4_20:1 Score: 2.11 | DG-O 21:2_27:13 Score: 2.1 | DG-O 21:0_27:15 Score: 2.12 | PE-P 19:3_20:1 Score: 2.11 | PE-O 19:4_20:1 Score: 2.11 | DG-O 21:2_27:13 Score: 2.1 | DG-O 21:0_27:15 Score: 2.12 | PE-P 19:3_20:1 Score: 2.11 | PE-O 19:4_20:1 Score: 2.11 | DG-O 21:2_27:13 Score: 2.1 | DG-O 21:0_27:15 Score: 2.12 | PE-P 19:3_20:1 Sco…
Artical 47	8.39	766.538				PE(18:1/20:4)
2454	12.9713	764.678	TG 10:0_16:0_18:2 Score: 3.1 | TG 12:0_14:1_18:1 Score: 2.89 | TG 14:0_14:1_16:1 Score: 2.86 | TG 12:0_14:0_18:2 Score: 2.65 | TG 12:0_16:1_16:1 Score: 2.85 | TG 10:0_16:1_18:1 Score: 2.84 | TG 18:1_18:1_8:0 Score: 2.8 | TG 14:1_14:1_16:0 Score: 2.78 | TG 12:0_16:1_16:1 Score: 2.85 | TG 10:0_16:1_18:1 Score: 2.84 | TG 18:1_18:1_8:0 Score: 2.8 | TG 14:1_14:1_16:0 Score: 2.78 | TG 12:0_16:1_16:1 Sc…	TG 44:2|TG 12:0_14:0_18:2
Artical 41	7.8	764.523				PE(16:0/22:6)
2117	11.4402	762.598			PC 17:0_17:0	PC(18:0/16:0)
Artical 42	11.75	761.653				SM(d18:0/20:0)
Entropy 48	9.6345	760.585			PC 16:0_18:1	PC(16:0/18:1)			1	1
Entropy 43	9.42035	760.585			PC 8:0_26:1
1878	10.2234	760.585	PC 16:0_18:1 Score: 2.12		PC 20:0_14:1
Entropy 94	11.5183	759.638			SM 8:0;2O/30:1	SM(d18:1/20:0)
Entropy 9	7.85517	759.573			SL 19:2;O/26:6
Entropy 15	8.10585	758.571			PC 17:1_17:1	PC(16:0/18:2)
Entropy 6	7.78462	758.571			PC 13:1_21:1
N.O.6 1579	8.904	758.57	PC 16:0_18:2 Score: 2.11
Entropy 46	9.52447	757.622			SM 13:2;2O/25:0	SM(d18:2/20:0)
Entropy 24	6.64998	757.557			SL 23:3;O/22:6
Artical 35	11.97	756.59				PE(P-20:0_18:2)
Artical 91	11.97	756.59				PE(O-20:1_18:2)
Entropy 31	7.06717	756.554			PC 17:1_17:2	PC(18:0/16:3)
Entropy 31	7.06717	756.554				PC(16:1_18:2)
Entropy 31	7.06717	756.554				PC(16:0/18:3)
N.O.3 1066	13.4984	754.69	TG 14:0_14:0_15:0 Score: 2.26 | TG 12:0_15:0_16:0 Score: 2.25 | TG 13:0_14:0_16:0 Score: 2.22 | TG 12:0_14:0_17:0 Score: 2.19 | TG 13:0_15:0_15:0 Score: 2.16 | TG 14:0_14:0_15:0 Score: 2.26 | TG 12:0_15:0_16:0 Score: 2.25 | TG 13:0_14:0_16:0 Score: 2.22 | TG 12:0_14:0_17:0 Score: 2.19 | TG 13:0_15:0_15:0 Score: 2.16 | TG 14:0_14:0_15:0 Score: 2.26 | TG 12:0_15:0_16:0 Score: 2.25 | TG 13:0_14:0_16…	TG 43:0|TG 14:0_14:0_15:0
Artical 30	11.72	754.574				PE(P-18:0_20:3)
Artical 44	11.72	754.574				PE(O-18:1_20:3)
Artical 6	11.59	754.574				PE(O-18:0_20:4)
Artical 90	6.37	754.538				PC(14:0_20:4)
Artical 56	8.17	753.613				PC(15:0/18:1(d7))
2130	11.4991	752.559	PE-P 18:0_20:4 Score: 3.05	PE P-38:4|PE P-18:0_20:4		PE(P-18:0/20:4)	1	1		1
2130	11.4991	752.559	PE-P 18:0_20:4 Score: 3.05		PE O-18:1_20:4	PE(O-18:1/20:4)			1	1
1705	9.4397	750.543	PE-P 18:1_20:4 Score: 2.29 | DG-O 20:4_27:12 Score: 2.2	PE P-38:5|PE P-18:1_20:4		PE(P-18:1/20:4)	1	1		1
1705	9.4397	750.543	PE-P 18:1_20:4 Score: 2.29 | DG-O 20:4_27:12 Score: 2.2			PE(O-18:2/20:4)
1677	9.3282	750.543	PE-P 16:0_22:5 Score: 2.15
N.O.4 493	11.1977	748.599	NAE 50:14 Score: 2.35
1529	8.6252	748.529	PE-P 16:0_22:6 Score: 2.29 | MGDG-O 12:1_22:6 Score: 2.22	PE P-38:6|PE P-16:0_22:6		PE(P-16:0/22:6)	1	1		1
1529	8.6252	748.529	PE-P 16:0_22:6 Score: 2.29 | MGDG-O 12:1_22:6 Score: 2.22			PE(O-16:1/22:6)
2104	11.3907	746.582	NAE 50:15 Score: 2.15
Artical 53	11.7	746.569				PE(18:0/18:1)
Artical 31	10.49	745.622				SM(d18:1/19:0)
Entropy 2	9.35687	744.589			LPC 34:2-SN1
2017	10.9414	744.589				PC(P-16:0/18:1)
2017	10.9414	744.589				PC(O-16:1/18:1)
N.O.2 585	6.2041	744.577	NAE 50:16 Score: 2.22
1187	7.1293	744.557	PC 15:0_18:2 Score: 2.24		PC 17:0_16:2
Artical 52	10.77	744.554				PE(18:0/18:2)
1578	8.8607	742.572				PC(P-16:0/18:2)
1578	8.8607	742.572				PC(O-16:1/18:2)
Artical 48	8.65	742.538				PE(18:1/18:2)
2530	13.3031	740.676	TG 12:0_14:0_16:0 Score: 3.38 | TG 10:0_16:0_16:0 Score: 3.25 | TG 10:0_14:0_18:0 Score: 3.01 | TG 14:0_14:0_14:0 Score: 2.87 | TG 12:0_12:0_18:0 Score: 2.14 | TG 16:0_18:0_8:0 Score: 2.1	TG 42:0|TG 14:0_14:0_14:0	TG 12:0_14:0_16:0
Entropy 13	8.09123	740.522			PE 18:2_18:2	PE(16:0/20:4)
2448	12.9435	738.662	TG 10:0_16:0_16:1 Score: 3.05 | TG 10:0_14:0_18:1 Score: 3.03 | TG 12:0_14:0_16:1 Score: 2.88 | TG 12:0_12:0_18:1 Score: 2.15 | TG 16:0_18:1_8:0 Score: 2.84
Artical 33	7.27	738.647				SM(d18:1/18:1(d9))
N.O.2 1503	12.687	736.644	TG 16:0_18:2_8:0 Score: 2.29 | TG 10:0_14:0_18:2 Score: 2.14 | TG 12:0_12:0_18:2 Score: 2.11 | TG 10:0_14:1_18:1 Score: 2.11 | TG 16:0_18:2_8:0 Score: 2.29 | TG 10:0_14:0_18:2 Score: 2.14 | TG 12:0_12:0_18:2 Score: 2.11 | TG 10:0_14:1_18:1 Score: 2.11 | TG 16:0_18:2_8:0 Score: 2.29 | TG 10:0_14:0_18:2 Score: 2.14 | TG 12:0_12:0_18:2 Score: 2.11 | TG 10:0_14:1_18:1 Score: 2.11 | TG 16:0_18:2_8:0 S…
Entropy 75	9.17007	734.57			PC 16:0_16:0	PC(16:0/16:0)			1	1
Entropy 79	9.27663	734.57			PC 14:0_18:0
Artical 43	10.2	733.622				SM(d18:0/18:0)
1280	7.5408	732.548			PC 16:0_16:1	PC(16:0_16:1)			1	1
Entropy 77	9.24195	731.606			SM 16:1;2O/20:0	SM(d18:1/18:0)
2225	11.896	730.575	PE-P 18:0_18:1 Score:2.28 | DG-O 18:1_27:11 Score: 2.21	PE P-36:1|PE P-18:0_18:1		PE(P-18:0/18:1)	1	1		1
2225	11.896	730.575	PE-P 18:0_18:1 Score:2.28 | DG-O 18:1_27:11 Score: 2.21			PE(O-18:1/18:1)
N.O.3 163	3.4647	730.558	NAE 49:16 Score: 2.15
1064	6.4838	730.538			PC 16:1_16:1	PC(14:0_18:2)
N.O.4 376	9.0784	730.537	PC 16:1_16:1 Score: 2.28
Entropy 5	7.77368	729.59			SM 8:0;2O/28:2	SM(d18:2/18:0)
Entropy 5	7.77368	729.59				SM(d18:1/18:1)
Entropy 50	7.89143	729.59			SM 21:2;2O/15:0
MS-DIAL 7	11.559	728.559	PE-P 18:0_18:2 Score: 2.42 | DG-O 18:2_27:11 Score: 2.33 | MGDG-O 14:1_18:2 Score: 2.33	PE P-36:2|PE P-18:0_18:2		PE(P-18:0/18:2)	1	1		1
MS-DIAL 7	11.559	728.559	PE-P 18:0_18:2 Score: 2.42 | DG-O 18:2_27:11 Score: 2.33 | MGDG-O 14:1_18:2 Score: 2.33		PE O-18:1_18:2	PE(O-18:1/18:2)			1	1
N.O.2 716	7.2956	728.541	NAE 49:17 Score: 2.25
Artical 19	6.52	727.575				SM(d18:2/18:1)
N.O.2 1054	9.7389	726.542	PE-P 18:1_18:2 Score: 2.28 | DG-O 18:2_27:12 Score: 2.21 | PE-P 18:1_18:2 Score: 2.28 | DG-O 18:2_27:12 Score: 2.21			PE(P-18:1/18:2)	1			1
N.O.2 1054	9.7389	726.542	PE-P 18:1_18:2 Score: 2.28 | DG-O 18:2_27:12 Score: 2.21 | PE-P 18:1_18:2 Score: 2.28 | DG-O 18:2_27:12 Score: 2.21			PE(O-18:2/18:2)
N.O.2 1021	9.5175	726.542	PE-O 15:0_21:4 Score: 2.21 | PE-P 15:0_21:3 Score: 2.21 | PE-O 15:0_21:4 Score: 2.21 | PE-P 15:0_21:3 Score: 2.21
Entropy 36	7.26843	725.556			SM 34:1;2O
1619	9.061	724.526				PE(P-16:0/20:4)
1619	9.061	724.526			PE O-16:1_20:4	PE(O-16:1/20:4)			1	1
Artical 95	7.92	722.512				PE(P-16:0/20:5)
Artical 77	7.92	722.512				PE(O-16:1/20:5)
Artical 65	10.85	720.59				PC(O-16:0/16:0)
Entropy 26	6.70825	719.569			SM 34:1;3O
Artical 34	15.14	718.65				CE(22:4)
Artical 17	10.02	718.538				PE(16:0/18:1)
Entropy 17	8.18063	717.59			SM 33:1;2O/2:0	SM(d19:1/16:0)
Entropy 17	8.18063	717.59				SM(d18:1/17:0)
Artical 60	14.55	716.634				CE(22:5)
Artical 16	8.4	716.523				PE(16:0/18:2)
MS-DIAL 31	14.225	714.617		CE 22:6		CE(22:6)		1		1
2452	12.9606	712.645	TG 16:0_16:0_8:0 Score: 3.06 | TG 12:0_12:0_16:0 Score: 3.05 | TG 10:0_14:0_16:0 Score: 3.05 | TG 12:0_14:0_14:0 Score: 2.87 | TG 10:0_12:0_18:0 Score: 2.86	TG 40:0|TG 8:0_16:0_16:0
Artical 58	8.5	711.566				PE(15:0/18:1(d7))
N.O.2 1498	12.6557	710.628	TG 16:0_16:1_8:0 Score: 2.96 | TG 10:0_14:1_16:0 Score: 2.92 | TG 14:0_18:1_8:0 Score: 2.89 | TG 10:0_12:0_18:1 Score: 2.87 | TG 12:0_14:0_14:1 Score: 2.82 | TG 12:0_12:0_16:1 Score: 2.42 | TG 10:0_14:0_16:1 Score: 2.42 | TG 16:0_16:1_8:0 Score: 2.96 | TG 10:0_14:1_16:0 Score: 2.92 | TG 14:0_18:1_8:0 Score: 2.89 | TG 10:0_12:0_18:1 Score: 2.87 | TG 12:0_14:0_14:1 Score: 2.82 | TG 12:0_12:0_16:1 S…	TG 40:1|TG 14:0_14:0_12:1
Entropy 38	7.31832	706.544			PC 15:0_15:0	PC(16:0_14:0)
Entropy 11	7.93497	705.591			SM 32:0;2O/2:0	SM(d18:0/16:0)
Entropy 37	7.30672	703.575			SM 8:0;2O/26:1	SM(d18:1/16:0)
Entropy 21	6.31367	701.559			SM 14:0;2O/20:2	SM(d18:2/16:0)
MS-DIAL 38	13.622	700.627		DG O-42:6|DG O-18:0_24:6
N.O.7 784	7.5936	700.57	HexCer 18:1;2O/16:0 Score: 2.22 | CerP 18:1;2O/22:1 Score: 2.19 | HexCer 18:1;2O/16:0 Score: 2.22 | CerP 18:1;2O/22:1 Score: 2.19			HexCer(d18:1/16:0)	1			1
Artical 92	9.49	700.528				PE(P-16:0_18:2)
Artical 85	9.49	700.528				PE(O-16:1_18:2)
MS-DIAL 40	15.036	692.632		CE 20:3		CE(20:3)		1		1
MS-DIAL 37	14.57	690.619		CE 20:4		CE(20:4)		1		1
Entropy 22	6.5865	689.56			SM 27:1;2O/6:0	SM(d18:1/15:0)
N.O.4 817	14.0797	688.602	CE 20:5 Score: 2.13	CE 20:5		CE(20:5)	1	1		1
N.O.2 1491	12.6161	684.612	TG 14:0_16:0_8:0 Score: 2.84 | TG 10:0_12:0_16:0 Score: 2.83 | TG 10:0_10:0_18:0 Score: 2.62 | TG 12:0_18:0_8:0 Score: 2.5 | TG 12:0_12:0_14:0 Score: 2.29 | TG 14:0_16:0_8:0 Score: 2.84 | TG 10:0_12:0_16:0 Score: 2.83 | TG 10:0_10:0_18:0 Score: 2.62 | TG 12:0_18:0_8:0 Score: 2.5 | TG 12:0_12:0_14:0 Score: 2.29 | TG 14:0_16:0_8:0 Score: 2.84 | TG 10:0_12:0_16:0 Score: 2.83 | TG 10:0_10:0_18:0 Scor…	TG 38:0|TG 8:0_14:0_16:0
Artical 45	6.62	677.559				SM(d18:0/14:0)
Entropy 20	5.98892	675.544			SM 30:1;2O/2:0	SM(d18:1/14:0)
MS-DIAL 1	15.758	673.59		VAE 25:0
Artical 22	5.2	673.528				SM(d18:2/14:0)
3188	15.8257	668.634	CE 18:1 Score: 2.24	CE 18:1	CE 18:1	CE(18:1)	1	1	1	1
MS-DIAL 18	14.982	666.62		CE 18:2		CE(18:2)		1		1
MS-DIAL 30	14.412	664.603		CE 18:3		CE(18:3)		1		1
2160	11.6257	660.554	DG 18:1_20:4 Score: 2.12	DG 38:5|DG 18:1_20:4			1	1
2408	12.7253	652.657	Cer 18:0;2O/24:0 Score: 2.18
2377	12.5702	650.646	Cer 18:1;2O/24:0 Score: 2.43	Cer 42:1;O2|Cer 18:1;O2/24:0	Cer 18:1;2O/24:0		1	1	1
Entropy 93	12.2715	648.629			Cer 18:1;2O/24:1
Artical 39	5.03	647.512				SM(d18:1/12:0)
N.O.2 1393	12.0548	646.613	Cer 18:1;2O/24:2 Score: 2.18
Artical 69	15.84	642.618				CE(16:0)
Artical 68	14.94	640.603				CE(16:1)
2251	11.9966	638.572	DG 18:1_18:1 Score: 2.44	DG 36:2|DG 18:1_18:1	DG 18:1_18:1	DG(18:1_18:1_0:0)	1	1	1	1
2350	12.4275	636.63	Cer 18:1;2O/23:0 Score: 2.45	Cer 41:1;O2|Cer 18:1;O2/23:0	Cer 18:1;2O/23:0		1	1	1
2182	11.7142	636.555	DG 18:1_18:2 Score: 2.44	DG 36:3|DG 18:1_18:2	DG 18:1_18:2		1	1	1
N.O.3 868	12.1967	634.611	Cer 18:2;2O/23:0 Score: 2.12
1990	10.7996	634.539	DG 18:2_18:2 Score: 2.35	DG 36:4|DG 18:2_18:2	DG 18:2_18:2		1	1	1
2013	10.9212	634.539	DG 18:1_18:3 Score: 2.14
MS-DIAL 34	12.285	630.618		Cer 42:2;O2|Cer 18:1;O2/24:1
2319	12.279	622.613	Cer 18:1;2O/22:0 Score: 2.39		Cer 18:1;2O/22:0		1		1
N.O.2 1377	11.9755	612.556	DG 16:0_18:1 Score: 2.27	DG 34:1|DG 16:0_18:1			1	1
N.O.4 412	9.7292	612.474	NAE 40:12 Score: 2.11
2167	11.6532	610.54	DG 16:0_18:2 Score: 2.41 | DG 16:1_18:1 Score: 2.21	DG 34:2|DG 16:0_18:2	DG 16:0_18:2		1	1	1
N.O.5 307	10.1658	608.524	DG 16:1_18:2 Score: 2.13
Artical 15	5.94	608.465				LPC(24:0_0:0)
Artical 71	11.68	605.584				DG(15:0/18:1(d7))
MS-DIAL 35	12.283	604.602		Cer 40:1;O2|Cer 18:1;O2/22:0
MS-DIAL 10	12.034	602.586		Cer 40:2;O2|Cer 18:2;O2/22:0
N.O.3 836	11.9965	594.582	Cer 16:1;2O/22:0 Score: 2.16
Entropy 10	2.5869	580.408			SL 13:1;O/20:4
Artical 59	2.83	572.371				LPC(22:4/0:0)
Artical 51	2.67	572.371				LPC(0:0/22:4)
334	2.353	570.354	LPC 22:5 Score: 2.12	LPC 22:5/0:0		LPC(22:5/0:0)	1	1		1
334	2.353	570.354	LPC 22:5 Score: 2.12			LPC(0:0/22:5)
237	1.75	568.34	LPC 22:6 Score: 2.35 | LPE 25:6 Score: 2.25	LPC 22:6/0:0	LPC 22:6-SN1	LPC(22:6/0:0)	1	1	1	1
237	1.75	568.34				LPC(0:0/22:6)
216	4.26	552.404	LPC 20:0 Score: 2.21 | LPE 23:0 Score: 2.14	LPC 20:0/0:0		LPC(20:0/0:0)	1	1		1
216	4.26	552.404	LPC 20:0 Score: 2.21 | LPE 23:0 Score: 2.14			LPC(0:0/20:0)
274	3.57	550.386	LPC 20:1 Score: 2.32 | LPE 23:1 Score: 2.24	LPC 20:1		LPC(0:0/20:1)	1	1		1
274	3.57	550.386	LPC 20:1 Score: 2.32 | LPE 23:1 Score: 2.24			LPC(20:1/0:0)
450	3.02	548.37	LPC 20:2 Score: 2.37 | LPE 23:2 Score: 2.24	LPC 20:2/0:0	LPC 20:2-SN1	LPC(0:0/20:2)	1	1	1	1
450	3.02	548.37	LPC 20:2 Score: 2.37 | LPE 23:2 Score: 2.24			LPC(20:2/0:0)
355	2.488	546.354	LPC 20:3 Score: 2.46	LPC 20:3	LPC 20:3-SN1	LPC(20:3/0:0)	1	1	1	1
541	3.5183	546.354	LPE 23:3 Score: 2.35
355	2.488	546.354	LPC 20:3 Score: 2.46
307	2.21	544.339	LPC 20:4 Score: 2.49 | LPE 23:4 Score: 2.33	LPC 20:4	LPC 20:4-SN1	LPC(0:0/20:4)	1	1	1	1
307	2.21	544.339	LPC 20:4 Score: 2.49 | LPE 23:4 Score: 2.33
307	2.21	544.339	LPC 20:4 Score: 2.49 | LPE 23:4 Score: 2.33		LPC 18:1
229	1.7063	542.322	LPC 20:5 Score: 2.3 | LPE 23:5 Score: 2.26			LPC(20:5/0:0)	1			1
229	1.7063	542.322	LPC 20:5 Score: 2.3 | LPE 23:5 Score: 2.26			LPC(0:0/20:5)
245	1.8213	542.322	PE-P 14:2_9:2 Score: 2.56
245	1.8213	542.322	PE-P 14:2_9:2 Score: 2.56		LPC 18:2
Artical 89	2.74	529.399				LPC(18:1/0:0(d7))
Artical 3	2.47	528.308				LPE(22:5/0:0)
Artical 2	2.2	526.293				LPE(22:6/0:0)
Artical 10	1.98	526.293				LPE(0:0/22:6)
481	3.1892	524.372	LPC 18:0 Score: 3.32	LPC 18:0/0:0	LPC 18:0-SN2	LPC(0:0/18:0)	1	1	1	1
481	3.1892	524.372	LPC 18:0 Score: 3.32
481	3.1892	524.372	LPC 18:0 Score: 3.32
409	2.7839	522.355	LPC 18:1 Score: 2.53 | LPE 21:1 Score: 2.38	LPC 18:1/0:0	LPC 18:1-SN1	LPC(18:1/0:0)	1	1	1	1
409	2.7839	522.355	LPC 18:1 Score: 2.53 | LPE 21:1 Score: 2.38
231	1.7223	520.34	LPC 18:2 Score: 2.52	LPC 18:2/0:0	LPC 18:2-SN1	LPC(0:0/18:2)	1	1	1	1
231	1.7223	520.34	LPC 18:2 Score: 2.52
Artical 67	2.23	520.34				LPC(18:2/0:0)
Artical 81	1.45	518.324				LPC(0:0/18:3)
294	2.1323	518.322	LPC 18:3 Score: 2.34 | LPE 21:3 Score: 2.32	LPC 16:0	LPC 18:3-SN1	LPC(18:3/0:0)	1	1	1	1
294	2.1323	518.322	LPC 18:3 Score: 2.34 | LPE 21:3 Score: 2.32
N.O.2 591	6.2723	516.425	TG 10:0_8:0_8:0 Score: 3.18			TG(10:0_8:0_8:0)	1			1
609	3.8891	510.394	LPC-O 18:0 Score: 2.49 | LPE-O 21:0 Score: 2.29			LPC(O-0:0/18:0)	1			1
609	3.8891	510.394	LPC-O 18:0 Score: 2.49 | LPE-O 21:0 Score: 2.29			LPC(O-18:0/0:0)
397	2.7219	510.356	LPC 17:0 Score: 3.03	LPC 17:0	LPC 17:0-SN1	LPC(0:0/17:0)	1	1	1	1
397	2.7219	510.356	LPC 17:0 Score: 3.03			LPC(17:0/0:0)
476	3.16	508.375	LPC-O 18:1 Score: 2.4 | LPE-O 21:1 Score: 2.25	LPC O-18:1	LPC O-18:1	LPC(O-0:0/18:1)	1	1	1	1
476	3.16	508.375	LPC-O 18:1 Score: 2.4 | LPE-O 21:1 Score: 2.25			LPC(P-18:0/0:0)
476	3.16	508.375	LPC-O 18:1 Score: 2.4 | LPE-O 21:1 Score: 2.25			LPC(P-0:0/18:0)
476	3.16	508.375	LPC-O 18:1 Score: 2.4 | LPE-O 21:1 Score: 2.25			LPC(O-18:1/0:0)
N.O.2 223	3.1696	506.362	LPE-O 21:2 Score: 2.29
Artical 4	2.28	502.293				LPE(20:4/0:0)
Artical 11	2.1	502.293				LPE(0:0/20:4)
317	2.2713	496.34	LPC 16:0 Score: 3.2	LPC 16:0/0:0	LPC 16:0-SN1	LPC(16:0/0:0)	1	1	1	1
317	2.2713	496.34	LPC 16:0 Score: 3.2			LPC(0:0/16:0)
338	2.3835	496.34	LPE 19:0 Score: 3
201	1.4898	494.324	LPC 16:1 Score: 2.47	LPC 16:1/0:0	LPC 16:1-SN1	LPC(0:0/16:1)	1	1	1	1
201	1.4898	494.324	LPC 16:1 Score: 2.47			LPC(16:1/0:0)
263	1.9315	494.324	LPE 19:1 Score: 2.3
N.O.5 128	5.2473	488.393	TG 8:0_8:0_8:0 Score: 2.26			TG(8:0_8:0_8:0)	1			1
Artical 7	2.85	487.352				LPE(18:1/0:0(d7))
444	2.9845	482.361	LPC-O 16:0 Score: 2.16	LPC O-16:0		LPC(O-16:0/0:0)	1	1		1
444	2.9845	482.361	LPC-O 16:0 Score: 2.16			LPC(O-0:0/16:0)
Artical 98	3.58	482.324				LPE(18:0/0:0)
Artical 14	3.47	482.324				LPE(0:0/18:0)
Artical 94	2.2	482.324				LPC(15:0/0:0)
Artical 64	2	482.324				LPC(0:0/15:0)
440	2.9626	480.34	LPC-O 16:1 Score: 2.65 | LPE-O 19:1 Score: 2.61			LPC(O-0:0/16:1)	1			1
440	2.9626	480.34	LPC-O 16:1 Score: 2.65 | LPE-O 19:1 Score: 2.61			LPC(P-16:0/0:0)
440	2.9626	480.34	LPC-O 16:1 Score: 2.65 | LPE-O 19:1 Score: 2.61			LPC(P-0:0/16:0)
440	2.9626	480.34	LPC-O 16:1 Score: 2.65 | LPE-O 19:1 Score: 2.61			LPC(O-16:1/0:0)
MS-DIAL 14	2.894	480.308				LPE(18:1/0:0)
MS-DIAL 14	2.894	480.308		LPE 18:1		LPE(0:0/18:1)		1		1
385	2.6571	478.329	LPE-O 19:2 Score: 2.4 | LPC-O 16:2 Score: 2.13
Artical 5	2.33	478.293				LPE(18:2/0:0)
Artical 12	2.18	478.293				LPE(0:0/18:2)
192	1.43	468.309	LPC 14:0 Score: 2.97 | LPE 17:0 Score: 2.84	LPC 14:0/0:0		LPC(0:0/14:0)	1	1		1
192	1.43	468.309	LPC 14:0 Score: 2.97 | LPE 17:0 Score: 2.84			LPC(14:0/0:0)
Artical 61	3.93	466.329				LPE(P-18:0/0:0)
Artical 36	3.88	466.329				LPE(P-0:0/18:0)
Artical 66	3.93	466.329				LPE(O-18:1/0:0)
Artical 82	3.88	466.329				LPE(O-0:0/18:1)
Artical 87	3.25	464.314				LPE(P-18:1/0:0)
Artical 38	3.25	464.314				LPE(O-18:2/0:0)
MS-DIAL 15	2.72	454.294				LPE(16:0/0:0)
MS-DIAL 15	2.72	454.294		LPE 16:0		LPE(0:0/16:0)		1		1
Artical 75	3.12	438.298				LPE(P-16:0/0:0)
Artical 37	2.95	438.298				LPE(P-0:0/16:0)
Artical 40	3.12	438.298				LPE(O-16:1/0:0)
Artical 1	2.95	438.298				LPE(O-0:0/16:1)
MS-DIAL 22	2.585	426.361		CAR 18:1		CAR(18:1)		1		1
N.O.5 257	8.7658	406.296	MG 21:6 Score: 2.11
340	2.395	400.344	CAR 16:0 Score: 3.53 | MG 20:2 Score: 3.14	CAR 16:0		CAR(16:0)	1	1		1
Artical 79	1.8	398.327				CAR(16:1)
MS-DIAL 11	0.993	376.317		NAE 22:4
126	0.9797	372.159	LPE-O 12:6 Score: 2.62 | LPC-O 9:6 Score: 2.34
147	1.0926	370.295	CAR 14:1 Score: 3.23 | MG 18:3 Score: 2.9	CAR 14:1		CAR(14:1)	1	1		1
MS-DIAL 27	14.982	369.353		ST 27:1;O
131	1.0027	368.279	CAR 14:2 Score: 2.29 | MG 18:4 Score: 2.12			CAR(14:2)	1			1
MS-DIAL 12	3.949	362.303		NAE 21:4
MS-DIAL 39	0.989	356.279		CAR 13:1		CAR(13:1)		1		1
134	1.0206	344.278	CAR 12:0 Score: 3.11 | MG 16:2 Score: 2.9	CAR 12:0		CAR(12:0)	1	1		1
127	0.9817	342.264	CAR 12:1 Score: 3.5 | MG 16:3 Score: 2.97			CAR(12:1)	1			1
MS-DIAL 36	0.986	330.264		CAR 11:0		CAR(11:0)		1		1
Artical 73	0.95	328.248				CAR(11:1)
119	0.9533	316.248	CAR 10:0 Score: 3.5 | MG 14:2 Score: 2.79	CAR 10:0		CAR(10:0)	1	1		1
108	0.8923	314.233	CAR 10:1 Score: 3.57 | MG 14:3 Score: 2.82			CAR(10:1)	1			1
95	0.8335	310.201	CAR 10:3 Score: 2.59
MS-DIAL 20	0.874	302.233		CAR 9:0		CAR(9:0)		1		1
Artical 70	0.85	300.217				CAR(9:1)
101	0.8577	288.217	CAR 8:0 Score: 3.48 | MG 12:2 Score: 2.78	CAR 8:0		CAR(8:0)	1	1		1
91	0.8132	286.201	CAR 8:1 Score: 3.48 | MG 12:3 Score: 2.85			CAR(8:1)	1			1
MS-DIAL 13	1.058	272.258		NAE 14:0
Artical 74	0.8	260.186				CAR(6:0)
Artical 97	0.8	246.17				CAR(5:0)
N.O.5 606	14.58	242.211	NAE 12:1 Score: 2.17
Artical 76	0.8	232.154				CAR(4:0)
Artical 78	0.73	204.123				CAR(2:0)

## Sheet: Supplementary Figure 9f-g
peak.num	rt	mz	LipidIN	MS-DIAL	Entropy Search	Artical	d1	d2	d3	d4
Entropy 1	14.394	970.883			Cer 20:2;3O/40:2
1259	12.1691	936.709	PC-O 22:0_22:5 Score: 2.78 | PC-O 20:4_24:1 Score: 2.78 | PS-O 20:4_28:0 Score: 2.77 | OxPE 20:4_29:0;O Score: 2.24	PC O-44:5|PC O-24:1_20:4			1	1
MS-DIAL 19	11.943	934.693		PC O-44:6|PC O-24:2_20:4
Entropy 4	12.5708	932.9			Cer 25:0;2O/17:0;O(FA 18:0)
Artical 47	7.42	911.566				PI(18:0/22:5)
Artical 22	7.02	909.55				PI(18:0/22:6)
1204	11.9021	908.676	PC-O 20:4_22:1 Score: 2.93 | PS-O 20:4_26:0 Score: 2.8 | OxPE 20:4_27:0;O Score: 2.28	PC O-42:5|PC O-22:1_20:4			1	1
Entropy 5	12.5613	904.871			Cer 30:0;2O/12:0;O(FA 16:0)
N.O.5 1058	11.3945	896.638	PC 18:0_22:4 Score: 2.39	PC 40:4|PC 18:0_22:4			1	1
N.O.5 943	9.922	894.625	PC 18:0_22:5 Score: 2.27
900	9.1367	892.608	PC 18:0_22:6 Score: 2.37	PC 40:6|PC 18:0_22:6	PC 18:0_22:6		1	1	1
Artical 18	7.94	887.566				PI(18:0/20:3)
N.O.7 403	7.2681	885.573	MGDG 20:4_20:4 Score: 2.23
N.O.5 625	7.2019	885.551	PI 18:0_20:4 Score: 2.35	PI 38:4|PI 18:0_20:4		PI(18:0/20:4)	1	1		1
N.O.6 42	6.3517	883.533	PI 18:1_20:4 Score: 2.25			PI(18:1/20:4)	1	1		1
N.O.2 147	11.9002	882.658	PC-O 20:0_20:4 Score: 2.26	PC O-40:4|PC O-20:0_20:4			1	1
Entropy 3	12.1828	873.708			SM 28:0;2O/14:1		1	1	1
N.O.5 1016	10.8914	870.624	PC 18:0_20:3 Score: 2.45	PC 38:3|PC 18:0_20:3	PC 18:0_20:3		1	1	1
892	9.0794	868.609	PC 16:0_22:4 Score: 2.37
969	9.7248	868.609	PC 18:0_20:4 Score: 2.4	PC 38:4|PC 18:0_20:4	PC 18:0_20:4		1	1	1
892	9.0794	868.609	PC 16:0_22:4 Score: 2.37	PC 38:4|PC 16:0_22:4			1	1
N.O.5 806	8.6383	868.608	PC 18:1_20:3 Score: 2.42	PC 38:4|PC 18:1_20:3			1	1
N.O.5 806	8.6383	868.608	PC 18:1_20:3 Score: 2.42
N.O.8 343	8.426	866.615	O2xPC 16:0_19:0;2O Score: 2.22 | O2xPC 17:0;2O_18:0 Score: 2.15 | O2xPC 16:0_19:0;2O Score: 2.22 | O2xPC 17:0;2O_18:0 Score: 2.15
800	8.345	866.593	PC 18:0_20:5 Score: 2.41
N.O.5 748	8.1042	866.592	PC 18:1_20:4 Score: 2.45	PC 38:5|PC 18:1_20:4			1
N.O.5 748	8.1042	866.592	PC 18:1_20:4 Score: 2.45
N.O.5 786	8.4608	866.592	PC 16:0_22:5 Score: 2.23	PC 38:5|PC 16:0_22:5			1	1
655	7.2588	864.577	PC 16:0_22:6 Score: 2.42
655	7.2588	864.577	PC 16:0_22:6 Score: 2.42	PC 38:6|PC 16:0_22:6			1	1
N.O.5 574	6.7756	864.576	PC 18:2_20:4 Score: 2.44	PC 38:6|PC 18:2_20:4			1	1
N.O.5 810	8.6763	863.568	PI 18:0_18:1 Score: 2.2			PI(18:0/18:1)	1			1
N.O.7 431	7.4257	861.573	LPA 50:12 Score: 2.25
N.O.5 644	7.3319	861.551	PI 18:1_18:1 Score: 2.18			PI(18:1/18:1)	1			1
N.O.5 644	7.3319	861.551	PI 18:1_18:1 Score: 2.18
N.O.5 666	7.5164	861.551	PI 18:0_18:2 Score: 2.36
N.O.5 666	7.5164	861.551	PI 18:0_18:2 Score: 2.36	PI 36:2|PI 18:0_18:2		PI(18:0/18:2)	1	1		1
N.O.6 272	11.8212	860.669	PC-O 18:1_20:0 Score: 2.1
N.O.2 133	11.8206	860.656	PE-O 22:4_24:2 Score: 2.18
Artical 30	6.31	859.534				PI(18:1/18:2)
Artical 38	6.47	859.534				PI(16:0/20:3)
N.O.7 296	6.083	857.541	LPA 50:14 Score: 2.21
N.O.5 503	6.067	857.52	PI 16:0_20:4 Score: 2.22	PI 36:4|PI 16:0_20:4		PI(16:0/20:4)	1	1		1
1099	11.3118	854.628	PC-O 18:0_20:4 Score: 2.37
902	9.145	852.613	PC-O 18:1_20:4 Score: 3.05 | PS-O 20:4_22:0 Score: 2.81 | OxPE 20:4_23:0;O Score: 2.29	PC O-38:5|PC O-18:1_20:4			1	1
848	8.7549	850.597	PC-O 18:2_20:4 Score: 2.1
1132	11.4975	849.606	MGDG-O 18:0_20:5 Score: 2.11 | MGDG-O 18:1_20:4 Score: 2.11
N.O.5 1067	11.4452	846.627	PC 16:0_20:1 Score: 2.15 | PC 18:0_18:1 Score: 2.45	PC 36:1|PC 18:0_18:1	PC 18:0_18:1		1	1	1
MS-DIAL 1	11.933	845.678		SM 40:1;O2|SM 15:1;O2/25:0	SM 37:1;2O/3:0
1001	10.0002	844.609	PC 18:0_18:2 Score: 3.14 | PS 18:0_22:1 Score: 2.53		PC 18:0_18:2		1		1
1001	10.0002	844.609	PC 18:0_18:2 Score: 3.14 | PS 18:0_22:1 Score: 2.53
944	9.4797	844.609	PS 18:1_22:0 Score: 2.57
961	9.6499	844.609	O2xPE 18:1_23:1;2O Score: 2.33 | PC 18:1_18:1 Score: 3.16	PC 36:2|PC 18:1_18:1			1	1
961	9.6499	844.609	O2xPE 18:1_23:1;2O Score: 2.33 | PC 18:1_18:1 Score: 3.16
980	9.8233	844.609	O2xPE 18:2_23:0;2O Score: 2.3 | PC 16:0_20:2 Score: 2.22
1001	10.0002	844.609	PC 18:0_18:2 Score: 3.14 | PS 18:0_22:1 Score: 2.53	PC 36:2|PC 18:0_18:2			1	1
1035	10.3968	844.609	O2xPE 18:0_23:2;2O Score: 2.24
N.O.5 753	8.1582	842.592	PC 18:1_18:2 Score: 2.46	PC 36:3|PC 18:1_18:2	PC 18:1_18:2		1	1	1
N.O.5 753	8.1582	842.592	PC 18:1_18:2 Score: 2.46
N.O.5 792	8.5128	842.592	PC 16:0_20:3 Score: 2.42
N.O.5 792	8.5128	842.592	PC 16:0_20:3 Score: 2.42	PC 36:3|PC 16:0_20:3	PC 16:0_20:3		1	1	1
726	7.7713	840.578	PC 16:0_20:4 Score: 2.46	PC 36:4|PC 16:0_20:4	PC 16:0_20:4		1	1	1
N.O.5 599	7.0019	840.576	PC 18:2_18:2 Score: 2.44	PC 36:4|PC 18:2_18:2			1	1
586	6.7275	838.563	PC 16:0_20:5 Score: 2.41		PC 16:0_20:5
N.O.2 178	12.0844	835.651	LPA 47:4 Score: 2.15
N.O.5 607	7.0692	835.533	PI 16:0_18:1 Score: 2.25	PI 34:1|PI 16:0_18:1		PI(18:1/16:0)	1	1		1
N.O.5 607	7.0692	835.533	PI 16:0_18:1 Score: 2.25			PI(16:0/18:1)
N.O.8 145	6.1547	833.541	LPA 48:12 Score: 2.14
N.O.5 513	6.142	833.519	PI 16:0_18:2 Score: 2.2	PI 34:2|PI 16:0_18:2		PI(16:0/18:2)	1	1		1
1102	11.3296	832.548	PS-O 20:4_21:3 Score: 2.16
MS-DIAL 2	11.751	831.662		SM 39:1;O2|SM 18:1;O2/21:0
N.O.3 44	11.4526	830.631	PC-O 18:0_18:2 Score: 2.22	PC O-36:2|PC O-18:0_18:2			1	1
852	8.7906	830.591	O2xPE 18:2_22:0;2O Score: 2.33 | PC 17:0_18:2 Score: 3.01	PC 35:2|PC 17:0_18:2			1	1
N.O.4 37	11.2512	828.613	PC-O 18:1_18:2 Score: 2.25
Artical 54	6.37	828.562				PI(15:0/18:1)(d7))
863	8.892	826.597	PC-O 16:0_20:4 Score: 2.41	PC O-36:4|PC O-16:0_20:4			1	1
809	8.4245	824.582	PC-O 16:1_20:4 Score: 2.94 | PS-O 20:0_20:4 Score: 2.8 | OxPE 20:4_21:0;O Score: 2.27	PC O-36:5|PC O-16:1_20:4	PC O-16:1_20:4		1	1	1
N.O.5 1053	11.3652	820.613	PC 16:0_18:0 Score: 2.37
N.O.5 863	9.1474	818.592	PC 16:0_18:1 Score: 2.46		PC 16:0_18:1		1		1
703	7.616	816.577	O2xPE 19:0_20:2;2O Score: 2.52 | PC 16:1_18:1 Score: 2.15
730	7.7954	816.577	PS 16:0_22:1 Score: 2.56
792	8.2709	816.577	PS 18:1_20:0 Score: 2.55
N.O.5 737	8.0215	816.576	PC 16:0_18:2 Score: 3.19		PC 16:0_18:2		1		1
594	6.8081	814.562	PC 16:0_18:3 Score: 2.28	PC 34:3|PC 16:0_18:3			1	1
N.O.5 557	6.5787	814.56	PC 16:1_18:2 Score: 2.41
N.O.5 1420	13.3961	810.753	Cer 22:0;3O/26:0 Score: 2.5 | Cer 23:0;3O/25:0 Score: 2.45 | Cer 22:0;3O/26:0 Score: 2.5 | Cer 23:0;3O/25:0 Score: 2.45	Cer 48:0;O3|Cer 22:0;O3/26:0			1	1
N.O.2 202	12.227	810.681	HexCer 26:0;2O/16:1 Score: 2.19
N.O.3 46	11.5046	808.546	PS-O 18:2_21:3 Score: 2.12
Artical 34	5.91	807.503				PI(16:0/16:1)
MS-DIAL 22	8.305	804.577		PC 33:1|PC 15:0_18:1
N.O.5 867	9.1747	802.595	PC-O 16:0_18:2 Score: 2.34	PC O-34:2|PC O-16:0_18:2			1	1
853	8.8084	800.582	PC-O 16:1_18:2 Score: 2.39 | PS-O 18:2_20:0 Score: 2.11	PC O-34:3|PC O-16:1_18:2			1	1
N.O.5 1394	13.2454	796.741	Cer 21:0;3O/26:0 Score: 2.42
N.O.5 1495	13.8468	794.76	Cer 26:0;2O/22:0 Score: 2.22 | Cer 22:0;2O/26:0 Score: 2.21 | Cer 26:0;2O/22:0 Score: 2.22 | Cer 22:0;2O/26:0 Score: 2.21
873	8.9624	792.578	PC 16:0_16:0 Score: 2.41	PC 32:0|PC 16:0_16:0	PC 16:0_16:0		1	1	1
674	7.3943	790.563	PC 14:0_18:1 Score: 2.12	PC 32:1|PC 14:0_18:1			1	1
674	7.3933	790.563	PC 16:0_16:1 Score: 2.4		PC 16:0_16:1		1		1
MS-DIAL 3	9.004	789.615		SM 36:1;O2|SM 18:1;O2/18:0
556	6.396	788.547	PC 14:0_18:2 Score: 2.97 | PS 14:0_22:1 Score: 2.54 | O2xPE 14:0_23:2;2O Score: 2.26 | O2xPE 18:2_19:0;2O Score: 2.23	PC 32:2|PC 14:0_18:2			1	1
N.O.5 675	7.5995	787.597	SM 18:1;2O/18:1 Score: 2.27
N.O.5 1360	13.0401	782.724	Cer 25:0;3O/21:0 Score: 2.18 | Cer 20:0;3O/26:0 Score: 2.18 | Cer 22:0;3O/24:0 Score: 2.18 | Cer 20:0;3O/26:0 Score: 2.18 | Cer 22:0;3O/24:0 Score: 2.18
MS-DIAL 14	13.615	780.745		Cer 47:0;O2|Cer 24:0;O2/23:0
MS-DIAL 7	11.897	778.582		PE O-40:5|PE O-20:1_20:4
N.O.2 93	11.4471	776.564	PE-O 18:1_22:5 Score: 2.22 | PE-O 20:2_20:4 Score: 2.15 | PE-O 18:2_22:4 Score: 2.14 | PE-O 16:0_24:6 Score: 2.13 | PE-O 18:1_22:5 Score: 2.22 | PE-O 20:2_20:4 Score: 2.15 | PE-O 18:2_22:4 Score: 2.14 | PE-O 16:0_24:6 Score: 2.13 | PE-O 18:1_22:5 Score: 2.22 | PE-O 20:2_20:4 Score: 2.15 | PE-O 18:2_22:4 Score: 2.14 | PE-O 16:0_24:6 Score: 2.13 | PE-O 18:1_22:5 Score: 2.22 | PE-O 20:2_20:4 Score: …
1074	10.9595	774.544	PE-O 18:1_22:6 Score: 2.25
N.O.5 1430	13.459	766.731	Cer 22:0;2O/24:0 Score: 2.49 | Cer 20:0;2O/26:0 Score: 2.44
1020	10.1952	766.54	PE 18:0_20:4 Score: 2.41 | DMPE 16:0_20:4 Score: 2.13 | MMPE 17:0_20:4 Score: 2.13	PE 38:4|PE 18:0_20:4	PE 18:0_20:4		1	1	1
N.O.4 29	8.2578	764.52	PE 18:1_20:4 Score: 2.13
708	7.6512	762.507	PE 16:0_22:6 Score: 2.4	PE 38:6|PE 16:0_22:6	PE 16:0_22:6		1	1	1
N.O.5 638	7.2954	761.582	SM 18:1;2O/16:0 Score: 2.2	SM 34:1;O2|SM 18:1;O2/16:0			1	1
N.O.5 515	6.1632	759.567	SM 18:2;2O/16:0 Score: 2.28		SM 8:0;2O/26:2
N.O.7 516	11.9532	754.593	Cer 27:5;3O/18:2 Score: 2.11 | Cer 19:1;3O/26:6 Score: 2.11 | Cer 27:5;3O/18:2 Score: 2.11 | Cer 19:1;3O/26:6 Score: 2.11
N.O.2 158	11.9673	754.578	PE-O 18:2_20:1 Score: 2.15 | PE-O 16:0_22:3 Score: 2.15 | PE-O 18:2_20:1 Score: 2.15 | PE-O 16:0_22:3 Score: 2.15
N.O.5 1392	13.2318	752.713	Cer 21:0;2O/24:0 Score: 2.46
1168	11.6972	752.561	PE-O 18:1_20:3 Score: 2.18	PE O-38:4|PE O-18:1_20:3			1	1
1107	11.359	750.546	PE-O 18:1_20:4 Score: 2.43	PE O-38:5|PE O-18:1_20:4	PE O-18:1_20:4		1	1	1
921	9.268	748.529	PE-O 18:2_20:4 Score: 2.42 | PE-O 16:1_22:5 Score:2.38	PE O-38:6|PE O-18:2_20:4	PE O-18:2_20:4		1	1	1
825	8.5257	746.515	PE-O 16:1_22:6 Score: 2.32
1159	11.6457	744.558	PE 18:0_18:1 Score: 2.31	PE 36:1|PE 18:0_18:1			1	1
1038	10.4529	742.54	PE 18:0_18:2 Score: 2.37	PE 36:2|PE 18:0_18:2			1	1
MS-DIAL 4	12.553	740.68		Cer 43:0;O3|Cer 18:0;O3/25:0
N.O.5 1355	13.014	738.697	Cer 20:0;2O/24:0 Score: 2.51
759	8.0052	738.507	PE 16:0_20:4 Score: 2.37 | MMPE 15:0_20:4 Score: 2.11 | DMPE 14:0_20:4 Score: 2.11	PE 36:4|PE 16:0_20:4			1	1
N.O.5 1332	12.8757	736.683	Cer 18:1;2O/26:0 Score: 2.87 | Cer 20:1;2O/24:0 Score: 2.83 | Cer 26:1;2O/18:0 Score: 2.82 | Cer 18:1;2O/26:0 Score: 2.87 | Cer 20:1;2O/24:0 Score: 2.83 | Cer 26:1;2O/18:0 Score: 2.82 | Cer 18:1;2O/26:0 Score: 2.87 | Cer 20:1;2O/24:0 Score: 2.83 | Cer 26:1;2O/18:0 Score: 2.82	Cer 44:1;O2|Cer 18:1;O2/26:0			1	1
MS-DIAL 5	5.896	733.551		SM 32:1;O2|SM 16:1;O2/16:0	SM 30:1;2O/2:0
1200	11.8752	728.559	PE-O 18:1_18:1 Score: 2.28 | PE-O 18:0_18:2 Score: 2.16 | PE-O 16:1_20:1 Score: 2.16
MS-DIAL 12	11.498	726.544		PE O-36:3|PE O-18:1_18:2
N.O.5 1327	12.8442	724.684	Cer 20:0;2O/23:0 Score: 2.22 | Cer 19:0;2O/24:0 Score: 2.22 | Cer 21:0;2O/22:0 Score: 2.2 | Cer 20:0;2O/23:0 Score: 2.22 | Cer 19:0;2O/24:0 Score: 2.22 | Cer 21:0;2O/22:0 Score: 2.2 | Cer 20:0;2O/23:0 Score: 2.22 | Cer 19:0;2O/24:0 Score: 2.22 | Cer 21:0;2O/22:0 Score: 2.2	Cer 43:0;O2|Cer 19:0;O2/24:0			1	1
N.O.3 109	12.2355	723.578	OxFA 50:12;(2OH) Score: 2.18
N.O.5 1292	12.6433	722.668	Cer 19:1;2O/24:0 Score: 2.18 | Cer 18:1;2O/25:0 Score: 2.91	Cer 43:1;O2|Cer 19:1;O2/24:0			1	1
877	9.001	722.514	PE-O 16:1_20:4 Score: 2.37	PE O-36:5|PE O-16:1_20:4	PE O-16:1_20:4		1	1	1
N.O.5 1234	12.3348	720.651	Cer 19:1;2O/24:1 Score: 2.99 | Cer 21:2;2O/22:0 Score: 2.85 | Cer 19:1;2O/24:1 Score: 2.99 | Cer 21:2;2O/22:0 Score: 2.85	Cer 43:2;O2|Cer 19:1;O2/24:1			1	1
N.O.3 102	12.1805	717.713	OxFA 48:1;(2OH) Score: 2.28
789	8.2356	714.507	PE 16:0_18:2 Score: 2.37	PE 34:2|PE 16:0_18:2			1	1
1344	12.609	711.629	O2xFA 47:5;O2 Score: 2.27
N.O.5 1297	12.6689	710.667	Cer 18:0;2O/24:0 Score: 2.58	Cer 42:0;O2|Cer 18:0;O2/24:0			1	1
N.O.5 1259	12.4716	708.652	Cer 18:0;2O/24:1 Score: 2.77
N.O.5 1282	12.584	708.652	Cer 18:1;2O/24:0 Score: 2.94 | Cer 26:1;2O/16:0 Score: 2.8	Cer 42:1;O2|Cer 18:1;O2/24:0			1	1
Artical 49	13.41	706.708				Cer(d22:0/24:0)
N.O.5 1213	12.2338	706.636	Cer 18:1;2O/24:1 Score: 2.98 | Cer 20:2;2O/22:0 Score: 2.86 | Cer 26:2;2O/16:0 Score: 2.58 | Cer 17:1;2O/25:1 Score: 2.57 | Cer 18:1;2O/24:1 Score: 2.98 | Cer 20:2;2O/22:0 Score: 2.86 | Cer 26:2;2O/16:0 Score: 2.58 | Cer 17:1;2O/25:1 Score: 2.57 | Cer 18:1;2O/24:1 Score: 2.98 | Cer 20:2;2O/22:0 Score: 2.86 | Cer 26:2;2O/16:0 Score: 2.58 | Cer 17:1;2O/25:1 Score: 2.57 | Cer 18:1;2O/24:1 Score: 2.9…	Cer 42:2;O2|Cer 18:1;O2/24:1	Cer 18:1;2O/24:1		1	1	1
MS-DIAL 6	12.016	704.62		Cer 42:3;O2|Cer 18:2;O2/24:1
N.O.6 255	11.6856	700.497	Cer 22:6;2O/21:6 Score: 2.14
N.O.6 282	11.8785	700.497	PE 16:0_17:2 Score: 2.16 | MMPE 16:0_16:2 Score: 2.16 | DMPE 15:2_16:0 Score: 2.16 | PE 16:0_17:2 Score: 2.16 | MMPE 16:0_16:2 Score: 2.16 | DMPE 15:2_16:0 Score: 2.16 | PE 16:0_17:2 Score: 2.16 | MMPE 16:0_16:2 Score: 2.16 | DMPE 15:2_16:0 Score: 2.16
N.O.5 1271	12.5382	696.652	Cer 17:0;2O/24:0 Score: 2.46 | Cer 18:0;2O/23:0 Score: 2.45 | Cer 17:0;2O/24:0 Score: 2.46 | Cer 18:0;2O/23:0 Score: 2.45
N.O.3 142	12.8741	695.675	FA 48:4 Score: 2.13
N.O.5 1236	12.3485	694.636	Cer 19:1;2O/22:0 Score: 2.8 | Cer 17:1;2O/24:0 Score: 2.44 | Cer 25:1;2O/16:0 Score: 2.18 | Cer 17:1;2O/24:0 Score: 2.44 | Cer 25:1;2O/16:0 Score: 2.18	Cer 41:1;O2|Cer 18:1;O2/23:0
N.O.5 1198	12.1558	692.621	Cer 18:2;2O/23:0 Score: 2.9
N.O.5 1240	12.3684	682.637	Cer 18:0;2O/22:0 Score: 2.54	Cer 40:0;O2|Cer 18:0;O2/22:0			1	1
N.O.5 1230	12.3151	680.62	Cer 16:1;2O/24:0 Score: 2.8	Cer 40:1;O2|Cer 18:1;O2/22:0	Cer 18:1;2O/22:0		1	1	1
Artical 42	13.04	678.677				Cer(d20:0/24:0)
N.O.5 1171	12.0094	678.606	Cer 18:2;2O/22:0 Score: 2.75	Cer 40:2;O2|Cer 18:2;O2/22:0	Cer 18:2;2O/22:0		1	1	1
Artical 52	12.89	676.661				Cer(d20:1/24:0)
N.O.4 46	11.9074	675.666	OxFA 45:1;(2OH) Score: 2.27
Artical 44	12.5	674.646				Cer(d18:1/26:1)
N.O.5 1193	12.1312	666.605	Cer 16:1;2O/23:0 Score: 2.53 | Cer 23:1;2O/16:0 Score: 2.53 | Cer 18:1;2O/21:0 Score: 2.52 | Cer 16:1;2O/23:0 Score: 2.53 | Cer 23:1;2O/16:0 Score: 2.53 | Cer 18:1;2O/21:0 Score: 2.52 | Cer 16:1;2O/23:0 Score: 2.53 | Cer 23:1;2O/16:0 Score: 2.53 | Cer 18:1;2O/21:0 Score: 2.52	Cer 39:1;O2|Cer 18:1;O2/21:0			1	1
Artical 29	12.86	664.661				Cer(d18:0/25:0)
Artical 48	12.66	662.646				Cer(d18:1/25:0)
Artical 50	12.72	662.646				Cer(d19:1/24:0)
Artical 31	12.34	660.63				Cer(d18:1/25:1)
N.O.5 1187	12.0981	654.606	Cer 18:0;2O/20:0 Score: 2.43
N.O.5 156	2.8247	653.406	OxFA 46:19;(2OH) Score: 2.17
N.O.5 1161	11.9674	652.59	Cer 18:1;2O/20:0 Score: 2.88 | Cer 16:1;2O/22:0 Score: 2.86 | Cer 18:1;2O/20:0 Score: 2.88 | Cer 16:1;2O/22:0 Score: 2.86	Cer 38:1;O2|Cer 16:1;O2/22:0			1	1
Artical 46	12.69	650.646				Cer(d18:0/24:0)
1330	12.5409	648.631	Cer 18:1;2O/24:0		Cer 18:1;2O/24:0	Cer(d18:1/24:0)	1		1	1
Entropy 2	12.5409	648.631				Cer(d18:0/24:1)
Artical 41	12.31	646.614				Cer(d18:2/24:0)
Artical 53	12.26	646.614				Cer(d18:1/24:1)
Artical 33	12.52	636.63				Cer(d18:0/23:0)
N.O.5 1250	12.4187	634.616	Cer 18:1;2O/23:0 Score: 2.81 | Cer 16:1;2O/25:0 Score: 2.12 | Cer 18:1;2O/23:0 Score: 2.81 | Cer 16:1;2O/25:0 Score: 2.12			Cer(d18:1/23:0)	1			1
Artical 35	12.11	632.599				Cer(d18:1/23:1)
Artical 36	12.16	632.599				Cer(d18:2/23:0)
N.O.5 1062	11.4164	624.559	Cer 18:1;2O/18:0 Score: 2.46 | Cer 20:1;2O/16:0 Score: 2.35 | Cer 18:1;2O/18:0 Score: 2.46 | Cer 20:1;2O/16:0 Score: 2.35
Artical 43	12.37	622.614				Cer(d18:0/22:0)
N.O.5 1219	12.2568	620.601	Cer 18:1;2O/22:0 Score: 2.88	Cer 40:1;O2|Cer 16:1;O2/24:0		Cer(d18:1/22:0)	1			1
Artical 15	1.571	619.289				LPI(0:0/18:1)
Artical 20	1.641	619.289				LPI(20:4/0:0)
Artical 45	12.02	618.583				Cer(d18:2/22:0)
102	2.1353	602.347	LPC 20:4 Score: 2.32	LPC 20:4	LPC 20:4		1	1	1
Artical 17	2.841	599.32				LPI(0:0/18:2)
Artical 25	2.661	599.32				LPI(16:0/0:0)
Artical 5	2.208	597.305				LPI(18:2/0:0)
Artical 26	2.098	597.305				LPI(0:0/18:0)
N.O.5 849	9.0495	596.527	Cer 18:1;2O/16:0 Score: 2.74	Cer 34:1;O2|Cer 18:1;O2/16:0			1	1
Artical 27	1.61	595.289				LPI(18:0/0:0)
Artical 32	1.71	595.289				LPI(0:0/20:4)
N.O.3 113	12.2983	593.551	O2xFA 38:1;O2 Score: 2.27
Artical 28	11.96	592.567				Cer(d18:1/20:0)
Artical 16	11.61	590.552				Cer(d18:1/20:1)
246	3.4121	582.379	LPC 18:0 Score: 2.48	LPC 18:0	LPC 18:0		1	1	1
150	2.6671	580.362	LPC 18:1 Score: 2.46	LPC 18:1	LPC 18:1		1	1	1
60	1.3428	578.348	LPC 18:2 Score: 2.48	LPC 18:2	LPC 18:2		1	1	1
Artical 3	2.038	571.289				LPI(18:1/0:0)
Artical 24	1.855	571.289				LPI(0:0/16:0)
Artical 39	11.77	566.552				Cer(d18:0/18:0)
Artical 40	11.41	564.536				Cer(d18:1/18:0)
440	5.3176	559.474	O2xFA 36:4;O2 Score: 2.95
397	4.821	557.459	O2xFA 36:5;O2 Score: 3.16
N.O.3 26	4.8656	555.445	O2xFA 36:6;O2 Score: 2.18
106	2.2002	554.348	LPC 16:0 Score: 2.48	LPC 16:0	LPC 16:0		1	1	1
N.O.3 17	1.3873	552.333	LPC 16:1 Score: 2.14
MS-DIAL 9	13.433	549.562		FA 37:0
Artical 23	9.92	538.52				Cer(d18:0_16:0)
Artical 37	9.02	536.505				Cer(d18:1/16:0)
N.O.2 319	13.5002	535.548	FA 36:0 Score: 3.48	FA 36:0			1	1
Artical 51	7.47	534.489				Cer(d18:1/16:1)
1228	12.008	527.447	OxFA 35:5;(2OH) Score: 3 | OxFA 35:5;O Score: 2.48
N.O.2 304	13.2568	521.531	FA 35:0 Score: 3.12	FA 35:0			1	1
MS-DIAL 16	11.803	515.389		FA 36:10
1421	13.0572	507.514	FA 34:0 Score: 3.46	FA 34:0			1	1
1383	12.8307	493.501	FA 33:0 Score: 3.43	FA 33:0			1	1
N.O.2 191	12.1599	481.427	O2xFA 30:1;O2 Score: 2.35
270	3.5829	480.311	LPE 18:0 Score: 2.15	LPE 18:0			1	1
1347	12.6257	479.485	FA 32:0 Score: 3.58	FA 32:0			1	1
N.O.2 269	12.7641	477.47	FA 32:1 Score: 2.81	FA 32:1			1	1
1311	12.4293	465.469	FA 31:0 Score: 3.57	FA 31:0			1	1
N.O.2 62	7.1805	453.395	O2xFA 28:1;O2 Score: 2.26
N.O.2 240	12.5111	449.44	FA 30:1 Score: 2.76
195	3.0343	445.335	O2xFA 28:5;O2 Score: 3.18
N.O.2 55	6.0796	439.379	O2xFA 27:1;O2 Score: 2.3
1239	12.0598	437.436	FA 29:0 Score: 3.69	FA 29:0			1	1
1194	11.8406	423.422	FA 28:0 Score: 3.55	FA 28:0			1	1
N.O.2 48	5.1489	411.349	O2xFA 25:1;O2 Score: 2.81 | OxFA 16:1;(2OH) Score: 2.43
N.O.2 212	12.2845	409.405	FA 27:0 Score: 3	FA 28:7			1	1
N.O.3 56	11.7762	397.335	O2xFA 24:1;O2 Score: 2.24
Artical 10	8.94	395.389				FA(26:0)
36	0.9255	391.286	O2xFA 24:4;O2 Score: 2.48
Artical 21	7.774	367.358				FA(24:0)
560	6.4414	365.343	FA 24:1 Score: 3.35	FA 24:1		FA(24:1)	1	1		1
617	7.0075	353.343	FA 23:0 Score: 3.31	FA 23:0		FA(23:0)	1	1		1
4	0.7079	351.165	SSulfate-ST 19:2;O;S Score: 2.78
544	6.2991	339.327	FA 22:0 Score: 3.48	FA 22:0		FA(22:0)	1	1		1
MS-DIAL 17	5.309	337.313		FA 22:1		FA(22:1)		1		1
Artical 13	4.689	335.296				FA(22:2)
Artical 2	4.289	333.28				FA(22:3)
Artical 14	4.205	333.28				FA(22:3)b
294	3.7603	331.265	FA 22:4 Score: 2.58	FA 22:4		FA(22:4)	1	1		1
227	3.2757	329.25	FA 22:5 Score: 2.21	FA 22:5		FA(22:5)	1	1		1
227	3.2757	329.25	FA 22:5 Score: 2.21			FA(22:5)b
Artical 19	2.908	327.233				FA(22:6)
472	5.6642	325.312	FA 21:0 Score: 2.96
N.O.3 16	1.0399	313.239	O2xFA 18:1;O2 Score: 2.92
439	5.3081	311.296	FA 20:0 Score: 3.31	FA 20:0		FA(20:0)	1	1		1
41	0.9734	311.224	O2xFA 18:2;O2 Score: 2.17
362	4.4538	309.28	FA 20:1 Score: 3.66	FA 20:1		FA(20:1)	1	1		1
N.O.2 20	0.992	309.207	O2xFA 18:3;O2 Score: 2.12
318	3.9582	307.265	FA 20:2 Score: 3	FA 20:2		FA(20:2)	1	1		1
257	3.479	305.248	FA 20:3 Score: 2.41	FA 20:3		FA(20:3)b	1	1		1
257	3.479	305.248	FA 20:3 Score: 2.41			FA(20:3)
204	3.1106	303.234	FA 20:4 Score: 2.26			FA(20:4)	1			1
127	2.4894	301.218	FA 20:5 Score: 2.11	FA 20:5		FA(20:5)	1	1		1
N.O.2 343	14.1442	299.259	OxFA 18:0;O Score: 2.23 | OxFA 18:0;(2OH) Score: 2.21 | OxFA 18:0;O Score: 2.23 | OxFA 18:0;(2OH) Score: 2.21
369	4.5565	297.28	FA 19:0 Score: 3.04			FA(19:0)	1			1
338	4.1746	295.264	FA 19:1 Score: 3.46	FA 19:1		FA(19:1)	1	1		1
Artical 11	4.407	283.264				FA(18:0)
Artical 12	3.772	281.249				FA(18:1)
200	3.0794	279.234	FA 18:2 Score: 3 | FA 18:2 Score: 3	FA 18:2		FA(18:2)	1	1		1
219	3.2125	279.234	FA 18:2 Score: 3
154	2.7179	277.218	FA 18:3 Score: 2.46	FA 18:3		FA(18:3)	1	1		1
34	0.9121	277.145	O2xFA 16:5;O2 Score: 2.38
49	1.039	271.229	OxFA 16:0;O Score: 2.49 | OxFA 16:0;(2OH) Score: 2.46
Artical 8	3.888	269.249				FA(17:0)b
Artical 9	4.008	269.249				FA(17:0)
2010	16.7414	269.212	OxFA 16:1;O Score: 2.2
48	1.0295	269.212	OxFA 16:1;(2OH) Score: 2.43 | O2xFA 25:1;O2 Score: 2.81 | OxFA 16:1;(2OH) Score: 2.43
231	3.3145	267.234	FA 17:1 Score: 3.46	FA 17:1		FA(17:1)	1	1		1
Artical 4	3.605	255.233				FA(16:0)
164	2.8142	253.217	FA 16:1 Score: 3.37	FA 16:1		FA(16:1)	1	1		1
Artical 6	2.391	251.202				FA(16:2)
Artical 7	1.974	249.186				FA(16:3)
N.O.3 924	9.3103	241.218	FA 15:0 Score: 3.06	FA 15:0		FA(15:0)	1	1		1
Artical 1	2.708	227.202				FA(14:0)
N.O.2 85	1.8889	225.186	FA 14:1 Score: 2.87	FA 14:1		FA(14:1)	1	1		1
