# Supplementary material for: LipidIN: a comprehensive repository for flash platform-independent annotation and reverse lipidomics
Source: Nat Commun. 2025 May 16;16:4566. doi: 10.1038/s41467-025-59683-5 (PMC12084368; doi:10.1038/s41467-025-59683-5)
Supplement: Supplementary file 6 — Source Data [file 41467_2025_59683_MOESM6_ESM.zip › Source Data/Source Data 11.xlsx]

## Sheet: Supplementary Figure 12a-b
File.Name	Cosine.Similarity	file_names	subclass
TG 18:1_18:1_18:1	0.977901	POS	TG
TG 18:0_18:1_18:2	0.772947	POS	TG
TG 18:0_18:1_18:1	0.9905	POS	TG
TG 18:0_18:0_18:1	0.995498	POS	TG
TG 17:1_18:1_18:2	0.981028	POS	TG
TG 16:1_18:2_18:3	0.985727	POS	TG
TG 16:1_18:2_18:2	0.965978	POS	TG
TG 16:1_18:1_18:2	0.814079	POS	TG
TG 16:1_18:1_18:1	0.987589	POS	TG
TG 16:1_16:1_18:2	0.996674	POS	TG
TG 16:0_18:1_20:1	0.987254	POS	TG
TG 16:0_18:1_19:1	0.98989	POS	TG
TG 16:0_18:1_18:2	0.999418	POS	TG
TG 16:0_18:1_18:1	0.985255	POS	TG
TG 16:0_17:1_18:1	0.984043	POS	TG
TG 16:0_16:1_18:3	0.992257	POS	TG
TG 16:0_16:1_18:2	0.990116	POS	TG
TG 16:0_16:1_18:1	0.995912	POS	TG
TG 16:0_16:0_18:2	0.994093	POS	TG
TG 16:0_16:0_18:1	0.985678	POS	TG
TG 14:0_16:1_18:2	0.995233	POS	TG
TG 14:0_16:1_18:1	0.977466	POS	TG
TG 14:0_16:0_18:2	0.999827	POS	TG
TG 14:0_16:0_16:1	0.992507	POS	TG
PC 16:0_18:1	0.991084	POS	PC
LPC 18:2	0.973363	POS	LPC
LPC 18:0	0.981412	POS	LPC
LPC 16:0	0.998928	POS	LPC
Cer 18:1;2O/24:0	0.686995	POS	Cer
Cer 18:1;2O/23:0	0.992787	POS	Cer
Cer 18:1;2O/22:0	0.987572	POS	Cer
CE 18:2	0.839084	POS	CE
DG 16:0_18:2	0.987886	POS	DG
DG 18:1_18:1	0.995634	POS	DG
DG 18:1_18:2	0.993421	POS	DG
DG 18:2_18:2	0.993331	POS	DG
Hex2Cer 18:1;2O/16:0	0.998574	POS	Hex2Cer
HexCer 18:1;2O/22:0	0.981995	POS	HexCer
TG 15:1_16:0_18:1	0.989189	POS	TG
TG 16:1_18:0_18:1	0.996292	POS	TG
TG 17:0_18:1_18:1	0.991171	POS	TG
TG 18:1_18:2_18:3	0.991413	POS	TG
TG 18:1_18:1_20:1	0.987685	POS	TG
TG 18:0_18:1_20:3	0.990619	POS	TG
PE-O 18:1_20:4	0.996497	NEG	EtherPE
PE-O 16:1_20:4	0.980113	NEG	EtherPE
PC 18:1_20:4	0.986269	NEG	PC
PC 18:1_18:2	0.999998	NEG	PC
PC 18:0_22:6	0.999964	NEG	PC
PC 18:0_22:4	0.989692	NEG	PC
PC 18:0_20:4	0.994571	NEG	PC
PC 18:0_20:3	0.995558	NEG	PC
PC 18:0_18:2	0.999999	NEG	PC
PC 16:0_22:6	0.999999	NEG	PC
PC 16:0_22:5	0.998642	NEG	PC
PC 16:0_22:4	0.990996	NEG	PC
PC 16:0_20:4	0.986308	NEG	PC
PC 16:0_20:3	0.992495	NEG	PC
PC 16:0_20:1	0.9947	NEG	PC
PC 16:0_18:3	0.999967	NEG	PC
PC 16:0_18:2	0.999997	NEG	PC
PC 16:0_18:1	0.999999	NEG	PC
PC 16:0_16:1	0.989301	NEG	PC
PC 16:0_16:0	0.999991	NEG	PC
PC 14:0_18:1	0.998845	NEG	PC
FA 22:5	0.991479	NEG	FA
FA 19:1	0.992811	NEG	FA
FA 16:1	0.998532	NEG	FA
Cer 19:1;2O/24:0	0.996332	NEG	Cer
Cer 18:2;2O/22:0	0.997165	NEG	Cer
Cer 18:1;2O/26:0	0.999998	NEG	Cer
Cer 18:1;2O/24:0	0.997694	NEG	Cer
Cer 18:1;2O/23:0	0.991868	NEG	Cer
Cer 18:1;2O/22:0	0.996866	NEG	Cer
Cer 18:0;2O/24:0	0.999008	NEG	Cer
Cer 18:0;2O/22:0	0.997104	NEG	Cer
Cer 16:1;2O/24:0	0.997186	NEG	Cer
Cer 18:1;2O/16:0	0.999972	NEG	Cer
FA 18:2	1	NEG	FA
LPE 18:0	0.979772	NEG	LPE
PC 14:0_18:2	0.981981	NEG	PC
PC 17:0_18:2	0.999998	NEG	PC
PC 18:2_18:2	0.993825	NEG	PC
PC 18:1_20:3	0.986823	NEG	PC
PC-O 18:1_20:4	0.986295	NEG	EtherPC
PE 16:0_18:2	0.999998	NEG	PE
PS-O 20:0_20:4	0.917932	NEG	EtherPS
