# Supplementary material for: LipidIN: a comprehensive repository for flash platform-independent annotation and reverse lipidomics
Source: Nat Commun. 2025 May 16;16:4566. doi: 10.1038/s41467-025-59683-5 (PMC12084368; doi:10.1038/s41467-025-59683-5)
Supplement: Supplementary file 6 — Source Data [file 41467_2025_59683_MOESM6_ESM.zip › Source Data/Source Data 12.xlsx]

## Sheet: Supplementary Figure 14a-c
peak.num	mz	rt	Meta	Compound	name	score1	score2	final.score	rank	top_label	name.new	adduction
1212	799.677	9.01688	TG 46:1	TG 14:0_14:0_18:1	TG 14:0(sn13)_14:0(sn2)_18:1(6)(sn13)	3.07143	0.0063686	3.0778	1	Top1	TG 14:0_14:0_18:1(6)	[M+Na]+
1212	799.677	9.01688	TG 46:1	TG 14:0_14:0_18:1	TG 14:0(sn13)_14:0(sn2)_18:1(sn13)	3	0.004549	3.00455	2	Top2	TG 14:0_14:0_18:1	[M+Na]+
1461	827.708	9.47158	TG 48:1	TG 14:0_16:0_18:1	TG 14:0(sn13)_16:0(sn13)_18:1(9)	2.28571	0.0171786	2.30289	1	Top1	TG 14:0_16:0_18:1(9)	[M+Na]+
1461	827.708	9.47158	TG 48:1	TG 14:0_14:0_20:1	TG 14:0(sn13)_14:0(sn13)_20:1(9)	2.25	0.0171786	2.26718	2	Top2	TG 14:0_14:0_20:1(9)	[M+Na]+
1461	827.708	9.47158	TG 48:1	TG 16:0_16:0_16:1	TG 16:0(sn13)_16:0(sn13)_16:1(9)	2.25	0.014191	2.26419	3	Top3	TG 16:0_16:0_16:1(9)	[M+Na]+
1805	857.755	10.203	TG 50:0	TG 16:0_16:0_18:0	TG 16:0(sn13)_16:0(sn2)_18:0(sn13)	3	0.00437028	3.00437	1	Top1	TG 16:0_16:0_18:0	[M+Na]+
1753	855.741	9.91587	TG 50:1	TG 16:0_16:0_18:1	TG 16:0(sn13)_16:0(sn2)_18:1(6)(sn13)	3.28571	0.0141202	3.29983	1	Top1	TG 16:0_16:0_18:1(6)	[M+Na]+
1753	855.741	9.91587	TG 50:1	TG 16:0_16:1_18:0	TG 16:0(sn2)_16:1(9)(sn13)_18:0(sn13)	3.25	0.0109824	3.26098	2	Top2	TG 16:0_16:1(9)_18:0	[M+Na]+
1753	855.741	9.91587	TG 50:1	TG 16:0_16:0_18:1	TG 16:0(sn13)_16:0(sn2)_18:1(9)(sn13)	3.21429	0.0121892	3.22648	3	Top3	TG 16:0_16:0_18:1(9)	[M+Na]+
1753	855.741	9.91587	TG 50:1	TG 16:0_16:0_18:1	TG 16:0(sn13)_16:0(sn2)_18:1(12)(sn13)	3.21429	0.0121892	3.22648	3	Top3	TG 16:0_16:0_18:1(12)	[M+Na]+
1462	853.724	9.47225	TG 50:2	TG 16:0_16:1_18:1	TG 16:0(sn13)_16:1(9)(sn2)_18:1(12)(sn13)	3.15476	0.00837837	3.16314	1	Top1	TG 16:0_16:1(9)_18:1(12)	[M+Na]+
1462	853.724	9.47225	TG 50:2	TG 16:0_16:1_18:1	TG 16:0(sn13)_16:1(9)(sn2)_18:1(9)(sn13)	3.15476	0.00837837	3.16314	1	Top1	TG 16:0_16:1(9)_18:1(9)	[M+Na]+
1462	853.724	9.47225	TG 50:2	TG 16:0_16:1_18:1	TG 16:0(sn13)_16:1(9)(sn2)_18:1(6)(sn13)	3.15476	0.00837837	3.16314	1	Top1	TG 16:0_16:1(9)_18:1(6)	[M+Na]+
1462	853.724	9.47225	TG 50:2	TG 16:0_16:1_18:1	TG 16:0(sn13)_16:1(9)(sn2)_18:1(sn13)	3.08333	0.00693693	3.09027	2	Top2	TG 16:0_16:1(9)_18:1	[M+Na]+
1462	853.724	9.47225	TG 50:2	TG 16:0_16:1_18:1	TG 16:0(sn13)_16:1(sn2)_18:1(12)(sn13)	3.07143	0.00693693	3.07837	3	Top3	TG 16:0_16:1_18:1(12)	[M+Na]+
1462	853.724	9.47225	TG 50:2	TG 16:0_16:1_18:1	TG 16:0(sn13)_16:1(sn2)_18:1(9)(sn13)	3.07143	0.00693693	3.07837	3	Top3	TG 16:0_16:1_18:1(9)	[M+Na]+
1462	853.724	9.47225	TG 50:2	TG 16:0_16:1_18:1	TG 16:0(sn13)_16:1(sn2)_18:1(6)(sn13)	3.07143	0.00693693	3.07837	3	Top3	TG 16:0_16:1_18:1(6)	[M+Na]+
1263	851.708	9.15955	TG 50:3	TG 16:1_16:1_18:1	TG 16:1(9)(sn13)_16:1(9)(sn2)_18:1(12)(sn13)	3.30952	0.00908597	3.31861	1	Top1	TG 16:1(9)_16:1(9)_18:1(12)	[M+Na]+
1263	851.708	9.15955	TG 50:3	TG 16:1_16:1_18:1	TG 16:1(9)(sn13)_16:1(9)(sn2)_18:1(9)(sn13)	3.2381	0.00806431	3.24616	2	Top2	TG 16:1(9)_16:1(9)_18:1(9)	[M+Na]+
1263	851.708	9.15955	TG 50:3	TG 16:1_16:1_18:1	TG 16:1(9)(sn13)_16:1(9)(sn2)_18:1(6)(sn13)	3.2381	0.00806431	3.24616	2	Top2	TG 16:1(9)_16:1(9)_18:1(6)	[M+Na]+
1263	851.708	9.15955	TG 50:3	TG 16:0_16:1_18:2	TG 16:0(sn13)_16:1(9)(sn2)_18:2(9,12)(sn13)	3.23718	0.00889526	3.24607	3	Top3	TG 16:0_16:1(9)_18:2(9,12)	[M+Na]+
1157	849.693	8.8218	TG 50:4	TG 14:0_18:2_18:2	TG 14:0(sn13)_18:2(9,12)(sn13)_18:2(9,12)(sn2)	3.15385	0.00727782	3.16112	1	Top1	TG 14:0_18:2(9,12)_18:2(9,12)	[M+Na]+
1157	849.693	8.8218	TG 50:4	TG 14:0_18:2_18:2	TG 14:0(sn13)_18:2(9,12)(sn2)_18:2(sn13)	3.07692	0.00614248	3.08307	2	Top2	TG 14:0_18:2(9,12)_18:2	[M+Na]+
1157	849.693	8.8218	TG 50:4	TG 14:0_18:2_18:2	TG 14:0(sn13)_18:2(sn13)_18:2(sn2)	3	0.00500714	3.00501	3	Top3	TG 14:0_18:2_18:2	[M+Na]+
1110	847.677	8.49182	TG 50:5	TG 14:0_18:2_18:3	TG 14:0(sn13)_18:2(9,12)_18:3(9,12,15)(sn13)	2.40385	0.00726245	2.41111	1	Top1	TG 14:0_18:2(9,12)_18:3(9,12,15)	[M+Na]+
1110	847.677	8.49182	TG 50:5	TG 14:0_18:2_18:3	TG 14:0(sn13)_18:2(9,12)_18:3(sn13)	2.15385	0.00423643	2.15808	2	Top2	TG 14:0_18:2(9,12)_18:3	[M+Na]+
1809	883.772	10.2292	TG 52:1	TG 16:0_18:0_18:1	TG 16:0(sn13)_18:0(sn13)_18:1(12)(sn2)	3.07143	0.00672982	3.07816	1	Top1	TG 16:0_18:0_18:1(12)	[M+Na]+
1809	883.772	10.2292	TG 52:1	TG 16:0_18:0_18:1	TG 16:0(sn13)_18:0(sn13)_18:1(9)(sn2)	3.07143	0.00672982	3.07816	1	Top1	TG 16:0_18:0_18:1(9)	[M+Na]+
1809	883.772	10.2292	TG 52:1	TG 16:0_18:0_18:1	TG 16:0(sn13)_18:0(sn13)_18:1(6)(sn2)	3.07143	0.00672982	3.07816	1	Top1	TG 16:0_18:0_18:1(6)	[M+Na]+
1809	883.772	10.2292	TG 52:1	TG 16:0_18:0_18:1	TG 16:0(sn13)_18:0(sn13)_18:1(sn2)	3	0.00587706	3.00588	2	Top2	TG 16:0_18:0_18:1	[M+Na]+
1808	878.818	10.2266	TG 52:1	TG 16:0_16:0_20:1	TG 16:0(sn13)_16:0(sn13)_20:1(9)	2.125	0.00189434	2.12689	3	Top3	TG 16:0_16:0_20:1(9)	[M+NH4]+
1729	881.756	9.88638	TG 52:2	TG 16:0_18:1_18:1	TG 16:0(sn13)_18:1(6)(sn13)_18:1(6)(sn2)	3.14286	0.00554279	3.1484	1	Top1	TG 16:0_18:1(6)_18:1(6)	[M+Na]+
1729	881.756	9.88638	TG 52:2	TG 16:0_18:1_18:1	TG 16:0(sn13)_18:1(6)(sn13)_18:1(9)(sn2)	3.14286	0.00554279	3.1484	1	Top1	TG 16:0_18:1(6)_18:1(9)	[M+Na]+
1729	881.756	9.88638	TG 52:2	TG 16:0_18:1_18:1	TG 16:0(sn13)_18:1(12)(sn2)_18:1(6)(sn13)	3.14286	0.00554279	3.1484	1	Top1	TG 16:0_18:1(12)_18:1(6)	[M+Na]+
1729	881.756	9.88638	TG 52:2	TG 16:0_18:1_18:1	TG 16:0(sn13)_18:1(9)(sn13)_18:1(9)(sn2)	3.14286	0.00554279	3.1484	1	Top1	TG 16:0_18:1(9)_18:1(9)	[M+Na]+
1729	881.756	9.88638	TG 52:2	TG 16:0_18:1_18:1	TG 16:0(sn13)_18:1(12)(sn2)_18:1(9)(sn13)	3.14286	0.00554279	3.1484	1	Top1	TG 16:0_18:1(12)_18:1(9)	[M+Na]+
1729	881.756	9.88638	TG 52:2	TG 16:0_18:1_18:1	TG 16:0(sn13)_18:1(12)(sn13)_18:1(12)(sn2)	3.14286	0.00554279	3.1484	1	Top1	TG 16:0_18:1(12)_18:1(12)	[M+Na]+
1729	881.756	9.88638	TG 52:2	TG 16:0_18:1_18:1	TG 16:0(sn13)_18:1(6)(sn2)_18:1(sn13)	3.07143	0.00470686	3.07614	2	Top2	TG 16:0_18:1(6)_18:1	[M+Na]+
1729	881.756	9.88638	TG 52:2	TG 16:0_18:1_18:1	TG 16:0(sn13)_18:1(9)(sn2)_18:1(sn13)	3.07143	0.00470686	3.07614	2	Top2	TG 16:0_18:1(9)_18:1	[M+Na]+
1729	881.756	9.88638	TG 52:2	TG 16:0_18:1_18:1	TG 16:0(sn13)_18:1(12)(sn2)_18:1(sn13)	3.07143	0.00470686	3.07614	2	Top2	TG 16:0_18:1(12)_18:1	[M+Na]+
1729	881.756	9.88638	TG 52:2	TG 16:0_18:1_18:1	TG 16:0(sn13)_18:1(sn13)_18:1(sn2)	3	0.00387092	3.00387	3	Top3	TG 16:0_18:1_18:1	[M+Na]+
1580	879.741	9.59105	TG 52:3	TG 16:0_18:1_18:2	TG 16:0(sn13)_18:1(sn2)_18:2(sn13)	3	0.00533273	3.00533	1	Top1	TG 16:0_18:1_18:2	[M+Na]+
1311	877.724	9.26105	TG 52:4	TG 16:0_18:2_18:2	TG 16:0(sn13)_18:2(9,12)(sn13)_18:2(9,12)(sn2)	3.46154	0.00895453	3.47049	1	Top1	TG 16:0_18:2(9,12)_18:2(9,12)	[M+Na]+
1311	877.724	9.26105	TG 52:4	TG 16:0_18:2_18:2	TG 16:0(sn13)_18:2(9,12)(sn2)_18:2(sn13)	3.23077	0.00676936	3.23754	2	Top2	TG 16:0_18:2(9,12)_18:2	[M+Na]+
1311	877.724	9.26105	TG 52:4	TG 16:0_18:2_18:2	TG 16:0(sn13)_18:2(sn13)_18:2(sn2)	3	0.00458419	3.00458	3	Top3	TG 16:0_18:2_18:2	[M+Na]+
1836	911.802	10.572	TG 54:1	TG 18:0_18:0_18:1	TG 18:0(sn13)_18:0(sn13)_18:1(sn2)	3	0.00358011	3.00358	1	Top1	TG 18:0_18:0_18:1	[M+Na]+
1233	904.831	9.09507	TG 54:2	TG 18:0_18:0_18:2	TG 18:0(sn13)_18:0(sn13)_18:2(9,12)	2.15385	0.00403632	2.15788	1	Top1	TG 18:0_18:0_18:2(9,12)	[M+NH4]+
1784	907.771	9.98573	TG 54:3	TG 18:1_18:1_18:1	TG 18:1(sn13)_18:1(sn13)_18:1(sn2)	3	0.00650007	3.0065	1	Top1	TG 18:1_18:1_18:1	[M+Na]+
1623	900.802	9.64435	TG 54:4	TG 18:1_18:1_18:2	TG 18:1(12)(sn13)_18:1(12)(sn13)_18:2(9,12)	2.21978	0.00446525	2.22425	1	Top1	TG 18:1(12)_18:1(12)_18:2(9,12)	[M+NH4]+
1623	900.802	9.64435	TG 54:4	TG 18:1_18:1_18:2	TG 18:1(12)(sn13)_18:1(9)(sn13)_18:2(9,12)	2.21978	0.00445285	2.22423	2	Top2	TG 18:1(12)_18:1(9)_18:2(9,12)	[M+NH4]+
1623	900.802	9.64435	TG 54:4	TG 18:1_18:1_18:2	TG 18:1(12)(sn13)_18:1(6)(sn13)_18:2(9,12)	2.21978	0.00445285	2.22423	2	Top2	TG 18:1(12)_18:1(6)_18:2(9,12)	[M+NH4]+
1623	900.802	9.64435	TG 54:4	TG 18:1_18:1_18:2	TG 18:1(9)(sn13)_18:1(9)(sn13)_18:2(9,12)	2.21978	0.00444045	2.22422	3	Top3	TG 18:1(9)_18:1(9)_18:2(9,12)	[M+NH4]+
1623	900.802	9.64435	TG 54:4	TG 18:1_18:1_18:2	TG 18:1(6)(sn13)_18:1(9)(sn13)_18:2(9,12)	2.21978	0.00444045	2.22422	3	Top3	TG 18:1(6)_18:1(9)_18:2(9,12)	[M+NH4]+
1623	900.802	9.64435	TG 54:4	TG 18:1_18:1_18:2	TG 18:1(6)(sn13)_18:1(6)(sn13)_18:2(9,12)	2.21978	0.00444045	2.22422	3	Top3	TG 18:1(6)_18:1(6)_18:2(9,12)	[M+NH4]+
1359	898.786	9.33252	TG 54:5	TG 18:1_18:2_18:2	TG 18:1(12)(sn13)_18:2(9,12)_18:2(9,12)(sn13)	2.60439	0.00709421	2.61149	1	Top1	TG 18:1(12)_18:2(9,12)_18:2(9,12)	[M+NH4]+
1359	898.786	9.33252	TG 54:5	TG 18:1_18:2_18:2	TG 18:1(9)(sn13)_18:2(9,12)_18:2(9,12)(sn13)	2.53297	0.00663382	2.5396	2	Top2	TG 18:1(9)_18:2(9,12)_18:2(9,12)	[M+NH4]+
1359	898.786	9.33252	TG 54:5	TG 18:1_18:2_18:2	TG 18:1(6)(sn13)_18:2(9,12)_18:2(9,12)(sn13)	2.53297	0.00663382	2.5396	2	Top2	TG 18:1(6)_18:2(9,12)_18:2(9,12)	[M+NH4]+
1359	898.786	9.33252	TG 54:5	TG 18:1_18:2_18:2	TG 18:1(sn13)_18:2(9,12)_18:2(9,12)(sn13)	2.46154	0.00596416	2.4675	3	Top3	TG 18:1_18:2(9,12)_18:2(9,12)	[M+NH4]+
1201	896.77	8.9866	TG 54:6	TG 18:2_18:2_18:2	TG 18:2(9,12)_18:2(9,12)(sn13)_18:2(9,12)(sn13)	2.46154	0.00700333	2.46854	1	Top1	TG 18:2(9,12)_18:2(9,12)_18:2(9,12)	[M+NH4]+
1201	896.77	8.9866	TG 54:6	TG 18:2_18:2_18:2	TG 18:2(9,12)_18:2(9,12)(sn13)_18:2(sn13)	2.30769	0.0058684	2.31356	2	Top2	TG 18:2(9,12)_18:2(9,12)_18:2	[M+NH4]+
1201	896.77	8.9866	TG 54:6	TG 18:1_18:2_18:3	TG 18:1(12)_18:2(9,12)(sn13)_18:3(sn13)	2.22527	0.0041614	2.22944	3	Top3	TG 18:1(12)_18:2(9,12)_18:3	[M+NH4]+
1823	935.805	10.2954	TG 56:3	TG 18:1_18:1_20:1	TG 18:1(9)(sn13)_18:1(9)(sn2)_20:1(9)(sn13)	5.05357	0.0203796	5.07395	1	Top1	TG 18:1(9)_18:1(9)_20:1(9)	[M+Na]+
1823	935.805	10.2954	TG 56:3	TG 18:1_18:1_20:1	TG 18:1(12)(sn13)_18:1(9)(sn2)_20:1(9)(sn13)	4.91071	0.0191808	4.9299	2	Top2	TG 18:1(12)_18:1(9)_20:1(9)	[M+Na]+
1823	935.805	10.2954	TG 56:3	TG 18:1_18:1_20:1	TG 18:1(6)(sn2)_18:1(9)(sn13)_20:1(9)(sn13)	4.91071	0.0191808	4.9299	2	Top2	TG 18:1(6)_18:1(9)_20:1(9)	[M+Na]+
1823	935.805	10.2954	TG 56:3	TG 18:1_18:1_20:1	TG 18:1(12)(sn13)_18:1(12)(sn2)_20:1(9)(sn13)	4.76786	0.017982	4.78584	3	Top3	TG 18:1(12)_18:1(12)_20:1(9)	[M+Na]+
1823	935.805	10.2954	TG 56:3	TG 18:1_18:1_20:1	TG 18:1(12)(sn13)_18:1(6)(sn2)_20:1(9)(sn13)	4.76786	0.017982	4.78584	3	Top3	TG 18:1(12)_18:1(6)_20:1(9)	[M+Na]+
1823	935.805	10.2954	TG 56:3	TG 18:1_18:1_20:1	TG 18:1(6)(sn13)_18:1(6)(sn2)_20:1(9)(sn13)	4.76786	0.017982	4.78584	3	Top3	TG 18:1(6)_18:1(6)_20:1(9)	[M+Na]+

## Sheet: Supplementary Figure 14e
Sample Name	Batch	TG 52:2 18:1(9)	TG 52:2 18:1(6)	TG 52:4 18:1(12)	TG 52:4 18:1(9)	TG 52:4 18:2(6,9)	TG 52:4 18:2(9,12)
BC-001	1	8471.57	6280.84	24278.5	4181.86	4493.99	4734.24
BC-002	1	10242	5784.07	23588.3	3226.58	3346.08	4439.88
BC-003	1	8892.19	7245.32	18040	3263.17	2793.22	4719.97
BC-004	1	10235.1	7489.59	22162.5	4424.42	4441.66	5372.17
BC-005	1	10429.9	7329.11	21085.3	3690.57	3876.38	4396.91
BC-006	1	7847.92	6989.12	20836.6	3450.52	3128.13	4223.59
BC-007	1	9031.1	6707.54	21205.9	3633.38	3986.91	6270.27
BC-008	1	8167.64	7346.04	21999.4	3809.5	2763.8	4110.63
BC-009	1	8110.13	6362.16	18152.3	3958.68	3193.64	4799.96
BC-010	1	9875.96	8576.05	23029.4	6562.27	3953.75	6478.96
BC-011	1	9103.34	7145.87	18101.7	1944.61	3187.79	4449.03
BC-012	1	9624.47	6483.62	24768.5	3624.03	3922.13	6998.27
BC-013	1	8912.43	5929.05	21390	3095.13	3544.03	6098.6
BC-014	1	11088.6	10393.2	29103.1	6686.22	4235.7	6814.49
BC-015	1	8723.78	6456.86	24788.2	4754.76	3323.97	4795.96
BC-016	1	8521.38	7178.48	26162.9	5062.24	4140.72	6073.5
BC-017	1	8797.83	6342.62	22917.3	3129.56	3925.9	3539.84
BC-018	1	9951.71	7127.37	15410.5	5032.73	1226.55	3544.14
BC-019	1	9582.76	6959.09	16466.2	5812.09	3256.83	4118.29
BC-020	1	9761.81	7796.49	24182.4	3734.54	4504.91	5720.1
BC-021	1	10987.8	9302.35	23978.9	2455.78	4557.34	4765.35
BC-022	1	8216.14	7020.67	19972.7	3024.33	3831.42	4104.97
BC-023	1	7449.29	5338.08	14341.7	2282.55	2837.5	3258.74
BC-024	1	10198.9	8313.62	24261.2	5264.96	3618.79	5051.62
BC-025	1	8161.15	6316.75	19149.1	3528.78	3419.06	3657.3
BC-026	1	8785.78	7385.08	19477	5636.05	2701.94	3911.54
BC-027	1	7947.16	5554.21	20865.8	3383.86	2923.42	4270.43
BC-028	1	6377.45	5807.75	23303.2	2176.56	3806.56	4302.59
BC-029	1	9176.11	6130.8	18324.9	2372.43	3027.63	3809.78
BC-030	1	8745.07	5838.73	19540	4000.35	3290.41	4549.12
BC-031	1	8274.6	8174.38	18108.3	4102.53	3820.38	4474.66
BC-032	1	7196.89	6325.84	21844.5	2629.84	4167.36	3602.67
BC-033	1	7166.59	6173.25	19849.1	1649.05	3323.95	3777.66
BC-034	1	7664.36	5901.01	17137.7	2558.12	3248.42	3336.38
BC-035	1	8360.87	6910.15	16826.6	4196.85	3401.98	3910.36
BC-036	1	7657.35	6689.88	20386	3562.89	3898.44	4164.69
BC-037	1	5268.37	5252.36	15425	3980.77	2564.41	3781.75
BC-038	1	7461.89	5406.08	21155.7	2760.33	3797.88	5730.41
BC-039	1	7709.3	5303.28	16529.9	3958.16	3490.28	4379.48
BC-040	1	9233.01	6519.8	25076.8	3755.46	3792.77	5138.38
BC-041	1	6106.23	4427.97	18820.6	2566.51	3538.15	2702.97
BC-042	1	8401.97	7640.27	22237.3	5006.91	3911.31	3745.79
BC-043	1	6704.89	6704.89	20490.7	3425.06	3140.7	5456.29
BC-044	1	7581.53	6505.74	19480.5	2939.9	3192.75	3519.37
BC-045	1	5842.58	7228.27	16997.3	3575.47	3282.02	4509.73
BC-046	1	7401.83	6693.54	18425.3	3587.94	2246.54	3125.84
BC-047	1	8305.15	6325.98	18461.4	3870.5	3876.55	4509.49
BC-048	1	6233.67	5923.04	19351.5	3887.31	3311.05	3808.19
BC-049	1	7229.11	4745.33	19480.1	1857.76	2969.29	3518.56
BC-050	1	8941.95	5096.93	22838.1	2056.13	3149.64	3873.71
HD-001	1	11314.5	6335.96	16855.3	3673.5	3499.87	4296.1
HD-002	1	7680.17	7160.86	25759.7	3874.01	4580.97	5030.43
HD-003	1	7002.38	5542.4	17067.4	2923.72	4064.85	3560.78
HD-004	1	8930.37	6855.45	20682.2	4294.81	2571.59	5672.74
HD-005	1	9701	6765.19	22166.8	2779.7	4162.83	3512.2
HD-006	1	8873.38	6757.27	26697.8	3997.18	4269.63	4597.34
HD-007	1	9277.15	8551.17	21283.7	3620.73	3041.77	3232.49
HD-008	1	8851.76	6582.2	20707.4	4967.86	3134.15	4745.78
HD-009	1	9582.06	6235.76	21733.2	3949.04	3886.21	5501.68
HD-010	1	8353.92	6315.1	18086.5	2819.71	3040.04	3408.72
HD-011	1	10688.1	7878.5	19138.1	3808.35	3482.45	4344.33
HD-012	1	9563.96	7716.23	20716.1	5971.67	3583.7	4939.05
HD-013	1	9600.93	5945.07	21513.2	2682.62	4753.49	5532.59
HD-014	1	6194.88	6395.42	16950.9	3288.94	2978.24	4147.63
HD-015	1	8800.63	7808.84	23270.6	4721.92	3991	5399.66
HD-016	1	10471.3	9361.23	23221.8	3836.75	3481.5	4766.3
HD-017	1	9987.92	7281.55	21236.4	5459.15	2665.56	6046.41
HD-018	1	8537.92	6328.48	17039.1	3281.52	2857.47	3615.95
HD-019	1	8671.63	6381.01	25583.8	2404.44	4667.08	4726.75
HD-020	1	7062.14	5378.64	25283.6	2200.89	4970.01	4244.66
HD-021	1	9859.56	7521.71	18367.7	4098.14	2649.44	4215.17
HD-022	1	8538.78	7555.31	21420.9	3381.73	3724.22	4714.93
HD-023	1	9954.66	5784.32	19803.4	3411.94	3578.46	5350.47
HD-024	1	7198.31	5746.32	23508.4	2238.97	3888.48	4796.1
HD-025	1	7097.06	4775.86	19597.2	3693.13	4004.55	3052.21
HD-026	1	8649.93	6275.21	16867	4066.88	3833.6	3160.77
HD-027	1	4978.26	3186.13	15009.1	2242.28	1543.52	3267.82
HD-028	1	11217.7	7920.47	21028.2	5490.24	3595.74	4976.72
HD-029	1	8982.27	6342	21245.4	3314.08	2422.77	4073.16
HD-030	1	2752.3	1633.52	15380.1	1496.11	2035.71	3448.15
HD-031	1	7500.72	4756.39	14249.3	2209.81	2910.61	3468.54
HD-032	1	7565.05	6535.63	18420.9	3260.17	3282.54	3722.84
HD-033	1	7112.49	6309.92	19576.1	3180.83	3979.55	3880.68
HD-034	1	9708.12	7094.71	24708.1	4104.06	3411.46	6345.74
HD-035	1	6676.83	6574.12	20498.9	3625.45	4259.14	3869.91
HD-036	1	6895.73	6843.95	22336	3007.31	3140.82	4481.78
HD-037	1	10844.1	7841.83	20376.5	6017.71	3675.42	6250.1
HD-038	1	7814.06	5646.82	21102.1	2407.16	3628.56	5368.27
HD-039	1	9454.44	7909.26	19646.7	4349.78	3235.81	3675.48
HD-040	1	6860.37	7690.91	17413.7	4204.4	3888.42	4988.82
HD-041	1	8266.96	6539.74	19940.8	2638.99	3034.96	2717.55
HD-042	1	8879.64	7731.56	22386.6	4051.73	3281.84	4086.56
HD-043	1	6000.64	4977.03	16502.8	3626.67	2883.63	3074.64
HD-044	1	9359.87	8453	20439	3708.35	4201.82	5616
HD-045	1	8582.5	6265.01	21132.6	3804.76	3249.29	3701.49
HD-046	1	4374.92	5010.6	17440.1	1423.91	2210.55	2264.27
HD-047	1	9369.54	7470.03	22338.1	5900.32	2993.34	6198.23
HD-048	1	7651.54	5516.85	20478.7	2926.42	3120.24	2881.41
HD-049	1	6419.03	5237.98	17141.8	2091.41	3341.82	3609.1
HD-050	1	8812.77	7802.6	18526.9	4120.19	3054.52	3898.01
qc-01	1	4995.87	3690.3	14486.6	1433.95	1720.17	1894.04
qc-02	1	4565.75	3028.53	12184.1	1574.18	1832.89	1879.62
qc-03	1	6306.15	4211.46	13853.7	1602.29	1432.89	2206.52
qc-04	1	4216.15	3337.91	11673.5	1793.18	1498.09	1581.86
qc-05	1	5683.8	3863.1	11981.6	1610.65	1710.17	1585.33
qc-06	1	4612.3	3372.22	12036.6	1474.36	1507.04	1985.43
qc-07	1	4574.54	3345.2	12126.1	1427.63	1672.81	2028.59
qc-08	1	4441.27	3738.5	11012.6	1747.53	1673.8	1757.7
qc-09	1	5319.55	3860.44	10367	1277.1	1787.07	2156.15
qc-10	1	4184.98	3215.34	10030.8	1580.18	1455.28	1440.19
BC-051	2	10059.4	7346.55	16696.9	3644.2	2391.36	2596.42
BC-052	2	8615.83	6218.12	23211.1	3590.63	3532.98	5860.13
BC-053	2	6997.65	5755.58	20695.2	3377.11	3307.58	4061.85
BC-054	2	8201.36	7293.76	16792.4	4019.56	2701.46	2972.25
BC-055	2	5356.38	4883.75	15975.3	1946.6	2746.47	3575.35
BC-056	2	8740.24	6412.44	17388.9	3283.86	3146.86	3438.77
BC-057	2	4495.84	4208.22	13714.2	2127.65	1532.72	2139.14
BC-058	2	7867.79	4863.93	16599.2	3681.53	3144.52	3196.22
BC-059	2	6671.38	5398.27	14592.2	2630.78	2727.72	2535.3
BC-060	2	8088.1	4804.83	19178.8	3929.59	3506.74	3438.14
BC-061	2	5922.3	4451.46	17427.6	1459.96	2580.26	3047.45
BC-062	2	8231.92	5715.46	17468.5	2281.15	2912.11	3138.81
BC-063	2	7678	6029.11	20496.8	3698.77	3915.44	3479.33
BC-064	2	7071.53	4839.08	14458.3	1838.48	2260.59	2917.82
BC-065	2	6880.69	5075.86	17980.5	3621.51	3044.65	4021.34
BC-066	2	9681.55	6865.67	21121	3182.14	2897.09	4752.09
BC-067	2	5789.24	5502.49	18592.5	1777.21	3276.06	4283.22
BC-068	2	6961.35	6829.77	19332.1	3045.75	3463.59	3796.56
BC-069	2	7522.62	4806.04	15318.5	3090.78	3224.62	3345.24
BC-070	2	8152.98	7202.49	24278.5	3360.88	3928.28	5978.21
BC-071	2	7032.15	5692.87	18643.4	3017.25	3392.07	3949.98
BC-072	2	8113.44	7035.61	19739.3	4477.97	3398.14	4348.24
BC-073	2	7653.77	6167.42	16176.4	2441.99	2906.77	4077.6
BC-074	2	7588.94	5686.73	21701	5175.99	3559.72	4201.81
BC-075	2	7601.86	6691.43	18971.2	2886.18	3096.11	3853.83
BC-076	2	7602.65	6211.33	19263.7	4113.26	2778.54	5195.14
BC-077	2	9606.15	6635.24	18467.2	3691.79	2742.51	4044.15
BC-078	2	8732.6	6250.94	23275.3	2047.35	4300.13	4622.2
BC-079	2	9644.43	6968.6	21993.4	3842.2	3727.84	3548.83
BC-080	2	9646.34	5760.91	19251.7	3004.16	3409.63	4164.32
BC-081	2	7067.48	6313.26	19272.6	2626.83	3259.87	3381.22
BC-082	2	8120.18	5533.47	19658.6	3164.66	2419.92	5235.25
BC-083	2	7923.89	5375.95	17248.4	3230.16	2349.93	2908.1
BC-084	2	6577.45	4860.55	14842.6	2714.72	2342.64	2222.52
BC-085	2	6819.96	4816.39	16095.7	3650.08	1755.34	3775.44
BC-086	2	5579.19	4966.17	14718.5	2612.42	2600.01	1798.37
BC-087	2	6325.39	5387.98	18386	2518.59	3951.85	3485.14
BC-088	2	5824.48	6302.28	16913.3	2584.7	3007.5	3301.22
BC-089	2	6851.27	5693.85	21634.7	4847.78	3231.2	5809.86
BC-090	2	6768.28	6455.55	17729.9	3261.7	3536.6	3546.14
BC-091	2	5913.09	5500.3	16087.4	2430.82	3540.85	3077.22
BC-092	2	7479.73	6090.12	20075	3669.95	3705.62	3847.43
BC-093	2	4780.87	5244.62	12212	1905.97	2078.99	2388.16
BC-094	2	5324.98	5529.97	15818.4	3628.72	2343.74	2824.71
BC-095	2	9375.68	7173.26	17593.8	3644.37	3297.01	5339.73
BC-096	2	6342.48	5325.69	16860	3094.74	2889.74	2803.08
BC-097	2	7021.72	6324.22	17675.8	2864.7	3021.52	4190.38
BC-098	2	5423.16	4306.58	15786.9	2343.83	1911.96	2162.07
BC-099	2	6574.02	4978.53	16061.6	5028.12	2748.06	2884.38
BC-100	2	5589.15	5943.53	20024.4	2810.12	2289.89	5073.03
HD-051	2	6215.51	5764.74	13044.2	3249.14	3730.37	2969.43
HD-052	2	6801.09	7254.03	17373.7	2356.74	2174.82	2487.81
HD-053	2	6000.39	6491.88	18037.8	3643.09	2281.17	3236.26
HD-054	2	8703.39	6382.71	20803	3492.65	3556.62	3283.54
HD-055	2	7936.35	5404.02	17679.3	3141.63	2267.97	3219.18
HD-056	2	8584.21	6386.61	17189.6	3337.87	2635.36	3891.31
HD-057	2	8850.52	6758.82	18119.3	4184.65	3261.93	5644.04
HD-058	2	5854.94	5781.38	15320	3103.21	2672.93	3880.62
HD-059	2	7132.03	5167.08	18271	2383.52	2475.84	1845.8
HD-060	2	5023.51	4253.29	13996	1443.41	1832.35	3101.37
HD-061	2	5755.75	4233.57	15796.9	1958.73	1987.46	2159.52
HD-062	2	7853.78	5660.44	17557.7	2621.35	2363.86	3031.16
HD-063	2	8432.51	8159.92	16856.6	4774.61	2722.94	4186.8
HD-064	2	6801.18	5553.48	18205.7	2734.1	1950.57	2950.19
HD-065	2	6477.49	5361.83	17871.4	3571.39	2459.25	2929.34
HD-066	2	7614.66	6696.99	18113.3	3962.17	2717.96	3911.91
HD-067	2	4754.52	3289.44	10448.6	1378.54	2138.56	1454.02
HD-068	2	10523.1	8104.02	20780.1	1760.3	3803.73	3940.05
HD-069	2	7371.48	6342.92	16258.6	2049.36	2824.32	3259.21
HD-070	2	5524.36	4038.74	18299.6	2112.52	3860.59	2424.12
HD-071	2	9525.92	7884.94	20258.8	4553.13	3906.2	5593.03
HD-072	2	9946.48	7245.7	21393	5213.06	3795.28	4525.9
HD-073	2	5850.98	4492.39	19048.3	1735.6	3433.97	2248.97
HD-074	2	7248.65	4787.66	15434.8	3146.1	2272.25	2618.09
HD-075	2	8234.12	6679.44	19293.3	3089.68	3186.77	3544.94
HD-076	2	6334.49	7322.51	19724.8	3722.38	3682.94	4026.72
HD-077	2	8729.76	7027.55	15719.5	4489.76	2957.99	3316.45
HD-078	2	6696.56	5525.04	15898.1	3732.77	3011.67	3081.31
HD-079	2	11131.4	8565.04	22284.6	4271.32	2719.51	6225.89
HD-080	2	5428.94	5489.23	17658.2	1912.5	3364.08	4321.06
HD-081	2	8969.38	7900.33	19095.8	4627.72	3472.16	5051.45
HD-082	2	5983.8	4580.61	14237.6	1886.7	2602.57	3032.82
HD-083	2	6138.5	5256.28	16356.8	1893.52	2275.04	2705.44
HD-084	2	6571.33	5673.94	16856.4	3492.54	2693.47	4578.16
HD-085	2	6840.86	4511.5	12107.1	2355.67	1963.09	2041.7
HD-086	2	6684.37	4704.17	13317	2680.63	2472.45	1931.07
HD-087	2	8219.45	7002.4	21776.1	3795.66	3245.72	3649.74
HD-088	2	7863.23	6251.94	16253.2	3298.89	2461.28	4767.04
HD-089	2	6916.51	5712.58	18258.2	3352.68	2719.05	2812.76
HD-090	2	8118.78	5604.87	19036.7	5521.49	2451.47	4010.86
HD-091	2	8321.52	7071.73	18211.3	3713.78	3382.53	3100.15
HD-092	2	5735.96	3803.69	12404.2	1318.67	1912.17	1854.39
HD-093	2	7643.19	5418.7	14807.2	2625.03	3879.31	2379.24
HD-094	2	4519.64	5459.36	14266.9	2830.07	2489.65	2156.98
HD-095	2	5505.26	5337.76	14843.7	3133.7	3391.37	3344.22
HD-096	2	5381.89	5968.82	16428.9	4828	3017.47	4268.59
HD-097	2	8871.32	6588.47	20699.5	4087.02	2219.88	3760.51
HD-098	2	7796.48	5681.6	13514.8	2555.86	2451.38	3394.43
HD-099	2	5275.5	4470.58	14556.2	2698.92	2054.19	2472.57
HD-100	2	7389.03	5585.69	15230.4	2794.77	2199.83	3594.9
qc-11	2	3873.97	3223.73	10895.1	1399.43	1588.5	1573.16
qc-12	2	4075.56	3184.41	10663	1176.7	1598.03	1963.72
qc-13	2	3581.07	3608.85	9898.93	1629.64	1112.24	1463.34
qc-14	2	5542.39	3333.67	11611	1263.42	1432.74	1784.28
qc-15	2	4597.32	3664.89	12703.7	1520.84	1648.44	2079.98
qc-16	2	5123.23	3516.95	10768.4	1417.03	1555.13	2291.34
qc-17	2	4354.56	3148.78	10099.9	1371	1659.76	1907.4
qc-18	2	4369.01	2926.08	9399.55	1240.15	1404.3	1475.25
qc-19	2	4172.98	3190.7	10580.7	1132.33	1550.9	1849.63
qc-20	2	3610.13	3020.15	8627.4	1284.93	1256.56	1726.32
BC-101	3	6802.81	6666.74	22152.3	3863.25	3158.38	3798.31
BC-102	3	9561.62	6001.61	21899.8	1762.41	3267.75	4599.8
BC-103	3	7925.8	6181.28	15496.9	3277.59	2609.81	3291.53
BC-104	3	7836.6	5916	17933	3661.59	2660.07	2780.27
BC-105	3	6327.49	5693.23	21997.9	1569.76	3523.72	4032.19
BC-106	3	5962.55	4560.58	15709.5	2162.53	1860.56	3144.78
BC-107	3	6182.36	6081.48	18413.5	1308.75	3220.65	3672.4
BC-108	3	7820.41	7269.25	18260.4	3362.97	3254.93	4248.27
BC-109	3	6614.81	5556.39	15746.3	2650.25	2874.07	3915.13
BC-110	3	8148.6	6086.1	17406.3	1542.06	2165.29	4575.88
BC-111	3	7706.03	5085.31	17493.2	3657.01	3705.62	2818.8
BC-112	3	8171.95	5914.34	18903.3	1364.89	3728.11	3143.29
BC-113	3	6612.36	5656.06	16387.6	2794.5	2785.9	4475.03
BC-114	3	5672.26	4239.44	18969	2638.64	2924.57	5336.05
BC-115	3	6432.7	5668.71	19997.5	3280.56	3537.55	4575.51
BC-116	3	5638.8	5490.28	17296.7	1731.1	2216.39	3432.17
BC-117	3	7692.28	5387.39	21218.4	1397.23	3772.3	3883.8
BC-118	3	6454.5	4905.16	16395.5	2032.98	3248.28	2889.99
BC-119	3	7214.27	5560.96	19116.8	3758.26	2688.75	3676.37
BC-120	3	2228.65	1351.38	3762.01	472.977
BC-121	3	7361.76	5862.93	15932.4	3825.17	3015.08	3597.77
BC-122	3	6690.23	4305.26	16689.7	1545.47	2567.77	2712.38
BC-123	3	7004.78	5756.46	17372.3	3143.31	3000.75	3574.8
BC-124	3	7430.58	5102.48	17627.9	3940.25	1676.76	3133.51
BC-125	3	9485.35	6308.78	14763.9	5501.26	2182.31	3617.77
BC-126	3	7693.59	6451.64	21592.2	4576.57	3248.59	4255.17
BC-127	3	5117.49	4335.49	14009.4	3302.16	2515.62	3603.72
BC-128	3	6670.2	4689.17	17122.2	2670.31	3271.59	3940.1
BC-129	3	6803.08	5366.88	22046.2	3681.35	3158.84	4338.02
BC-130	3	5682.7	4347.15	17804.5	3099.35	2713.33	2550.22
BC-131	3	5819.19	5062.93	18229.1	4081.51	3012.02	4696.27
BC-132	3	5242.49	4250.37	9825.63	2344.24	1546.17	3003.14
BC-133	3	5216.02	3675	15210.2	1988.14	3381.39	3444.89
BC-134	3	5421.77	5651.77	14570.2	3895.38	1348.36	2533.32
BC-135	3	6286.14	5972.97	16965.7	3835.37	2767.13	3124.22
BC-136	3	5642.18	4560.03	13114.2	1513.34	2347.9	2849.57
BC-137	3	5266.88	5338.16	19145.4	4534.98	2572.23	3357.67
BC-138	3	5389.39	4062.84	14291.1	2422.12	1896.99	2427.37
BC-139	3	1557.64	751.48	8369.02	763.833	1237.85	1588.64
BC-140	3	5866.66	4211.36	15890.2	3326.86	2504.3	4803.23
BC-141	3	7718.2	7258.53	13232.7	3496.39	2916.22	4107.51
BC-142	3	6534.8	4257.65	14707.2	2959.69	2294.37	2289.1
BC-143	3	3938.37	3616.34	13812.4	2420.91	1571.92	2314.89
BC-144	3	7352.44	5286.28	15628.7	2895.07	2436.21	3365.25
HD-101	3	8191.79	6686.33	17582.4	2591.09	3034.74	2695.52
HD-102	3	9810.39	5833.05	15903.6	3180.67	1931.55	4268.85
HD-103	3	10339	6502.81	17555.3	4191.3	2972.21	3743.36
HD-104	3	8363.28	6442.22	18773.7	3510.86	4115.94	5130.5
HD-105	3	9029.61	4913.37	18429.2	2524.94	3041.93	3720.03
HD-106	3	7015.63	4897.43	13590	3694.1	2912.49	2718.41
HD-107	3	6831.5	5028.09	16352.7	2046.02	2942.44	3377.56
HD-108	3	7730.49	6099.59	21921.7	4152.81	3499.6	5418.05
HD-109	3	11597.3	7549.06	21379	3581.82	4182.79	4857.07
HD-110	3	8248.6	6525.42	17252.8	3939.21	2938.82	3849.53
HD-111	3	8605.58	7200.05	18126.2	3588.14	3280.19	4224.79
HD-112	3	7656.26	5826.52	18249.9	2951.6	3125.85	4699.5
HD-113	3	6045.07	5679.98	16828.7	3555.36	3492.12	4078.39
HD-114	3	9810.47	7325.87	15603.1	3131.75	2394.38	3714.91
HD-115	3	7956.44	5590.2	17657.8	1910.96	2488.48	3339.95
HD-116	3	6925.33	5494.28	18514.7	3026.36	2728.32	3220.01
HD-117	3	9887.89	5781.39	15731.9	3263.98	3484.1	2631.37
HD-118	3	5616.44	4774.61	16370.7	2250.34	2505.91	2286.08
HD-119	3	8290.15	6320.14	20455.3	2688.78	3703.57	4278.17
HD-120	3	5014.9	4422.44	14404.9	1909.05	3048.58	3222.83
HD-121	3	6523.01	5612.92	16223.2	2571.95	2820.77	3799.43
HD-122	3	5339.02	3388	13152.4	1172.18	3193.21	2855.31
HD-123	3	7263.98	5208.38	16799.9	3203.54	2675.91	3720.6
HD-124	3	7793.23	5197.57	12952.6	1890.93	1799.76	2879.35
HD-125	3	5190.62	3991.04	12864.4	2542.25	2252.6	2677.29
HD-126	3	6009.57	4990.18	19206.3	2480.83	2534.64	3360.19
HD-127	3	7628.99	6796.93	18318.7	4809.04	3220.93	6431.73
HD-128	3	5995.4	3135.92	14662.5	2452.45	2574.42	2959.61
HD-129	3	6521.09	5078.87	17265.8	1939.38	2740.87	3051.34
HD-130	3	5948.16	4679.08	16417.3	2558.55	3322.29	2892.51
HD-131	3	6624.35	4994.61	13783	3578.94	1782.53	2244.28
HD-132	3	7805.89	4749.8	14387.6	2599.78	2050.57	2816.05
HD-133	3	8124.28	5782.48	15409.7	3329.75	2155.99	4275.12
HD-134	3	5478.34	4098.33	14726.9	1479.32	2633.88	2362.62
HD-135	3	6366.35	5422.71	15268	3176.73	2851.82	3506.03
HD-136	3	8287.49	5112.24	17711.8	2655.63	3043.97	4160.37
HD-137	3	5624.2	5408.83	14146	1940.97	2694.96	3106.71
HD-138	3	5704.44	4066.82	9864.39	1453.12	2121.33	2749.18
HD-139	3	8848.62	4872.96	15178.5	2428.41	3219.56	2869.34
HD-140	3	7143.44	4798.28	19194.3	2813.99	3268.87	2521
HD-141	3	7856.76	5164.83	23608.1	1821.51	3363.5	5472.1
HD-142	3	8105.15	6596	13184.2	2962.91	2423.06	3072.57
HD-143	3	6848.24	5182.06	16127.3	3181.12	2709.23	3307.71
HD-144	3	6965.13	6831.36	18003.3	3424.51	3369.5	4566.02
HD-145	3	6316.37	5262.29	20962.1	1401.42	3258.84	3846.11
HD-146	3	6392.35	5142.27	17325.5	3656.53	3368.69	4523.64
HD-147	3	9633.11	6761.5	19176.2	3771.46	3655.41	5765.55
HD-148	3	7981.34	6469.98	14491.6	5110.88	3137.86	3308.66
HD-149	3	6756.42	5916.95	19812.4	2917.48	2960.38	4112.39
HD-150	3	7102.04	4983.02	14095.1	1982.99	2882.27	2041.78
HD-151	3	7027.42	6320.04	18362.7	3124.81	3522.09	4133.29
HD-152	3	8081.84	5016.43	19615	3406.01	3671.23	4276.26
HD-153	3	6547.62	4968.05	16135.7	2942.08	4838.19	5117.49
HD-154	3	5647.3	4884.65	16199.3	3452.77	2516.24	2927.63
HD-155	3	7277.02	6006.41	19409.2	2700.53	3188.39	4241.74
HD-156	3	6704.49	5578.41	17488	4079.24	1915.07	4548.97
HD-157	3	6347.13	4526.72	17756.6	2776.1	2443.02	3320.24
HD-158	3	5285.95	4765.66	16178.1	2075.61	2391.06	3464.64
HD-159	3	8225.85	5537.85	16973.2	4319.97	2521.05	3728.12
HD-160	3	7257.89	5909.83	19267	3455.72	2747.24	4563.32
HD-161	3	7200.53	6359.97	14974.6	3976.39	2835.12	2666.29
HD-162	3	5604.89	4102.9	13045.5	2323.07	2667.93	2761.8
HD-163	3	4264.23	3639.15	11187.4	1656.47	2500.76	2678.42
HD-164	3	5025.52	3759.1	14616.1	2686.41	2654.07	2366.07
HD-165	3	4927.84	4344.12	11176.6	1839.19	1569.3	2918.67
HD-166	3	6733.55	5243.91	12734.2	3445.68	2422.15	4175.99
HD-167	3	6047.45	5379.46	16405.2	3017.24	2226.51	3635.34
HD-168	3	4970.03	3931.84	12431	2466.54	2078.55	1879.19
HD-169	3	5390.03	4155.52	12282.1	2283.48	1349.17	2294.75
HD-170	3	7316.67	5710.65	13652.5	2299.45	2507.67	3346.55
HD-171	3	7048.85	6211.23	14821.8	4209.37	2281.51	4062.68
HD-172	3	5593.8	4514.82	15070.5	2666.16	1695.75	2555.51
HD-173	3	5354.19	4440.38	10147.7	3478.49	1858.46	1730.59
HD-174	3	7224.73	6000.14	12469.7	4764.04	1790.64	2233.41
HD-175	3	8609.16	7536.11	12257.7	4705.82	2201.91	3128.42
HD-176	3	5886.98	4308.34	13767.6	4848.7	1807.45	3400.75
HD-177	3	6807.29	5214.65	15459.7	3042.28	3849.77	2148.94
HD-178	3	8325.84	6786.59	14098.3	6364.78	2721.59	3315.98
HD-179	3	8094.15	7340.95	14282.3	5924.14	2493.69	3133.9
HD-180	3	7994.55	6833.18	13591.7	5785.52	3412	3244.79
HD-181	3	7260.95	4456.81	16503.6	2384.52	2416.34	3813.59
HD-182	3	9122.63	5989.6	22994.9	3310.35	3867.79	4822.53
HD-183	3	9872.85	7184.9	17737.4	4708.56	4033.06	4577.73
HD-184	3	5459.55	4348.36	10263.4	5100.28	2122.28	1649.62
HD-185	3	7863.33	5586.45	17957.8	2730.6	1986.39	3531.81
HD-186	3	4696.59	4754.73	15798.5	3004.01	2853.69	2683.33
HD-187	3	8788.72	6235.4	20622.4	3196.28	3130.21	4073.22
HD-188	3	5590.21	4640.61	18137.2	3144.09	2682.45	2205.85
HD-189	3	4540.89	2879.36	12456.1	3451.26	2416.3	2609.17
HD-190	3	6104.67	4838.88	16506.6	1536.86	2371.04	2346.08
HD-191	3	5995.42	5376.54	18385.7	2554.46	3142.37	3413.6
qc-21	3	4212.97	3461.27	10804.4	1452.27	1547.94	1911.75
qc-22	3	4652.96	2980.05	11081.8	1275.26	1668.02	1537.92
qc-23	3	3731.01	2570.37	10293.6	1322.04	1625.01	1740.15
qc-24	3	4333.01	3044.04	8614.36	1249.83	1364.21	1940.39
qc-25	3	4935.69	3111.02	10865.7	1588.42	1645.47	1929.49
qc-26	3	4342.4	3030.06	9073.4	1263.7	1265.57	1948.82
qc-27	3	4493.22	3105.97	10834.3	1430.2	1106.72	1778.72
qc-28	3	3618.18	3193.76	12749.3	1317.81	1552.16	1755.4
qc-29	3	3541.81	2916.11	9106.58	994.626	1693.57	1946.31
qc-30	3	4021.96	3115.13	10525.9	1335.3	1532.77	1776.94
qc-31	3	4598.89	2713.29	11090.6	1362.96	1644.42	2056.6
qc-32	3	4086.42	2907.41	10264.1	1381.86	1300.14	1847.23
qc-33	3	4038.63	2552.33	9791.11	1021.22	1587.15	1756.04
