# Supplementary material for: LipidIN: a comprehensive repository for flash platform-independent annotation and reverse lipidomics
Source: Nat Commun. 2025 May 16;16:4566. doi: 10.1038/s41467-025-59683-5 (PMC12084368; doi:10.1038/s41467-025-59683-5)
Supplement: Supplementary file 6 — Source Data [file 41467_2025_59683_MOESM6_ESM.zip › Source Data/Source Data 2.xlsx]

## Sheet: Figure 3a
Computation time (s)	methods	Number of library spectra
1.64579e-06	EQ	10
1.57583e-06	EQ	10
1.78857e-06	EQ	10
1.71951e-06	EQ	10
1.90325e-06	EQ	10
1.84044e-06	EQ	10
1.71499e-06	EQ	10
1.62537e-06	EQ	10
2.3261e-06	EQ	10
1.78479e-06	EQ	10
1.90995e-06	EQ	10
1.8081e-06	EQ	10
1.87233e-06	EQ	10
1.6682e-06	EQ	10
1.62231e-06	EQ	10
1.6739e-06	EQ	10
2.61958e-06	EQ	10
1.72201e-06	EQ	10
1.68498e-06	EQ	10
1.69662e-06	EQ	10
1.81932e-06	EQ	10
1.69721e-06	EQ	10
1.75272e-06	EQ	10
1.68161e-06	EQ	10
1.79851e-06	EQ	10
2.28688e-06	EQ	10
1.77749e-06	EQ	10
1.79674e-06	EQ	10
1.73626e-06	EQ	10
1.84989e-06	EQ	10
1.67449e-06	EQ	10
1.65191e-06	EQ	10
3.65757e-06	EQ	10
1.67084e-06	EQ	10
1.6822e-06	EQ	10
1.70843e-06	EQ	10
1.73073e-06	EQ	10
1.75654e-06	EQ	10
1.76019e-06	EQ	10
1.63673e-06	EQ	10
1.70072e-06	EQ	10
1.73903e-06	EQ	10
1.77985e-06	EQ	10
1.79441e-06	EQ	10
1.75012e-06	EQ	10
1.75171e-06	EQ	10
1.75682e-06	EQ	10
2.33906e-06	EQ	10
1.77485e-06	EQ	10
1.70423e-06	EQ	10
2.48695e-06	EQ	10
1.8996e-06	EQ	10
1.83929e-06	EQ	10
1.68161e-06	EQ	10
1.8601e-06	EQ	10
1.6797e-06	EQ	10
1.66358e-06	EQ	10
1.73917e-06	EQ	10
1.72983e-06	EQ	10
1.80983e-06	EQ	10
1.77666e-06	EQ	10
1.85982e-06	EQ	10
1.78642e-06	EQ	10
1.73959e-06	EQ	10
5.23704e-06	EQ	10
1.71545e-06	EQ	10
1.64228e-06	EQ	10
1.7373e-06	EQ	10
1.81115e-06	EQ	10
1.71326e-06	EQ	10
1.79962e-06	EQ	10
2.43393e-06	EQ	10
1.99024e-06	EQ	10
1.7753e-06	EQ	10
1.84989e-06	EQ	10
1.83391e-06	EQ	10
1.70551e-06	EQ	10
1.76613e-06	EQ	10
1.71937e-06	EQ	10
1.69578e-06	EQ	10
1.75272e-06	EQ	10
1.76703e-06	EQ	10
1.78114e-06	EQ	10
1.90863e-06	EQ	10
1.86479e-06	EQ	10
2.54944e-06	EQ	10
2.13173e-06	EQ	10
1.73e-06	EQ	10
1.76804e-06	EQ	10
1.75898e-06	EQ	10
1.82036e-06	EQ	10
2.0016e-06	EQ	10
2.05711e-06	EQ	10
2.09793e-06	EQ	10
2.07153e-06	EQ	10
2.19583e-06	EQ	10
2.15855e-06	EQ	10
2.06396e-06	EQ	10
2.20152e-06	EQ	10
2.64664e-06	EQ	10
2.26739e-06	EQ	100
2.1342e-06	EQ	100
2.35935e-06	EQ	100
2.19555e-06	EQ	100
2.44502e-06	EQ	100
2.16203e-06	EQ	100
2.21403e-06	EQ	100
2.27715e-06	EQ	100
2.56855e-06	EQ	100
2.10304e-06	EQ	100
1.76631e-06	EQ	100
1.76585e-06	EQ	100
1.79469e-06	EQ	100
1.77794e-06	EQ	100
1.83332e-06	EQ	100
1.73334e-06	EQ	100
2.50602e-06	EQ	100
1.72312e-06	EQ	100
1.81876e-06	EQ	100
1.70916e-06	EQ	100
1.77996e-06	EQ	100
1.80316e-06	EQ	100
1.72972e-06	EQ	100
1.79003e-06	EQ	100
1.83273e-06	EQ	100
2.60919e-06	EQ	100
1.6369e-06	EQ	100
1.60365e-06	EQ	100
1.64347e-06	EQ	100
1.70478e-06	EQ	100
1.70231e-06	EQ	100
1.75303e-06	EQ	100
3.23097e-06	EQ	100
2.0864e-06	EQ	100
2.17599e-06	EQ	100
2.05114e-06	EQ	100
1.81831e-06	EQ	100
1.87237e-06	EQ	100
1.80414e-06	EQ	100
1.78333e-06	EQ	100
1.77767e-06	EQ	100
1.84148e-06	EQ	100
1.85718e-06	EQ	100
1.74008e-06	EQ	100
1.72198e-06	EQ	100
1.77735e-06	EQ	100
1.76221e-06	EQ	100
1.74254e-06	EQ	100
1.75637e-06	EQ	100
1.76367e-06	EQ	100
1.79062e-06	EQ	100
1.7316e-06	EQ	100
2.76643e-06	EQ	100
1.80386e-06	EQ	100
1.78843e-06	EQ	100
1.81334e-06	EQ	100
1.80504e-06	EQ	100
1.78652e-06	EQ	100
1.85955e-06	EQ	100
1.69822e-06	EQ	100
2.45054e-06	EQ	100
1.96693e-06	EQ	100
1.76846e-06	EQ	100
1.74647e-06	EQ	100
4.42987e-06	EQ	100
1.68088e-06	EQ	100
1.72229e-06	EQ	100
1.78757e-06	EQ	100
1.86962e-06	EQ	100
1.81744e-06	EQ	100
1.86101e-06	EQ	100
1.7852e-06	EQ	100
1.77923e-06	EQ	100
1.73337e-06	EQ	100
1.81755e-06	EQ	100
2.01487e-06	EQ	100
1.83186e-06	EQ	100
1.69182e-06	EQ	100
2.49351e-06	EQ	100
1.8122e-06	EQ	100
1.89248e-06	EQ	100
1.76874e-06	EQ	100
1.72288e-06	EQ	100
1.77808e-06	EQ	100
1.78767e-06	EQ	100
1.83155e-06	EQ	100
1.79583e-06	EQ	100
1.78493e-06	EQ	100
1.88696e-06	EQ	100
1.83578e-06	EQ	100
1.7456e-06	EQ	100
2.12006e-06	EQ	100
2.14688e-06	EQ	100
1.8074e-06	EQ	100
1.74706e-06	EQ	100
1.76217e-06	EQ	100
1.73699e-06	EQ	100
1.78086e-06	EQ	100
1.78291e-06	EQ	100
1.72767e-06	EQ	100
1.86406e-06	EQ	1000
1.81379e-06	EQ	1000
1.96109e-06	EQ	1000
1.95894e-06	EQ	1000
2.10026e-06	EQ	1000
1.93413e-06	EQ	1000
1.79906e-06	EQ	1000
1.72052e-06	EQ	1000
2.30335e-06	EQ	1000
1.86365e-06	EQ	1000
1.8231e-06	EQ	1000
1.85982e-06	EQ	1000
1.74793e-06	EQ	1000
1.80546e-06	EQ	1000
1.75373e-06	EQ	1000
1.88505e-06	EQ	1000
2.60471e-06	EQ	1000
1.8534e-06	EQ	1000
1.81946e-06	EQ	1000
1.75738e-06	EQ	1000
1.80765e-06	EQ	1000
1.72622e-06	EQ	1000
1.77037e-06	EQ	1000
1.72868e-06	EQ	1000
1.83464e-06	EQ	1000
3.0169e-06	EQ	1000
1.93208e-06	EQ	1000
1.66035e-06	EQ	1000
1.6656e-06	EQ	1000
1.81143e-06	EQ	1000
1.73799e-06	EQ	1000
1.82936e-06	EQ	1000
3.05709e-06	EQ	1000
1.86521e-06	EQ	1000
1.83141e-06	EQ	1000
1.81508e-06	EQ	1000
1.77635e-06	EQ	1000
1.86087e-06	EQ	1000
1.8065e-06	EQ	1000
1.76877e-06	EQ	1000
1.8237e-06	EQ	1000
1.86229e-06	EQ	1000
1.78958e-06	EQ	1000
1.77124e-06	EQ	1000
1.79326e-06	EQ	1000
1.77023e-06	EQ	1000
1.77749e-06	EQ	1000
1.78392e-06	EQ	1000
1.81845e-06	EQ	1000
1.85152e-06	EQ	1000
1.81393e-06	EQ	1000
1.85343e-06	EQ	1000
1.58413e-06	EQ	1000
1.64882e-06	EQ	1000
1.77558e-06	EQ	1000
1.70291e-06	EQ	1000
2.37373e-06	EQ	1000
1.95849e-06	EQ	1000
1.81831e-06	EQ	1000
1.88359e-06	EQ	1000
1.90836e-06	EQ	1000
1.96401e-06	EQ	1000
1.7842e-06	EQ	1000
1.73421e-06	EQ	1000
4.79238e-06	EQ	1000
1.68335e-06	EQ	1000
1.73789e-06	EQ	1000
1.82877e-06	EQ	1000
1.78305e-06	EQ	1000
1.75887e-06	EQ	1000
1.75783e-06	EQ	1000
1.79834e-06	EQ	1000
1.81977e-06	EQ	1000
1.80973e-06	EQ	1000
2.04839e-06	EQ	1000
2.12006e-06	EQ	1000
1.90075e-06	EQ	1000
2.52453e-06	EQ	1000
1.84774e-06	EQ	1000
1.7389e-06	EQ	1000
1.73834e-06	EQ	1000
1.78583e-06	EQ	1000
1.77635e-06	EQ	1000
1.7893e-06	EQ	1000
1.7883e-06	EQ	1000
1.8049e-06	EQ	1000
1.86042e-06	EQ	1000
1.87497e-06	EQ	1000
1.77562e-06	EQ	1000
1.80025e-06	EQ	1000
1.74793e-06	EQ	1000
2.57105e-06	EQ	1000
1.83797e-06	EQ	1000
1.91197e-06	EQ	1000
1.7957e-06	EQ	1000
1.78899e-06	EQ	1000
1.75682e-06	EQ	1000
1.81129e-06	EQ	1000
1.78465e-06	EQ	1000
1.81713e-06	EQ	1000
1.97433e-06	EQ	10000
1.78374e-06	EQ	10000
1.92423e-06	EQ	10000
1.73844e-06	EQ	10000
2.05913e-06	EQ	10000
1.86215e-06	EQ	10000
1.83158e-06	EQ	10000
1.79601e-06	EQ	10000
2.02692e-06	EQ	10000
1.84978e-06	EQ	10000
1.79979e-06	EQ	10000
1.81174e-06	EQ	10000
1.70871e-06	EQ	10000
1.65802e-06	EQ	10000
1.7669e-06	EQ	10000
1.68571e-06	EQ	10000
2.41952e-06	EQ	10000
1.85809e-06	EQ	10000
1.76016e-06	EQ	10000
1.73657e-06	EQ	10000
1.67626e-06	EQ	10000
1.76307e-06	EQ	10000
2.03932e-06	EQ	10000
1.93455e-06	EQ	10000
1.80327e-06	EQ	10000
2.57525e-06	EQ	10000
1.84951e-06	EQ	10000
1.71062e-06	EQ	10000
1.65219e-06	EQ	10000
1.69679e-06	EQ	10000
1.85691e-06	EQ	10000
1.80765e-06	EQ	10000
3.05491e-06	EQ	10000
1.73059e-06	EQ	10000
1.72913e-06	EQ	10000
1.7233e-06	EQ	10000
1.70218e-06	EQ	10000
1.78406e-06	EQ	10000
1.71864e-06	EQ	10000
1.73087e-06	EQ	10000
1.71135e-06	EQ	10000
1.79952e-06	EQ	10000
1.74643e-06	EQ	10000
1.7752e-06	EQ	10000
1.8741e-06	EQ	10000
1.75884e-06	EQ	10000
1.74546e-06	EQ	10000
1.76599e-06	EQ	10000
1.8435e-06	EQ	10000
1.72125e-06	EQ	10000
1.77881e-06	EQ	10000
2.43129e-06	EQ	10000
2.41073e-06	EQ	10000
2.06309e-06	EQ	10000
1.72431e-06	EQ	10000
1.67914e-06	EQ	10000
1.74167e-06	EQ	10000
1.71659e-06	EQ	10000
1.77461e-06	EQ	10000
1.69384e-06	EQ	10000
1.73365e-06	EQ	10000
1.72576e-06	EQ	10000
1.67567e-06	EQ	10000
1.74341e-06	EQ	10000
4.89114e-06	EQ	10000
2.28532e-06	EQ	10000
1.77461e-06	EQ	10000
1.72764e-06	EQ	10000
1.91068e-06	EQ	10000
1.79573e-06	EQ	10000
1.74775e-06	EQ	10000
1.78816e-06	EQ	10000
2.12663e-06	EQ	10000
1.92072e-06	EQ	10000
1.65729e-06	EQ	10000
1.73275e-06	EQ	10000
1.80417e-06	EQ	10000
2.45356e-06	EQ	10000
1.84642e-06	EQ	10000
1.71486e-06	EQ	10000
1.7498e-06	EQ	10000
1.72444e-06	EQ	10000
1.77749e-06	EQ	10000
1.71673e-06	EQ	10000
1.95439e-06	EQ	10000
1.81859e-06	EQ	10000
1.80167e-06	EQ	10000
1.78319e-06	EQ	10000
2.4587e-06	EQ	10000
1.83127e-06	EQ	10000
1.74633e-06	EQ	10000
1.7217e-06	EQ	10000
1.84162e-06	EQ	10000
1.9391e-06	EQ	10000
1.74821e-06	EQ	10000
1.69679e-06	EQ	10000
1.81407e-06	EQ	10000
1.79729e-06	EQ	10000
1.78944e-06	EQ	10000
1.7909e-06	EQ	10000
1.6682e-06	EQ	100000
1.6436e-06	EQ	100000
1.84701e-06	EQ	100000
1.78583e-06	EQ	100000
1.88518e-06	EQ	100000
1.6796e-06	EQ	100000
1.70377e-06	EQ	100000
1.75842e-06	EQ	100000
2.17776e-06	EQ	100000
1.79733e-06	EQ	100000
1.66226e-06	EQ	100000
1.66632e-06	EQ	100000
1.6551e-06	EQ	100000
1.66313e-06	EQ	100000
1.52254e-06	EQ	100000
1.68151e-06	EQ	100000
2.27479e-06	EQ	100000
1.59771e-06	EQ	100000
1.74838e-06	EQ	100000
1.82137e-06	EQ	100000
1.8715e-06	EQ	100000
1.79938e-06	EQ	100000
2.53999e-06	EQ	100000
1.61355e-06	EQ	100000
1.59726e-06	EQ	100000
1.6328e-06	EQ	100000
1.73261e-06	EQ	100000
1.77374e-06	EQ	100000
1.83506e-06	EQ	100000
1.69853e-06	EQ	100000
1.76728e-06	EQ	100000
1.87337e-06	EQ	100000
3.25018e-06	EQ	100000
1.7077e-06	EQ	100000
1.65833e-06	EQ	100000
1.67567e-06	EQ	100000
1.8502e-06	EQ	100000
1.73931e-06	EQ	100000
1.73903e-06	EQ	100000
1.70405e-06	EQ	100000
1.78684e-06	EQ	100000
1.73639e-06	EQ	100000
2.13201e-06	EQ	100000
2.13274e-06	EQ	100000
2.86609e-06	EQ	100000
1.82877e-06	EQ	100000
1.7743e-06	EQ	100000
1.76047e-06	EQ	100000
1.67973e-06	EQ	100000
1.66094e-06	EQ	100000
1.6286e-06	EQ	100000
1.76731e-06	EQ	100000
1.67303e-06	EQ	100000
1.78638e-06	EQ	100000
1.64666e-06	EQ	100000
1.7868e-06	EQ	100000
2.24801e-06	EQ	100000
2.01428e-06	EQ	100000
1.79003e-06	EQ	100000
2.36848e-06	EQ	100000
2.01984e-06	EQ	100000
2.70261e-06	EQ	100000
2.16526e-06	EQ	100000
1.7093e-06	EQ	100000
4.3994e-06	EQ	100000
1.67873e-06	EQ	100000
1.74282e-06	EQ	100000
1.8122e-06	EQ	100000
1.84117e-06	EQ	100000
1.74282e-06	EQ	100000
1.76193e-06	EQ	100000
1.71107e-06	EQ	100000
1.66664e-06	EQ	100000
1.74091e-06	EQ	100000
1.96109e-06	EQ	100000
2.11075e-06	EQ	100000
1.71541e-06	EQ	100000
1.83551e-06	EQ	100000
1.81421e-06	EQ	100000
1.76075e-06	EQ	100000
1.76599e-06	EQ	100000
1.85559e-06	EQ	100000
1.81334e-06	EQ	100000
1.76627e-06	EQ	100000
1.72128e-06	EQ	100000
1.74647e-06	EQ	100000
1.88838e-06	EQ	100000
1.92291e-06	EQ	100000
1.82561e-06	EQ	100000
2.75475e-06	EQ	100000
1.9506e-06	EQ	100000
1.98048e-06	EQ	100000
1.96008e-06	EQ	100000
1.77485e-06	EQ	100000
1.74675e-06	EQ	100000
1.71951e-06	EQ	100000
1.74095e-06	EQ	100000
1.72594e-06	EQ	100000
1.77558e-06	EQ	100000
1.78041e-06	EQ	100000
2.02842e-06	EQ	1000000
1.92802e-06	EQ	1000000
2.06861e-06	EQ	1000000
2.4973e-06	EQ	1000000
2.75885e-06	EQ	1000000
2.09425e-06	EQ	1000000
2.06715e-06	EQ	1000000
2.15431e-06	EQ	1000000
2.53301e-06	EQ	1000000
2.066e-06	EQ	1000000
2.09908e-06	EQ	1000000
2.03453e-06	EQ	1000000
2.09619e-06	EQ	1000000
2.08727e-06	EQ	1000000
2.12649e-06	EQ	1000000
2.0947e-06	EQ	1000000
2.84306e-06	EQ	1000000
2.04721e-06	EQ	1000000
2.04631e-06	EQ	1000000
2.0526e-06	EQ	1000000
2.09748e-06	EQ	1000000
2.52936e-06	EQ	1000000
2.14948e-06	EQ	1000000
2.05989e-06	EQ	1000000
2.0057e-06	EQ	1000000
2.0625e-06	EQ	1000000
2.11627e-06	EQ	1000000
2.05027e-06	EQ	1000000
2.0733e-06	EQ	1000000
2.10012e-06	EQ	1000000
2.05534e-06	EQ	1000000
2.0635e-06	EQ	1000000
3.67713e-06	EQ	1000000
2.10637e-06	EQ	1000000
2.03512e-06	EQ	1000000
2.05506e-06	EQ	1000000
2.27597e-06	EQ	1000000
2.25148e-06	EQ	1000000
2.31283e-06	EQ	1000000
2.31676e-06	EQ	1000000
2.28924e-06	EQ	1000000
2.22543e-06	EQ	1000000
2.21917e-06	EQ	1000000
2.2824e-06	EQ	1000000
2.29883e-06	EQ	1000000
2.2315e-06	EQ	1000000
2.28285e-06	EQ	1000000
2.25964e-06	EQ	1000000
2.27437e-06	EQ	1000000
2.22091e-06	EQ	1000000
2.25572e-06	EQ	1000000
2.30161e-06	EQ	1000000
2.26211e-06	EQ	1000000
2.37185e-06	EQ	1000000
2.26722e-06	EQ	1000000
2.33788e-06	EQ	1000000
2.16668e-06	EQ	1000000
2.29987e-06	EQ	1000000
2.28382e-06	EQ	1000000
2.25165e-06	EQ	1000000
2.26444e-06	EQ	1000000
2.32145e-06	EQ	1000000
2.68792e-06	EQ	1000000
2.50355e-06	EQ	1000000
5.36412e-06	EQ	1000000
3.01224e-06	EQ	1000000
2.75958e-06	EQ	1000000
2.44425e-06	EQ	1000000
2.42299e-06	EQ	1000000
2.33131e-06	EQ	1000000
2.33336e-06	EQ	1000000
2.30557e-06	EQ	1000000
2.30453e-06	EQ	1000000
2.2799e-06	EQ	1000000
2.31971e-06	EQ	1000000
2.37418e-06	EQ	1000000
2.35261e-06	EQ	1000000
2.21535e-06	EQ	1000000
2.30498e-06	EQ	1000000
2.77066e-06	EQ	1000000
2.5024e-06	EQ	1000000
2.26857e-06	EQ	1000000
2.30046e-06	EQ	1000000
2.33395e-06	EQ	1000000
2.25106e-06	EQ	1000000
2.3433e-06	EQ	1000000
2.29331e-06	EQ	1000000
2.32318e-06	EQ	1000000
2.33732e-06	EQ	1000000
2.30512e-06	EQ	1000000
2.21504e-06	EQ	1000000
2.35667e-06	EQ	1000000
2.40739e-06	EQ	1000000
2.41701e-06	EQ	1000000
2.69097e-06	EQ	1000000
2.49921e-06	EQ	1000000
2.30192e-06	EQ	1000000
2.32596e-06	EQ	1000000
2.31881e-06	EQ	1000000
2.34955e-06	EQ	1000000
1.27395e-05	EQ	10000000
2.70799e-06	EQ	10000000
2.94026e-06	EQ	10000000
3.00919e-06	EQ	10000000
3.04851e-06	EQ	10000000
2.80287e-06	EQ	10000000
2.78307e-06	EQ	10000000
2.84456e-06	EQ	10000000
3.30788e-06	EQ	10000000
2.55062e-06	EQ	10000000
2.80474e-06	EQ	10000000
3.37566e-06	EQ	10000000
2.77299e-06	EQ	10000000
2.8852e-06	EQ	10000000
3.0507e-06	EQ	10000000
2.77445e-06	EQ	10000000
3.41061e-06	EQ	10000000
2.75712e-06	EQ	10000000
2.85036e-06	EQ	10000000
3.26855e-06	EQ	10000000
2.95979e-06	EQ	10000000
2.74735e-06	EQ	10000000
3.14703e-06	EQ	10000000
2.6382e-06	EQ	10000000
2.70462e-06	EQ	10000000
5.76102e-06	EQ	10000000
3.57176e-06	EQ	10000000
3.33835e-06	EQ	10000000
3.20984e-06	EQ	10000000
2.90994e-06	EQ	10000000
3.23708e-06	EQ	10000000
2.42025e-06	EQ	10000000
4.67259e-06	EQ	10000000
3.13665e-06	EQ	10000000
3.10754e-06	EQ	10000000
2.88152e-06	EQ	10000000
2.87266e-06	EQ	10000000
2.57484e-06	EQ	10000000
3.12081e-06	EQ	10000000
2.8696e-06	EQ	10000000
3.26011e-06	EQ	10000000
2.93384e-06	EQ	10000000
2.83507e-06	EQ	10000000
3.00495e-06	EQ	10000000
3.0695e-06	EQ	10000000
2.81802e-06	EQ	10000000
3.37069e-06	EQ	10000000
3.11688e-06	EQ	10000000
3.04841e-06	EQ	10000000
2.67652e-06	EQ	10000000
2.90195e-06	EQ	10000000
3.23458e-06	EQ	10000000
3.89057e-06	EQ	10000000
3.49846e-06	EQ	10000000
3.12223e-06	EQ	10000000
4.24026e-06	EQ	10000000
3.40129e-06	EQ	10000000
3.76221e-06	EQ	10000000
3.51653e-06	EQ	10000000
3.7431e-06	EQ	10000000
3.57527e-06	EQ	10000000
3.6327e-06	EQ	10000000
3.94855e-06	EQ	10000000
3.50753e-06	EQ	10000000
7.63457e-06	EQ	10000000
3.59493e-06	EQ	10000000
3.98089e-06	EQ	10000000
4.2206e-06	EQ	10000000
3.88956e-06	EQ	10000000
4.52617e-06	EQ	10000000
4.20079e-06	EQ	10000000
3.98906e-06	EQ	10000000
3.82689e-06	EQ	10000000
4.02348e-06	EQ	10000000
4.00205e-06	EQ	10000000
4.06482e-06	EQ	10000000
4.24422e-06	EQ	10000000
3.74821e-06	EQ	10000000
3.72913e-06	EQ	10000000
4.5945e-06	EQ	10000000
4.46336e-06	EQ	10000000
4.35612e-06	EQ	10000000
3.69328e-06	EQ	10000000
3.87424e-06	EQ	10000000
4.30408e-06	EQ	10000000
4.00146e-06	EQ	10000000
4.40329e-06	EQ	10000000
4.07243e-06	EQ	10000000
4.58734e-06	EQ	10000000
4.12458e-06	EQ	10000000
3.86233e-06	EQ	10000000
4.37314e-06	EQ	10000000
3.9678e-06	EQ	10000000
3.72371e-06	EQ	10000000
3.71239e-06	EQ	10000000
4.36688e-06	EQ	10000000
3.83665e-06	EQ	10000000
4.1409e-06	EQ	10000000
4.06149e-06	EQ	10000000
4.01806e-06	EQ	10000000
0.00278088	Flash	10
0.00274802	Flash	10
0.00275575	Flash	10
0.00268953	Flash	10
0.00273323	Flash	10
0.00259641	Flash	10
0.00279065	Flash	10
0.00273453	Flash	10
0.00269305	Flash	10
0.00272576	Flash	10
0.00268936	Flash	10
0.00264263	Flash	10
0.00273531	Flash	10
0.0026186	Flash	10
0.0026133	Flash	10
0.00273546	Flash	10
0.00271468	Flash	10
0.00272938	Flash	10
0.0025926	Flash	10
0.00275539	Flash	10
0.00257523	Flash	10
0.00258121	Flash	10
0.00280659	Flash	10
0.0026714	Flash	10
0.00267671	Flash	10
0.00277724	Flash	10
0.0026822	Flash	10
0.00264301	Flash	10
0.00273553	Flash	10
0.0026729	Flash	10
0.0027886	Flash	10
0.00270031	Flash	10
0.0026835	Flash	10
0.00263138	Flash	10
0.00254077	Flash	10
0.00274669	Flash	10
0.00270641	Flash	10
0.00264412	Flash	10
0.00272813	Flash	10
0.00272099	Flash	10
0.00264694	Flash	10
0.0027115	Flash	10
0.00265783	Flash	10
0.00271496	Flash	10
0.00267113	Flash	10
0.0027509	Flash	10
0.00264427	Flash	10
0.00266116	Flash	10
0.00270609	Flash	10
0.00269834	Flash	10
0.00261526	Flash	10
0.00282157	Flash	10
0.00268051	Flash	10
0.00260596	Flash	10
0.00278838	Flash	10
0.0026376	Flash	10
0.00271253	Flash	10
0.00257817	Flash	10
0.00274702	Flash	10
0.00268178	Flash	10
0.00265696	Flash	10
0.00282757	Flash	10
0.00265697	Flash	10
0.00255895	Flash	10
0.00275062	Flash	10
0.00270969	Flash	10
0.00263155	Flash	10
0.00274901	Flash	10
0.00264828	Flash	10
0.00266208	Flash	10
0.00266374	Flash	10
0.00268442	Flash	10
0.00255701	Flash	10
0.00263854	Flash	10
0.00276333	Flash	10
0.0026725	Flash	10
0.00255645	Flash	10
0.00273519	Flash	10
0.00263148	Flash	10
0.00263564	Flash	10
0.00265835	Flash	10
0.00269412	Flash	10
0.00260778	Flash	10
0.002707	Flash	10
0.00272735	Flash	10
0.0026805	Flash	10
0.00271075	Flash	10
0.00273955	Flash	10
0.00262239	Flash	10
0.00257701	Flash	10
0.00272398	Flash	10
0.00262328	Flash	10
0.00261982	Flash	10
0.00265422	Flash	10
0.00276697	Flash	10
0.00267358	Flash	10
0.00256647	Flash	10
0.0026685	Flash	10
0.00261353	Flash	10
0.0027538	Flash	100
0.00283201	Flash	100
0.00266126	Flash	100
0.0027459	Flash	100
0.00282671	Flash	100
0.00276295	Flash	100
0.00275575	Flash	100
0.00274424	Flash	100
0.00284677	Flash	100
0.00270407	Flash	100
0.0027045	Flash	100
0.00281798	Flash	100
0.0026909	Flash	100
0.00278831	Flash	100
0.00281582	Flash	100
0.0027815	Flash	100
0.0027315	Flash	100
0.00283551	Flash	100
0.00274745	Flash	100
0.00261062	Flash	100
0.00280983	Flash	100
0.00270698	Flash	100
0.00266483	Flash	100
0.00286586	Flash	100
0.00279848	Flash	100
0.00277374	Flash	100
0.00275101	Flash	100
0.00286221	Flash	100
0.00271177	Flash	100
0.00276823	Flash	100
0.00284967	Flash	100
0.00274167	Flash	100
0.00276202	Flash	100
0.00266992	Flash	100
0.00276539	Flash	100
0.00282173	Flash	100
0.00275678	Flash	100
0.00281409	Flash	100
0.00276172	Flash	100
0.00279817	Flash	100
0.00284897	Flash	100
0.00282542	Flash	100
0.00273662	Flash	100
0.00281102	Flash	100
0.00281291	Flash	100
0.00281688	Flash	100
0.00277322	Flash	100
0.00284846	Flash	100
0.00282057	Flash	100
0.00279524	Flash	100
0.00275809	Flash	100
0.00285235	Flash	100
0.0028288	Flash	100
0.00280857	Flash	100
0.00283874	Flash	100
0.00283748	Flash	100
0.00283972	Flash	100
0.00280733	Flash	100
0.00277859	Flash	100
0.00279637	Flash	100
0.00275121	Flash	100
0.00282834	Flash	100
0.00278637	Flash	100
0.00285312	Flash	100
0.00282367	Flash	100
0.00285154	Flash	100
0.00276653	Flash	100
0.00280313	Flash	100
0.00284086	Flash	100
0.00285875	Flash	100
0.00274678	Flash	100
0.00282779	Flash	100
0.00280561	Flash	100
0.00276269	Flash	100
0.00278645	Flash	100
0.00278038	Flash	100
0.00279779	Flash	100
0.00285367	Flash	100
0.00288172	Flash	100
0.00284515	Flash	100
0.0028651	Flash	100
0.00284599	Flash	100
0.0027518	Flash	100
0.0028026	Flash	100
0.00277875	Flash	100
0.00277194	Flash	100
0.00275478	Flash	100
0.00277924	Flash	100
0.00280885	Flash	100
0.00281472	Flash	100
0.00279337	Flash	100
0.00286106	Flash	100
0.00282458	Flash	100
0.0028421	Flash	100
0.00276498	Flash	100
0.0028442	Flash	100
0.00275007	Flash	100
0.0027958	Flash	100
0.0028656	Flash	100
0.00302213	Flash	1000
0.00303361	Flash	1000
0.00293251	Flash	1000
0.00294748	Flash	1000
0.00305394	Flash	1000
0.00298597	Flash	1000
0.00293688	Flash	1000
0.00307762	Flash	1000
0.00295269	Flash	1000
0.00283428	Flash	1000
0.00297943	Flash	1000
0.00285951	Flash	1000
0.00294823	Flash	1000
0.00305199	Flash	1000
0.0028833	Flash	1000
0.00298313	Flash	1000
0.00304008	Flash	1000
0.00292627	Flash	1000
0.00287847	Flash	1000
0.0029637	Flash	1000
0.00288818	Flash	1000
0.00287613	Flash	1000
0.00302237	Flash	1000
0.00296921	Flash	1000
0.00293796	Flash	1000
0.00302834	Flash	1000
0.00290306	Flash	1000
0.00294272	Flash	1000
0.00301889	Flash	1000
0.00293513	Flash	1000
0.0029187	Flash	1000
0.00291042	Flash	1000
0.00285069	Flash	1000
0.0029117	Flash	1000
0.00295805	Flash	1000
0.0028954	Flash	1000
0.00296767	Flash	1000
0.00301938	Flash	1000
0.00292423	Flash	1000
0.00287958	Flash	1000
0.00309112	Flash	1000
0.00294626	Flash	1000
0.00293231	Flash	1000
0.00299436	Flash	1000
0.00290887	Flash	1000
0.00292754	Flash	1000
0.00302835	Flash	1000
0.00284704	Flash	1000
0.00305086	Flash	1000
0.00292374	Flash	1000
0.00302226	Flash	1000
0.0029822	Flash	1000
0.00301629	Flash	1000
0.00301564	Flash	1000
0.00293858	Flash	1000
0.00293781	Flash	1000
0.00297815	Flash	1000
0.0029621	Flash	1000
0.00304205	Flash	1000
0.00289584	Flash	1000
0.00299044	Flash	1000
0.00305478	Flash	1000
0.00289532	Flash	1000
0.00300664	Flash	1000
0.00305755	Flash	1000
0.00299181	Flash	1000
0.0030285	Flash	1000
0.00287545	Flash	1000
0.00288632	Flash	1000
0.0029739	Flash	1000
0.00299167	Flash	1000
0.00291683	Flash	1000
0.00304451	Flash	1000
0.00297611	Flash	1000
0.00299117	Flash	1000
0.00307897	Flash	1000
0.0029254	Flash	1000
0.00287127	Flash	1000
0.00295121	Flash	1000
0.0028547	Flash	1000
0.00297819	Flash	1000
0.00301995	Flash	1000
0.0028499	Flash	1000
0.0030889	Flash	1000
0.00288013	Flash	1000
0.0030446	Flash	1000
0.00298554	Flash	1000
0.00289655	Flash	1000
0.00297167	Flash	1000
0.00302213	Flash	1000
0.00295372	Flash	1000
0.00288624	Flash	1000
0.00288722	Flash	1000
0.00296386	Flash	1000
0.00284048	Flash	1000
0.00296396	Flash	1000
0.0030299	Flash	1000
0.00286926	Flash	1000
0.00291369	Flash	1000
0.00417769	Flash	10000
0.00424904	Flash	10000
0.00415518	Flash	10000
0.00411485	Flash	10000
0.00418683	Flash	10000
0.00425968	Flash	10000
0.00423918	Flash	10000
0.00429852	Flash	10000
0.00415621	Flash	10000
0.00432976	Flash	10000
0.00421107	Flash	10000
0.00423081	Flash	10000
0.00418196	Flash	10000
0.00426731	Flash	10000
0.0043367	Flash	10000
0.00421653	Flash	10000
0.00423917	Flash	10000
0.00427831	Flash	10000
0.00429148	Flash	10000
0.00420231	Flash	10000
0.00414611	Flash	10000
0.00416979	Flash	10000
0.00422832	Flash	10000
0.00427072	Flash	10000
0.00416394	Flash	10000
0.00431629	Flash	10000
0.00419553	Flash	10000
0.00416999	Flash	10000
0.0041543	Flash	10000
0.00427918	Flash	10000
0.00414373	Flash	10000
0.00425939	Flash	10000
0.0041583	Flash	10000
0.00421545	Flash	10000
0.00410371	Flash	10000
0.00420966	Flash	10000
0.00417996	Flash	10000
0.00422685	Flash	10000
0.00421974	Flash	10000
0.00422318	Flash	10000
0.0041439	Flash	10000
0.00421116	Flash	10000
0.00418512	Flash	10000
0.00419766	Flash	10000
0.00425306	Flash	10000
0.0041744	Flash	10000
0.00420956	Flash	10000
0.0043195	Flash	10000
0.00419395	Flash	10000
0.00418495	Flash	10000
0.00416893	Flash	10000
0.00412388	Flash	10000
0.00432592	Flash	10000
0.00417224	Flash	10000
0.0043747	Flash	10000
0.00419803	Flash	10000
0.00420127	Flash	10000
0.00409281	Flash	10000
0.00421896	Flash	10000
0.00413448	Flash	10000
0.00422642	Flash	10000
0.00419991	Flash	10000
0.00421935	Flash	10000
0.00416484	Flash	10000
0.00419452	Flash	10000
0.00421602	Flash	10000
0.00422982	Flash	10000
0.00424494	Flash	10000
0.00427196	Flash	10000
0.00417928	Flash	10000
0.00426248	Flash	10000
0.00415429	Flash	10000
0.00422299	Flash	10000
0.00410912	Flash	10000
0.00418331	Flash	10000
0.00411226	Flash	10000
0.00428726	Flash	10000
0.0041469	Flash	10000
0.00425307	Flash	10000
0.00418247	Flash	10000
0.00423886	Flash	10000
0.00405588	Flash	10000
0.0043126	Flash	10000
0.00415045	Flash	10000
0.00430956	Flash	10000
0.00425053	Flash	10000
0.00423152	Flash	10000
0.00414678	Flash	10000
0.00419007	Flash	10000
0.00411188	Flash	10000
0.00417705	Flash	10000
0.0042325	Flash	10000
0.00416083	Flash	10000
0.00420055	Flash	10000
0.00422275	Flash	10000
0.00415509	Flash	10000
0.00425967	Flash	10000
0.00423467	Flash	10000
0.00416586	Flash	10000
0.0147294	Flash	100000
0.014835	Flash	100000
0.0150667	Flash	100000
0.0150093	Flash	100000
0.0149768	Flash	100000
0.0149735	Flash	100000
0.0150692	Flash	100000
0.0149897	Flash	100000
0.0150384	Flash	100000
0.0149749	Flash	100000
0.014999	Flash	100000
0.0151028	Flash	100000
0.0150008	Flash	100000
0.0150095	Flash	100000
0.0150832	Flash	100000
0.0151169	Flash	100000
0.0150672	Flash	100000
0.0150686	Flash	100000
0.0150934	Flash	100000
0.0151252	Flash	100000
0.0149977	Flash	100000
0.0149982	Flash	100000
0.0150995	Flash	100000
0.0150846	Flash	100000
0.0150759	Flash	100000
0.0151149	Flash	100000
0.0151164	Flash	100000
0.0150676	Flash	100000
0.0150851	Flash	100000
0.0151189	Flash	100000
0.0150159	Flash	100000
0.0150967	Flash	100000
0.015171	Flash	100000
0.0151261	Flash	100000
0.0150853	Flash	100000
0.0151866	Flash	100000
0.01495	Flash	100000
0.0150855	Flash	100000
0.0150479	Flash	100000
0.0151666	Flash	100000
0.0150906	Flash	100000
0.0151934	Flash	100000
0.0150978	Flash	100000
0.0151816	Flash	100000
0.0151799	Flash	100000
0.0153097	Flash	100000
0.0151436	Flash	100000
0.015071	Flash	100000
0.0149942	Flash	100000
0.0150902	Flash	100000
0.0149812	Flash	100000
0.0150273	Flash	100000
0.0149969	Flash	100000
0.0150254	Flash	100000
0.0149878	Flash	100000
0.0150676	Flash	100000
0.014929	Flash	100000
0.0150504	Flash	100000
0.0150235	Flash	100000
0.0150913	Flash	100000
0.015035	Flash	100000
0.014992	Flash	100000
0.0150214	Flash	100000
0.0151262	Flash	100000
0.0151872	Flash	100000
0.0151213	Flash	100000
0.0151071	Flash	100000
0.0150907	Flash	100000
0.0150856	Flash	100000
0.015096	Flash	100000
0.0151026	Flash	100000
0.0151745	Flash	100000
0.0150718	Flash	100000
0.0151644	Flash	100000
0.0150462	Flash	100000
0.0151007	Flash	100000
0.0151805	Flash	100000
0.0151871	Flash	100000
0.0148819	Flash	100000
0.0149395	Flash	100000
0.0149555	Flash	100000
0.0149249	Flash	100000
0.0148583	Flash	100000
0.014943	Flash	100000
0.0147489	Flash	100000
0.0149605	Flash	100000
0.0149924	Flash	100000
0.0151041	Flash	100000
0.0150232	Flash	100000
0.0149864	Flash	100000
0.0150663	Flash	100000
0.0150661	Flash	100000
0.015033	Flash	100000
0.0150314	Flash	100000
0.0147669	Flash	100000
0.0153162	Flash	100000
0.0150516	Flash	100000
0.0150385	Flash	100000
0.0149776	Flash	100000
0.133169	Flash	1000000
0.138794	Flash	1000000
0.141501	Flash	1000000
0.143398	Flash	1000000
0.144196	Flash	1000000
0.146034	Flash	1000000
0.14683	Flash	1000000
0.148714	Flash	1000000
0.149712	Flash	1000000
NA	Flash	10000000

## Sheet: Figure 3b
top_n	ratio	method
1	0.523671	EQ + LCI + 1st-4th library
2	0.669337	EQ + LCI + 1st-4th library
3	0.739985	EQ + LCI + 1st-4th library
4	0.788784	EQ + LCI + 1st-4th library
5	0.815004	EQ + LCI + 1st-4th library
6	0.831755	EQ + LCI + 1st-4th library
7	0.852149	EQ + LCI + 1st-4th library
8	0.865987	EQ + LCI + 1st-4th library
9	0.87764	EQ + LCI + 1st-4th library
10	0.883467	EQ + LCI + 1st-4th library
11	0.890022	EQ + LCI + 1st-4th library
12	0.894392	EQ + LCI + 1st-4th library
13	0.897305	EQ + LCI + 1st-4th library
14	0.900218	EQ + LCI + 1st-4th library
15	0.900947	EQ + LCI + 1st-4th library
16	0.901675	EQ + LCI + 1st-4th library
17	0.90386	EQ + LCI + 1st-4th library
18	0.904588	EQ + LCI + 1st-4th library
19	0.906045	EQ + LCI + 1st-4th library
20	0.906045	EQ + LCI + 1st-4th library
1	0.0604516	LipidMatch
2	0.0823015	LipidMatch
3	0.109978	LipidMatch
4	0.128186	LipidMatch
5	0.149308	LipidMatch
6	0.171886	LipidMatch
7	0.191551	LipidMatch
8	0.213401	LipidMatch
9	0.224326	LipidMatch
10	0.238893	LipidMatch
11	0.259286	LipidMatch
12	0.27094	LipidMatch
13	0.285506	LipidMatch
14	0.29716	LipidMatch
15	0.308084	LipidMatch
16	0.312454	LipidMatch
17	0.320466	LipidMatch
18	0.325564	LipidMatch
19	0.335033	LipidMatch
20	0.342316	LipidMatch
1	0.150765	Spectral Entropy
2	0.182083	Spectral Entropy
3	0.191551	Spectral Entropy
4	0.200291	Spectral Entropy
5	0.213401	Spectral Entropy
6	0.223598	Spectral Entropy
7	0.227968	Spectral Entropy
8	0.234523	Spectral Entropy
9	0.238165	Spectral Entropy
10	0.238893	Spectral Entropy
11	0.251275	Spectral Entropy
12	0.254188	Spectral Entropy
13	0.257101	Spectral Entropy
14	0.258558	Spectral Entropy
15	0.260743	Spectral Entropy
16	0.261471	Spectral Entropy
17	0.263656	Spectral Entropy
18	0.265841	Spectral Entropy
19	0.26657	Spectral Entropy
20	0.268026	Spectral Entropy
1	0.193008	MS-DIAL
2	0.245448	MS-DIAL
3	0.265841	MS-DIAL
4	0.276766	MS-DIAL
5	0.286963	MS-DIAL
6	0.293518	MS-DIAL
7	0.300801	MS-DIAL
8	0.310998	MS-DIAL
9	0.319738	MS-DIAL
10	0.327749	MS-DIAL
11	0.332848	MS-DIAL
12	0.337946	MS-DIAL
13	0.340859	MS-DIAL
14	0.345229	MS-DIAL
15	0.350328	MS-DIAL
16	0.358339	MS-DIAL
17	0.367808	MS-DIAL
18	0.378004	MS-DIAL
19	0.385288	MS-DIAL
20	0.388929	MS-DIAL
1	0.471959	EQ
2	0.571012	EQ
3	0.627094	EQ
4	0.654042	EQ
5	0.670066	EQ
6	0.683904	EQ
7	0.690459	EQ
8	0.699927	EQ
9	0.703569	EQ
10	0.706482	EQ
11	0.70721	EQ
12	0.708667	EQ
13	0.71158	EQ
14	0.71158	EQ
15	0.713765	EQ
16	0.714494	EQ
17	0.71595	EQ
18	0.716679	EQ
19	0.716679	EQ
20	0.718135	EQ
1	0.488711	EQ+LCI
2	0.586307	EQ+LCI
3	0.633649	EQ+LCI
4	0.661326	EQ+LCI
5	0.675892	EQ+LCI
6	0.686817	EQ+LCI
7	0.694829	EQ+LCI
8	0.704297	EQ+LCI
9	0.706482	EQ+LCI
10	0.707939	EQ+LCI
11	0.708667	EQ+LCI
12	0.710852	EQ+LCI
13	0.713037	EQ+LCI
14	0.713765	EQ+LCI
15	0.71595	EQ+LCI
16	0.71595	EQ+LCI
17	0.718135	EQ+LCI
18	0.718135	EQ+LCI
19	0.718864	EQ+LCI
20	0.719592	EQ+LCI
1	0.453751	LipidSearch
2	0.466861	LipidSearch
3	0.469046	LipidSearch
4	0.469046	LipidSearch
5	0.469046	LipidSearch
6	0.469046	LipidSearch
7	0.469046	LipidSearch
8	0.469046	LipidSearch
9	0.469046	LipidSearch
10	0.469046	LipidSearch
11	0.469046	LipidSearch
12	0.469046	LipidSearch
13	0.469046	LipidSearch
14	0.469046	LipidSearch
15	0.469046	LipidSearch
16	0.469046	LipidSearch
17	0.469046	LipidSearch
18	0.469046	LipidSearch
19	0.469046	LipidSearch
20	0.469046	LipidSearch

## Sheet: Figure 3c
subclass	num	intersect	ratio	method
FA	50	48	0.96	EQ + EQ+LCI + 1st-4th library
OxFA	4	4	1	EQ + EQ+LCI + 1st-4th library
CL	81	75	0.925926	EQ + EQ+LCI + 1st-4th library
HBMP	7	3	0.428571	EQ + EQ+LCI + 1st-4th library
LPA	2	2	1	EQ + EQ+LCI + 1st-4th library
LPE	22	22	1	EQ + EQ+LCI + 1st-4th library
LPG	3	3	1	EQ + EQ+LCI + 1st-4th library
LPI	2	2	1	EQ + EQ+LCI + 1st-4th library
LPS	1	0	0	EQ + EQ+LCI + 1st-4th library
OxPE	21	9	0.428571	EQ + EQ+LCI + 1st-4th library
PE	148	131	0.885135	EQ + EQ+LCI + 1st-4th library
PEtOH	7	7	1	EQ + EQ+LCI + 1st-4th library
PG	36	35	0.972222	EQ + EQ+LCI + 1st-4th library
PI	78	72	0.923077	EQ + EQ+LCI + 1st-4th library
PS	29	27	0.931034	EQ + EQ+LCI + 1st-4th library
CerP	2	0	0	EQ + EQ+LCI + 1st-4th library
ASM	1	0	0	EQ + EQ+LCI + 1st-4th library
CAR	10	10	1	EQ + EQ+LCI + 1st-4th library
NAE	6	6	1	EQ + EQ+LCI + 1st-4th library
DG	11	11	1	EQ + EQ+LCI + 1st-4th library
TG	533	488	0.915572	EQ + EQ+LCI + 1st-4th library
BMP	3	1	0.333333	EQ + EQ+LCI + 1st-4th library
LPC	33	32	0.969697	EQ + EQ+LCI + 1st-4th library
PC	222	202	0.90991	EQ + EQ+LCI + 1st-4th library
CoQ	2	2	1	EQ + EQ+LCI + 1st-4th library
Cer	41	26	0.634146	EQ + EQ+LCI + 1st-4th library
HexCer	15	13	0.866667	EQ + EQ+LCI + 1st-4th library
SM	15	13	0.866667	EQ + EQ+LCI + 1st-4th library
CE	7	0	0	EQ + EQ+LCI + 1st-4th library
FA	50	0	0	LipidMatch
OxFA	4	0	0	LipidMatch
CL	81	3	0.037037	LipidMatch
HBMP	7	0	0	LipidMatch
LPA	2	0	0	LipidMatch
LPE	22	11	0.5	LipidMatch
LPG	3	0	0	LipidMatch
LPI	2	1	0.5	LipidMatch
LPS	1	0	0	LipidMatch
OxPE	21	0	0	LipidMatch
PE	148	43	0.290541	LipidMatch
PEtOH	7	0	0	LipidMatch
PG	36	29	0.805556	LipidMatch
PI	78	39	0.5	LipidMatch
PS	29	24	0.827586	LipidMatch
CerP	2	1	0.5	LipidMatch
ASM	1	0	0	LipidMatch
CAR	10	0	0	LipidMatch
NAE	6	0	0	LipidMatch
DG	11	7	0.636364	LipidMatch
TG	533	142	0.266417	LipidMatch
BMP	3	0	0	LipidMatch
LPC	33	17	0.515152	LipidMatch
PC	222	116	0.522523	LipidMatch
CoQ	2	0	0	LipidMatch
Cer	41	23	0.560976	LipidMatch
HexCer	15	0	0	LipidMatch
SM	15	12	0.8	LipidMatch
CE	7	2	0.285714	LipidMatch
FA	50	0	0	Spectral Entropy
OxFA	4	0	0	Spectral Entropy
CL	81	40	0.493827	Spectral Entropy
HBMP	7	3	0.428571	Spectral Entropy
LPA	2	1	0.5	Spectral Entropy
LPE	22	15	0.681818	Spectral Entropy
LPG	3	1	0.333333	Spectral Entropy
LPI	2	2	1	Spectral Entropy
LPS	1	0	0	Spectral Entropy
OxPE	21	0	0	Spectral Entropy
PE	148	48	0.324324	Spectral Entropy
PEtOH	7	3	0.428571	Spectral Entropy
PG	36	8	0.222222	Spectral Entropy
PI	78	31	0.397436	Spectral Entropy
PS	29	14	0.482759	Spectral Entropy
CerP	2	0	0	Spectral Entropy
ASM	1	0	0	Spectral Entropy
CAR	10	4	0.4	Spectral Entropy
NAE	6	0	0	Spectral Entropy
DG	11	3	0.272727	Spectral Entropy
TG	533	16	0.0300188	Spectral Entropy
BMP	3	0	0	Spectral Entropy
LPC	33	33	1	Spectral Entropy
PC	222	94	0.423423	Spectral Entropy
CoQ	2	2	1	Spectral Entropy
Cer	41	24	0.585366	Spectral Entropy
HexCer	15	13	0.866667	Spectral Entropy
SM	15	13	0.866667	Spectral Entropy
CE	7	0	0	Spectral Entropy
FA	50	40	0.8	MS-DIAL
OxFA	4	0	0	MS-DIAL
CL	81	58	0.716049	MS-DIAL
HBMP	7	5	0.714286	MS-DIAL
LPA	2	1	0.5	MS-DIAL
LPE	22	18	0.818182	MS-DIAL
LPG	3	3	1	MS-DIAL
LPI	2	2	1	MS-DIAL
LPS	1	1	1	MS-DIAL
OxPE	21	0	0	MS-DIAL
PE	148	69	0.466216	MS-DIAL
PEtOH	7	6	0.857143	MS-DIAL
PG	36	34	0.944444	MS-DIAL
PI	78	42	0.538462	MS-DIAL
PS	29	18	0.62069	MS-DIAL
CerP	2	0	0	MS-DIAL
ASM	1	0	0	MS-DIAL
CAR	10	9	0.9	MS-DIAL
NAE	6	1	0.166667	MS-DIAL
DG	11	0	0	MS-DIAL
TG	533	2	0.00375235	MS-DIAL
BMP	3	1	0.333333	MS-DIAL
LPC	33	24	0.727273	MS-DIAL
PC	222	165	0.743243	MS-DIAL
CoQ	2	2	1	MS-DIAL
Cer	41	14	0.341463	MS-DIAL
HexCer	15	12	0.8	MS-DIAL
SM	15	7	0.466667	MS-DIAL
CE	7	0	0	MS-DIAL
FA	50	47	0.94	EQ
OxFA	4	0	0	EQ
CL	81	49	0.604938	EQ
HBMP	7	2	0.285714	EQ
LPA	2	2	1	EQ
LPE	22	20	0.909091	EQ
LPG	3	3	1	EQ
LPI	2	2	1	EQ
LPS	1	1	1	EQ
OxPE	21	0	0	EQ
PE	148	84	0.567568	EQ
PEtOH	7	5	0.714286	EQ
PG	36	22	0.611111	EQ
PI	78	65	0.833333	EQ
PS	29	26	0.896552	EQ
CerP	2	0	0	EQ
ASM	1	0	0	EQ
CAR	10	10	1	EQ
NAE	6	1	0.166667	EQ
DG	11	11	1	EQ
TG	533	349	0.654784	EQ
BMP	3	2	0.666667	EQ
LPC	33	32	0.969697	EQ
PC	222	198	0.891892	EQ
CoQ	2	2	1	EQ
Cer	41	24	0.585366	EQ
HexCer	15	13	0.866667	EQ
SM	15	13	0.866667	EQ
CE	7	3	0.428571	EQ
FA	50	47	0.94	EQ+LCI
OxFA	4	0	0	EQ+LCI
CL	81	49	0.604938	EQ+LCI
HBMP	7	2	0.285714	EQ+LCI
LPA	2	2	1	EQ+LCI
LPE	22	20	0.909091	EQ+LCI
LPG	3	3	1	EQ+LCI
LPI	2	2	1	EQ+LCI
LPS	1	1	1	EQ+LCI
OxPE	21	0	0	EQ+LCI
PE	148	84	0.567568	EQ+LCI
PEtOH	7	5	0.714286	EQ+LCI
PG	36	22	0.611111	EQ+LCI
PI	78	65	0.833333	EQ+LCI
PS	29	26	0.896552	EQ+LCI
CerP	2	0	0	EQ+LCI
ASM	1	0	0	EQ+LCI
CAR	10	10	1	EQ+LCI
NAE	6	1	0.166667	EQ+LCI
DG	11	11	1	EQ+LCI
TG	533	351	0.658537	EQ+LCI
BMP	3	2	0.666667	EQ+LCI
LPC	33	32	0.969697	EQ+LCI
PC	222	198	0.891892	EQ+LCI
CoQ	2	2	1	EQ+LCI
Cer	41	24	0.585366	EQ+LCI
HexCer	15	13	0.866667	EQ+LCI
SM	15	13	0.866667	EQ+LCI
CE	7	3	0.428571	EQ+LCI
FA	50	3	0.06	LipidSearch
OxFA	4	0	0	LipidSearch
CL	81	42	0.518519	LipidSearch
HBMP	7	0	0	LipidSearch
LPA	2	1	0.5	LipidSearch
LPE	22	17	0.772727	LipidSearch
LPG	3	3	1	LipidSearch
LPI	2	2	1	LipidSearch
LPS	1	1	1	LipidSearch
OxPE	21	0	0	LipidSearch
PE	148	101	0.682432	LipidSearch
PEtOH	7	5	0.714286	LipidSearch
PG	36	30	0.833333	LipidSearch
PI	78	55	0.705128	LipidSearch
PS	29	27	0.931034	LipidSearch
CerP	2	2	1	LipidSearch
ASM	1	0	0	LipidSearch
CAR	10	0	0	LipidSearch
NAE	6	0	0	LipidSearch
DG	11	8	0.727273	LipidSearch
TG	533	116	0.217636	LipidSearch
BMP	3	0	0	LipidSearch
LPC	33	23	0.69697	LipidSearch
PC	222	163	0.734234	LipidSearch
CoQ	2	0	0	LipidSearch
Cer	41	35	0.853659	LipidSearch
HexCer	15	0	0	LipidSearch
SM	15	10	0.666667	LipidSearch
CE	7	0	0	LipidSearch
Tools annotations pos
Article annotations
Compounds	Fatty.Acid	m.z	RT.min.	Categories	Model	Adduct.type	Formula	subclass	Chain	other name
CerP 34:4; 4O	16:2;2O_18:2+2O	642.414	5.05	Sphingolipids	Negative	[M-H]-	C34H61O8N1P1	CerP	CerP 16:2;2O/18:2+2O	CerP 16:2;2O/18:2+2O
ASM 52:2; 3O	34:1;2O FA18:0	969.836	12.84	Sphingolipids?	Positive	[M+H]+	C57H113N2O7P	ASM	ASM 34:1;2O FA18:0	ASM 34:1;2O FA18:0
CAR 14:0	14:00:00	372.311	1.48	Fatty acyls	Positive	[M+H]+	C21H41NO4	CAR	CAR 14:0	CAR 14:0
CAR 16:0	16:00:00	400.342	1.69	Fatty acyls	Positive	[M+H]+	C23H45NO4	CAR	CAR 16:0	CAR 16:0
CAR 16:1	16:01:00	398.327	1.55	Fatty acyls	Positive	[M+H]+	C23H43NO4	CAR	CAR 16:1	CAR 16:1
CAR 17:0	17:00:00	414.358	1.86	Fatty acyls	Positive	[M+H]+	C24H47NO4	CAR	CAR 17:0	CAR 17:0
CAR 18:0	18:00:00	428.373	2.17	Fatty acyls	Positive	[M+H]+	C25H49NO4	CAR	CAR 18:0	CAR 18:0
CAR 18:1	18:01:00	426.358	1.82	Fatty acyls	Positive	[M+H]+	C25H47NO4	CAR	CAR 18:1	CAR 18:1
CAR 20:0	20:00:00	456.405	2.79	Fatty acyls	Positive	[M+H]+	C27H53NO4	CAR	CAR 20:0	CAR 20:0
CAR 20:1	20:01:00	454.389	2.27	Fatty acyls	Positive	[M+H]+	C27H51NO4	CAR	CAR 20:1	CAR 20:1
CAR 24:0	1 day, 0:00:00	512.467	5.04	Fatty acyls	Positive	[M+H]+	C31H61NO4	CAR	CAR 24:0	CAR 24:0
CAR 24:1	1 day, 0:01:00	510.452	3.93	Fatty acyls	Positive	[M+H]+	C31H59NO4	CAR	CAR 24:1	CAR 24:1
NAE 20:2	20:02:00	352.321	2	Fatty acyls	Positive	[M+H]+	C22H41NO2	NAE	NAE 20:2	NAE 20:2
NAE 23:1	23:01:00	396.384	3.42	Fatty acyls	Positive	[M+H]+	C25H49NO2	NAE	NAE 23:1	NAE 23:1
NAE 25:1	1 day, 1:01:00	424.415	4.62	Fatty acyls	Positive	[M+H]+	C27H53NO2	NAE	NAE 25:1	NAE 25:1
NAE 28:6	1 day, 4:06:00	456.384	4.45	Fatty acyls	Positive	[M+H]+	C30H49NO2	NAE	NAE 28:6	NAE 28:6
NAE 28:7	1 day, 4:07:00	454.368	3.49	Fatty acyls	Positive	[M+H]+	C30H47NO2	NAE	NAE 28:7	NAE 28:7
NAE 9:0	09:00:00	202.18	1.07	Fatty acyls	Positive	[M+H]+	C11H23NO2	NAE	NAE 9:0	NAE 9:0
DG 34:0	16:0_18:0	614.572	10.67	Glycerolipids?	Positive	[M+NH4]+	C37H72O5	DG	DG 16:0_18:0	DG 16:0_18:0
DG 34:1	16:0_18:1	612.556	10.05	Glycerolipids?	Positive	[M+NH4]+	C37H70O5	DG	DG 16:0_18:1	DG 16:0_18:1
DG 36:1	18:0_18:1	640.588	10.81	Glycerolipids?	Positive	[M+NH4]+	C39H74O5	DG	DG 18:0_18:1	DG 18:0_18:1
DG 36:2	18:1_18:1	638.572	10.19	Glycerolipids?	Positive	[M+NH4]+	C39H72O5	DG	DG 18:1_18:1	DG 18:1_18:1
DG 38:3	18:0_20:3	664.588	10.43	Glycerolipids?	Positive	[M+NH4]+	C41H74O5	DG	DG 18:0_20:3	DG 18:0_20:3
DG 38:4	18:0_20:4	662.572	10.15	Glycerolipids?	Positive	[M+NH4]+	C41H72O5	DG	DG 18:0_20:4	DG 18:0_20:4
DG 40:5	18:0_22:5	688.588	10.12	Glycerolipids?	Positive	[M+NH4]+	C43H74O5	DG	DG 18:0_22:5	DG 18:0_22:5
DG 40:6	18:0_22:6	686.572	9.88	Glycerolipids?	Positive	[M+NH4]+	C43H72O5	DG	DG 18:0_22:6	DG 18:0_22:6
DG 42:1-2peaks	24:0_18:1	724.681	12.66	Glycerolipids?	Positive	[M+NH4]+	C45H86O5	DG	DG 18:1_24:0	DG 18:1_24:0
DG O-40:1	O-24:1_16:0	682.671	12.56	Glycerolipids?	Positive	[M+NH4]+	C43H84O4	DG	DG-O 24:1_16:0	DG-O 24:1_16:0
DG O-42:1	O-24:1_18:0	710.702	13.05	Glycerolipids?	Positive	[M+NH4]+	C45H88O4	DG	DG-O 24:1_18:0	DG-O 24:1_18:0
TG 42:0	12:0_14:0_16:0	740.676	12.73	Glycerolipids?	Positive	[M+NH4]+	C45H86O6	TG	TG 12:0_14:0_16:0	TG 12:0_14:0_16:0
TG 43:0	13:0_14:0_16:0; 14:0_14:0_15:0; 12:0_15:0_16:0; 13:0_15:0_15:0	754.692	12.94	Glycerolipids?	Positive	[M+NH4]+	C46H88O6	TG	TG 13:0_14:0_16:0	TG 13:0_14:0_16:0
TG 43:0	13:0_14:0_16:0; 14:0_14:0_15:0; 12:0_15:0_16:0; 13:0_15:0_15:0	754.692	12.94	Glycerolipids?	Positive	[M+NH4]+	C46H88O6	TG	TG 14:0_14:0_15:0	TG 14:0_14:0_15:0
TG 43:0	13:0_14:0_16:0; 14:0_14:0_15:0; 12:0_15:0_16:0; 13:0_15:0_15:0	754.692	12.94	Glycerolipids?	Positive	[M+NH4]+	C46H88O6	TG	TG 12:0_15:0_16:0	TG 12:0_15:0_16:0
TG 43:0	13:0_14:0_16:0; 14:0_14:0_15:0; 12:0_15:0_16:0; 13:0_15:0_15:0	754.692	12.94	Glycerolipids?	Positive	[M+NH4]+	C46H88O6	TG	TG 13:0_15:0_15:0	TG 13:0_15:0_15:0
TG 44:0	14:0_14:0_16:0; 13:0_15:0_16:0; 12:0_16:0_16:0	768.708	13.15	Glycerolipids?	Positive	[M+NH4]+	C47H90O6	TG	TG 14:0_14:0_16:0	TG 14:0_14:0_16:0
TG 44:0	14:0_14:0_16:0; 13:0_15:0_16:0; 12:0_16:0_16:0	768.708	13.15	Glycerolipids?	Positive	[M+NH4]+	C47H90O6	TG	TG 13:0_15:0_16:0	TG 13:0_15:0_16:0
TG 44:0	14:0_14:0_16:0; 13:0_15:0_16:0; 12:0_16:0_16:0	768.708	13.15	Glycerolipids?	Positive	[M+NH4]+	C47H90O6	TG	TG 12:0_16:0_16:0	TG 12:0_16:0_16:0
TG 44:1	12:0_14:0_18:1; 12:0_16:0_16:1; 14:0_14:0_16:1	766.692	12.84	Glycerolipids?	Positive	[M+NH4]+	C47H88O6	TG	TG 12:0_14:0_18:1	TG 12:0_14:0_18:1
TG 44:1	12:0_14:0_18:1; 12:0_16:0_16:1; 14:0_14:0_16:1	766.692	12.84	Glycerolipids?	Positive	[M+NH4]+	C47H88O6	TG	TG 12:0_16:0_16:1	TG 12:0_16:0_16:1
TG 44:1	12:0_14:0_18:1; 12:0_16:0_16:1; 14:0_14:0_16:1	766.692	12.84	Glycerolipids?	Positive	[M+NH4]+	C47H88O6	TG	TG 14:0_14:0_16:1	TG 14:0_14:0_16:1
TG 44:2	14:0_14:1_16:1	764.676	12.52	Glycerolipids?	Positive	[M+NH4]+	C47H86O6	TG	TG 14:0_14:1_16:1	TG 14:0_14:1_16:1
TG 45:0	15:0_15:0_15:0	782.723	13.36	Glycerolipids?	Positive	[M+NH4]+	C48H92O6	TG	TG 15:0_15:0_15:0	TG 15:0_15:0_15:0
TG 45:1	14:0_15:0_16:1; 15:0_15:0_15:1; 13:0_15:0_17:1; 12:0_15:0_18:1; 13:0_16:0_16:1; 14:0_14:0_17:1; 13:0_14:0_18:1	780.708	13.05	Glycerolipids?	Positive	[M+NH4]+	C48H90O6	TG	TG 14:0_15:0_16:1	TG 14:0_15:0_16:1
TG 45:1	14:0_15:0_16:1; 15:0_15:0_15:1; 13:0_15:0_17:1; 12:0_15:0_18:1; 13:0_16:0_16:1; 14:0_14:0_17:1; 13:0_14:0_18:1	780.708	13.05	Glycerolipids?	Positive	[M+NH4]+	C48H90O6	TG	TG 15:0_15:0_15:1	TG 15:0_15:0_15:1
TG 45:1	14:0_15:0_16:1; 15:0_15:0_15:1; 13:0_15:0_17:1; 12:0_15:0_18:1; 13:0_16:0_16:1; 14:0_14:0_17:1; 13:0_14:0_18:1	780.708	13.05	Glycerolipids?	Positive	[M+NH4]+	C48H90O6	TG	TG 13:0_15:0_17:1	TG 13:0_15:0_17:1
TG 45:1	14:0_15:0_16:1; 15:0_15:0_15:1; 13:0_15:0_17:1; 12:0_15:0_18:1; 13:0_16:0_16:1; 14:0_14:0_17:1; 13:0_14:0_18:1	780.708	13.05	Glycerolipids?	Positive	[M+NH4]+	C48H90O6	TG	TG 12:0_15:0_18:1	TG 12:0_15:0_18:1
TG 45:1	14:0_15:0_16:1; 15:0_15:0_15:1; 13:0_15:0_17:1; 12:0_15:0_18:1; 13:0_16:0_16:1; 14:0_14:0_17:1; 13:0_14:0_18:1	780.708	13.05	Glycerolipids?	Positive	[M+NH4]+	C48H90O6	TG	TG 13:0_16:0_16:1	TG 13:0_16:0_16:1
TG 45:1	14:0_15:0_16:1; 15:0_15:0_15:1; 13:0_15:0_17:1; 12:0_15:0_18:1; 13:0_16:0_16:1; 14:0_14:0_17:1; 13:0_14:0_18:1	780.708	13.05	Glycerolipids?	Positive	[M+NH4]+	C48H90O6	TG	TG 14:0_14:0_17:1	TG 14:0_14:0_17:1
TG 45:1	14:0_15:0_16:1; 15:0_15:0_15:1; 13:0_15:0_17:1; 12:0_15:0_18:1; 13:0_16:0_16:1; 14:0_14:0_17:1; 13:0_14:0_18:1	780.708	13.05	Glycerolipids?	Positive	[M+NH4]+	C48H90O6	TG	TG 13:0_14:0_18:1	TG 13:0_14:0_18:1
TG 46:0	14:0_16:0_16:0; 15:0_15:0_16:0	796.739	13.57	Glycerolipids?	Positive	[M+NH4]+	C49H94O6	TG	TG 14:0_16:0_16:0	TG 14:0_16:0_16:0
TG 46:0	14:0_16:0_16:0; 15:0_15:0_16:0	796.739	13.57	Glycerolipids?	Positive	[M+NH4]+	C49H94O6	TG	TG 15:0_15:0_16:0	TG 15:0_15:0_16:0
TG 46:1	14:0_16:0_16:1; 12:0_16:0_18:1; 15:0_15:0_16:1; 15:0_15:1_16:0; 14:0_14:0_18:1	794.723	13.26	Glycerolipids?	Positive	[M+NH4]+	C49H92O6	TG	TG 14:0_16:0_16:1	TG 14:0_16:0_16:1
TG 46:1	14:0_16:0_16:1; 12:0_16:0_18:1; 15:0_15:0_16:1; 15:0_15:1_16:0; 14:0_14:0_18:1	794.723	13.26	Glycerolipids?	Positive	[M+NH4]+	C49H92O6	TG	TG 12:0_16:0_18:1	TG 12:0_16:0_18:1
TG 46:1	14:0_16:0_16:1; 12:0_16:0_18:1; 15:0_15:0_16:1; 15:0_15:1_16:0; 14:0_14:0_18:1	794.723	13.26	Glycerolipids?	Positive	[M+NH4]+	C49H92O6	TG	TG 15:0_15:0_16:1	TG 15:0_15:0_16:1
TG 46:1	14:0_16:0_16:1; 12:0_16:0_18:1; 15:0_15:0_16:1; 15:0_15:1_16:0; 14:0_14:0_18:1	794.723	13.26	Glycerolipids?	Positive	[M+NH4]+	C49H92O6	TG	TG 15:0_15:1_16:0	TG 15:0_15:1_16:0
TG 46:1	14:0_16:0_16:1; 12:0_16:0_18:1; 15:0_15:0_16:1; 15:0_15:1_16:0; 14:0_14:0_18:1	794.723	13.26	Glycerolipids?	Positive	[M+NH4]+	C49H92O6	TG	TG 14:0_14:0_18:1	TG 14:0_14:0_18:1
TG 46:2	14:0_14:1_18:1; 14:0_16:1_16:1	792.708	12.98	Glycerolipids?	Positive	[M+NH4]+	C49H90O6	TG	TG 14:0_14:1_18:1	TG 14:0_14:1_18:1
TG 46:2	14:0_14:1_18:1; 14:0_16:1_16:1	792.708	12.98	Glycerolipids?	Positive	[M+NH4]+	C49H90O6	TG	TG 14:0_16:1_16:1	TG 14:0_16:1_16:1
TG 47:0	14:0_16:0_17:0; 15:0_15:0_17:0; 14:0_15:0_18:0; 15:0_16:0_16:0	810.755	13.74	Glycerolipids?	Positive	[M+NH4]+	C50H96O6	TG	TG 14:0_16:0_17:0	TG 14:0_16:0_17:0
TG 47:0	14:0_16:0_17:0; 15:0_15:0_17:0; 14:0_15:0_18:0; 15:0_16:0_16:0	810.755	13.74	Glycerolipids?	Positive	[M+NH4]+	C50H96O6	TG	TG 15:0_15:0_17:0	TG 15:0_15:0_17:0
TG 47:0	14:0_16:0_17:0; 15:0_15:0_17:0; 14:0_15:0_18:0; 15:0_16:0_16:0	810.755	13.74	Glycerolipids?	Positive	[M+NH4]+	C50H96O6	TG	TG 14:0_15:0_18:0	TG 14:0_15:0_18:0
TG 47:0	14:0_16:0_17:0; 15:0_15:0_17:0; 14:0_15:0_18:0; 15:0_16:0_16:0	810.755	13.74	Glycerolipids?	Positive	[M+NH4]+	C50H96O6	TG	TG 15:0_16:0_16:0	TG 15:0_16:0_16:0
TG 47:1	15:0_16:0_16:1; 14:0_16:0_17:1; 13:0_16:0_18:1; 14:0_17:0_16:1; 15:0_15:0_17:1; 15:0_14:0_18:1	808.739	13.47	Glycerolipids?	Positive	[M+NH4]+	C50H94O6	TG	TG 15:0_16:0_16:1	TG 15:0_16:0_16:1
TG 47:1	15:0_16:0_16:1; 14:0_16:0_17:1; 13:0_16:0_18:1; 14:0_17:0_16:1; 15:0_15:0_17:1; 15:0_14:0_18:1	808.739	13.47	Glycerolipids?	Positive	[M+NH4]+	C50H94O6	TG	TG 14:0_16:0_17:1	TG 14:0_16:0_17:1
TG 47:1	15:0_16:0_16:1; 14:0_16:0_17:1; 13:0_16:0_18:1; 14:0_17:0_16:1; 15:0_15:0_17:1; 15:0_14:0_18:1	808.739	13.47	Glycerolipids?	Positive	[M+NH4]+	C50H94O6	TG	TG 13:0_16:0_18:1	TG 13:0_16:0_18:1
TG 47:1	15:0_16:0_16:1; 14:0_16:0_17:1; 13:0_16:0_18:1; 14:0_17:0_16:1; 15:0_15:0_17:1; 15:0_14:0_18:1	808.739	13.47	Glycerolipids?	Positive	[M+NH4]+	C50H94O6	TG	TG 14:0_16:1_17:0	TG 14:0_16:1_17:0
TG 47:1	15:0_16:0_16:1; 14:0_16:0_17:1; 13:0_16:0_18:1; 14:0_17:0_16:1; 15:0_15:0_17:1; 15:0_14:0_18:1	808.739	13.47	Glycerolipids?	Positive	[M+NH4]+	C50H94O6	TG	TG 15:0_15:0_17:1	TG 15:0_15:0_17:1
TG 47:1	15:0_16:0_16:1; 14:0_16:0_17:1; 13:0_16:0_18:1; 14:0_17:0_16:1; 15:0_15:0_17:1; 15:0_14:0_18:1	808.739	13.47	Glycerolipids?	Positive	[M+NH4]+	C50H94O6	TG	TG 14:0_15:0_18:1	TG 14:0_15:0_18:1
TG 47:2	15:0_15:1_17:1; 15:0_16:1_16:1; 14:0_16:1_17:1; 13:0_16:1_18:1; 15:0_14:1_18:1	806.723	13.22	Glycerolipids?	Positive	[M+NH4]+	C50H92O6	TG	TG 15:0_15:1_17:1	TG 15:0_15:1_17:1
TG 47:2	15:0_15:1_17:1; 15:0_16:1_16:1; 14:0_16:1_17:1; 13:0_16:1_18:1; 15:0_14:1_18:1	806.723	13.22	Glycerolipids?	Positive	[M+NH4]+	C50H92O6	TG	TG 15:0_16:1_16:1	TG 15:0_16:1_16:1
TG 47:2	15:0_15:1_17:1; 15:0_16:1_16:1; 14:0_16:1_17:1; 13:0_16:1_18:1; 15:0_14:1_18:1	806.723	13.22	Glycerolipids?	Positive	[M+NH4]+	C50H92O6	TG	TG 14:0_16:1_17:1	TG 14:0_16:1_17:1
TG 47:2	15:0_15:1_17:1; 15:0_16:1_16:1; 14:0_16:1_17:1; 13:0_16:1_18:1; 15:0_14:1_18:1	806.723	13.22	Glycerolipids?	Positive	[M+NH4]+	C50H92O6	TG	TG 13:0_16:1_18:1	TG 13:0_16:1_18:1
TG 47:2	15:0_15:1_17:1; 15:0_16:1_16:1; 14:0_16:1_17:1; 13:0_16:1_18:1; 15:0_14:1_18:1	806.723	13.22	Glycerolipids?	Positive	[M+NH4]+	C50H92O6	TG	TG 14:1_15:0_18:1	TG 14:1_15:0_18:1
TG 48:0	14:0_16:0_18:0; 16:0_16:0_16:0; 15:0_16:0_17:0	824.77	13.95	Glycerolipids?	Positive	[M+NH4]+	C51H98O6	TG	TG 14:0_16:0_18:0	TG 14:0_16:0_18:0
TG 48:0	14:0_16:0_18:0; 16:0_16:0_16:0; 15:0_16:0_17:0	824.77	13.95	Glycerolipids?	Positive	[M+NH4]+	C51H98O6	TG	TG 16:0_16:0_16:0	TG 16:0_16:0_16:0
TG 48:0	14:0_16:0_18:0; 16:0_16:0_16:0; 15:0_16:0_17:0	824.77	13.95	Glycerolipids?	Positive	[M+NH4]+	C51H98O6	TG	TG 15:0_16:0_17:0	TG 15:0_16:0_17:0
TG 48:1	14:0_16:0_18:1; 16:0_16:0_16:1; 15:0_17:0_16:1; 14:0_18:0_16:1; 15:0_15:0_18:1	822.755	13.64	Glycerolipids?	Positive	[M+NH4]+	C51H96O6	TG	TG 14:0_16:0_18:1	TG 14:0_16:0_18:1
TG 48:1	14:0_16:0_18:1; 16:0_16:0_16:1; 15:0_17:0_16:1; 14:0_18:0_16:1; 15:0_15:0_18:1	822.755	13.64	Glycerolipids?	Positive	[M+NH4]+	C51H96O6	TG	TG 16:0_16:0_16:1	TG 16:0_16:0_16:1
TG 48:1	14:0_16:0_18:1; 16:0_16:0_16:1; 15:0_17:0_16:1; 14:0_18:0_16:1; 15:0_15:0_18:1	822.755	13.64	Glycerolipids?	Positive	[M+NH4]+	C51H96O6	TG	TG 15:0_16:1_17:0	TG 15:0_16:1_17:0
TG 48:1	14:0_16:0_18:1; 16:0_16:0_16:1; 15:0_17:0_16:1; 14:0_18:0_16:1; 15:0_15:0_18:1	822.755	13.64	Glycerolipids?	Positive	[M+NH4]+	C51H96O6	TG	TG 14:0_16:1_18:0	TG 14:0_16:1_18:0
TG 48:1	14:0_16:0_18:1; 16:0_16:0_16:1; 15:0_17:0_16:1; 14:0_18:0_16:1; 15:0_15:0_18:1	822.755	13.64	Glycerolipids?	Positive	[M+NH4]+	C51H96O6	TG	TG 15:0_15:0_18:1	TG 15:0_15:0_18:1
TG 48:2	14:0_16:1_18:1; 16:0_16:1_16:1; 14:1_16:0_18:1	820.739	13.29	Glycerolipids?	Positive	[M+NH4]+	C51H94O6	TG	TG 14:0_16:1_18:1	TG 14:0_16:1_18:1
TG 48:2	14:0_16:1_18:1; 16:0_16:1_16:1; 14:1_16:0_18:1	820.739	13.29	Glycerolipids?	Positive	[M+NH4]+	C51H94O6	TG	TG 16:0_16:1_16:1	TG 16:0_16:1_16:1
TG 48:2	14:0_16:1_18:1; 16:0_16:1_16:1; 14:1_16:0_18:1	820.739	13.29	Glycerolipids?	Positive	[M+NH4]+	C51H94O6	TG	TG 14:1_16:0_18:1	TG 14:1_16:0_18:1
TG 48:3	14:0_18:1_16:2; 16:1_16:1_16:1; 14:1_16:1_18:1; 14:1_16:0_18:2; 14:0_16:0_18:3	818.723	12.98	Glycerolipids?	Positive	[M+NH4]+	C51H92O6	TG	TG 14:0_16:2_18:1	TG 14:0_16:2_18:1
TG 48:3	14:0_18:1_16:2; 16:1_16:1_16:1; 14:1_16:1_18:1; 14:1_16:0_18:2; 14:0_16:0_18:3	818.723	12.98	Glycerolipids?	Positive	[M+NH4]+	C51H92O6	TG	TG 16:1_16:1_16:1	TG 16:1_16:1_16:1
TG 48:3	14:0_18:1_16:2; 16:1_16:1_16:1; 14:1_16:1_18:1; 14:1_16:0_18:2; 14:0_16:0_18:3	818.723	12.98	Glycerolipids?	Positive	[M+NH4]+	C51H92O6	TG	TG 14:1_16:1_18:1	TG 14:1_16:1_18:1
TG 48:3	14:0_18:1_16:2; 16:1_16:1_16:1; 14:1_16:1_18:1; 14:1_16:0_18:2; 14:0_16:0_18:3	818.723	12.98	Glycerolipids?	Positive	[M+NH4]+	C51H92O6	TG	TG 14:1_16:0_18:2	TG 14:1_16:0_18:2
TG 48:3	14:0_18:1_16:2; 16:1_16:1_16:1; 14:1_16:1_18:1; 14:1_16:0_18:2; 14:0_16:0_18:3	818.723	12.98	Glycerolipids?	Positive	[M+NH4]+	C51H92O6	TG	TG 14:0_16:0_18:3	TG 14:0_16:0_18:3
TG 49:0	15:0_16:0_18:0; 16:0_16:0_17:0; 14:0_17:0_18:0; 15:0_17:0_17:0	838.786	14.12	Glycerolipids?	Positive	[M+NH4]+	C52H100O6	TG	TG 15:0_16:0_18:0	TG 15:0_16:0_18:0
TG 49:0	15:0_16:0_18:0; 16:0_16:0_17:0; 14:0_17:0_18:0; 15:0_17:0_17:0	838.786	14.12	Glycerolipids?	Positive	[M+NH4]+	C52H100O6	TG	TG 16:0_16:0_17:0	TG 16:0_16:0_17:0
TG 49:0	15:0_16:0_18:0; 16:0_16:0_17:0; 14:0_17:0_18:0; 15:0_17:0_17:0	838.786	14.12	Glycerolipids?	Positive	[M+NH4]+	C52H100O6	TG	TG 14:0_17:0_18:0	TG 14:0_17:0_18:0
TG 49:0	15:0_16:0_18:0; 16:0_16:0_17:0; 14:0_17:0_18:0; 15:0_17:0_17:0	838.786	14.12	Glycerolipids?	Positive	[M+NH4]+	C52H100O6	TG	TG 15:0_17:0_17:0	TG 15:0_17:0_17:0
TG 49:1	15:0_16:0_18:1; 16:0_16:0_17:1; 16:0_16:1_17:0; 14:0_17:0_18:1; 15:0_17:0_17:1	836.77	13.81	Glycerolipids?	Positive	[M+NH4]+	C52H98O6	TG	TG 15:0_16:0_18:1	TG 15:0_16:0_18:1
TG 49:1	15:0_16:0_18:1; 16:0_16:0_17:1; 16:0_16:1_17:0; 14:0_17:0_18:1; 15:0_17:0_17:1	836.77	13.81	Glycerolipids?	Positive	[M+NH4]+	C52H98O6	TG	TG 16:0_16:0_17:1	TG 16:0_16:0_17:1
TG 49:1	15:0_16:0_18:1; 16:0_16:0_17:1; 16:0_16:1_17:0; 14:0_17:0_18:1; 15:0_17:0_17:1	836.77	13.81	Glycerolipids?	Positive	[M+NH4]+	C52H98O6	TG	TG 16:0_16:1_17:0	TG 16:0_16:1_17:0
TG 49:1	15:0_16:0_18:1; 16:0_16:0_17:1; 16:0_16:1_17:0; 14:0_17:0_18:1; 15:0_17:0_17:1	836.77	13.81	Glycerolipids?	Positive	[M+NH4]+	C52H98O6	TG	TG 14:0_17:0_18:1	TG 14:0_17:0_18:1
TG 49:1	15:0_16:0_18:1; 16:0_16:0_17:1; 16:0_16:1_17:0; 14:0_17:0_18:1; 15:0_17:0_17:1	836.77	13.81	Glycerolipids?	Positive	[M+NH4]+	C52H98O6	TG	TG 15:0_17:0_17:1	TG 15:0_17:0_17:1
TG 49:2	14:0_17:1_18:1; 15:0_16:1_18:1; 15:0_16:0_18:2; 16:0_16:1_17:1; 15:0_17:1_17:1	834.755	13.5	Glycerolipids?	Positive	[M+NH4]+	C52H96O6	TG	TG 14:0_17:1_18:1	TG 14:0_17:1_18:1
TG 49:2	14:0_17:1_18:1; 15:0_16:1_18:1; 15:0_16:0_18:2; 16:0_16:1_17:1; 15:0_17:1_17:1	834.755	13.5	Glycerolipids?	Positive	[M+NH4]+	C52H96O6	TG	TG 15:0_16:1_18:1	TG 15:0_16:1_18:1
TG 49:2	14:0_17:1_18:1; 15:0_16:1_18:1; 15:0_16:0_18:2; 16:0_16:1_17:1; 15:0_17:1_17:1	834.755	13.5	Glycerolipids?	Positive	[M+NH4]+	C52H96O6	TG	TG 15:0_16:0_18:2	TG 15:0_16:0_18:2
TG 49:2	14:0_17:1_18:1; 15:0_16:1_18:1; 15:0_16:0_18:2; 16:0_16:1_17:1; 15:0_17:1_17:1	834.755	13.5	Glycerolipids?	Positive	[M+NH4]+	C52H96O6	TG	TG 16:0_16:1_17:1	TG 16:0_16:1_17:1
TG 49:2	14:0_17:1_18:1; 15:0_16:1_18:1; 15:0_16:0_18:2; 16:0_16:1_17:1; 15:0_17:1_17:1	834.755	13.5	Glycerolipids?	Positive	[M+NH4]+	C52H96O6	TG	TG 15:0_17:1_17:1	TG 15:0_17:1_17:1
TG 49:3	15:1_16:1_18:1; 14:1_17:1_18:1; 16:1_16:1_17:1; 15:1_17:1_17:1	832.739	13.26	Glycerolipids?	Positive	[M+NH4]+	C52H94O6	TG	TG 15:1_16:1_18:1	TG 15:1_16:1_18:1
TG 49:3	15:1_16:1_18:1; 14:1_17:1_18:1; 16:1_16:1_17:1; 15:1_17:1_17:1	832.739	13.26	Glycerolipids?	Positive	[M+NH4]+	C52H94O6	TG	TG 14:1_17:1_18:1	TG 14:1_17:1_18:1
TG 49:3	15:1_16:1_18:1; 14:1_17:1_18:1; 16:1_16:1_17:1; 15:1_17:1_17:1	832.739	13.26	Glycerolipids?	Positive	[M+NH4]+	C52H94O6	TG	TG 16:1_16:1_17:1	TG 16:1_16:1_17:1
TG 49:3	15:1_16:1_18:1; 14:1_17:1_18:1; 16:1_16:1_17:1; 15:1_17:1_17:1	832.739	13.26	Glycerolipids?	Positive	[M+NH4]+	C52H94O6	TG	TG 15:1_17:1_17:1	TG 15:1_17:1_17:1
TG 50:0	16:0_16:0_18:0	852.802	14.3	Glycerolipids?	Positive	[M+NH4]+	C53H102O6	TG	TG 16:0_16:0_18:0	TG 16:0_16:0_18:0
TG 50:1	16:0_18:0_16:1; 16:0_18:1_16:0; 14:0_18:0_18:1	850.786	13.99	Glycerolipids?	Positive	[M+NH4]+	C53H100O6	TG	TG 16:0_16:1_18:0	TG 16:0_16:1_18:0
TG 50:1	16:0_18:0_16:1; 16:0_18:1_16:0; 14:0_18:0_18:1	850.786	13.99	Glycerolipids?	Positive	[M+NH4]+	C53H100O6	TG	TG 16:0_16:0_18:1	TG 16:0_16:0_18:1
TG 50:1	16:0_18:0_16:1; 16:0_18:1_16:0; 14:0_18:0_18:1	850.786	13.99	Glycerolipids?	Positive	[M+NH4]+	C53H100O6	TG	TG 14:0_18:0_18:1	TG 14:0_18:0_18:1
TG 50:2	16:0_16:1_18:1; 16:1_16:1_18:0; 16:0_16:0_18:2; 14:0_18:1_18:1	848.77	13.67	Glycerolipids?	Positive	[M+NH4]+	C53H98O6	TG	TG 16:0_16:1_18:1	TG 16:0_16:1_18:1
TG 50:2	16:0_16:1_18:1; 16:1_16:1_18:0; 16:0_16:0_18:2; 14:0_18:1_18:1	848.77	13.67	Glycerolipids?	Positive	[M+NH4]+	C53H98O6	TG	TG 16:1_16:1_18:0	TG 16:1_16:1_18:0
TG 50:2	16:0_16:1_18:1; 16:1_16:1_18:0; 16:0_16:0_18:2; 14:0_18:1_18:1	848.77	13.67	Glycerolipids?	Positive	[M+NH4]+	C53H98O6	TG	TG 16:0_16:0_18:2	TG 16:0_16:0_18:2
TG 50:2	16:0_16:1_18:1; 16:1_16:1_18:0; 16:0_16:0_18:2; 14:0_18:1_18:1	848.77	13.67	Glycerolipids?	Positive	[M+NH4]+	C53H98O6	TG	TG 14:0_18:1_18:1	TG 14:0_18:1_18:1
TG 50:3	16:0_16:1_18:2; 16:1_16:1_18:1; 14:0_18:1_18:2; 14:0_16:0_20:3	846.755	13.36	Glycerolipids?	Positive	[M+NH4]+	C53H96O6	TG	TG 16:0_16:1_18:2	TG 16:0_16:1_18:2
TG 50:3	16:0_16:1_18:2; 16:1_16:1_18:1; 14:0_18:1_18:2; 14:0_16:0_20:3	846.755	13.36	Glycerolipids?	Positive	[M+NH4]+	C53H96O6	TG	TG 16:1_16:1_18:1	TG 16:1_16:1_18:1
TG 50:3	16:0_16:1_18:2; 16:1_16:1_18:1; 14:0_18:1_18:2; 14:0_16:0_20:3	846.755	13.36	Glycerolipids?	Positive	[M+NH4]+	C53H96O6	TG	TG 14:0_18:1_18:2	TG 14:0_18:1_18:2
TG 50:3	16:0_16:1_18:2; 16:1_16:1_18:1; 14:0_18:1_18:2; 14:0_16:0_20:3	846.755	13.36	Glycerolipids?	Positive	[M+NH4]+	C53H96O6	TG	TG 14:0_16:0_20:3	TG 14:0_16:0_20:3
TG 50:4-2peaks	16:0_16:1_18:3; 16:1_16:1_18:2; 14:0_18:2_18:2; 14:0_18:1_18:3; 14:0_16:1_20:3	844.739	13.01	Glycerolipids?	Positive	[M+NH4]+	C53H94O6	TG	TG 16:0_16:1_18:3	TG 16:0_16:1_18:3
TG 50:4-2peaks	16:0_16:1_18:3; 16:1_16:1_18:2; 14:0_18:2_18:2; 14:0_18:1_18:3; 14:0_16:1_20:3	844.739	13.01	Glycerolipids?	Positive	[M+NH4]+	C53H94O6	TG	TG 16:1_16:1_18:2	TG 16:1_16:1_18:2
TG 50:4-2peaks	16:0_16:1_18:3; 16:1_16:1_18:2; 14:0_18:2_18:2; 14:0_18:1_18:3; 14:0_16:1_20:3	844.739	13.01	Glycerolipids?	Positive	[M+NH4]+	C53H94O6	TG	TG 14:0_18:2_18:2	TG 14:0_18:2_18:2
TG 50:4-2peaks	16:0_16:1_18:3; 16:1_16:1_18:2; 14:0_18:2_18:2; 14:0_18:1_18:3; 14:0_16:1_20:3	844.739	13.01	Glycerolipids?	Positive	[M+NH4]+	C53H94O6	TG	TG 14:0_18:1_18:3	TG 14:0_18:1_18:3
TG 50:4-2peaks	16:0_16:1_18:3; 16:1_16:1_18:2; 14:0_18:2_18:2; 14:0_18:1_18:3; 14:0_16:1_20:3	844.739	13.01	Glycerolipids?	Positive	[M+NH4]+	C53H94O6	TG	TG 14:0_16:1_20:3	TG 14:0_16:1_20:3
TG 51:0	16:0_17:0_18:0; 15:0_17:0_19:0; 17:0_17:0_17:0; 15:0_18:0_18:0; 16:0_16:0_19:0	866.817	14.47	Glycerolipids?	Positive	[M+NH4]+	C54H104O6	TG	TG 16:0_17:0_18:0	TG 16:0_17:0_18:0
TG 51:0	16:0_17:0_18:0; 15:0_17:0_19:0; 17:0_17:0_17:0; 15:0_18:0_18:0; 16:0_16:0_19:0	866.817	14.47	Glycerolipids?	Positive	[M+NH4]+	C54H104O6	TG	TG 15:0_17:0_19:0	TG 15:0_17:0_19:0
TG 51:0	16:0_17:0_18:0; 15:0_17:0_19:0; 17:0_17:0_17:0; 15:0_18:0_18:0; 16:0_16:0_19:0	866.817	14.47	Glycerolipids?	Positive	[M+NH4]+	C54H104O6	TG	TG 17:0_17:0_17:0	TG 17:0_17:0_17:0
TG 51:0	16:0_17:0_18:0; 15:0_17:0_19:0; 17:0_17:0_17:0; 15:0_18:0_18:0; 16:0_16:0_19:0	866.817	14.47	Glycerolipids?	Positive	[M+NH4]+	C54H104O6	TG	TG 15:0_18:0_18:0	TG 15:0_18:0_18:0
TG 51:0	16:0_17:0_18:0; 15:0_17:0_19:0; 17:0_17:0_17:0; 15:0_18:0_18:0; 16:0_16:0_19:0	866.817	14.47	Glycerolipids?	Positive	[M+NH4]+	C54H104O6	TG	TG 16:0_16:0_19:0	TG 16:0_16:0_19:0
TG 51:1	16:0_17:0_18:1; 15:0_17:0_19:1; 15:0_18:0_18:1; 16:0_16:0_19:1	864.802	14.16	Glycerolipids?	Positive	[M+NH4]+	C54H102O6	TG	TG 16:0_17:0_18:1	TG 16:0_17:0_18:1
TG 51:1	16:0_17:0_18:1; 15:0_17:0_19:1; 15:0_18:0_18:1; 16:0_16:0_19:1	864.802	14.16	Glycerolipids?	Positive	[M+NH4]+	C54H102O6	TG	TG 15:0_17:0_19:1	TG 15:0_17:0_19:1
TG 51:1	16:0_17:0_18:1; 15:0_17:0_19:1; 15:0_18:0_18:1; 16:0_16:0_19:1	864.802	14.16	Glycerolipids?	Positive	[M+NH4]+	C54H102O6	TG	TG 15:0_18:0_18:1	TG 15:0_18:0_18:1
TG 51:1	16:0_17:0_18:1; 15:0_17:0_19:1; 15:0_18:0_18:1; 16:0_16:0_19:1	864.802	14.16	Glycerolipids?	Positive	[M+NH4]+	C54H102O6	TG	TG 16:0_16:0_19:1	TG 16:0_16:0_19:1
TG 51:2	16:0_17:1_18:1; 17:0_17:1_17:1; 15:0_17:1_19:1; 16:0_16:1_19:1; 15:0_18:1_18:1	862.786	13.88	Glycerolipids?	Positive	[M+NH4]+	C54H100O6	TG	TG 16:0_17:1_18:1	TG 16:0_17:1_18:1
TG 51:2	16:0_17:1_18:1; 17:0_17:1_17:1; 15:0_17:1_19:1; 16:0_16:1_19:1; 15:0_18:1_18:1	862.786	13.88	Glycerolipids?	Positive	[M+NH4]+	C54H100O6	TG	TG 17:0_17:1_17:1	TG 17:0_17:1_17:1
TG 51:2	16:0_17:1_18:1; 17:0_17:1_17:1; 15:0_17:1_19:1; 16:0_16:1_19:1; 15:0_18:1_18:1	862.786	13.88	Glycerolipids?	Positive	[M+NH4]+	C54H100O6	TG	TG 15:0_17:1_19:1	TG 15:0_17:1_19:1
TG 51:2	16:0_17:1_18:1; 17:0_17:1_17:1; 15:0_17:1_19:1; 16:0_16:1_19:1; 15:0_18:1_18:1	862.786	13.88	Glycerolipids?	Positive	[M+NH4]+	C54H100O6	TG	TG 16:0_16:1_19:1	TG 16:0_16:1_19:1
TG 51:2	16:0_17:1_18:1; 17:0_17:1_17:1; 15:0_17:1_19:1; 16:0_16:1_19:1; 15:0_18:1_18:1	862.786	13.88	Glycerolipids?	Positive	[M+NH4]+	C54H100O6	TG	TG 15:0_18:1_18:1	TG 15:0_18:1_18:1
TG 51:3	15:0_18:1_18:2; 16:1_17:1_18:1; 16:0_17:1_18:2; 16:1_16:1_19:1	860.77	13.54	Glycerolipids?	Positive	[M+NH4]+	C54H98O6	TG	TG 15:0_18:1_18:2	TG 15:0_18:1_18:2
TG 51:3	15:0_18:1_18:2; 16:1_17:1_18:1; 16:0_17:1_18:2; 16:1_16:1_19:1	860.77	13.54	Glycerolipids?	Positive	[M+NH4]+	C54H98O6	TG	TG 16:1_17:1_18:1	TG 16:1_17:1_18:1
TG 51:3	15:0_18:1_18:2; 16:1_17:1_18:1; 16:0_17:1_18:2; 16:1_16:1_19:1	860.77	13.54	Glycerolipids?	Positive	[M+NH4]+	C54H98O6	TG	TG 16:0_17:1_18:2	TG 16:0_17:1_18:2
TG 51:3	15:0_18:1_18:2; 16:1_17:1_18:1; 16:0_17:1_18:2; 16:1_16:1_19:1	860.77	13.54	Glycerolipids?	Positive	[M+NH4]+	C54H98O6	TG	TG 16:1_16:1_19:1	TG 16:1_16:1_19:1
TG 51:4	15:0_18:2_18:2; 15:0_16:0_20:4; 15:0_16:1_20:3	858.755	13.26	Glycerolipids?	Positive	[M+NH4]+	C54H96O6	TG	TG 15:0_18:2_18:2	TG 15:0_18:2_18:2
TG 51:4	15:0_18:2_18:2; 15:0_16:0_20:4; 15:0_16:1_20:3	858.755	13.26	Glycerolipids?	Positive	[M+NH4]+	C54H96O6	TG	TG 15:0_16:0_20:4	TG 15:0_16:0_20:4
TG 51:4	15:0_18:2_18:2; 15:0_16:0_20:4; 15:0_16:1_20:3	858.755	13.26	Glycerolipids?	Positive	[M+NH4]+	C54H96O6	TG	TG 15:0_16:1_20:3	TG 15:0_16:1_20:3
TG 52:0	16:0_18:0_18:0	880.833	14.64	Glycerolipids?	Positive	[M+NH4]+	C55H106O6	TG	TG 16:0_18:0_18:0	TG 16:0_18:0_18:0
TG 52:1	16:0_18:0_18:1; 16:0_16:0_20:1	878.817	14.33	Glycerolipids?	Positive	[M+NH4]+	C55H104O6	TG	TG 16:0_18:0_18:1	TG 16:0_18:0_18:1
TG 52:1	16:0_18:0_18:1; 16:0_16:0_20:1	878.817	14.33	Glycerolipids?	Positive	[M+NH4]+	C55H104O6	TG	TG 16:0_16:0_20:1	TG 16:0_16:0_20:1
TG 52:2	18:0_16:1_18:1; 18:1_16:0_18:1; 18:0_16:0_18:2	876.802	14.02	Glycerolipids?	Positive	[M+NH4]+	C55H102O6	TG	TG 16:1_18:0_18:1	TG 16:1_18:0_18:1
TG 52:2	18:0_16:1_18:1; 18:1_16:0_18:1; 18:0_16:0_18:2	876.802	14.02	Glycerolipids?	Positive	[M+NH4]+	C55H102O6	TG	TG 16:0_18:1_18:1	TG 16:0_18:1_18:1
TG 52:2	18:0_16:1_18:1; 18:1_16:0_18:1; 18:0_16:0_18:2	876.802	14.02	Glycerolipids?	Positive	[M+NH4]+	C55H102O6	TG	TG 16:0_18:0_18:2	TG 16:0_18:0_18:2
TG 52:3	16:0_18:1_18:2; 16:1_18:1_18:1; 16:0_16:0_20:3	874.786	13.74	Glycerolipids?	Positive	[M+NH4]+	C55H100O6	TG	TG 16:0_18:1_18:2	TG 16:0_18:1_18:2
TG 52:3	16:0_18:1_18:2; 16:1_18:1_18:1; 16:0_16:0_20:3	874.786	13.74	Glycerolipids?	Positive	[M+NH4]+	C55H100O6	TG	TG 16:1_18:1_18:1	TG 16:1_18:1_18:1
TG 52:3	16:0_18:1_18:2; 16:1_18:1_18:1; 16:0_16:0_20:3	874.786	13.74	Glycerolipids?	Positive	[M+NH4]+	C55H100O6	TG	TG 16:0_16:0_20:3	TG 16:0_16:0_20:3
TG 52:4-2peaks	16:1_18:1_18:2; 16:0_18:2_18:2; 16:0_18:1_18:3; 16:1_16:1_20:3; 16:0_16:0_20:4	872.77	13.43	Glycerolipids?	Positive	[M+NH4]+	C55H98O6	TG	TG 16:1_18:1_18:2	TG 16:1_18:1_18:2
TG 52:4-2peaks	16:1_18:1_18:2; 16:0_18:2_18:2; 16:0_18:1_18:3; 16:1_16:1_20:3; 16:0_16:0_20:4	872.77	13.43	Glycerolipids?	Positive	[M+NH4]+	C55H98O6	TG	TG 16:0_18:2_18:2	TG 16:0_18:2_18:2
TG 52:4-2peaks	16:1_18:1_18:2; 16:0_18:2_18:2; 16:0_18:1_18:3; 16:1_16:1_20:3; 16:0_16:0_20:4	872.77	13.43	Glycerolipids?	Positive	[M+NH4]+	C55H98O6	TG	TG 16:0_18:1_18:3	TG 16:0_18:1_18:3
TG 52:4-2peaks	16:1_18:1_18:2; 16:0_18:2_18:2; 16:0_18:1_18:3; 16:1_16:1_20:3; 16:0_16:0_20:4	872.77	13.43	Glycerolipids?	Positive	[M+NH4]+	C55H98O6	TG	TG 16:1_16:1_20:3	TG 16:1_16:1_20:3
TG 52:4-2peaks	16:1_18:1_18:2; 16:0_18:2_18:2; 16:0_18:1_18:3; 16:1_16:1_20:3; 16:0_16:0_20:4	872.77	13.43	Glycerolipids?	Positive	[M+NH4]+	C55H98O6	TG	TG 16:0_16:0_20:4	TG 16:0_16:0_20:4
TG 52:5-2peaks	14:0_16:0_22:5; 16:1_16:1_18:3; 16:0_16:1_20:4	870.755	13.26	Glycerolipids?	Positive	[M+NH4]+	C55H96O6	TG	TG 14:0_16:0_22:5	TG 14:0_16:0_22:5
TG 52:5-2peaks	14:0_16:0_22:5; 16:1_16:1_18:3; 16:0_16:1_20:4	870.755	13.26	Glycerolipids?	Positive	[M+NH4]+	C55H96O6	TG	TG 16:1_16:1_18:3	TG 16:1_16:1_18:3
TG 52:5-2peaks	14:0_16:0_22:5; 16:1_16:1_18:3; 16:0_16:1_20:4	870.755	13.26	Glycerolipids?	Positive	[M+NH4]+	C55H96O6	TG	TG 16:0_16:1_20:4	TG 16:0_16:1_20:4
TG 52:6	14:0_16:0_22:6; 16:0_16:1_20:5	868.739	12.98	Glycerolipids?	Positive	[M+NH4]+	C55H94O6	TG	TG 14:0_16:0_22:6	TG 14:0_16:0_22:6
TG 52:6	14:0_16:0_22:6; 16:0_16:1_20:5	868.739	12.98	Glycerolipids?	Positive	[M+NH4]+	C55H94O6	TG	TG 16:0_16:1_20:5	TG 16:0_16:1_20:5
TG 53:0	17:0_16:0_20:0; 17:0_18:0_18:0; 16:0_18:0_19:0; 17:0_17:0_19:0	894.849	14.78	Glycerolipids?	Positive	[M+NH4]+	C56H108O6	TG	TG 16:0_17:0_20:0	TG 16:0_17:0_20:0
TG 53:0	17:0_16:0_20:0; 17:0_18:0_18:0; 16:0_18:0_19:0; 17:0_17:0_19:0	894.849	14.78	Glycerolipids?	Positive	[M+NH4]+	C56H108O6	TG	TG 17:0_18:0_18:0	TG 17:0_18:0_18:0
TG 53:0	17:0_16:0_20:0; 17:0_18:0_18:0; 16:0_18:0_19:0; 17:0_17:0_19:0	894.849	14.78	Glycerolipids?	Positive	[M+NH4]+	C56H108O6	TG	TG 16:0_18:0_19:0	TG 16:0_18:0_19:0
TG 53:0	17:0_16:0_20:0; 17:0_18:0_18:0; 16:0_18:0_19:0; 17:0_17:0_19:0	894.849	14.78	Glycerolipids?	Positive	[M+NH4]+	C56H108O6	TG	TG 17:0_17:0_19:0	TG 17:0_17:0_19:0
TG 53:1	17:0_18:0_18:1; 16:0_18:0_19:1; 16:0_18:1_19:0; 17:0_17:0_19:1; 17:0_17:1_19:0; 16:0_17:0_20:1	892.833	14.51	Glycerolipids?	Positive	[M+NH4]+	C56H106O6	TG	TG 17:0_18:0_18:1	TG 17:0_18:0_18:1
TG 53:1	17:0_18:0_18:1; 16:0_18:0_19:1; 16:0_18:1_19:0; 17:0_17:0_19:1; 17:0_17:1_19:0; 16:0_17:0_20:1	892.833	14.51	Glycerolipids?	Positive	[M+NH4]+	C56H106O6	TG	TG 16:0_18:0_19:1	TG 16:0_18:0_19:1
TG 53:1	17:0_18:0_18:1; 16:0_18:0_19:1; 16:0_18:1_19:0; 17:0_17:0_19:1; 17:0_17:1_19:0; 16:0_17:0_20:1	892.833	14.51	Glycerolipids?	Positive	[M+NH4]+	C56H106O6	TG	TG 16:0_18:1_19:0	TG 16:0_18:1_19:0
TG 53:1	17:0_18:0_18:1; 16:0_18:0_19:1; 16:0_18:1_19:0; 17:0_17:0_19:1; 17:0_17:1_19:0; 16:0_17:0_20:1	892.833	14.51	Glycerolipids?	Positive	[M+NH4]+	C56H106O6	TG	TG 17:0_17:0_19:1	TG 17:0_17:0_19:1
TG 53:1	17:0_18:0_18:1; 16:0_18:0_19:1; 16:0_18:1_19:0; 17:0_17:0_19:1; 17:0_17:1_19:0; 16:0_17:0_20:1	892.833	14.51	Glycerolipids?	Positive	[M+NH4]+	C56H106O6	TG	TG 17:0_17:1_19:0	TG 17:0_17:1_19:0
TG 53:1	17:0_18:0_18:1; 16:0_18:0_19:1; 16:0_18:1_19:0; 17:0_17:0_19:1; 17:0_17:1_19:0; 16:0_17:0_20:1	892.833	14.51	Glycerolipids?	Positive	[M+NH4]+	C56H106O6	TG	TG 16:0_17:0_20:1	TG 16:0_17:0_20:1
TG 53:2	16:0_18:1_19:1; 16:1_18:0_19:1; 17:0_18:1_18:1; 17:0_18:1_18:1; 17:1_18:0_18:1; 16:0_17:0_20:2; 17:0_17:1_19:1	890.817	14.19	Glycerolipids?	Positive	[M+NH4]+	C56H104O6	TG	TG 16:0_18:1_19:1	TG 16:0_18:1_19:1
TG 53:2	16:0_18:1_19:1; 16:1_18:0_19:1; 17:0_18:1_18:1; 17:0_18:1_18:1; 17:1_18:0_18:1; 16:0_17:0_20:2; 17:0_17:1_19:1	890.817	14.19	Glycerolipids?	Positive	[M+NH4]+	C56H104O6	TG	TG 16:1_18:0_19:1	TG 16:1_18:0_19:1
TG 53:2	16:0_18:1_19:1; 16:1_18:0_19:1; 17:0_18:1_18:1; 17:0_18:1_18:1; 17:1_18:0_18:1; 16:0_17:0_20:2; 17:0_17:1_19:1	890.817	14.19	Glycerolipids?	Positive	[M+NH4]+	C56H104O6	TG	TG 17:0_18:1_18:1	TG 17:0_18:1_18:1
TG 53:2	16:0_18:1_19:1; 16:1_18:0_19:1; 17:0_18:1_18:1; 17:0_18:1_18:1; 17:1_18:0_18:1; 16:0_17:0_20:2; 17:0_17:1_19:1	890.817	14.19	Glycerolipids?	Positive	[M+NH4]+	C56H104O6	TG	TG 17:0_18:1_18:1	TG 17:0_18:1_18:1
TG 53:2	16:0_18:1_19:1; 16:1_18:0_19:1; 17:0_18:1_18:1; 17:0_18:1_18:1; 17:1_18:0_18:1; 16:0_17:0_20:2; 17:0_17:1_19:1	890.817	14.19	Glycerolipids?	Positive	[M+NH4]+	C56H104O6	TG	TG 17:1_18:0_18:1	TG 17:1_18:0_18:1
TG 53:2	16:0_18:1_19:1; 16:1_18:0_19:1; 17:0_18:1_18:1; 17:0_18:1_18:1; 17:1_18:0_18:1; 16:0_17:0_20:2; 17:0_17:1_19:1	890.817	14.19	Glycerolipids?	Positive	[M+NH4]+	C56H104O6	TG	TG 16:0_17:0_20:2	TG 16:0_17:0_20:2
TG 53:2	16:0_18:1_19:1; 16:1_18:0_19:1; 17:0_18:1_18:1; 17:0_18:1_18:1; 17:1_18:0_18:1; 16:0_17:0_20:2; 17:0_17:1_19:1	890.817	14.19	Glycerolipids?	Positive	[M+NH4]+	C56H104O6	TG	TG 17:0_17:1_19:1	TG 17:0_17:1_19:1
TG 53:3	17:0_18:1_18:2; 17:1_18:1_18:1; 16:0_18:2_19:1; 17:1_17:1_19:1; 16:0_18:1_19:2	888.802	13.92	Glycerolipids?	Positive	[M+NH4]+	C56H102O6	TG	TG 17:0_18:1_18:2	TG 17:0_18:1_18:2
TG 53:3	17:0_18:1_18:2; 17:1_18:1_18:1; 16:0_18:2_19:1; 17:1_17:1_19:1; 16:0_18:1_19:2	888.802	13.92	Glycerolipids?	Positive	[M+NH4]+	C56H102O6	TG	TG 17:1_18:1_18:1	TG 17:1_18:1_18:1
TG 53:3	17:0_18:1_18:2; 17:1_18:1_18:1; 16:0_18:2_19:1; 17:1_17:1_19:1; 16:0_18:1_19:2	888.802	13.92	Glycerolipids?	Positive	[M+NH4]+	C56H102O6	TG	TG 16:0_18:2_19:1	TG 16:0_18:2_19:1
TG 53:3	17:0_18:1_18:2; 17:1_18:1_18:1; 16:0_18:2_19:1; 17:1_17:1_19:1; 16:0_18:1_19:2	888.802	13.92	Glycerolipids?	Positive	[M+NH4]+	C56H102O6	TG	TG 17:1_17:1_19:1	TG 17:1_17:1_19:1
TG 53:3	17:0_18:1_18:2; 17:1_18:1_18:1; 16:0_18:2_19:1; 17:1_17:1_19:1; 16:0_18:1_19:2	888.802	13.92	Glycerolipids?	Positive	[M+NH4]+	C56H102O6	TG	TG 16:0_18:1_19:2	TG 16:0_18:1_19:2
TG 53:4	17:1_18:1_18:2; 16:0_18:1_19:3; 17:1_16:0_20:3; 18:1_15:0_20:3; 15:0_16:0_22:4	886.786	13.64	Glycerolipids?	Positive	[M+NH4]+	C56H100O6	TG	TG 17:1_18:1_18:2	TG 17:1_18:1_18:2
TG 53:4	17:1_18:1_18:2; 16:0_18:1_19:3; 17:1_16:0_20:3; 18:1_15:0_20:3; 15:0_16:0_22:4	886.786	13.64	Glycerolipids?	Positive	[M+NH4]+	C56H100O6	TG	TG 16:0_18:1_19:3	TG 16:0_18:1_19:3
TG 53:4	17:1_18:1_18:2; 16:0_18:1_19:3; 17:1_16:0_20:3; 18:1_15:0_20:3; 15:0_16:0_22:4	886.786	13.64	Glycerolipids?	Positive	[M+NH4]+	C56H100O6	TG	TG 16:0_17:1_20:3	TG 16:0_17:1_20:3
TG 53:4	17:1_18:1_18:2; 16:0_18:1_19:3; 17:1_16:0_20:3; 18:1_15:0_20:3; 15:0_16:0_22:4	886.786	13.64	Glycerolipids?	Positive	[M+NH4]+	C56H100O6	TG	TG 15:0_18:1_20:3	TG 15:0_18:1_20:3
TG 53:4	17:1_18:1_18:2; 16:0_18:1_19:3; 17:1_16:0_20:3; 18:1_15:0_20:3; 15:0_16:0_22:4	886.786	13.64	Glycerolipids?	Positive	[M+NH4]+	C56H100O6	TG	TG 15:0_16:0_22:4	TG 15:0_16:0_22:4
TG 53:5	16:1_19:1_20:4; 16:1_19:3_20:2	884.77	13.47	Glycerolipids?	Positive	[M+NH4]+	C56H98O6	TG	TG 16:1_19:1_20:4	TG 16:1_19:1_20:4
TG 53:5	16:1_19:1_20:4; 16:1_19:3_20:2	884.77	13.47	Glycerolipids?	Positive	[M+NH4]+	C56H98O6	TG	TG 16:1_19:3_20:2	TG 16:1_19:3_20:2
TG 53:6	15:0_16:0_22:6	882.755	13.22	Glycerolipids?	Positive	[M+NH4]+	C56H96O6	TG	TG 15:0_16:0_22:6	TG 15:0_16:0_22:6
TG 54:1	16:0_18:0_20:1; 16:0_18:1_20:0	906.848	14.68	Glycerolipids?	Positive	[M+NH4]+	C57H108O6	TG	TG 16:0_18:0_20:1	TG 16:0_18:0_20:1
TG 54:1	16:0_18:0_20:1; 16:0_18:1_20:0	906.848	14.68	Glycerolipids?	Positive	[M+NH4]+	C57H108O6	TG	TG 16:0_18:1_20:0	TG 16:0_18:1_20:0
TG 54:2	18:0_18:1_18:1; 16:0_18:0_20:2; 16:0_18:1_20:1; 16:1_18:0_20:1; 16:1_18:1_20:0	904.833	14.37	Glycerolipids?	Positive	[M+NH4]+	C57H106O6	TG	TG 18:0_18:1_18:1	TG 18:0_18:1_18:1
TG 54:2	18:0_18:1_18:1; 16:0_18:0_20:2; 16:0_18:1_20:1; 16:1_18:0_20:1; 16:1_18:1_20:0	904.833	14.37	Glycerolipids?	Positive	[M+NH4]+	C57H106O6	TG	TG 16:0_18:0_20:2	TG 16:0_18:0_20:2
TG 54:2	18:0_18:1_18:1; 16:0_18:0_20:2; 16:0_18:1_20:1; 16:1_18:0_20:1; 16:1_18:1_20:0	904.833	14.37	Glycerolipids?	Positive	[M+NH4]+	C57H106O6	TG	TG 16:0_18:1_20:1	TG 16:0_18:1_20:1
TG 54:2	18:0_18:1_18:1; 16:0_18:0_20:2; 16:0_18:1_20:1; 16:1_18:0_20:1; 16:1_18:1_20:0	904.833	14.37	Glycerolipids?	Positive	[M+NH4]+	C57H106O6	TG	TG 16:1_18:0_20:1	TG 16:1_18:0_20:1
TG 54:2	18:0_18:1_18:1; 16:0_18:0_20:2; 16:0_18:1_20:1; 16:1_18:0_20:1; 16:1_18:1_20:0	904.833	14.37	Glycerolipids?	Positive	[M+NH4]+	C57H106O6	TG	TG 16:1_18:1_20:0	TG 16:1_18:1_20:0
TG 54:3	16:0_18:0_20:3; 16:0_18:1_20:2; 16:0_18:2_20:1	902.817	14.12	Glycerolipids?	Positive	[M+NH4]+	C57H104O6	TG	TG 16:0_18:0_20:3	TG 16:0_18:0_20:3
TG 54:3	16:0_18:0_20:3; 16:0_18:1_20:2; 16:0_18:2_20:1	902.817	14.12	Glycerolipids?	Positive	[M+NH4]+	C57H104O6	TG	TG 16:0_18:1_20:2	TG 16:0_18:1_20:2
TG 54:3	16:0_18:0_20:3; 16:0_18:1_20:2; 16:0_18:2_20:1	902.817	14.12	Glycerolipids?	Positive	[M+NH4]+	C57H104O6	TG	TG 16:0_18:2_20:1	TG 16:0_18:2_20:1
TG 54:4	16:0_18:1_20:3; 16:0_18:0_20:4; 16:0_18:2_20:2; 16:1_18:1_20:2; 16:1_18:0_20:3; 18:1_18:1_18:2; 18:0_18:2_18:2	900.802	13.81	Glycerolipids?	Positive	[M+NH4]+	C57H102O6	TG	TG 16:0_18:1_20:3	TG 16:0_18:1_20:3
TG 54:4	16:0_18:1_20:3; 16:0_18:0_20:4; 16:0_18:2_20:2; 16:1_18:1_20:2; 16:1_18:0_20:3; 18:1_18:1_18:2; 18:0_18:2_18:2	900.802	13.81	Glycerolipids?	Positive	[M+NH4]+	C57H102O6	TG	TG 16:0_18:0_20:4	TG 16:0_18:0_20:4
TG 54:4	16:0_18:1_20:3; 16:0_18:0_20:4; 16:0_18:2_20:2; 16:1_18:1_20:2; 16:1_18:0_20:3; 18:1_18:1_18:2; 18:0_18:2_18:2	900.802	13.81	Glycerolipids?	Positive	[M+NH4]+	C57H102O6	TG	TG 16:0_18:2_20:2	TG 16:0_18:2_20:2
TG 54:4	16:0_18:1_20:3; 16:0_18:0_20:4; 16:0_18:2_20:2; 16:1_18:1_20:2; 16:1_18:0_20:3; 18:1_18:1_18:2; 18:0_18:2_18:2	900.802	13.81	Glycerolipids?	Positive	[M+NH4]+	C57H102O6	TG	TG 16:1_18:1_20:2	TG 16:1_18:1_20:2
TG 54:4	16:0_18:1_20:3; 16:0_18:0_20:4; 16:0_18:2_20:2; 16:1_18:1_20:2; 16:1_18:0_20:3; 18:1_18:1_18:2; 18:0_18:2_18:2	900.802	13.81	Glycerolipids?	Positive	[M+NH4]+	C57H102O6	TG	TG 16:1_18:0_20:3	TG 16:1_18:0_20:3
TG 54:4	16:0_18:1_20:3; 16:0_18:0_20:4; 16:0_18:2_20:2; 16:1_18:1_20:2; 16:1_18:0_20:3; 18:1_18:1_18:2; 18:0_18:2_18:2	900.802	13.81	Glycerolipids?	Positive	[M+NH4]+	C57H102O6	TG	TG 18:1_18:1_18:2	TG 18:1_18:1_18:2
TG 54:4	16:0_18:1_20:3; 16:0_18:0_20:4; 16:0_18:2_20:2; 16:1_18:1_20:2; 16:1_18:0_20:3; 18:1_18:1_18:2; 18:0_18:2_18:2	900.802	13.81	Glycerolipids?	Positive	[M+NH4]+	C57H102O6	TG	TG 18:0_18:2_18:2	TG 18:0_18:2_18:2
TG 54:5	16:0_18:1_20:4; 16:0_16:00_22:5; 16:1_18:0_20:4; 18:1_18:2_18:2; 18:0_18:2_18:3; 18:1_18:1_18:3	898.786	13.54	Glycerolipids?	Positive	[M+NH4]+	C57H100O6	TG	TG 16:0_18:1_20:4	TG 16:0_18:1_20:4
TG 54:5	16:0_18:1_20:4; 16:0_16:00_22:5; 16:1_18:0_20:4; 18:1_18:2_18:2; 18:0_18:2_18:3; 18:1_18:1_18:3	898.786	13.54	Glycerolipids?	Positive	[M+NH4]+	C57H100O6	TG	TG 16:0_16:00_22:5	TG 16:0_16:0_22:5
TG 54:5	16:0_18:1_20:4; 16:0_16:00_22:5; 16:1_18:0_20:4; 18:1_18:2_18:2; 18:0_18:2_18:3; 18:1_18:1_18:3	898.786	13.54	Glycerolipids?	Positive	[M+NH4]+	C57H100O6	TG	TG 16:1_18:0_20:4	TG 16:1_18:0_20:4
TG 54:5	16:0_18:1_20:4; 16:0_16:00_22:5; 16:1_18:0_20:4; 18:1_18:2_18:2; 18:0_18:2_18:3; 18:1_18:1_18:3	898.786	13.54	Glycerolipids?	Positive	[M+NH4]+	C57H100O6	TG	TG 18:1_18:2_18:2	TG 18:1_18:2_18:2
TG 54:5	16:0_18:1_20:4; 16:0_16:00_22:5; 16:1_18:0_20:4; 18:1_18:2_18:2; 18:0_18:2_18:3; 18:1_18:1_18:3	898.786	13.54	Glycerolipids?	Positive	[M+NH4]+	C57H100O6	TG	TG 18:0_18:2_18:3	TG 18:0_18:2_18:3
TG 54:5	16:0_18:1_20:4; 16:0_16:00_22:5; 16:1_18:0_20:4; 18:1_18:2_18:2; 18:0_18:2_18:3; 18:1_18:1_18:3	898.786	13.54	Glycerolipids?	Positive	[M+NH4]+	C57H100O6	TG	TG 18:1_18:1_18:3	TG 18:1_18:1_18:3
TG 54:6	18:1_18:2_18:3; 18:2_18:2_18:2; 16:1_18:1_20:4; 16:0_18:2_20:4; 16:0_18:1_20:5	896.77	13.43	Glycerolipids?	Positive	[M+NH4]+	C57H98O6	TG	TG 18:1_18:2_18:3	TG 18:1_18:2_18:3
TG 54:6	18:1_18:2_18:3; 18:2_18:2_18:2; 16:1_18:1_20:4; 16:0_18:2_20:4; 16:0_18:1_20:5	896.77	13.43	Glycerolipids?	Positive	[M+NH4]+	C57H98O6	TG	TG 18:2_18:2_18:2	TG 18:2_18:2_18:2
TG 54:6	18:1_18:2_18:3; 18:2_18:2_18:2; 16:1_18:1_20:4; 16:0_18:2_20:4; 16:0_18:1_20:5	896.77	13.43	Glycerolipids?	Positive	[M+NH4]+	C57H98O6	TG	TG 16:1_18:1_20:4	TG 16:1_18:1_20:4
TG 54:6	18:1_18:2_18:3; 18:2_18:2_18:2; 16:1_18:1_20:4; 16:0_18:2_20:4; 16:0_18:1_20:5	896.77	13.43	Glycerolipids?	Positive	[M+NH4]+	C57H98O6	TG	TG 16:0_18:2_20:4	TG 16:0_18:2_20:4
TG 54:6	18:1_18:2_18:3; 18:2_18:2_18:2; 16:1_18:1_20:4; 16:0_18:2_20:4; 16:0_18:1_20:5	896.77	13.43	Glycerolipids?	Positive	[M+NH4]+	C57H98O6	TG	TG 16:0_18:1_20:5	TG 16:0_18:1_20:5
TG 54:7	16:1_18:1_20:5	894.755	13.05	Glycerolipids?	Positive	[M+NH4]+	C57H96O6	TG	TG 16:1_18:1_20:5	TG 16:1_18:1_20:5
TG 55:1	18:0_18:0_19:1; 18:0_18:1_19:0; 17:0_18:0_20:1; 16:0_18:0_21:1; 15:0_18:0_22:1; 14:0_18:0_23:1; 14:0_17:0_24:1; 17:0_19:0_19:1; 16:0_19:0_20:1; 15:0_19:0_21:1; 17:0_17:0_21:1; 14:0_19:0_22:1; 16:0_17:0_22:1; 15:0_17:0_23:1; 16:0_16:0_23:1; 15:0_16:0_24:1	920.864	14.82	Glycerolipids?	Positive	[M+NH4]+	C58H110O6	TG	TG 18:0_18:0_19:1	TG 18:0_18:0_19:1
TG 55:1	18:0_18:0_19:1; 18:0_18:1_19:0; 17:0_18:0_20:1; 16:0_18:0_21:1; 15:0_18:0_22:1; 14:0_18:0_23:1; 14:0_17:0_24:1; 17:0_19:0_19:1; 16:0_19:0_20:1; 15:0_19:0_21:1; 17:0_17:0_21:1; 14:0_19:0_22:1; 16:0_17:0_22:1; 15:0_17:0_23:1; 16:0_16:0_23:1; 15:0_16:0_24:1	920.864	14.82	Glycerolipids?	Positive	[M+NH4]+	C58H110O6	TG	TG 18:0_18:1_19:0	TG 18:0_18:1_19:0
TG 55:1	18:0_18:0_19:1; 18:0_18:1_19:0; 17:0_18:0_20:1; 16:0_18:0_21:1; 15:0_18:0_22:1; 14:0_18:0_23:1; 14:0_17:0_24:1; 17:0_19:0_19:1; 16:0_19:0_20:1; 15:0_19:0_21:1; 17:0_17:0_21:1; 14:0_19:0_22:1; 16:0_17:0_22:1; 15:0_17:0_23:1; 16:0_16:0_23:1; 15:0_16:0_24:1	920.864	14.82	Glycerolipids?	Positive	[M+NH4]+	C58H110O6	TG	TG 17:0_18:0_20:1	TG 17:0_18:0_20:1
TG 55:1	18:0_18:0_19:1; 18:0_18:1_19:0; 17:0_18:0_20:1; 16:0_18:0_21:1; 15:0_18:0_22:1; 14:0_18:0_23:1; 14:0_17:0_24:1; 17:0_19:0_19:1; 16:0_19:0_20:1; 15:0_19:0_21:1; 17:0_17:0_21:1; 14:0_19:0_22:1; 16:0_17:0_22:1; 15:0_17:0_23:1; 16:0_16:0_23:1; 15:0_16:0_24:1	920.864	14.82	Glycerolipids?	Positive	[M+NH4]+	C58H110O6	TG	TG 16:0_18:0_21:1	TG 16:0_18:0_21:1
TG 55:1	18:0_18:0_19:1; 18:0_18:1_19:0; 17:0_18:0_20:1; 16:0_18:0_21:1; 15:0_18:0_22:1; 14:0_18:0_23:1; 14:0_17:0_24:1; 17:0_19:0_19:1; 16:0_19:0_20:1; 15:0_19:0_21:1; 17:0_17:0_21:1; 14:0_19:0_22:1; 16:0_17:0_22:1; 15:0_17:0_23:1; 16:0_16:0_23:1; 15:0_16:0_24:1	920.864	14.82	Glycerolipids?	Positive	[M+NH4]+	C58H110O6	TG	TG 15:0_18:0_22:1	TG 15:0_18:0_22:1
TG 55:1	18:0_18:0_19:1; 18:0_18:1_19:0; 17:0_18:0_20:1; 16:0_18:0_21:1; 15:0_18:0_22:1; 14:0_18:0_23:1; 14:0_17:0_24:1; 17:0_19:0_19:1; 16:0_19:0_20:1; 15:0_19:0_21:1; 17:0_17:0_21:1; 14:0_19:0_22:1; 16:0_17:0_22:1; 15:0_17:0_23:1; 16:0_16:0_23:1; 15:0_16:0_24:1	920.864	14.82	Glycerolipids?	Positive	[M+NH4]+	C58H110O6	TG	TG 14:0_18:0_23:1	TG 14:0_18:0_23:1
TG 55:1	18:0_18:0_19:1; 18:0_18:1_19:0; 17:0_18:0_20:1; 16:0_18:0_21:1; 15:0_18:0_22:1; 14:0_18:0_23:1; 14:0_17:0_24:1; 17:0_19:0_19:1; 16:0_19:0_20:1; 15:0_19:0_21:1; 17:0_17:0_21:1; 14:0_19:0_22:1; 16:0_17:0_22:1; 15:0_17:0_23:1; 16:0_16:0_23:1; 15:0_16:0_24:1	920.864	14.82	Glycerolipids?	Positive	[M+NH4]+	C58H110O6	TG	TG 14:0_17:0_24:1	TG 14:0_17:0_24:1
TG 55:1	18:0_18:0_19:1; 18:0_18:1_19:0; 17:0_18:0_20:1; 16:0_18:0_21:1; 15:0_18:0_22:1; 14:0_18:0_23:1; 14:0_17:0_24:1; 17:0_19:0_19:1; 16:0_19:0_20:1; 15:0_19:0_21:1; 17:0_17:0_21:1; 14:0_19:0_22:1; 16:0_17:0_22:1; 15:0_17:0_23:1; 16:0_16:0_23:1; 15:0_16:0_24:1	920.864	14.82	Glycerolipids?	Positive	[M+NH4]+	C58H110O6	TG	TG 17:0_19:0_19:1	TG 17:0_19:0_19:1
TG 55:1	18:0_18:0_19:1; 18:0_18:1_19:0; 17:0_18:0_20:1; 16:0_18:0_21:1; 15:0_18:0_22:1; 14:0_18:0_23:1; 14:0_17:0_24:1; 17:0_19:0_19:1; 16:0_19:0_20:1; 15:0_19:0_21:1; 17:0_17:0_21:1; 14:0_19:0_22:1; 16:0_17:0_22:1; 15:0_17:0_23:1; 16:0_16:0_23:1; 15:0_16:0_24:1	920.864	14.82	Glycerolipids?	Positive	[M+NH4]+	C58H110O6	TG	TG 16:0_19:0_20:1	TG 16:0_19:0_20:1
TG 55:1	18:0_18:0_19:1; 18:0_18:1_19:0; 17:0_18:0_20:1; 16:0_18:0_21:1; 15:0_18:0_22:1; 14:0_18:0_23:1; 14:0_17:0_24:1; 17:0_19:0_19:1; 16:0_19:0_20:1; 15:0_19:0_21:1; 17:0_17:0_21:1; 14:0_19:0_22:1; 16:0_17:0_22:1; 15:0_17:0_23:1; 16:0_16:0_23:1; 15:0_16:0_24:1	920.864	14.82	Glycerolipids?	Positive	[M+NH4]+	C58H110O6	TG	TG 15:0_19:0_21:1	TG 15:0_19:0_21:1
TG 55:1	18:0_18:0_19:1; 18:0_18:1_19:0; 17:0_18:0_20:1; 16:0_18:0_21:1; 15:0_18:0_22:1; 14:0_18:0_23:1; 14:0_17:0_24:1; 17:0_19:0_19:1; 16:0_19:0_20:1; 15:0_19:0_21:1; 17:0_17:0_21:1; 14:0_19:0_22:1; 16:0_17:0_22:1; 15:0_17:0_23:1; 16:0_16:0_23:1; 15:0_16:0_24:1	920.864	14.82	Glycerolipids?	Positive	[M+NH4]+	C58H110O6	TG	TG 17:0_17:0_21:1	TG 17:0_17:0_21:1
TG 55:1	18:0_18:0_19:1; 18:0_18:1_19:0; 17:0_18:0_20:1; 16:0_18:0_21:1; 15:0_18:0_22:1; 14:0_18:0_23:1; 14:0_17:0_24:1; 17:0_19:0_19:1; 16:0_19:0_20:1; 15:0_19:0_21:1; 17:0_17:0_21:1; 14:0_19:0_22:1; 16:0_17:0_22:1; 15:0_17:0_23:1; 16:0_16:0_23:1; 15:0_16:0_24:1	920.864	14.82	Glycerolipids?	Positive	[M+NH4]+	C58H110O6	TG	TG 14:0_19:0_22:1	TG 14:0_19:0_22:1
TG 55:1	18:0_18:0_19:1; 18:0_18:1_19:0; 17:0_18:0_20:1; 16:0_18:0_21:1; 15:0_18:0_22:1; 14:0_18:0_23:1; 14:0_17:0_24:1; 17:0_19:0_19:1; 16:0_19:0_20:1; 15:0_19:0_21:1; 17:0_17:0_21:1; 14:0_19:0_22:1; 16:0_17:0_22:1; 15:0_17:0_23:1; 16:0_16:0_23:1; 15:0_16:0_24:1	920.864	14.82	Glycerolipids?	Positive	[M+NH4]+	C58H110O6	TG	TG 16:0_17:0_22:1	TG 16:0_17:0_22:1
TG 55:1	18:0_18:0_19:1; 18:0_18:1_19:0; 17:0_18:0_20:1; 16:0_18:0_21:1; 15:0_18:0_22:1; 14:0_18:0_23:1; 14:0_17:0_24:1; 17:0_19:0_19:1; 16:0_19:0_20:1; 15:0_19:0_21:1; 17:0_17:0_21:1; 14:0_19:0_22:1; 16:0_17:0_22:1; 15:0_17:0_23:1; 16:0_16:0_23:1; 15:0_16:0_24:1	920.864	14.82	Glycerolipids?	Positive	[M+NH4]+	C58H110O6	TG	TG 15:0_17:0_23:1	TG 15:0_17:0_23:1
TG 55:1	18:0_18:0_19:1; 18:0_18:1_19:0; 17:0_18:0_20:1; 16:0_18:0_21:1; 15:0_18:0_22:1; 14:0_18:0_23:1; 14:0_17:0_24:1; 17:0_19:0_19:1; 16:0_19:0_20:1; 15:0_19:0_21:1; 17:0_17:0_21:1; 14:0_19:0_22:1; 16:0_17:0_22:1; 15:0_17:0_23:1; 16:0_16:0_23:1; 15:0_16:0_24:1	920.864	14.82	Glycerolipids?	Positive	[M+NH4]+	C58H110O6	TG	TG 16:0_16:0_23:1	TG 16:0_16:0_23:1
TG 55:1	18:0_18:0_19:1; 18:0_18:1_19:0; 17:0_18:0_20:1; 16:0_18:0_21:1; 15:0_18:0_22:1; 14:0_18:0_23:1; 14:0_17:0_24:1; 17:0_19:0_19:1; 16:0_19:0_20:1; 15:0_19:0_21:1; 17:0_17:0_21:1; 14:0_19:0_22:1; 16:0_17:0_22:1; 15:0_17:0_23:1; 16:0_16:0_23:1; 15:0_16:0_24:1	920.864	14.82	Glycerolipids?	Positive	[M+NH4]+	C58H110O6	TG	TG 15:0_16:0_24:1	TG 15:0_16:0_24:1
TG 55:2	18:0_18:1_19:1; 17:0_18:1_20:1; 16:0_18:1_21:1; 17:0_19:1_19:1; 16:0_19:1_20:1; 15:0_19:1_21:1; 15:0_20:1_20:1; 17:0_17:1_21:1	918.848	14.54	Glycerolipids?	Positive	[M+NH4]+	C58H108O6	TG	TG 18:0_18:1_19:1	TG 18:0_18:1_19:1
TG 55:2	18:0_18:1_19:1; 17:0_18:1_20:1; 16:0_18:1_21:1; 17:0_19:1_19:1; 16:0_19:1_20:1; 15:0_19:1_21:1; 15:0_20:1_20:1; 17:0_17:1_21:1	918.848	14.54	Glycerolipids?	Positive	[M+NH4]+	C58H108O6	TG	TG 17:0_18:1_20:1	TG 17:0_18:1_20:1
TG 55:2	18:0_18:1_19:1; 17:0_18:1_20:1; 16:0_18:1_21:1; 17:0_19:1_19:1; 16:0_19:1_20:1; 15:0_19:1_21:1; 15:0_20:1_20:1; 17:0_17:1_21:1	918.848	14.54	Glycerolipids?	Positive	[M+NH4]+	C58H108O6	TG	TG 16:0_18:1_21:1	TG 16:0_18:1_21:1
TG 55:2	18:0_18:1_19:1; 17:0_18:1_20:1; 16:0_18:1_21:1; 17:0_19:1_19:1; 16:0_19:1_20:1; 15:0_19:1_21:1; 15:0_20:1_20:1; 17:0_17:1_21:1	918.848	14.54	Glycerolipids?	Positive	[M+NH4]+	C58H108O6	TG	TG 17:0_19:1_19:1	TG 17:0_19:1_19:1
TG 55:2	18:0_18:1_19:1; 17:0_18:1_20:1; 16:0_18:1_21:1; 17:0_19:1_19:1; 16:0_19:1_20:1; 15:0_19:1_21:1; 15:0_20:1_20:1; 17:0_17:1_21:1	918.848	14.54	Glycerolipids?	Positive	[M+NH4]+	C58H108O6	TG	TG 16:0_19:1_20:1	TG 16:0_19:1_20:1
TG 55:2	18:0_18:1_19:1; 17:0_18:1_20:1; 16:0_18:1_21:1; 17:0_19:1_19:1; 16:0_19:1_20:1; 15:0_19:1_21:1; 15:0_20:1_20:1; 17:0_17:1_21:1	918.848	14.54	Glycerolipids?	Positive	[M+NH4]+	C58H108O6	TG	TG 15:0_19:1_21:1	TG 15:0_19:1_21:1
TG 55:2	18:0_18:1_19:1; 17:0_18:1_20:1; 16:0_18:1_21:1; 17:0_19:1_19:1; 16:0_19:1_20:1; 15:0_19:1_21:1; 15:0_20:1_20:1; 17:0_17:1_21:1	918.848	14.54	Glycerolipids?	Positive	[M+NH4]+	C58H108O6	TG	TG 15:0_20:1_20:1	TG 15:0_20:1_20:1
TG 55:2	18:0_18:1_19:1; 17:0_18:1_20:1; 16:0_18:1_21:1; 17:0_19:1_19:1; 16:0_19:1_20:1; 15:0_19:1_21:1; 15:0_20:1_20:1; 17:0_17:1_21:1	918.848	14.54	Glycerolipids?	Positive	[M+NH4]+	C58H108O6	TG	TG 17:0_17:1_21:1	TG 17:0_17:1_21:1
TG 55:3	18:1_18:1_19:1; 18:0_18:2_19:1; 17:0_18:2_20:1; 17:0_18:1_20:2; 17:0_18:0_20:3; 16:0_19:1_20:2	916.833	14.26	Glycerolipids?	Positive	[M+NH4]+	C58H106O6	TG	TG 18:1_18:1_19:1	TG 18:1_18:1_19:1
TG 55:3	18:1_18:1_19:1; 18:0_18:2_19:1; 17:0_18:2_20:1; 17:0_18:1_20:2; 17:0_18:0_20:3; 16:0_19:1_20:2	916.833	14.26	Glycerolipids?	Positive	[M+NH4]+	C58H106O6	TG	TG 18:0_18:2_19:1	TG 18:0_18:2_19:1
TG 55:3	18:1_18:1_19:1; 18:0_18:2_19:1; 17:0_18:2_20:1; 17:0_18:1_20:2; 17:0_18:0_20:3; 16:0_19:1_20:2	916.833	14.26	Glycerolipids?	Positive	[M+NH4]+	C58H106O6	TG	TG 17:0_18:2_20:1	TG 17:0_18:2_20:1
TG 55:3	18:1_18:1_19:1; 18:0_18:2_19:1; 17:0_18:2_20:1; 17:0_18:1_20:2; 17:0_18:0_20:3; 16:0_19:1_20:2	916.833	14.26	Glycerolipids?	Positive	[M+NH4]+	C58H106O6	TG	TG 17:0_18:1_20:2	TG 17:0_18:1_20:2
TG 55:3	18:1_18:1_19:1; 18:0_18:2_19:1; 17:0_18:2_20:1; 17:0_18:1_20:2; 17:0_18:0_20:3; 16:0_19:1_20:2	916.833	14.26	Glycerolipids?	Positive	[M+NH4]+	C58H106O6	TG	TG 17:0_18:0_20:3	TG 17:0_18:0_20:3
TG 55:3	18:1_18:1_19:1; 18:0_18:2_19:1; 17:0_18:2_20:1; 17:0_18:1_20:2; 17:0_18:0_20:3; 16:0_19:1_20:2	916.833	14.26	Glycerolipids?	Positive	[M+NH4]+	C58H106O6	TG	TG 16:0_19:1_20:2	TG 16:0_19:1_20:2
TG 55:4	17:0_18:1_20:3; 17:1_18:0_20:3; 18:1_18:1_19:2; 18:0_18:2_19:2; 18:1_18:2_19:1; 16:0_19:1_20:3	914.817	13.99	Glycerolipids?	Positive	[M+NH4]+	C58H104O6	TG	TG 17:0_18:1_20:3	TG 17:0_18:1_20:3
TG 55:4	17:0_18:1_20:3; 17:1_18:0_20:3; 18:1_18:1_19:2; 18:0_18:2_19:2; 18:1_18:2_19:1; 16:0_19:1_20:3	914.817	13.99	Glycerolipids?	Positive	[M+NH4]+	C58H104O6	TG	TG 17:1_18:0_20:3	TG 17:1_18:0_20:3
TG 55:4	17:0_18:1_20:3; 17:1_18:0_20:3; 18:1_18:1_19:2; 18:0_18:2_19:2; 18:1_18:2_19:1; 16:0_19:1_20:3	914.817	13.99	Glycerolipids?	Positive	[M+NH4]+	C58H104O6	TG	TG 18:1_18:1_19:2	TG 18:1_18:1_19:2
TG 55:4	17:0_18:1_20:3; 17:1_18:0_20:3; 18:1_18:1_19:2; 18:0_18:2_19:2; 18:1_18:2_19:1; 16:0_19:1_20:3	914.817	13.99	Glycerolipids?	Positive	[M+NH4]+	C58H104O6	TG	TG 18:0_18:2_19:2	TG 18:0_18:2_19:2
TG 55:4	17:0_18:1_20:3; 17:1_18:0_20:3; 18:1_18:1_19:2; 18:0_18:2_19:2; 18:1_18:2_19:1; 16:0_19:1_20:3	914.817	13.99	Glycerolipids?	Positive	[M+NH4]+	C58H104O6	TG	TG 18:1_18:2_19:1	TG 18:1_18:2_19:1
TG 55:4	17:0_18:1_20:3; 17:1_18:0_20:3; 18:1_18:1_19:2; 18:0_18:2_19:2; 18:1_18:2_19:1; 16:0_19:1_20:3	914.817	13.99	Glycerolipids?	Positive	[M+NH4]+	C58H104O6	TG	TG 16:0_19:1_20:3	TG 16:0_19:1_20:3
TG 55:5	16:0_17:0_22:4; 16:0_17:1_22:3	912.801	13.74	Glycerolipids?	Positive	[M+NH4]+	C58H102O6	TG	TG 16:0_17:0_22:4	TG 16:0_17:0_22:4
TG 55:5	16:0_17:0_22:4; 16:0_17:1_22:3	912.801	13.74	Glycerolipids?	Positive	[M+NH4]+	C58H102O6	TG	TG 16:0_17:1_22:3	TG 16:0_17:1_22:3
TG 55:7	15:0_18:1_22:6	908.77	13.26	Glycerolipids?	Positive	[M+NH4]+	C58H98O6	TG	TG 15:0_18:1_22:6	TG 15:0_18:1_22:6
TG 56:0	16:0_18:0_22:0; 18:0_18:0_20:0; 16:0_16:0_24:0; 16:0_20:0_20:0	936.895	15.27	Glycerolipids?	Positive	[M+NH4]+	C59H114O6	TG	TG 16:0_18:0_22:0	TG 16:0_18:0_22:0
TG 56:0	16:0_18:0_22:0; 18:0_18:0_20:0; 16:0_16:0_24:0; 16:0_20:0_20:0	936.895	15.27	Glycerolipids?	Positive	[M+NH4]+	C59H114O6	TG	TG 18:0_18:0_20:0	TG 18:0_18:0_20:0
TG 56:0	16:0_18:0_22:0; 18:0_18:0_20:0; 16:0_16:0_24:0; 16:0_20:0_20:0	936.895	15.27	Glycerolipids?	Positive	[M+NH4]+	C59H114O6	TG	TG 16:0_16:0_24:0	TG 16:0_16:0_24:0
TG 56:0	16:0_18:0_22:0; 18:0_18:0_20:0; 16:0_16:0_24:0; 16:0_20:0_20:0	936.895	15.27	Glycerolipids?	Positive	[M+NH4]+	C59H114O6	TG	TG 16:0_20:0_20:0	TG 16:0_20:0_20:0
TG 56:1	16:0_18:0_22:1; 18:0_18:1_20:0; 14:0_18:0_24:1; 14:0_20:0_22:1; 16:0_16:0_24:1	934.88	14.96	Glycerolipids?	Positive	[M+NH4]+	C59H112O6	TG	TG 16:0_18:0_22:1	TG 16:0_18:0_22:1
TG 56:1	16:0_18:0_22:1; 18:0_18:1_20:0; 14:0_18:0_24:1; 14:0_20:0_22:1; 16:0_16:0_24:1	934.88	14.96	Glycerolipids?	Positive	[M+NH4]+	C59H112O6	TG	TG 18:0_18:1_20:0	TG 18:0_18:1_20:0
TG 56:1	16:0_18:0_22:1; 18:0_18:1_20:0; 14:0_18:0_24:1; 14:0_20:0_22:1; 16:0_16:0_24:1	934.88	14.96	Glycerolipids?	Positive	[M+NH4]+	C59H112O6	TG	TG 14:0_18:0_24:1	TG 14:0_18:0_24:1
TG 56:1	16:0_18:0_22:1; 18:0_18:1_20:0; 14:0_18:0_24:1; 14:0_20:0_22:1; 16:0_16:0_24:1	934.88	14.96	Glycerolipids?	Positive	[M+NH4]+	C59H112O6	TG	TG 14:0_20:0_22:1	TG 14:0_20:0_22:1
TG 56:1	16:0_18:0_22:1; 18:0_18:1_20:0; 14:0_18:0_24:1; 14:0_20:0_22:1; 16:0_16:0_24:1	934.88	14.96	Glycerolipids?	Positive	[M+NH4]+	C59H112O6	TG	TG 16:0_16:0_24:1	TG 16:0_16:0_24:1
TG 56:2	18:0_18:1_20:1; 18:0_18:0_20:2; 18:1_18:1_20:0; 16:0_18:1_22:0; 16:0_16:1_24:1	932.864	14.71	Glycerolipids?	Positive	[M+NH4]+	C59H110O6	TG	TG 18:0_18:1_20:1	TG 18:0_18:1_20:1
TG 56:2	18:0_18:1_20:1; 18:0_18:0_20:2; 18:1_18:1_20:0; 16:0_18:1_22:0; 16:0_16:1_24:1	932.864	14.71	Glycerolipids?	Positive	[M+NH4]+	C59H110O6	TG	TG 18:0_18:0_20:2	TG 18:0_18:0_20:2
TG 56:2	18:0_18:1_20:1; 18:0_18:0_20:2; 18:1_18:1_20:0; 16:0_18:1_22:0; 16:0_16:1_24:1	932.864	14.71	Glycerolipids?	Positive	[M+NH4]+	C59H110O6	TG	TG 18:1_18:1_20:0	TG 18:1_18:1_20:0
TG 56:2	18:0_18:1_20:1; 18:0_18:0_20:2; 18:1_18:1_20:0; 16:0_18:1_22:0; 16:0_16:1_24:1	932.864	14.71	Glycerolipids?	Positive	[M+NH4]+	C59H110O6	TG	TG 16:0_18:1_22:0	TG 16:0_18:1_22:0
TG 56:2	18:0_18:1_20:1; 18:0_18:0_20:2; 18:1_18:1_20:0; 16:0_18:1_22:0; 16:0_16:1_24:1	932.864	14.71	Glycerolipids?	Positive	[M+NH4]+	C59H110O6	TG	TG 16:0_16:1_24:1	TG 16:0_16:1_24:1
TG 56:3	18:0_18:1_20:2; 18:1_18:1_20:1; 16:0_18:1_22:2	930.848	14.43	Glycerolipids?	Positive	[M+NH4]+	C59H108O6	TG	TG 18:0_18:1_20:2	TG 18:0_18:1_20:2
TG 56:3	18:0_18:1_20:2; 18:1_18:1_20:1; 16:0_18:1_22:2	930.848	14.43	Glycerolipids?	Positive	[M+NH4]+	C59H108O6	TG	TG 18:1_18:1_20:1	TG 18:1_18:1_20:1
TG 56:3	18:0_18:1_20:2; 18:1_18:1_20:1; 16:0_18:1_22:2	930.848	14.43	Glycerolipids?	Positive	[M+NH4]+	C59H108O6	TG	TG 16:0_18:1_22:2	TG 16:0_18:1_22:2
TG 56:4-2peaks	18:0_18:1_20:3; 18:1_18:1_20:2; 18:0_18:0_20:4; 16:0_18:1_22:3; 16:0_18:0_22:4	928.833	14.16	Glycerolipids?	Positive	[M+NH4]+	C59H106O6	TG	TG 18:0_18:1_20:3	TG 18:0_18:1_20:3
TG 56:4-2peaks	18:0_18:1_20:3; 18:1_18:1_20:2; 18:0_18:0_20:4; 16:0_18:1_22:3; 16:0_18:0_22:4	928.833	14.16	Glycerolipids?	Positive	[M+NH4]+	C59H106O6	TG	TG 18:1_18:1_20:2	TG 18:1_18:1_20:2
TG 56:4-2peaks	18:0_18:1_20:3; 18:1_18:1_20:2; 18:0_18:0_20:4; 16:0_18:1_22:3; 16:0_18:0_22:4	928.833	14.16	Glycerolipids?	Positive	[M+NH4]+	C59H106O6	TG	TG 18:0_18:0_20:4	TG 18:0_18:0_20:4
TG 56:4-2peaks	18:0_18:1_20:3; 18:1_18:1_20:2; 18:0_18:0_20:4; 16:0_18:1_22:3; 16:0_18:0_22:4	928.833	14.16	Glycerolipids?	Positive	[M+NH4]+	C59H106O6	TG	TG 16:0_18:1_22:3	TG 16:0_18:1_22:3
TG 56:4-2peaks	18:0_18:1_20:3; 18:1_18:1_20:2; 18:0_18:0_20:4; 16:0_18:1_22:3; 16:0_18:0_22:4	928.833	14.16	Glycerolipids?	Positive	[M+NH4]+	C59H106O6	TG	TG 16:0_18:0_22:4	TG 16:0_18:0_22:4
TG 56:5	16:0_18:0_22:5; 18:0_18:1_22:4; 18:1_18:1_22:3	926.817	13.92	Glycerolipids?	Positive	[M+NH4]+	C59H104O6	TG	TG 16:0_18:0_22:5	TG 16:0_18:0_22:5
TG 56:5	16:0_18:0_22:5; 18:0_18:1_22:4; 18:1_18:1_22:3	926.817	13.92	Glycerolipids?	Positive	[M+NH4]+	C59H104O6	TG	TG 18:0_18:1_22:4	TG 18:0_18:1_22:4
TG 56:5	16:0_18:0_22:5; 18:0_18:1_22:4; 18:1_18:1_22:3	926.817	13.92	Glycerolipids?	Positive	[M+NH4]+	C59H104O6	TG	TG 18:1_18:1_22:3	TG 18:1_18:1_22:3
TG 56:6-2peaks	16:0_18:1_22:5; 16:0_18:0_22:6	924.802	13.6	Glycerolipids?	Positive	[M+NH4]+	C59H102O6	TG	TG 16:0_18:1_22:5	TG 16:0_18:1_22:5
TG 56:6-2peaks	16:0_18:1_22:5; 16:0_18:0_22:6	924.802	13.6	Glycerolipids?	Positive	[M+NH4]+	C59H102O6	TG	TG 16:0_18:0_22:6	TG 16:0_18:0_22:6
TG 56:7	16:0_18:1_22:6; 16:0_18:2_22:5	922.786	13.47	Glycerolipids?	Positive	[M+NH4]+	C59H100O6	TG	TG 16:0_18:1_22:6	TG 16:0_18:1_22:6
TG 56:7	16:0_18:1_22:6; 16:0_18:2_22:5	922.786	13.47	Glycerolipids?	Positive	[M+NH4]+	C59H100O6	TG	TG 16:0_18:2_22:5	TG 16:0_18:2_22:5
TG 56:8	16:1_18:1_22:6	920.77	13.15	Glycerolipids?	Positive	[M+NH4]+	C59H98O6	TG	TG 16:1_18:1_22:6	TG 16:1_18:1_22:6
TG 57:1	16:0_18:0_23:1; 16:0_17:0_24:1; 16:0_16:0_25:1; 17:0_18:1_22:0; 17:0_17:0_23:1; 15:0_18:0_24:1; 15:0_18:1_24:0; 15:0_17:0_25:1	948.896	15.1	Glycerolipids?	Positive	[M+NH4]+	C60H114O6	TG	TG 16:0_18:0_23:1	TG 16:0_18:0_23:1
TG 57:1	16:0_18:0_23:1; 16:0_17:0_24:1; 16:0_16:0_25:1; 17:0_18:1_22:0; 17:0_17:0_23:1; 15:0_18:0_24:1; 15:0_18:1_24:0; 15:0_17:0_25:1	948.896	15.1	Glycerolipids?	Positive	[M+NH4]+	C60H114O6	TG	TG 16:0_17:0_24:1	TG 16:0_17:0_24:1
TG 57:1	16:0_18:0_23:1; 16:0_17:0_24:1; 16:0_16:0_25:1; 17:0_18:1_22:0; 17:0_17:0_23:1; 15:0_18:0_24:1; 15:0_18:1_24:0; 15:0_17:0_25:1	948.896	15.1	Glycerolipids?	Positive	[M+NH4]+	C60H114O6	TG	TG 16:0_16:0_25:1	TG 16:0_16:0_25:1
TG 57:1	16:0_18:0_23:1; 16:0_17:0_24:1; 16:0_16:0_25:1; 17:0_18:1_22:0; 17:0_17:0_23:1; 15:0_18:0_24:1; 15:0_18:1_24:0; 15:0_17:0_25:1	948.896	15.1	Glycerolipids?	Positive	[M+NH4]+	C60H114O6	TG	TG 17:0_18:1_22:0	TG 17:0_18:1_22:0
TG 57:1	16:0_18:0_23:1; 16:0_17:0_24:1; 16:0_16:0_25:1; 17:0_18:1_22:0; 17:0_17:0_23:1; 15:0_18:0_24:1; 15:0_18:1_24:0; 15:0_17:0_25:1	948.896	15.1	Glycerolipids?	Positive	[M+NH4]+	C60H114O6	TG	TG 17:0_17:0_23:1	TG 17:0_17:0_23:1
TG 57:1	16:0_18:0_23:1; 16:0_17:0_24:1; 16:0_16:0_25:1; 17:0_18:1_22:0; 17:0_17:0_23:1; 15:0_18:0_24:1; 15:0_18:1_24:0; 15:0_17:0_25:1	948.896	15.1	Glycerolipids?	Positive	[M+NH4]+	C60H114O6	TG	TG 15:0_18:0_24:1	TG 15:0_18:0_24:1
TG 57:1	16:0_18:0_23:1; 16:0_17:0_24:1; 16:0_16:0_25:1; 17:0_18:1_22:0; 17:0_17:0_23:1; 15:0_18:0_24:1; 15:0_18:1_24:0; 15:0_17:0_25:1	948.896	15.1	Glycerolipids?	Positive	[M+NH4]+	C60H114O6	TG	TG 15:0_18:1_24:0	TG 15:0_18:1_24:0
TG 57:1	16:0_18:0_23:1; 16:0_17:0_24:1; 16:0_16:0_25:1; 17:0_18:1_22:0; 17:0_17:0_23:1; 15:0_18:0_24:1; 15:0_18:1_24:0; 15:0_17:0_25:1	948.896	15.1	Glycerolipids?	Positive	[M+NH4]+	C60H114O6	TG	TG 15:0_17:0_25:1	TG 15:0_17:0_25:1
TG 57:2	16:0_18:1_23:1; 15:1_18:0_24:1; 18:0_18:1_21:1; 18:0_19:1_20:1; 16:0_20:1_21:1; 16:0_17:1_24:1	946.88	14.85	Glycerolipids?	Positive	[M+NH4]+	C60H112O6	TG	TG 16:0_18:1_23:1	TG 16:0_18:1_23:1
TG 57:2	16:0_18:1_23:1; 15:1_18:0_24:1; 18:0_18:1_21:1; 18:0_19:1_20:1; 16:0_20:1_21:1; 16:0_17:1_24:1	946.88	14.85	Glycerolipids?	Positive	[M+NH4]+	C60H112O6	TG	TG 15:1_18:0_24:1	TG 15:1_18:0_24:1
TG 57:2	16:0_18:1_23:1; 15:1_18:0_24:1; 18:0_18:1_21:1; 18:0_19:1_20:1; 16:0_20:1_21:1; 16:0_17:1_24:1	946.88	14.85	Glycerolipids?	Positive	[M+NH4]+	C60H112O6	TG	TG 18:0_18:1_21:1	TG 18:0_18:1_21:1
TG 57:2	16:0_18:1_23:1; 15:1_18:0_24:1; 18:0_18:1_21:1; 18:0_19:1_20:1; 16:0_20:1_21:1; 16:0_17:1_24:1	946.88	14.85	Glycerolipids?	Positive	[M+NH4]+	C60H112O6	TG	TG 18:0_19:1_20:1	TG 18:0_19:1_20:1
TG 57:2	16:0_18:1_23:1; 15:1_18:0_24:1; 18:0_18:1_21:1; 18:0_19:1_20:1; 16:0_20:1_21:1; 16:0_17:1_24:1	946.88	14.85	Glycerolipids?	Positive	[M+NH4]+	C60H112O6	TG	TG 16:0_20:1_21:1	TG 16:0_20:1_21:1
TG 57:2	16:0_18:1_23:1; 15:1_18:0_24:1; 18:0_18:1_21:1; 18:0_19:1_20:1; 16:0_20:1_21:1; 16:0_17:1_24:1	946.88	14.85	Glycerolipids?	Positive	[M+NH4]+	C60H112O6	TG	TG 16:0_17:1_24:1	TG 16:0_17:1_24:1
TG 57:3	18:1_19:1_20:1; 19:1_19:1_19:1; 17:0_19:1_21:2; 18:0_18:1_21:2	944.864	14.57	Glycerolipids?	Positive	[M+NH4]+	C60H110O6	TG	TG 18:1_19:1_20:1	TG 18:1_19:1_20:1
TG 57:3	18:1_19:1_20:1; 19:1_19:1_19:1; 17:0_19:1_21:2; 18:0_18:1_21:2	944.864	14.57	Glycerolipids?	Positive	[M+NH4]+	C60H110O6	TG	TG 19:1_19:1_19:1	TG 19:1_19:1_19:1
TG 57:3	18:1_19:1_20:1; 19:1_19:1_19:1; 17:0_19:1_21:2; 18:0_18:1_21:2	944.864	14.57	Glycerolipids?	Positive	[M+NH4]+	C60H110O6	TG	TG 17:0_19:1_21:2	TG 17:0_19:1_21:2
TG 57:3	18:1_19:1_20:1; 19:1_19:1_19:1; 17:0_19:1_21:2; 18:0_18:1_21:2	944.864	14.57	Glycerolipids?	Positive	[M+NH4]+	C60H110O6	TG	TG 18:0_18:1_21:2	TG 18:0_18:1_21:2
TG 57:4	18:0_18:1_21:3	942.848	14.37	Glycerolipids?	Positive	[M+NH4]+	C60H108O6	TG	TG 18:0_18:1_21:3	TG 18:0_18:1_21:3
TG 57:6	17:0_18:1_22:5; 16:0_19:1_22:5	938.818	13.78	Glycerolipids?	Positive	[M+NH4]+	C60H104O6	TG	TG 17:0_18:1_22:5	TG 17:0_18:1_22:5
TG 57:6	17:0_18:1_22:5; 16:0_19:1_22:5	938.818	13.78	Glycerolipids?	Positive	[M+NH4]+	C60H104O6	TG	TG 16:0_19:1_22:5	TG 16:0_19:1_22:5
TG 58:1	16:0_18:0_24:1; 18:0_18:0_22:1; 16:0_16:0_26:1; 16:0_20:0_22:1	962.911	15.27	Glycerolipids?	Positive	[M+NH4]+	C61H116O6	TG	TG 16:0_18:0_24:1	TG 16:0_18:0_24:1
TG 58:1	16:0_18:0_24:1; 18:0_18:0_22:1; 16:0_16:0_26:1; 16:0_20:0_22:1	962.911	15.27	Glycerolipids?	Positive	[M+NH4]+	C61H116O6	TG	TG 18:0_18:0_22:1	TG 18:0_18:0_22:1
TG 58:1	16:0_18:0_24:1; 18:0_18:0_22:1; 16:0_16:0_26:1; 16:0_20:0_22:1	962.911	15.27	Glycerolipids?	Positive	[M+NH4]+	C61H116O6	TG	TG 16:0_16:0_26:1	TG 16:0_16:0_26:1
TG 58:1	16:0_18:0_24:1; 18:0_18:0_22:1; 16:0_16:0_26:1; 16:0_20:0_22:1	962.911	15.27	Glycerolipids?	Positive	[M+NH4]+	C61H116O6	TG	TG 16:0_20:0_22:1	TG 16:0_20:0_22:1
TG 58:2	16:0_18:1_24:1; 18:0_18:1_22:1; 18:0_20:1_20:1; 14:0_18:0_26:2; 16:0_16:1_26:2; 16:0_20:1_22:1; 14:0_22:1_22:1; 14:0_20:1_24:1	960.895	14.99	Glycerolipids?	Positive	[M+NH4]+	C61H114O6	TG	TG 16:0_18:1_24:1	TG 16:0_18:1_24:1
TG 58:2	16:0_18:1_24:1; 18:0_18:1_22:1; 18:0_20:1_20:1; 14:0_18:0_26:2; 16:0_16:1_26:2; 16:0_20:1_22:1; 14:0_22:1_22:1; 14:0_20:1_24:1	960.895	14.99	Glycerolipids?	Positive	[M+NH4]+	C61H114O6	TG	TG 18:0_18:1_22:1	TG 18:0_18:1_22:1
TG 58:2	16:0_18:1_24:1; 18:0_18:1_22:1; 18:0_20:1_20:1; 14:0_18:0_26:2; 16:0_16:1_26:2; 16:0_20:1_22:1; 14:0_22:1_22:1; 14:0_20:1_24:1	960.895	14.99	Glycerolipids?	Positive	[M+NH4]+	C61H114O6	TG	TG 18:0_20:1_20:1	TG 18:0_20:1_20:1
TG 58:2	16:0_18:1_24:1; 18:0_18:1_22:1; 18:0_20:1_20:1; 14:0_18:0_26:2; 16:0_16:1_26:2; 16:0_20:1_22:1; 14:0_22:1_22:1; 14:0_20:1_24:1	960.895	14.99	Glycerolipids?	Positive	[M+NH4]+	C61H114O6	TG	TG 14:0_18:0_26:2	TG 14:0_18:0_26:2
TG 58:2	16:0_18:1_24:1; 18:0_18:1_22:1; 18:0_20:1_20:1; 14:0_18:0_26:2; 16:0_16:1_26:2; 16:0_20:1_22:1; 14:0_22:1_22:1; 14:0_20:1_24:1	960.895	14.99	Glycerolipids?	Positive	[M+NH4]+	C61H114O6	TG	TG 16:0_16:1_26:2	TG 16:0_16:1_26:2
TG 58:2	16:0_18:1_24:1; 18:0_18:1_22:1; 18:0_20:1_20:1; 14:0_18:0_26:2; 16:0_16:1_26:2; 16:0_20:1_22:1; 14:0_22:1_22:1; 14:0_20:1_24:1	960.895	14.99	Glycerolipids?	Positive	[M+NH4]+	C61H114O6	TG	TG 16:0_20:1_22:1	TG 16:0_20:1_22:1
TG 58:2	16:0_18:1_24:1; 18:0_18:1_22:1; 18:0_20:1_20:1; 14:0_18:0_26:2; 16:0_16:1_26:2; 16:0_20:1_22:1; 14:0_22:1_22:1; 14:0_20:1_24:1	960.895	14.99	Glycerolipids?	Positive	[M+NH4]+	C61H114O6	TG	TG 14:0_22:1_22:1	TG 14:0_22:1_22:1
TG 58:2	16:0_18:1_24:1; 18:0_18:1_22:1; 18:0_20:1_20:1; 14:0_18:0_26:2; 16:0_16:1_26:2; 16:0_20:1_22:1; 14:0_22:1_22:1; 14:0_20:1_24:1	960.895	14.99	Glycerolipids?	Positive	[M+NH4]+	C61H114O6	TG	TG 14:0_20:1_24:1	TG 14:0_20:1_24:1
TG 58:3	16:0_20:1_22:2; 16:0_20:2_22:1; 16:0_18:1_24:2; 18:1_18:1_22:1; 18:0_18:1_22:2; 18:1_20:1_20:1; 18:0_20:1_20:2; 16:0_16:0_26:3	958.88	14.75	Glycerolipids?	Positive	[M+NH4]+	C61H112O6	TG	TG 16:0_20:1_22:2	TG 16:0_20:1_22:2
TG 58:3	16:0_20:1_22:2; 16:0_20:2_22:1; 16:0_18:1_24:2; 18:1_18:1_22:1; 18:0_18:1_22:2; 18:1_20:1_20:1; 18:0_20:1_20:2; 16:0_16:0_26:3	958.88	14.75	Glycerolipids?	Positive	[M+NH4]+	C61H112O6	TG	TG 16:0_20:2_22:1	TG 16:0_20:2_22:1
TG 58:3	16:0_20:1_22:2; 16:0_20:2_22:1; 16:0_18:1_24:2; 18:1_18:1_22:1; 18:0_18:1_22:2; 18:1_20:1_20:1; 18:0_20:1_20:2; 16:0_16:0_26:3	958.88	14.75	Glycerolipids?	Positive	[M+NH4]+	C61H112O6	TG	TG 16:0_18:1_24:2	TG 16:0_18:1_24:2
TG 58:3	16:0_20:1_22:2; 16:0_20:2_22:1; 16:0_18:1_24:2; 18:1_18:1_22:1; 18:0_18:1_22:2; 18:1_20:1_20:1; 18:0_20:1_20:2; 16:0_16:0_26:3	958.88	14.75	Glycerolipids?	Positive	[M+NH4]+	C61H112O6	TG	TG 18:1_18:1_22:1	TG 18:1_18:1_22:1
TG 58:3	16:0_20:1_22:2; 16:0_20:2_22:1; 16:0_18:1_24:2; 18:1_18:1_22:1; 18:0_18:1_22:2; 18:1_20:1_20:1; 18:0_20:1_20:2; 16:0_16:0_26:3	958.88	14.75	Glycerolipids?	Positive	[M+NH4]+	C61H112O6	TG	TG 18:0_18:1_22:2	TG 18:0_18:1_22:2
TG 58:3	16:0_20:1_22:2; 16:0_20:2_22:1; 16:0_18:1_24:2; 18:1_18:1_22:1; 18:0_18:1_22:2; 18:1_20:1_20:1; 18:0_20:1_20:2; 16:0_16:0_26:3	958.88	14.75	Glycerolipids?	Positive	[M+NH4]+	C61H112O6	TG	TG 18:1_20:1_20:1	TG 18:1_20:1_20:1
TG 58:3	16:0_20:1_22:2; 16:0_20:2_22:1; 16:0_18:1_24:2; 18:1_18:1_22:1; 18:0_18:1_22:2; 18:1_20:1_20:1; 18:0_20:1_20:2; 16:0_16:0_26:3	958.88	14.75	Glycerolipids?	Positive	[M+NH4]+	C61H112O6	TG	TG 18:0_20:1_20:2	TG 18:0_20:1_20:2
TG 58:3	16:0_20:1_22:2; 16:0_20:2_22:1; 16:0_18:1_24:2; 18:1_18:1_22:1; 18:0_18:1_22:2; 18:1_20:1_20:1; 18:0_20:1_20:2; 16:0_16:0_26:3	958.88	14.75	Glycerolipids?	Positive	[M+NH4]+	C61H112O6	TG	TG 16:0_16:0_26:3	TG 16:0_16:0_26:3
TG 58:4	18:0_20:1_20:3; 18:0_20:2_20:2; 18:1_20:1_20:2; 18:1_20:0_20:3; 18:0_18:1_22:3; 18:0_18:0_22:4	956.864	14.47	Glycerolipids?	Positive	[M+NH4]+	C61H110O6	TG	TG 18:0_20:1_20:3	TG 18:0_20:1_20:3
TG 58:4	18:0_20:1_20:3; 18:0_20:2_20:2; 18:1_20:1_20:2; 18:1_20:0_20:3; 18:0_18:1_22:3; 18:0_18:0_22:4	956.864	14.47	Glycerolipids?	Positive	[M+NH4]+	C61H110O6	TG	TG 18:0_20:2_20:2	TG 18:0_20:2_20:2
TG 58:4	18:0_20:1_20:3; 18:0_20:2_20:2; 18:1_20:1_20:2; 18:1_20:0_20:3; 18:0_18:1_22:3; 18:0_18:0_22:4	956.864	14.47	Glycerolipids?	Positive	[M+NH4]+	C61H110O6	TG	TG 18:1_20:1_20:2	TG 18:1_20:1_20:2
TG 58:4	18:0_20:1_20:3; 18:0_20:2_20:2; 18:1_20:1_20:2; 18:1_20:0_20:3; 18:0_18:1_22:3; 18:0_18:0_22:4	956.864	14.47	Glycerolipids?	Positive	[M+NH4]+	C61H110O6	TG	TG 18:1_20:0_20:3	TG 18:1_20:0_20:3
TG 58:4	18:0_20:1_20:3; 18:0_20:2_20:2; 18:1_20:1_20:2; 18:1_20:0_20:3; 18:0_18:1_22:3; 18:0_18:0_22:4	956.864	14.47	Glycerolipids?	Positive	[M+NH4]+	C61H110O6	TG	TG 18:0_18:1_22:3	TG 18:0_18:1_22:3
TG 58:4	18:0_20:1_20:3; 18:0_20:2_20:2; 18:1_20:1_20:2; 18:1_20:0_20:3; 18:0_18:1_22:3; 18:0_18:0_22:4	956.864	14.47	Glycerolipids?	Positive	[M+NH4]+	C61H110O6	TG	TG 18:0_18:0_22:4	TG 18:0_18:0_22:4
TG 58:5	18:0_18:1_22:4; 16:0_18:1_24:4; 16:0_18:0_24:5; 18:0_20:2_20:3; 18:1_20:2_20:2; 18:1_20:1_20:3; 16:0_20:1_22:4	954.848	14.26	Glycerolipids?	Positive	[M+NH4]+	C61H108O6	TG	TG 18:0_18:1_22:4	TG 18:0_18:1_22:4
TG 58:5	18:0_18:1_22:4; 16:0_18:1_24:4; 16:0_18:0_24:5; 18:0_20:2_20:3; 18:1_20:2_20:2; 18:1_20:1_20:3; 16:0_20:1_22:4	954.848	14.26	Glycerolipids?	Positive	[M+NH4]+	C61H108O6	TG	TG 16:0_18:1_24:4	TG 16:0_18:1_24:4
TG 58:5	18:0_18:1_22:4; 16:0_18:1_24:4; 16:0_18:0_24:5; 18:0_20:2_20:3; 18:1_20:2_20:2; 18:1_20:1_20:3; 16:0_20:1_22:4	954.848	14.26	Glycerolipids?	Positive	[M+NH4]+	C61H108O6	TG	TG 16:0_18:0_24:5	TG 16:0_18:0_24:5
TG 58:5	18:0_18:1_22:4; 16:0_18:1_24:4; 16:0_18:0_24:5; 18:0_20:2_20:3; 18:1_20:2_20:2; 18:1_20:1_20:3; 16:0_20:1_22:4	954.848	14.26	Glycerolipids?	Positive	[M+NH4]+	C61H108O6	TG	TG 18:0_20:2_20:3	TG 18:0_20:2_20:3
TG 58:5	18:0_18:1_22:4; 16:0_18:1_24:4; 16:0_18:0_24:5; 18:0_20:2_20:3; 18:1_20:2_20:2; 18:1_20:1_20:3; 16:0_20:1_22:4	954.848	14.26	Glycerolipids?	Positive	[M+NH4]+	C61H108O6	TG	TG 18:1_20:2_20:2	TG 18:1_20:2_20:2
TG 58:5	18:0_18:1_22:4; 16:0_18:1_24:4; 16:0_18:0_24:5; 18:0_20:2_20:3; 18:1_20:2_20:2; 18:1_20:1_20:3; 16:0_20:1_22:4	954.848	14.26	Glycerolipids?	Positive	[M+NH4]+	C61H108O6	TG	TG 18:1_20:1_20:3	TG 18:1_20:1_20:3
TG 58:5	18:0_18:1_22:4; 16:0_18:1_24:4; 16:0_18:0_24:5; 18:0_20:2_20:3; 18:1_20:2_20:2; 18:1_20:1_20:3; 16:0_20:1_22:4	954.848	14.26	Glycerolipids?	Positive	[M+NH4]+	C61H108O6	TG	TG 16:0_20:1_22:4	TG 16:0_20:1_22:4
TG 58:6	18:0_18:1_22:5; 16:0_20:1_22:5	952.833	13.99	Glycerolipids?	Positive	[M+NH4]+	C61H106O6	TG	TG 18:0_18:1_22:5	TG 18:0_18:1_22:5
TG 58:6	18:0_18:1_22:5; 16:0_20:1_22:5	952.833	13.99	Glycerolipids?	Positive	[M+NH4]+	C61H106O6	TG	TG 16:0_20:1_22:5	TG 16:0_20:1_22:5
TG 58:7-2	18:0_18:1_22:6	950.817	13.85	Glycerolipids?	Positive	[M+NH4]+	C61H104O6	TG	TG 18:0_18:1_22:6	TG 18:0_18:1_22:6
TG 58:8	18:1_18:1_22:6	948.802	13.5	Glycerolipids?	Positive	[M+NH4]+	C61H102O6	TG	TG 18:1_18:1_22:6	TG 18:1_18:1_22:6
TG 59:2	18:0_18:1_23:1; 17:0_18:1_24:1; 16:0_18:1_25:1	974.911	15.13	Glycerolipids?	Positive	[M+NH4]+	C62H116O6	TG	TG 18:0_18:1_23:1	TG 18:0_18:1_23:1
TG 59:2	18:0_18:1_23:1; 17:0_18:1_24:1; 16:0_18:1_25:1	974.911	15.13	Glycerolipids?	Positive	[M+NH4]+	C62H116O6	TG	TG 17:0_18:1_24:1	TG 17:0_18:1_24:1
TG 59:2	18:0_18:1_23:1; 17:0_18:1_24:1; 16:0_18:1_25:1	974.911	15.13	Glycerolipids?	Positive	[M+NH4]+	C62H116O6	TG	TG 16:0_18:1_25:1	TG 16:0_18:1_25:1
TG 60:1	18:0_24:0_18:1; 16:0_24:0_20:1; 16:0_18:1_26:0; 16:0_18:0_26:1	990.942	15.55	Glycerolipids?	Positive	[M+NH4]+	C63H120O6	TG	TG 18:0_18:1_24:0	TG 18:0_18:1_24:0
TG 60:1	18:0_24:0_18:1; 16:0_24:0_20:1; 16:0_18:1_26:0; 16:0_18:0_26:1	990.942	15.55	Glycerolipids?	Positive	[M+NH4]+	C63H120O6	TG	TG 16:0_20:1_24:0	TG 16:0_20:1_24:0
TG 60:1	18:0_24:0_18:1; 16:0_24:0_20:1; 16:0_18:1_26:0; 16:0_18:0_26:1	990.942	15.55	Glycerolipids?	Positive	[M+NH4]+	C63H120O6	TG	TG 16:0_18:1_26:0	TG 16:0_18:1_26:0
TG 60:1	18:0_24:0_18:1; 16:0_24:0_20:1; 16:0_18:1_26:0; 16:0_18:0_26:1	990.942	15.55	Glycerolipids?	Positive	[M+NH4]+	C63H120O6	TG	TG 16:0_18:0_26:1	TG 16:0_18:0_26:1
TG 60:11	16:0_22:5_22:6	970.786	12.98	Glycerolipids?	Positive	[M+NH4]+	C63H100O6	TG	TG 16:0_22:5_22:6	TG 16:0_22:5_22:6
TG 60:2	18:0_18:1_24:1; 16:0_20:1_24:1; 16:0_18:1_26:1	988.927	15.27	Glycerolipids?	Positive	[M+NH4]+	C63H118O6	TG	TG 18:0_18:1_24:1	TG 18:0_18:1_24:1
TG 60:2	18:0_18:1_24:1; 16:0_20:1_24:1; 16:0_18:1_26:1	988.927	15.27	Glycerolipids?	Positive	[M+NH4]+	C63H118O6	TG	TG 16:0_20:1_24:1	TG 16:0_20:1_24:1
TG 60:2	18:0_18:1_24:1; 16:0_20:1_24:1; 16:0_18:1_26:1	988.927	15.27	Glycerolipids?	Positive	[M+NH4]+	C63H118O6	TG	TG 16:0_18:1_26:1	TG 16:0_18:1_26:1
TG 60:3	16:0_20:1_24:2	986.911	15.03	Glycerolipids?	Positive	[M+NH4]+	C63H116O6	TG	TG 16:0_20:1_24:2	TG 16:0_20:1_24:2
TG 60:6	18:0_20:1_22:5; 18:1_20:1_22:4	980.864	14.33	Glycerolipids?	Positive	[M+NH4]+	C63H110O6	TG	TG 18:0_20:1_22:5	TG 18:0_20:1_22:5
TG 60:6	18:0_20:1_22:5; 18:1_20:1_22:4	980.864	14.33	Glycerolipids?	Positive	[M+NH4]+	C63H110O6	TG	TG 18:1_20:1_22:4	TG 18:1_20:1_22:4
TG 60:8	18:0_20:3_22:5	976.833	13.74	Glycerolipids?	Positive	[M+NH4]+	C63H106O6	TG	TG 18:0_20:3_22:5	TG 18:0_20:3_22:5
TG 61:2	16:0_22:1_23:1; 18:1_18:1_25:0	1002.94	15.4	Glycerolipids?	Positive	[M+NH4]+	C64H120O6	TG	TG 16:0_22:1_23:1	TG 16:0_22:1_23:1
TG 61:2	16:0_22:1_23:1; 18:1_18:1_25:0	1002.94	15.4	Glycerolipids?	Positive	[M+NH4]+	C64H120O6	TG	TG 18:1_18:1_25:0	TG 18:1_18:1_25:0
TG 62:1	18:0_26:0_18:1	1018.97	15.8	Glycerolipids?	Positive	[M+NH4]+	C65H124O6	TG	TG 18:0_18:1_26:0	TG 18:0_18:1_26:0
TG 62:11	18:0_22:5_22:6	998.817	13.4	Glycerolipids?	Positive	[M+NH4]+	C65H104O6	TG	TG 18:0_22:5_22:6	TG 18:0_22:5_22:6
TG 62:2	18:0_18:1_26:1; 18:0_20:1_24:1; 18:1_20:0_24:1	1016.96	15.55	Glycerolipids?	Positive	[M+NH4]+	C65H122O6	TG	TG 18:0_18:1_26:1	TG 18:0_18:1_26:1
TG 62:2	18:0_18:1_26:1; 18:0_20:1_24:1; 18:1_20:0_24:1	1016.96	15.55	Glycerolipids?	Positive	[M+NH4]+	C65H122O6	TG	TG 18:0_20:1_24:1	TG 18:0_20:1_24:1
TG 62:2	18:0_18:1_26:1; 18:0_20:1_24:1; 18:1_20:0_24:1	1016.96	15.55	Glycerolipids?	Positive	[M+NH4]+	C65H122O6	TG	TG 18:1_20:0_24:1	TG 18:1_20:0_24:1
TG 62:3	18:1_20:1_24:1; 18:0_20:2_24:1; 18:0_18:1_26:2; 18:1_18:1_26:1	1014.94	15.31	Glycerolipids?	Positive	[M+NH4]+	C65H120O6	TG	TG 18:1_20:1_24:1	TG 18:1_20:1_24:1
TG 62:3	18:1_20:1_24:1; 18:0_20:2_24:1; 18:0_18:1_26:2; 18:1_18:1_26:1	1014.94	15.31	Glycerolipids?	Positive	[M+NH4]+	C65H120O6	TG	TG 18:0_20:2_24:1	TG 18:0_20:2_24:1
TG 62:3	18:1_20:1_24:1; 18:0_20:2_24:1; 18:0_18:1_26:2; 18:1_18:1_26:1	1014.94	15.31	Glycerolipids?	Positive	[M+NH4]+	C65H120O6	TG	TG 18:0_18:1_26:2	TG 18:0_18:1_26:2
TG 62:3	18:1_20:1_24:1; 18:0_20:2_24:1; 18:0_18:1_26:2; 18:1_18:1_26:1	1014.94	15.31	Glycerolipids?	Positive	[M+NH4]+	C65H120O6	TG	TG 18:1_18:1_26:1	TG 18:1_18:1_26:1
TG 66:2	24:0_18:1_24:1	1073.02	16.01	Glycerolipids?	Positive	[M+NH4]+	C69H130O6	TG	TG 18:1_24:0_24:1	TG 18:1_24:0_24:1
TG O-44:0	16:0_12:0_16:0; 16:0_14:0_14:0; 15:0_15:0_14:0	754.728	13.71	Glycerolipids?	Positive	[M+NH4]+	C47H92O5	TG	TG-O 12:0_16:0_16:0	TG-O 16:0_12:0_16:0
TG O-44:0	16:0_12:0_16:0; 16:0_14:0_14:0; 15:0_15:0_14:0	754.728	13.71	Glycerolipids?	Positive	[M+NH4]+	C47H92O5	TG	TG-O 14:0_14:0_16:0	TG-O 16:0_14:0_14:0
TG O-44:0	16:0_12:0_16:0; 16:0_14:0_14:0; 15:0_15:0_14:0	754.728	13.71	Glycerolipids?	Positive	[M+NH4]+	C47H92O5	TG	TG-O 14:0_15:0_15:0	TG-O 14:0_15:0_15:0
TG O-46:0	16:0_14:0_16:0; 16:0_13:0_17:0; 12:0_17:0_17:0; 14:0_15:0_17:0; 14:0_16:0_16:0; 15:0_15:0_16:0	782.76	14.12	Glycerolipids?	Positive	[M+NH4]+	C49H96O5	TG	TG-O 14:0_16:0_16:0	TG-O 14:0_16:0_16:0
TG O-46:0	16:0_14:0_16:0; 16:0_13:0_17:0; 12:0_17:0_17:0; 14:0_15:0_17:0; 14:0_16:0_16:0; 15:0_15:0_16:0	782.76	14.12	Glycerolipids?	Positive	[M+NH4]+	C49H96O5	TG	TG-O 13:0_16:0_17:0	TG-O 13:0_16:0_17:0
TG O-46:0	16:0_14:0_16:0; 16:0_13:0_17:0; 12:0_17:0_17:0; 14:0_15:0_17:0; 14:0_16:0_16:0; 15:0_15:0_16:0	782.76	14.12	Glycerolipids?	Positive	[M+NH4]+	C49H96O5	TG	TG-O 12:0_17:0_17:0	TG-O 17:0_12:0_17:0
TG O-46:0	16:0_14:0_16:0; 16:0_13:0_17:0; 12:0_17:0_17:0; 14:0_15:0_17:0; 14:0_16:0_16:0; 15:0_15:0_16:0	782.76	14.12	Glycerolipids?	Positive	[M+NH4]+	C49H96O5	TG	TG-O 14:0_15:0_17:0	TG-O 17:0_14:0_15:0
TG O-46:0	16:0_14:0_16:0; 16:0_13:0_17:0; 12:0_17:0_17:0; 14:0_15:0_17:0; 14:0_16:0_16:0; 15:0_15:0_16:0	782.76	14.12	Glycerolipids?	Positive	[M+NH4]+	C49H96O5	TG	TG-O 14:0_16:0_16:0	TG-O 16:0_14:0_16:0
TG O-46:0	16:0_14:0_16:0; 16:0_13:0_17:0; 12:0_17:0_17:0; 14:0_15:0_17:0; 14:0_16:0_16:0; 15:0_15:0_16:0	782.76	14.12	Glycerolipids?	Positive	[M+NH4]+	C49H96O5	TG	TG-O 15:0_15:0_16:0	TG-O 15:0_15:0_16:0
TG O-46:1	16:0_14:0_16:1; 16:1_14:0_16:0; 16:1_15:0_15:0; 17:1_14:0_15:0; 18:1_14:0_14:0	780.744	13.78	Glycerolipids?	Positive	[M+NH4]+	C49H94O5	TG	TG-O 14:0_16:0_16:1	TG-O 16:0_14:0_16:1
TG O-46:1	16:0_14:0_16:1; 16:1_14:0_16:0; 16:1_15:0_15:0; 17:1_14:0_15:0; 18:1_14:0_14:0	780.744	13.78	Glycerolipids?	Positive	[M+NH4]+	C49H94O5	TG	TG-O 14:0_16:0_16:1	TG-O 14:0_16:0_16:1
TG O-46:1	16:0_14:0_16:1; 16:1_14:0_16:0; 16:1_15:0_15:0; 17:1_14:0_15:0; 18:1_14:0_14:0	780.744	13.78	Glycerolipids?	Positive	[M+NH4]+	C49H94O5	TG	TG-O 15:0_15:0_16:1	TG-O 15:0_15:0_16:1
TG O-46:1	16:0_14:0_16:1; 16:1_14:0_16:0; 16:1_15:0_15:0; 17:1_14:0_15:0; 18:1_14:0_14:0	780.744	13.78	Glycerolipids?	Positive	[M+NH4]+	C49H94O5	TG	TG-O 14:0_15:0_17:1	TG-O 14:0_15:0_17:1
TG O-46:1	16:0_14:0_16:1; 16:1_14:0_16:0; 16:1_15:0_15:0; 17:1_14:0_15:0; 18:1_14:0_14:0	780.744	13.78	Glycerolipids?	Positive	[M+NH4]+	C49H94O5	TG	TG-O 14:0_14:0_18:1	TG-O 18:1_14:0_14:0
TG O-47:0	18:0_14:0_15:0; 17:0_14:0_16:0; 17:0_15:0_15:0; 16:0_16:0_15:0	796.775	14.3	Glycerolipids?	Positive	[M+NH4]+	C50H98O5	TG	TG-O 14:0_15:0_18:0	TG-O 18:0_14:0_15:0
TG O-47:0	18:0_14:0_15:0; 17:0_14:0_16:0; 17:0_15:0_15:0; 16:0_16:0_15:0	796.775	14.3	Glycerolipids?	Positive	[M+NH4]+	C50H98O5	TG	TG-O 14:0_16:0_17:0	TG-O 16:0_14:0_17:0
TG O-47:0	18:0_14:0_15:0; 17:0_14:0_16:0; 17:0_15:0_15:0; 16:0_16:0_15:0	796.775	14.3	Glycerolipids?	Positive	[M+NH4]+	C50H98O5	TG	TG-O 15:0_15:0_17:0	TG-O 15:0_15:0_17:0
TG O-47:0	18:0_14:0_15:0; 17:0_14:0_16:0; 17:0_15:0_15:0; 16:0_16:0_15:0	796.775	14.3	Glycerolipids?	Positive	[M+NH4]+	C50H98O5	TG	TG-O 15:0_16:0_16:0	TG-O 15:0_16:0_16:0
TG O-48:0	18:0_14:0_16:0; 18:0_15:0_15:0; 17:0_16:0_15:0; 17:0_17:0_14:0	810.791	14.44	Glycerolipids?	Positive	[M+NH4]+	C51H100O5	TG	TG-O 14:0_16:0_18:0	TG-O 16:0_14:0_18:0
TG O-48:0	18:0_14:0_16:0; 18:0_15:0_15:0; 17:0_16:0_15:0; 17:0_17:0_14:0	810.791	14.44	Glycerolipids?	Positive	[M+NH4]+	C51H100O5	TG	TG-O 15:0_15:0_18:0	TG-O 18:0_15:0_15:0
TG O-48:0	18:0_14:0_16:0; 18:0_15:0_15:0; 17:0_16:0_15:0; 17:0_17:0_14:0	810.791	14.44	Glycerolipids?	Positive	[M+NH4]+	C51H100O5	TG	TG-O 15:0_16:0_17:0	TG-O 15:0_16:0_17:0
TG O-48:0	18:0_14:0_16:0; 18:0_15:0_15:0; 17:0_16:0_15:0; 17:0_17:0_14:0	810.791	14.44	Glycerolipids?	Positive	[M+NH4]+	C51H100O5	TG	TG-O 14:0_17:0_17:0	TG-O 17:0_14:0_17:0
TG O-48:1	18:1_14:0_16:0; 16:1_16:0_16:0; 17:1_16:0_15:0	808.775	14.16	Glycerolipids?	Positive	[M+NH4]+	C51H98O5	TG	TG-O 14:0_16:0_18:1	TG-O 16:0_14:0_18:1
TG O-48:1	18:1_14:0_16:0; 16:1_16:0_16:0; 17:1_16:0_15:0	808.775	14.16	Glycerolipids?	Positive	[M+NH4]+	C51H98O5	TG	TG-O 16:0_16:0_16:1	TG-O 16:0_16:0_16:1
TG O-48:1	18:1_14:0_16:0; 16:1_16:0_16:0; 17:1_16:0_15:0	808.775	14.16	Glycerolipids?	Positive	[M+NH4]+	C51H98O5	TG	TG-O 15:0_16:0_17:1	TG-O 17:0_15:0_16:1
TG O-49:0	18:0_15:0_16:0; 18:0_17:0_14:0; 17:0_16:0_16:0; 17:0_17:0_15:0	824.807	14.61	Glycerolipids?	Positive	[M+NH4]+	C52H102O5	TG	TG-O 15:0_16:0_18:0	TG-O 15:0_16:0_18:0
TG O-49:0	18:0_15:0_16:0; 18:0_17:0_14:0; 17:0_16:0_16:0; 17:0_17:0_15:0	824.807	14.61	Glycerolipids?	Positive	[M+NH4]+	C52H102O5	TG	TG-O 14:0_17:0_18:0	TG-O 17:0_14:0_18:0
TG O-49:0	18:0_15:0_16:0; 18:0_17:0_14:0; 17:0_16:0_16:0; 17:0_17:0_15:0	824.807	14.61	Glycerolipids?	Positive	[M+NH4]+	C52H102O5	TG	TG-O 16:0_16:0_17:0	TG-O 16:0_16:0_17:0
TG O-49:0	18:0_15:0_16:0; 18:0_17:0_14:0; 17:0_16:0_16:0; 17:0_17:0_15:0	824.807	14.61	Glycerolipids?	Positive	[M+NH4]+	C52H102O5	TG	TG-O 15:0_17:0_17:0	TG-O 15:0_17:0_17:0
TG O-49:1	15:0_16:0_18:1; 16:0_16:0_17:1	822.791	14.33	Glycerolipids?	Positive	[M+NH4]+	C52H100O5	TG	TG-O 15:0_16:0_18:1	TG-O 15:0_16:0_18:1
TG O-49:1	15:0_16:0_18:1; 16:0_16:0_17:1	822.791	14.33	Glycerolipids?	Positive	[M+NH4]+	C52H100O5	TG	TG-O 16:0_16:0_17:1	TG-O 16:0_16:0_17:1
TG O-50:0	16:0_16:0_18:0; 15:0_17:0_18:0; 18:0_18:0_14:0	838.822	14.78	Glycerolipids?	Positive	[M+NH4]+	C53H104O5	TG	TG-O 16:0_16:0_18:0	TG-O 16:0_16:0_18:0
TG O-50:0	16:0_16:0_18:0; 15:0_17:0_18:0; 18:0_18:0_14:0	838.822	14.78	Glycerolipids?	Positive	[M+NH4]+	C53H104O5	TG	TG-O 15:0_17:0_18:0	TG-O 17:0_15:0_18:0
TG O-50:0	16:0_16:0_18:0; 15:0_17:0_18:0; 18:0_18:0_14:0	838.822	14.78	Glycerolipids?	Positive	[M+NH4]+	C53H104O5	TG	TG-O 14:0_18:0_18:0	TG-O 18:0_14:0_18:0
TG O-50:1	16:0_16:0_18:1; 18:0_17:1_15:0; 18:0_18:1_14:0	836.807	14.51	Glycerolipids?	Positive	[M+NH4]+	C53H102O5	TG	TG-O 16:0_16:0_18:1	TG-O 16:0_16:0_18:1
TG O-50:1	16:0_16:0_18:1; 18:0_17:1_15:0; 18:0_18:1_14:0	836.807	14.51	Glycerolipids?	Positive	[M+NH4]+	C53H102O5	TG	TG-O 15:0_17:1_18:0	TG-O 18:0_15:0_17:1
TG O-50:1	16:0_16:0_18:1; 18:0_17:1_15:0; 18:0_18:1_14:0	836.807	14.51	Glycerolipids?	Positive	[M+NH4]+	C53H102O5	TG	TG-O 14:0_18:0_18:1	TG-O 18:1_14:0_18:0
TG O-50:2	18:1_14:0_18:1; 18:1_15:0_17:1; 18:2_16:0_16:0; 18:1_16:1_16:1; 17:1_17:1_16:0	834.791	14.19	Glycerolipids?	Positive	[M+NH4]+	C53H100O5	TG	TG-O 14:0_18:1_18:1	TG-O 18:1_14:0_18:1
TG O-50:2	18:1_14:0_18:1; 18:1_15:0_17:1; 18:2_16:0_16:0; 18:1_16:1_16:1; 17:1_17:1_16:0	834.791	14.19	Glycerolipids?	Positive	[M+NH4]+	C53H100O5	TG	TG-O 15:0_17:1_18:1	TG-O 15:0_17:1_18:1
TG O-50:2	18:1_14:0_18:1; 18:1_15:0_17:1; 18:2_16:0_16:0; 18:1_16:1_16:1; 17:1_17:1_16:0	834.791	14.19	Glycerolipids?	Positive	[M+NH4]+	C53H100O5	TG	TG-O 16:0_16:0_18:2	TG-O 16:0_16:0_18:2
TG O-50:2	18:1_14:0_18:1; 18:1_15:0_17:1; 18:2_16:0_16:0; 18:1_16:1_16:1; 17:1_17:1_16:0	834.791	14.19	Glycerolipids?	Positive	[M+NH4]+	C53H100O5	TG	TG-O 16:1_16:1_18:1	TG-O 16:1_16:0_18:1
TG O-50:2	18:1_14:0_18:1; 18:1_15:0_17:1; 18:2_16:0_16:0; 18:1_16:1_16:1; 17:1_17:1_16:0	834.791	14.19	Glycerolipids?	Positive	[M+NH4]+	C53H100O5	TG	TG-O 16:0_17:1_17:1	TG-O 16:0_17:1_17:1
TG O-51:0	18:0_15:0_18:0; 18:0_17:0_16:0; 18:0_18:0_15:0	852.838	14.92	Glycerolipids?	Positive	[M+NH4]+	C54H106O5	TG	TG-O 15:0_18:0_18:0	TG-O 18:0_15:0_18:0
TG O-51:0	18:0_15:0_18:0; 18:0_17:0_16:0; 18:0_18:0_15:0	852.838	14.92	Glycerolipids?	Positive	[M+NH4]+	C54H106O5	TG	TG-O 16:0_17:0_18:0	TG-O 16:0_17:0_18:0
TG O-51:0	18:0_15:0_18:0; 18:0_17:0_16:0; 18:0_18:0_15:0	852.838	14.92	Glycerolipids?	Positive	[M+NH4]+	C54H106O5	TG	TG-O 15:0_18:0_18:0	TG-O 18:0_15:0_18:0
TG O-51:1	18:1_16:0_17:0; 18:0_16:0_17:1; 17:0_17:0_17:1; 15:0_17:0_19:1; 14:0_17:0_20:1; 15:0_18:0_18:1; 16:0_16:0_19:1; 14:0_18:0_19:1; 15:0_16:0_20:1	850.822	14.64	Glycerolipids?	Positive	[M+NH4]+	C54H104O5	TG	TG-O 16:0_17:0_18:1	TG-O 16:0_17:0_18:1
TG O-51:1	18:1_16:0_17:0; 18:0_16:0_17:1; 17:0_17:0_17:1; 15:0_17:0_19:1; 14:0_17:0_20:1; 15:0_18:0_18:1; 16:0_16:0_19:1; 14:0_18:0_19:1; 15:0_16:0_20:1	850.822	14.64	Glycerolipids?	Positive	[M+NH4]+	C54H104O5	TG	TG-O 16:0_17:1_18:0	TG-O 16:0_17:1_18:0
TG O-51:1	18:1_16:0_17:0; 18:0_16:0_17:1; 17:0_17:0_17:1; 15:0_17:0_19:1; 14:0_17:0_20:1; 15:0_18:0_18:1; 16:0_16:0_19:1; 14:0_18:0_19:1; 15:0_16:0_20:1	850.822	14.64	Glycerolipids?	Positive	[M+NH4]+	C54H104O5	TG	TG-O 17:0_17:0_17:1	TG-O 17:0_17:0_17:1
TG O-51:1	18:1_16:0_17:0; 18:0_16:0_17:1; 17:0_17:0_17:1; 15:0_17:0_19:1; 14:0_17:0_20:1; 15:0_18:0_18:1; 16:0_16:0_19:1; 14:0_18:0_19:1; 15:0_16:0_20:1	850.822	14.64	Glycerolipids?	Positive	[M+NH4]+	C54H104O5	TG	TG-O 15:0_17:0_19:1	TG-O 19:1_15:0_17:0
TG O-51:1	18:1_16:0_17:0; 18:0_16:0_17:1; 17:0_17:0_17:1; 15:0_17:0_19:1; 14:0_17:0_20:1; 15:0_18:0_18:1; 16:0_16:0_19:1; 14:0_18:0_19:1; 15:0_16:0_20:1	850.822	14.64	Glycerolipids?	Positive	[M+NH4]+	C54H104O5	TG	TG-O 14:0_17:0_20:1	TG-O 17:0_14:0_20:1
TG O-51:1	18:1_16:0_17:0; 18:0_16:0_17:1; 17:0_17:0_17:1; 15:0_17:0_19:1; 14:0_17:0_20:1; 15:0_18:0_18:1; 16:0_16:0_19:1; 14:0_18:0_19:1; 15:0_16:0_20:1	850.822	14.64	Glycerolipids?	Positive	[M+NH4]+	C54H104O5	TG	TG-O 15:0_18:0_18:1	TG-O 18:0_15:0_18:1
TG O-51:1	18:1_16:0_17:0; 18:0_16:0_17:1; 17:0_17:0_17:1; 15:0_17:0_19:1; 14:0_17:0_20:1; 15:0_18:0_18:1; 16:0_16:0_19:1; 14:0_18:0_19:1; 15:0_16:0_20:1	850.822	14.64	Glycerolipids?	Positive	[M+NH4]+	C54H104O5	TG	TG-O 16:0_16:0_19:1	TG-O 16:0_16:0_19:1
TG O-51:1	18:1_16:0_17:0; 18:0_16:0_17:1; 17:0_17:0_17:1; 15:0_17:0_19:1; 14:0_17:0_20:1; 15:0_18:0_18:1; 16:0_16:0_19:1; 14:0_18:0_19:1; 15:0_16:0_20:1	850.822	14.64	Glycerolipids?	Positive	[M+NH4]+	C54H104O5	TG	TG-O 14:0_18:0_19:1	TG-O 18:0_14:0_19:1
TG O-51:1	18:1_16:0_17:0; 18:0_16:0_17:1; 17:0_17:0_17:1; 15:0_17:0_19:1; 14:0_17:0_20:1; 15:0_18:0_18:1; 16:0_16:0_19:1; 14:0_18:0_19:1; 15:0_16:0_20:1	850.822	14.64	Glycerolipids?	Positive	[M+NH4]+	C54H104O5	TG	TG-O 15:0_16:0_20:1	TG-O 15:0_16:0_20:1
TG O-51:2	17:1_16:0_18:1; 18:1_15:0_18:1; 20:2_15:0_16:0	848.807	14.37	Glycerolipids?	Positive	[M+NH4]+	C54H102O5	TG	TG-O 16:0_17:1_18:1	TG-O 16:0_17:1_18:1
TG O-51:2	17:1_16:0_18:1; 18:1_15:0_18:1; 20:2_15:0_16:0	848.807	14.37	Glycerolipids?	Positive	[M+NH4]+	C54H102O5	TG	TG-O 15:0_18:1_18:1	TG-O 15:0_18:1_18:1
TG O-51:2	17:1_16:0_18:1; 18:1_15:0_18:1; 20:2_15:0_16:0	848.807	14.37	Glycerolipids?	Positive	[M+NH4]+	C54H102O5	TG	TG-O 15:0_16:0_20:2	TG-O 15:0_16:0_20:2
TG O-52:0	18:0_16:0_18:0; 18:0_17:0_17:0; 21:0_17:0_14:0	866.854	15.1	Glycerolipids?	Positive	[M+NH4]+	C55H108O5	TG	TG-O 16:0_18:0_18:0	TG-O 16:0_18:0_18:0
TG O-52:0	18:0_16:0_18:0; 18:0_17:0_17:0; 21:0_17:0_14:0	866.854	15.1	Glycerolipids?	Positive	[M+NH4]+	C55H108O5	TG	TG-O 17:0_17:0_18:0	TG-O 17:0_17:0_18:0
TG O-52:0	18:0_16:0_18:0; 18:0_17:0_17:0; 21:0_17:0_14:0	866.854	15.1	Glycerolipids?	Positive	[M+NH4]+	C55H108O5	TG	TG-O 14:0_17:0_21:0	TG-O 17:0_14:0_21:0
TG O-52:1	18:0_16:0_18:1; 17:0_17:0_18:1; 17:0_17:1_18:0; 14:0_18:0_20:1; 16:0_16:0_20:1; 15:0_17:0_20:1	864.838	14.82	Glycerolipids?	Positive	[M+NH4]+	C55H106O5	TG	TG-O 16:0_18:0_18:1	TG-O 18:1_16:0_18:0
TG O-52:1	18:0_16:0_18:1; 17:0_17:0_18:1; 17:0_17:1_18:0; 14:0_18:0_20:1; 16:0_16:0_20:1; 15:0_17:0_20:1	864.838	14.82	Glycerolipids?	Positive	[M+NH4]+	C55H106O5	TG	TG-O 17:0_17:0_18:1	TG-O 18:1_17:0_17:0
TG O-52:1	18:0_16:0_18:1; 17:0_17:0_18:1; 17:0_17:1_18:0; 14:0_18:0_20:1; 16:0_16:0_20:1; 15:0_17:0_20:1	864.838	14.82	Glycerolipids?	Positive	[M+NH4]+	C55H106O5	TG	TG-O 17:0_17:1_18:0	TG-O 17:0_17:1_18:0
TG O-52:1	18:0_16:0_18:1; 17:0_17:0_18:1; 17:0_17:1_18:0; 14:0_18:0_20:1; 16:0_16:0_20:1; 15:0_17:0_20:1	864.838	14.82	Glycerolipids?	Positive	[M+NH4]+	C55H106O5	TG	TG-O 14:0_18:0_20:1	TG-O 18:0_14:0_20:1
TG O-52:1	18:0_16:0_18:1; 17:0_17:0_18:1; 17:0_17:1_18:0; 14:0_18:0_20:1; 16:0_16:0_20:1; 15:0_17:0_20:1	864.838	14.82	Glycerolipids?	Positive	[M+NH4]+	C55H106O5	TG	TG-O 16:0_16:0_20:1	TG-O 16:0_16:0_20:1
TG O-52:1	18:0_16:0_18:1; 17:0_17:0_18:1; 17:0_17:1_18:0; 14:0_18:0_20:1; 16:0_16:0_20:1; 15:0_17:0_20:1	864.838	14.82	Glycerolipids?	Positive	[M+NH4]+	C55H106O5	TG	TG-O 15:0_17:0_20:1	TG-O 17:0_15:0_20:1
TG O-52:2	18:1_16:0_18:1; 18:1_18:0_16:0; 18:1_17:0_17:1; 18:0_17:1_17:1	862.822	14.54	Glycerolipids?	Positive	[M+NH4]+	C55H104O5	TG	TG-O 16:0_18:1_18:1	TG-O 18:1_16:0_18:1
TG O-52:2	18:1_16:0_18:1; 18:1_18:0_16:0; 18:1_17:0_17:1; 18:0_17:1_17:1	862.822	14.54	Glycerolipids?	Positive	[M+NH4]+	C55H104O5	TG	TG-O 16:0_18:0_18:1	TG-O 18:0_16:1_18:1
TG O-52:2	18:1_16:0_18:1; 18:1_18:0_16:0; 18:1_17:0_17:1; 18:0_17:1_17:1	862.822	14.54	Glycerolipids?	Positive	[M+NH4]+	C55H104O5	TG	TG-O 17:0_17:1_18:1	TG-O 17:0_17:1_18:1
TG O-52:2	18:1_16:0_18:1; 18:1_18:0_16:0; 18:1_17:0_17:1; 18:0_17:1_17:1	862.822	14.54	Glycerolipids?	Positive	[M+NH4]+	C55H104O5	TG	TG-O 17:1_17:1_18:0	TG-O 17:1_17:1_18:0
TG O-52:3	18:1_16:1_18:1; 16:0_16:0_20:3; 14:0_18:0_20:3	860.807	14.26	Glycerolipids?	Positive	[M+NH4]+	C55H102O5	TG	TG-O 16:1_18:1_18:1	TG-O 18:1_16:1_18:1
TG O-52:3	18:1_16:1_18:1; 16:0_16:0_20:3; 14:0_18:0_20:3	860.807	14.26	Glycerolipids?	Positive	[M+NH4]+	C55H102O5	TG	TG-O 16:0_16:0_20:3	TG-O 16:0_16:0_20:3
TG O-52:3	18:1_16:1_18:1; 16:0_16:0_20:3; 14:0_18:0_20:3	860.807	14.26	Glycerolipids?	Positive	[M+NH4]+	C55H102O5	TG	TG-O 14:0_18:0_20:3	TG-O 14:0_18:0_20:3
TG O-53:0	17:0_18:0_18:0	880.869	15.24	Glycerolipids?	Positive	[M+NH4]+	C56H110O5	TG	TG-O 17:0_18:0_18:0	TG-O 17:0_18:0_18:0
TG O-53:1	19:1_16:0_18:0; 19:1_17:0_17:0; 18:1_18:0_17:0; 18:0_17:1_17:0; 18:0_15:0_20:1; 16:0_17:0_20:1	878.854	14.96	Glycerolipids?	Positive	[M+NH4]+	C56H108O5	TG	TG-O 16:0_18:0_19:1	TG-O 18:0_16:0_19:1
TG O-53:1	19:1_16:0_18:0; 19:1_17:0_17:0; 18:1_18:0_17:0; 18:0_17:1_17:0; 18:0_15:0_20:1; 16:0_17:0_20:1	878.854	14.96	Glycerolipids?	Positive	[M+NH4]+	C56H108O5	TG	TG-O 17:0_17:0_19:1	TG-O 17:0_17:0_19:1
TG O-53:1	19:1_16:0_18:0; 19:1_17:0_17:0; 18:1_18:0_17:0; 18:0_17:1_17:0; 18:0_15:0_20:1; 16:0_17:0_20:1	878.854	14.96	Glycerolipids?	Positive	[M+NH4]+	C56H108O5	TG	TG-O 17:0_18:0_18:1	TG-O 17:0_18:0_18:1
TG O-53:1	19:1_16:0_18:0; 19:1_17:0_17:0; 18:1_18:0_17:0; 18:0_17:1_17:0; 18:0_15:0_20:1; 16:0_17:0_20:1	878.854	14.96	Glycerolipids?	Positive	[M+NH4]+	C56H108O5	TG	TG-O 17:0_17:1_18:0	TG-O 18:0_17:1_18:0
TG O-53:1	19:1_16:0_18:0; 19:1_17:0_17:0; 18:1_18:0_17:0; 18:0_17:1_17:0; 18:0_15:0_20:1; 16:0_17:0_20:1	878.854	14.96	Glycerolipids?	Positive	[M+NH4]+	C56H108O5	TG	TG-O 15:0_18:0_20:1	TG-O 15:0_18:0_20:1
TG O-53:1	19:1_16:0_18:0; 19:1_17:0_17:0; 18:1_18:0_17:0; 18:0_17:1_17:0; 18:0_15:0_20:1; 16:0_17:0_20:1	878.854	14.96	Glycerolipids?	Positive	[M+NH4]+	C56H108O5	TG	TG-O 16:0_17:0_20:1	TG-O 16:0_17:0_20:1
TG O-53:2	18:1_16:0_19:1; 19:1_15:0_19:1	876.838	14.68	Glycerolipids?	Positive	[M+NH4]+	C56H106O5	TG	TG-O 16:0_18:1_19:1	TG-O 16:0_18:1_19:1
TG O-53:2	18:1_16:0_19:1; 19:1_15:0_19:1	876.838	14.68	Glycerolipids?	Positive	[M+NH4]+	C56H106O5	TG	TG-O 15:0_19:1_19:1	TG-O 19:1_15:0_19:1
TG O-53:4	17:1_16:0_20:3; 15:0_16:0_22:4	886.823	14.33	Glycerolipids?	Positive	[M+NH4]+	C56H102O5	TG	TG-O 16:0_17:1_20:3	TG-O 16:0_17:1_20:3
TG O-53:4	17:1_16:0_20:3; 15:0_16:0_22:4	886.823	14.33	Glycerolipids?	Positive	[M+NH4]+	C56H102O5	TG	TG-O 15:0_16:0_22:4	TG-O 15:0_16:0_22:4
TG O-54:0	19:0_14:0_21:0; 18:0_18:0_18:0; 16:0_19:0_19:0	894.885	15.41	Glycerolipids?	Positive	[M+NH4]+	C57H112O5	TG	TG-O 14:0_19:0_21:0	TG-O 19:0_14:0_21:0
TG O-54:0	19:0_14:0_21:0; 18:0_18:0_18:0; 16:0_19:0_19:0	894.885	15.41	Glycerolipids?	Positive	[M+NH4]+	C57H112O5	TG	TG-O 18:0_18:0_18:0	TG-O 18:0_18:0_18:0
TG O-54:0	19:0_14:0_21:0; 18:0_18:0_18:0; 16:0_19:0_19:0	894.885	15.41	Glycerolipids?	Positive	[M+NH4]+	C57H112O5	TG	TG-O 16:0_19:0_19:0	TG-O 19:0_16:0_19:0
TG O-54:1	18:0_18:0_18:1; 17:0_18:1_19:0; 16:0_18:0_20:1; 15:0_18:0_21:1; 14:0_18:0_22:1; 14:0_17:0_23:1; 15:0_19:0_20:1; 17:0_17:0_20:1; 14:0_19:0_21:1; 16:0_17:0_21:1; 15:0_17:0_22:1; 16:0_16:0_22:1; 15:0_16:0_23:1	892.869	15.13	Glycerolipids?	Positive	[M+NH4]+	C57H110O5	TG	TG-O 18:0_18:0_18:1	TG-O 18:0_18:1_18:0
TG O-54:1	18:0_18:0_18:1; 17:0_18:1_19:0; 16:0_18:0_20:1; 15:0_18:0_21:1; 14:0_18:0_22:1; 14:0_17:0_23:1; 15:0_19:0_20:1; 17:0_17:0_20:1; 14:0_19:0_21:1; 16:0_17:0_21:1; 15:0_17:0_22:1; 16:0_16:0_22:1; 15:0_16:0_23:1	892.869	15.13	Glycerolipids?	Positive	[M+NH4]+	C57H110O5	TG	TG-O 17:0_18:1_19:0	TG-O 17:0_18:1_19:0
TG O-54:1	18:0_18:0_18:1; 17:0_18:1_19:0; 16:0_18:0_20:1; 15:0_18:0_21:1; 14:0_18:0_22:1; 14:0_17:0_23:1; 15:0_19:0_20:1; 17:0_17:0_20:1; 14:0_19:0_21:1; 16:0_17:0_21:1; 15:0_17:0_22:1; 16:0_16:0_22:1; 15:0_16:0_23:1	892.869	15.13	Glycerolipids?	Positive	[M+NH4]+	C57H110O5	TG	TG-O 16:0_18:0_20:1	TG-O 18:0_16:0_20:1
TG O-54:1	18:0_18:0_18:1; 17:0_18:1_19:0; 16:0_18:0_20:1; 15:0_18:0_21:1; 14:0_18:0_22:1; 14:0_17:0_23:1; 15:0_19:0_20:1; 17:0_17:0_20:1; 14:0_19:0_21:1; 16:0_17:0_21:1; 15:0_17:0_22:1; 16:0_16:0_22:1; 15:0_16:0_23:1	892.869	15.13	Glycerolipids?	Positive	[M+NH4]+	C57H110O5	TG	TG-O 15:0_18:0_21:1	TG-O 18:0_15:0_21:1
TG O-54:1	18:0_18:0_18:1; 17:0_18:1_19:0; 16:0_18:0_20:1; 15:0_18:0_21:1; 14:0_18:0_22:1; 14:0_17:0_23:1; 15:0_19:0_20:1; 17:0_17:0_20:1; 14:0_19:0_21:1; 16:0_17:0_21:1; 15:0_17:0_22:1; 16:0_16:0_22:1; 15:0_16:0_23:1	892.869	15.13	Glycerolipids?	Positive	[M+NH4]+	C57H110O5	TG	TG-O 14:0_18:0_22:1	TG-O 18:0_14:0_22:1
TG O-54:1	18:0_18:0_18:1; 17:0_18:1_19:0; 16:0_18:0_20:1; 15:0_18:0_21:1; 14:0_18:0_22:1; 14:0_17:0_23:1; 15:0_19:0_20:1; 17:0_17:0_20:1; 14:0_19:0_21:1; 16:0_17:0_21:1; 15:0_17:0_22:1; 16:0_16:0_22:1; 15:0_16:0_23:1	892.869	15.13	Glycerolipids?	Positive	[M+NH4]+	C57H110O5	TG	TG-O 14:0_17:0_23:1	TG-O 17:0_14:0_23:1
TG O-54:1	18:0_18:0_18:1; 17:0_18:1_19:0; 16:0_18:0_20:1; 15:0_18:0_21:1; 14:0_18:0_22:1; 14:0_17:0_23:1; 15:0_19:0_20:1; 17:0_17:0_20:1; 14:0_19:0_21:1; 16:0_17:0_21:1; 15:0_17:0_22:1; 16:0_16:0_22:1; 15:0_16:0_23:1	892.869	15.13	Glycerolipids?	Positive	[M+NH4]+	C57H110O5	TG	TG-O 15:0_19:0_20:1	TG-O 19:0_15:0_20:1
TG O-54:1	18:0_18:0_18:1; 17:0_18:1_19:0; 16:0_18:0_20:1; 15:0_18:0_21:1; 14:0_18:0_22:1; 14:0_17:0_23:1; 15:0_19:0_20:1; 17:0_17:0_20:1; 14:0_19:0_21:1; 16:0_17:0_21:1; 15:0_17:0_22:1; 16:0_16:0_22:1; 15:0_16:0_23:1	892.869	15.13	Glycerolipids?	Positive	[M+NH4]+	C57H110O5	TG	TG-O 17:0_17:0_20:1	TG-O 17:0_17:0_20:1
TG O-54:1	18:0_18:0_18:1; 17:0_18:1_19:0; 16:0_18:0_20:1; 15:0_18:0_21:1; 14:0_18:0_22:1; 14:0_17:0_23:1; 15:0_19:0_20:1; 17:0_17:0_20:1; 14:0_19:0_21:1; 16:0_17:0_21:1; 15:0_17:0_22:1; 16:0_16:0_22:1; 15:0_16:0_23:1	892.869	15.13	Glycerolipids?	Positive	[M+NH4]+	C57H110O5	TG	TG-O 14:0_19:0_21:1	TG-O 19:0_14:0_21:1
TG O-54:1	18:0_18:0_18:1; 17:0_18:1_19:0; 16:0_18:0_20:1; 15:0_18:0_21:1; 14:0_18:0_22:1; 14:0_17:0_23:1; 15:0_19:0_20:1; 17:0_17:0_20:1; 14:0_19:0_21:1; 16:0_17:0_21:1; 15:0_17:0_22:1; 16:0_16:0_22:1; 15:0_16:0_23:1	892.869	15.13	Glycerolipids?	Positive	[M+NH4]+	C57H110O5	TG	TG-O 16:0_17:0_21:1	TG-O 16:0_17:0_21:1
TG O-54:1	18:0_18:0_18:1; 17:0_18:1_19:0; 16:0_18:0_20:1; 15:0_18:0_21:1; 14:0_18:0_22:1; 14:0_17:0_23:1; 15:0_19:0_20:1; 17:0_17:0_20:1; 14:0_19:0_21:1; 16:0_17:0_21:1; 15:0_17:0_22:1; 16:0_16:0_22:1; 15:0_16:0_23:1	892.869	15.13	Glycerolipids?	Positive	[M+NH4]+	C57H110O5	TG	TG-O 15:0_17:0_22:1	TG-O 17:0_15:0_22:1
TG O-54:1	18:0_18:0_18:1; 17:0_18:1_19:0; 16:0_18:0_20:1; 15:0_18:0_21:1; 14:0_18:0_22:1; 14:0_17:0_23:1; 15:0_19:0_20:1; 17:0_17:0_20:1; 14:0_19:0_21:1; 16:0_17:0_21:1; 15:0_17:0_22:1; 16:0_16:0_22:1; 15:0_16:0_23:1	892.869	15.13	Glycerolipids?	Positive	[M+NH4]+	C57H110O5	TG	TG-O 16:0_16:0_22:1	TG-O 16:0_16:0_22:1
TG O-54:1	18:0_18:0_18:1; 17:0_18:1_19:0; 16:0_18:0_20:1; 15:0_18:0_21:1; 14:0_18:0_22:1; 14:0_17:0_23:1; 15:0_19:0_20:1; 17:0_17:0_20:1; 14:0_19:0_21:1; 16:0_17:0_21:1; 15:0_17:0_22:1; 16:0_16:0_22:1; 15:0_16:0_23:1	892.869	15.13	Glycerolipids?	Positive	[M+NH4]+	C57H110O5	TG	TG-O 15:0_16:0_23:1	TG-O 15:0_16:0_23:1
TG O-54:2	18:1_16:0_20:1; 17:0_17:1_20:1; 14:0_20:1_20:1; 18:0_18:1_18:1	890.854	14.85	Glycerolipids?	Positive	[M+NH4]+	C57H108O5	TG	TG-O 16:0_18:1_20:1	TG-O 16:0_18:1_20:1
TG O-54:2	18:1_16:0_20:1; 17:0_17:1_20:1; 14:0_20:1_20:1; 18:0_18:1_18:1	890.854	14.85	Glycerolipids?	Positive	[M+NH4]+	C57H108O5	TG	TG-O 17:0_17:1_20:1	TG-O 17:0_17:1_20:1
TG O-54:2	18:1_16:0_20:1; 17:0_17:1_20:1; 14:0_20:1_20:1; 18:0_18:1_18:1	890.854	14.85	Glycerolipids?	Positive	[M+NH4]+	C57H108O5	TG	TG-O 14:0_20:1_20:1	TG-O 20:1_14:0_20:1
TG O-54:2	18:1_16:0_20:1; 17:0_17:1_20:1; 14:0_20:1_20:1; 18:0_18:1_18:1	890.854	14.85	Glycerolipids?	Positive	[M+NH4]+	C57H108O5	TG	TG-O 18:0_18:1_18:1	TG-O 18:0_18:1_18:1
TG O-54:3	18:1_16:0_20:2; 18:1_18:1_18:1; 17:0_17:1_20:2	888.838	14.57	Glycerolipids?	Positive	[M+NH4]+	C57H106O5	TG	TG-O 16:0_18:1_20:2	TG-O 16:0_18:1_20:2
TG O-54:3	18:1_16:0_20:2; 18:1_18:1_18:1; 17:0_17:1_20:2	888.838	14.57	Glycerolipids?	Positive	[M+NH4]+	C57H106O5	TG	TG-O 18:1_18:1_18:1	TG-O 18:1_18:1_18:1
TG O-54:3	18:1_16:0_20:2; 18:1_18:1_18:1; 17:0_17:1_20:2	888.838	14.57	Glycerolipids?	Positive	[M+NH4]+	C57H106O5	TG	TG-O 17:0_17:1_20:2	TG-O 17:0_17:1_20:2
TG O-54:6	16:0_16:0_22:6; 15:0_17:0_22:6	882.791	13.92	Glycerolipids?	Positive	[M+NH4]+	C57H100O5	TG	TG-O 16:0_16:0_22:6	TG-O 16:0_16:0_22:6
TG O-54:6	16:0_16:0_22:6; 15:0_17:0_22:6	882.791	13.92	Glycerolipids?	Positive	[M+NH4]+	C57H100O5	TG	TG-O 15:0_17:0_22:6	TG-O 15:0_17:0_22:6
TG O-55:0	22:0_16:0_17:0; 21:0_16:0_18:0	908.901	15.55	Glycerolipids?	Positive	[M+NH4]+	C58H114O5	TG	TG-O 16:0_17:0_22:0	TG-O 22:0_16:0_17:0
TG O-55:0	22:0_16:0_17:0; 21:0_16:0_18:0	908.901	15.55	Glycerolipids?	Positive	[M+NH4]+	C58H114O5	TG	TG-O 16:0_18:0_21:0	TG-O 18:0_16:0_21:0
TG O-55:1	19:0_14:0_22:1; 19:1_18:0_18:0; 15:0_18:0_22:1; 16:0_17:0_22:1; 14:0_18:0_23:1; 15:0_17:0_23:1; 16:0_16:0_23:1	906.885	15.24	Glycerolipids?	Positive	[M+NH4]+	C58H112O5	TG	TG-O 14:0_19:0_22:1	TG-O 19:0_14:0_22:1
TG O-55:1	19:0_14:0_22:1; 19:1_18:0_18:0; 15:0_18:0_22:1; 16:0_17:0_22:1; 14:0_18:0_23:1; 15:0_17:0_23:1; 16:0_16:0_23:1	906.885	15.24	Glycerolipids?	Positive	[M+NH4]+	C58H112O5	TG	TG-O 18:0_18:0_19:1	TG-O 18:0_18:0_19:1
TG O-55:1	19:0_14:0_22:1; 19:1_18:0_18:0; 15:0_18:0_22:1; 16:0_17:0_22:1; 14:0_18:0_23:1; 15:0_17:0_23:1; 16:0_16:0_23:1	906.885	15.24	Glycerolipids?	Positive	[M+NH4]+	C58H112O5	TG	TG-O 15:0_18:0_22:1	TG-O 15:0_18:0_22:1
TG O-55:1	19:0_14:0_22:1; 19:1_18:0_18:0; 15:0_18:0_22:1; 16:0_17:0_22:1; 14:0_18:0_23:1; 15:0_17:0_23:1; 16:0_16:0_23:1	906.885	15.24	Glycerolipids?	Positive	[M+NH4]+	C58H112O5	TG	TG-O 16:0_17:0_22:1	TG-O 16:0_17:0_22:1
TG O-55:1	19:0_14:0_22:1; 19:1_18:0_18:0; 15:0_18:0_22:1; 16:0_17:0_22:1; 14:0_18:0_23:1; 15:0_17:0_23:1; 16:0_16:0_23:1	906.885	15.24	Glycerolipids?	Positive	[M+NH4]+	C58H112O5	TG	TG-O 14:0_18:0_23:1	TG-O 18:0_14:0_23:1
TG O-55:1	19:0_14:0_22:1; 19:1_18:0_18:0; 15:0_18:0_22:1; 16:0_17:0_22:1; 14:0_18:0_23:1; 15:0_17:0_23:1; 16:0_16:0_23:1	906.885	15.24	Glycerolipids?	Positive	[M+NH4]+	C58H112O5	TG	TG-O 15:0_17:0_23:1	TG-O 15:0_17:0_23:1
TG O-55:1	19:0_14:0_22:1; 19:1_18:0_18:0; 15:0_18:0_22:1; 16:0_17:0_22:1; 14:0_18:0_23:1; 15:0_17:0_23:1; 16:0_16:0_23:1	906.885	15.24	Glycerolipids?	Positive	[M+NH4]+	C58H112O5	TG	TG-O 16:0_16:0_23:1	TG-O 16:0_16:0_23:1
TG O-55:2	17:0_18:0_20:2	904.87	14.99	Glycerolipids?	Positive	[M+NH4]+	C58H110O5	TG	TG-O 17:0_18:0_20:2	TG-O 17:0_18:0_20:2
TG O-55:3	21:3_16:0_18:0	902.854	14.75	Glycerolipids?	Positive	[M+NH4]+	C58H108O5	TG	TG-O 16:0_18:0_21:3	TG-O 16:0_18:0_21:3
TG O-56:0	22:0_16:0_18:0; 23:0_15:0_18:0	922.916	15.69	Glycerolipids?	Positive	[M+NH4]+	C59H116O5	TG	TG-O 16:0_18:0_22:0	TG-O 16:0_18:0_22:0
TG O-56:0	22:0_16:0_18:0; 23:0_15:0_18:0	922.916	15.69	Glycerolipids?	Positive	[M+NH4]+	C59H116O5	TG	TG-O 15:0_18:0_23:0	TG-O 15:0_18:0_23:0
TG O-56:1	22:1_16:0_18:0; 21:1_18:0_17:0; 21:1_20:0_15:0; 22:1_20:0_14:0; 22:1_17:0_17:0; 23:1_18:0_15:0; 23:1_17:0_16:0; 24:1_18:0_14:0; 24:1_17:0_15:0; 24:1_16:0_16:0	920.901	15.41	Glycerolipids?	Positive	[M+NH4]+	C59H114O5	TG	TG-O 16:0_18:0_22:1	TG-O 16:0_18:0_22:1
TG O-56:1	22:1_16:0_18:0; 21:1_18:0_17:0; 21:1_20:0_15:0; 22:1_20:0_14:0; 22:1_17:0_17:0; 23:1_18:0_15:0; 23:1_17:0_16:0; 24:1_18:0_14:0; 24:1_17:0_15:0; 24:1_16:0_16:0	920.901	15.41	Glycerolipids?	Positive	[M+NH4]+	C59H114O5	TG	TG-O 17:0_18:0_21:1	TG-O 17:0_18:0_21:1
TG O-56:1	22:1_16:0_18:0; 21:1_18:0_17:0; 21:1_20:0_15:0; 22:1_20:0_14:0; 22:1_17:0_17:0; 23:1_18:0_15:0; 23:1_17:0_16:0; 24:1_18:0_14:0; 24:1_17:0_15:0; 24:1_16:0_16:0	920.901	15.41	Glycerolipids?	Positive	[M+NH4]+	C59H114O5	TG	TG-O 15:0_20:0_21:1	TG-O 15:0_20:0_21:1
TG O-56:1	22:1_16:0_18:0; 21:1_18:0_17:0; 21:1_20:0_15:0; 22:1_20:0_14:0; 22:1_17:0_17:0; 23:1_18:0_15:0; 23:1_17:0_16:0; 24:1_18:0_14:0; 24:1_17:0_15:0; 24:1_16:0_16:0	920.901	15.41	Glycerolipids?	Positive	[M+NH4]+	C59H114O5	TG	TG-O 14:0_20:0_22:1	TG-O 22:1_14:0_20:0
TG O-56:1	22:1_16:0_18:0; 21:1_18:0_17:0; 21:1_20:0_15:0; 22:1_20:0_14:0; 22:1_17:0_17:0; 23:1_18:0_15:0; 23:1_17:0_16:0; 24:1_18:0_14:0; 24:1_17:0_15:0; 24:1_16:0_16:0	920.901	15.41	Glycerolipids?	Positive	[M+NH4]+	C59H114O5	TG	TG-O 17:0_17:0_22:1	TG-O 17:0_17:0_22:1
TG O-56:1	22:1_16:0_18:0; 21:1_18:0_17:0; 21:1_20:0_15:0; 22:1_20:0_14:0; 22:1_17:0_17:0; 23:1_18:0_15:0; 23:1_17:0_16:0; 24:1_18:0_14:0; 24:1_17:0_15:0; 24:1_16:0_16:0	920.901	15.41	Glycerolipids?	Positive	[M+NH4]+	C59H114O5	TG	TG-O 15:0_18:0_23:1	TG-O 15:0_18:0_23:1
TG O-56:1	22:1_16:0_18:0; 21:1_18:0_17:0; 21:1_20:0_15:0; 22:1_20:0_14:0; 22:1_17:0_17:0; 23:1_18:0_15:0; 23:1_17:0_16:0; 24:1_18:0_14:0; 24:1_17:0_15:0; 24:1_16:0_16:0	920.901	15.41	Glycerolipids?	Positive	[M+NH4]+	C59H114O5	TG	TG-O 16:0_17:0_23:1	TG-O 16:0_17:0_23:1
TG O-56:1	22:1_16:0_18:0; 21:1_18:0_17:0; 21:1_20:0_15:0; 22:1_20:0_14:0; 22:1_17:0_17:0; 23:1_18:0_15:0; 23:1_17:0_16:0; 24:1_18:0_14:0; 24:1_17:0_15:0; 24:1_16:0_16:0	920.901	15.41	Glycerolipids?	Positive	[M+NH4]+	C59H114O5	TG	TG-O 14:0_18:0_24:1	TG-O 18:0_14:0_24:1
TG O-56:1	22:1_16:0_18:0; 21:1_18:0_17:0; 21:1_20:0_15:0; 22:1_20:0_14:0; 22:1_17:0_17:0; 23:1_18:0_15:0; 23:1_17:0_16:0; 24:1_18:0_14:0; 24:1_17:0_15:0; 24:1_16:0_16:0	920.901	15.41	Glycerolipids?	Positive	[M+NH4]+	C59H114O5	TG	TG-O 15:0_17:0_24:1	TG-O 17:0_15:0_24:1
TG O-56:1	22:1_16:0_18:0; 21:1_18:0_17:0; 21:1_20:0_15:0; 22:1_20:0_14:0; 22:1_17:0_17:0; 23:1_18:0_15:0; 23:1_17:0_16:0; 24:1_18:0_14:0; 24:1_17:0_15:0; 24:1_16:0_16:0	920.901	15.41	Glycerolipids?	Positive	[M+NH4]+	C59H114O5	TG	TG-O 16:0_16:0_24:1	TG-O 16:0_16:0_24:1
TG O-56:2	22:1_16:0_18:1; 22:1_16:1_18:0; 22:1_20:1_14:0; 21:1_18:0_17:1; 21:1_20:1_15:0; 21:1_21:1_14:0; 23:1_18:1_15:0; 23:1_17:1_16:0; 24:1_18:1_14:0; 24:1_17:1_15:0; 24:1_16:1_16:0; 20:1_18:1_18:0; 20:1_20:1_16:0	918.885	15.13	Glycerolipids?	Positive	[M+NH4]+	C59H112O5	TG	TG-O 16:0_18:1_22:1	TG-O 16:0_18:1_22:1
TG O-56:2	22:1_16:0_18:1; 22:1_16:1_18:0; 22:1_20:1_14:0; 21:1_18:0_17:1; 21:1_20:1_15:0; 21:1_21:1_14:0; 23:1_18:1_15:0; 23:1_17:1_16:0; 24:1_18:1_14:0; 24:1_17:1_15:0; 24:1_16:1_16:0; 20:1_18:1_18:0; 20:1_20:1_16:0	918.885	15.13	Glycerolipids?	Positive	[M+NH4]+	C59H112O5	TG	TG-O 16:1_18:0_22:1	TG-O 18:0_16:1_22:1
TG O-56:2	22:1_16:0_18:1; 22:1_16:1_18:0; 22:1_20:1_14:0; 21:1_18:0_17:1; 21:1_20:1_15:0; 21:1_21:1_14:0; 23:1_18:1_15:0; 23:1_17:1_16:0; 24:1_18:1_14:0; 24:1_17:1_15:0; 24:1_16:1_16:0; 20:1_18:1_18:0; 20:1_20:1_16:0	918.885	15.13	Glycerolipids?	Positive	[M+NH4]+	C59H112O5	TG	TG-O 14:0_20:1_22:1	TG-O 22:1_14:0_20:1
TG O-56:2	22:1_16:0_18:1; 22:1_16:1_18:0; 22:1_20:1_14:0; 21:1_18:0_17:1; 21:1_20:1_15:0; 21:1_21:1_14:0; 23:1_18:1_15:0; 23:1_17:1_16:0; 24:1_18:1_14:0; 24:1_17:1_15:0; 24:1_16:1_16:0; 20:1_18:1_18:0; 20:1_20:1_16:0	918.885	15.13	Glycerolipids?	Positive	[M+NH4]+	C59H112O5	TG	TG-O 17:1_18:0_21:1	TG-O 17:1_18:0_21:1
TG O-56:2	22:1_16:0_18:1; 22:1_16:1_18:0; 22:1_20:1_14:0; 21:1_18:0_17:1; 21:1_20:1_15:0; 21:1_21:1_14:0; 23:1_18:1_15:0; 23:1_17:1_16:0; 24:1_18:1_14:0; 24:1_17:1_15:0; 24:1_16:1_16:0; 20:1_18:1_18:0; 20:1_20:1_16:0	918.885	15.13	Glycerolipids?	Positive	[M+NH4]+	C59H112O5	TG	TG-O 15:0_20:1_21:1	TG-O 15:0_20:1_21:1
TG O-56:2	22:1_16:0_18:1; 22:1_16:1_18:0; 22:1_20:1_14:0; 21:1_18:0_17:1; 21:1_20:1_15:0; 21:1_21:1_14:0; 23:1_18:1_15:0; 23:1_17:1_16:0; 24:1_18:1_14:0; 24:1_17:1_15:0; 24:1_16:1_16:0; 20:1_18:1_18:0; 20:1_20:1_16:0	918.885	15.13	Glycerolipids?	Positive	[M+NH4]+	C59H112O5	TG	TG-O 14:0_21:1_21:1	TG-O 21:1_14:0_21:1
TG O-56:2	22:1_16:0_18:1; 22:1_16:1_18:0; 22:1_20:1_14:0; 21:1_18:0_17:1; 21:1_20:1_15:0; 21:1_21:1_14:0; 23:1_18:1_15:0; 23:1_17:1_16:0; 24:1_18:1_14:0; 24:1_17:1_15:0; 24:1_16:1_16:0; 20:1_18:1_18:0; 20:1_20:1_16:0	918.885	15.13	Glycerolipids?	Positive	[M+NH4]+	C59H112O5	TG	TG-O 15:0_18:1_23:1	TG-O 15:0_18:1_23:1
TG O-56:2	22:1_16:0_18:1; 22:1_16:1_18:0; 22:1_20:1_14:0; 21:1_18:0_17:1; 21:1_20:1_15:0; 21:1_21:1_14:0; 23:1_18:1_15:0; 23:1_17:1_16:0; 24:1_18:1_14:0; 24:1_17:1_15:0; 24:1_16:1_16:0; 20:1_18:1_18:0; 20:1_20:1_16:0	918.885	15.13	Glycerolipids?	Positive	[M+NH4]+	C59H112O5	TG	TG-O 16:0_17:1_23:1	TG-O 16:0_17:1_23:1
TG O-56:2	22:1_16:0_18:1; 22:1_16:1_18:0; 22:1_20:1_14:0; 21:1_18:0_17:1; 21:1_20:1_15:0; 21:1_21:1_14:0; 23:1_18:1_15:0; 23:1_17:1_16:0; 24:1_18:1_14:0; 24:1_17:1_15:0; 24:1_16:1_16:0; 20:1_18:1_18:0; 20:1_20:1_16:0	918.885	15.13	Glycerolipids?	Positive	[M+NH4]+	C59H112O5	TG	TG-O 14:0_18:1_24:1	TG-O 14:0_18:1_24:1
TG O-56:2	22:1_16:0_18:1; 22:1_16:1_18:0; 22:1_20:1_14:0; 21:1_18:0_17:1; 21:1_20:1_15:0; 21:1_21:1_14:0; 23:1_18:1_15:0; 23:1_17:1_16:0; 24:1_18:1_14:0; 24:1_17:1_15:0; 24:1_16:1_16:0; 20:1_18:1_18:0; 20:1_20:1_16:0	918.885	15.13	Glycerolipids?	Positive	[M+NH4]+	C59H112O5	TG	TG-O 15:0_17:1_24:1	TG-O 24:1_15:0_17:1
TG O-56:2	22:1_16:0_18:1; 22:1_16:1_18:0; 22:1_20:1_14:0; 21:1_18:0_17:1; 21:1_20:1_15:0; 21:1_21:1_14:0; 23:1_18:1_15:0; 23:1_17:1_16:0; 24:1_18:1_14:0; 24:1_17:1_15:0; 24:1_16:1_16:0; 20:1_18:1_18:0; 20:1_20:1_16:0	918.885	15.13	Glycerolipids?	Positive	[M+NH4]+	C59H112O5	TG	TG-O 16:0_16:1_24:1	TG-O 16:0_16:1_24:1
TG O-56:2	22:1_16:0_18:1; 22:1_16:1_18:0; 22:1_20:1_14:0; 21:1_18:0_17:1; 21:1_20:1_15:0; 21:1_21:1_14:0; 23:1_18:1_15:0; 23:1_17:1_16:0; 24:1_18:1_14:0; 24:1_17:1_15:0; 24:1_16:1_16:0; 20:1_18:1_18:0; 20:1_20:1_16:0	918.885	15.13	Glycerolipids?	Positive	[M+NH4]+	C59H112O5	TG	TG-O 18:0_18:1_20:1	TG-O 18:0_18:1_20:1
TG O-56:2	22:1_16:0_18:1; 22:1_16:1_18:0; 22:1_20:1_14:0; 21:1_18:0_17:1; 21:1_20:1_15:0; 21:1_21:1_14:0; 23:1_18:1_15:0; 23:1_17:1_16:0; 24:1_18:1_14:0; 24:1_17:1_15:0; 24:1_16:1_16:0; 20:1_18:1_18:0; 20:1_20:1_16:0	918.885	15.13	Glycerolipids?	Positive	[M+NH4]+	C59H112O5	TG	TG-O 16:0_20:1_20:1	TG-O 16:0_20:1_20:1
TG O-56:3	18:1_18:1_20:1; 24:1_18:1_14:1; 24:1_17:1_15:1	916.869	14.89	Glycerolipids?	Positive	[M+NH4]+	C59H110O5	TG	TG-O 18:1_18:1_20:1	TG-O 18:1_18:1_20:1
TG O-56:3	18:1_18:1_20:1; 24:1_18:1_14:1; 24:1_17:1_15:1	916.869	14.89	Glycerolipids?	Positive	[M+NH4]+	C59H110O5	TG	TG-O 14:1_18:1_24:1	TG-O 14:1_18:1_24:1
TG O-56:3	18:1_18:1_20:1; 24:1_18:1_14:1; 24:1_17:1_15:1	916.869	14.89	Glycerolipids?	Positive	[M+NH4]+	C59H110O5	TG	TG-O 15:1_17:1_24:1	TG-O 15:1_17:1_24:1
TG O-56:4	16:0_17:0_22:4	914.854	14.68	Glycerolipids?	Positive	[M+NH4]+	C59H108O5	TG	TG-O 16:0_17:0_22:4	TG-O 18:0_16:0_22:4
TG O-56:5	18:0_16:0_22:5	912.838	14.4	Glycerolipids?	Positive	[M+NH4]+	C59H106O5	TG	TG-O 16:0_18:0_22:5	TG-O 16:0_18:0_22:5
TG O-56:7	18:1_16:0_22:6; 17:1_17:0_22:6	908.807	13.95	Glycerolipids?	Positive	[M+NH4]+	C59H102O5	TG	TG-O 16:0_18:1_22:6	TG-O 18:1_16:0_22:6
TG O-56:7	18:1_16:0_22:6; 17:1_17:0_22:6	908.807	13.95	Glycerolipids?	Positive	[M+NH4]+	C59H102O5	TG	TG-O 17:0_17:1_22:6	TG-O 17:0_17:1_22:6
TG O-57:0	17:0_18:0_22:0	936.932	15.8	Glycerolipids?	Positive	[M+NH4]+	C60H118O5	TG	TG-O 17:0_18:0_22:0	TG-O 17:0_18:0_22:0
TG O-57:1	19:0_16:0_22:1; 18:0_16:0_23:1; 17:0_17:0_23:1; 18:0_15:0_24:1; 17:0_16:0_24:1; 18:0_17:0_22:1	934.916	15.52	Glycerolipids?	Positive	[M+NH4]+	C60H116O5	TG	TG-O 16:0_19:0_22:1	TG-O 19:0_16:0_22:1
TG O-57:1	19:0_16:0_22:1; 18:0_16:0_23:1; 17:0_17:0_23:1; 18:0_15:0_24:1; 17:0_16:0_24:1; 18:0_17:0_22:1	934.916	15.52	Glycerolipids?	Positive	[M+NH4]+	C60H116O5	TG	TG-O 16:0_18:0_23:1	TG-O 18:0_16:0_23:1
TG O-57:1	19:0_16:0_22:1; 18:0_16:0_23:1; 17:0_17:0_23:1; 18:0_15:0_24:1; 17:0_16:0_24:1; 18:0_17:0_22:1	934.916	15.52	Glycerolipids?	Positive	[M+NH4]+	C60H116O5	TG	TG-O 17:0_17:0_23:1	TG-O 17:0_17:0_23:1
TG O-57:1	19:0_16:0_22:1; 18:0_16:0_23:1; 17:0_17:0_23:1; 18:0_15:0_24:1; 17:0_16:0_24:1; 18:0_17:0_22:1	934.916	15.52	Glycerolipids?	Positive	[M+NH4]+	C60H116O5	TG	TG-O 15:0_18:0_24:1	TG-O 24:1_15:0_18:0
TG O-57:1	19:0_16:0_22:1; 18:0_16:0_23:1; 17:0_17:0_23:1; 18:0_15:0_24:1; 17:0_16:0_24:1; 18:0_17:0_22:1	934.916	15.52	Glycerolipids?	Positive	[M+NH4]+	C60H116O5	TG	TG-O 16:0_17:0_24:1	TG-O 24:1_16:0_17:0
TG O-57:1	19:0_16:0_22:1; 18:0_16:0_23:1; 17:0_17:0_23:1; 18:0_15:0_24:1; 17:0_16:0_24:1; 18:0_17:0_22:1	934.916	15.52	Glycerolipids?	Positive	[M+NH4]+	C60H116O5	TG	TG-O 17:0_18:0_22:1	TG-O 17:0_18:0_22:1
TG O-57:2	19:1_16:0_22:1; 23:1_18:1_16:0	932.901	15.27	Glycerolipids?	Positive	[M+NH4]+	C60H114O5	TG	TG-O 16:0_19:1_22:1	TG-O 19:1_16:0_22:1
TG O-57:2	19:1_16:0_22:1; 23:1_18:1_16:0	932.901	15.27	Glycerolipids?	Positive	[M+NH4]+	C60H114O5	TG	TG-O 16:0_18:1_23:1	TG-O 16:0_18:1_23:1
TG O-57:3	21:3_18:0_18:0	930.885	15.06	Glycerolipids?	Positive	[M+NH4]+	C60H112O5	TG	TG-O 18:0_18:0_21:3	TG-O 18:0_18:0_21:3
TG O-57:5	19:1_18:0_20:4	926.854	14.57	Glycerolipids?	Positive	[M+NH4]+	C60H108O5	TG	TG-O 18:0_19:1_20:4	TG-O 18:0_19:1_20:4
TG O-58:1	16:0_18:0_24:1; 17:0_17:0_24:1; 17:0_18:0_23:1	948.932	15.66	Glycerolipids?	Positive	[M+NH4]+	C61H118O5	TG	TG-O 16:0_18:0_24:1	TG-O 18:0_16:0_24:1
TG O-58:1	16:0_18:0_24:1; 17:0_17:0_24:1; 17:0_18:0_23:1	948.932	15.66	Glycerolipids?	Positive	[M+NH4]+	C61H118O5	TG	TG-O 17:0_17:0_24:1	TG-O 17:0_17:0_24:1
TG O-58:1	16:0_18:0_24:1; 17:0_17:0_24:1; 17:0_18:0_23:1	948.932	15.66	Glycerolipids?	Positive	[M+NH4]+	C61H118O5	TG	TG-O 17:0_18:0_23:1	TG-O 17:0_18:0_23:1
TG O-58:2	16:0_18:1_24:1; 14:0_20:1_24:1; 18:0_20:1_20:1; 15:0_20:1_23:1; 17:1_18:0_23:1	946.917	15.41	Glycerolipids?	Positive	[M+NH4]+	C61H116O5	TG	TG-O 16:0_18:1_24:1	TG-O 24:1_16:0_18:1
TG O-58:2	16:0_18:1_24:1; 14:0_20:1_24:1; 18:0_20:1_20:1; 15:0_20:1_23:1; 17:1_18:0_23:1	946.917	15.41	Glycerolipids?	Positive	[M+NH4]+	C61H116O5	TG	TG-O 14:0_20:1_24:1	TG-O 24:1_14:0_20:1
TG O-58:2	16:0_18:1_24:1; 14:0_20:1_24:1; 18:0_20:1_20:1; 15:0_20:1_23:1; 17:1_18:0_23:1	946.917	15.41	Glycerolipids?	Positive	[M+NH4]+	C61H116O5	TG	TG-O 18:0_20:1_20:1	TG-O 18:0_20:1_20:1
TG O-58:2	16:0_18:1_24:1; 14:0_20:1_24:1; 18:0_20:1_20:1; 15:0_20:1_23:1; 17:1_18:0_23:1	946.917	15.41	Glycerolipids?	Positive	[M+NH4]+	C61H116O5	TG	TG-O 15:0_20:1_23:1	TG-O 15:0_20:1_23:1
TG O-58:2	16:0_18:1_24:1; 14:0_20:1_24:1; 18:0_20:1_20:1; 15:0_20:1_23:1; 17:1_18:0_23:1	946.917	15.41	Glycerolipids?	Positive	[M+NH4]+	C61H116O5	TG	TG-O 17:1_18:0_23:1	TG-O 18:0_17:1_23:1
TG O-58:3	19:1_18:1_21:1	944.901	15.17	Glycerolipids?	Positive	[M+NH4]+	C61H114O5	TG	TG-O 18:1_19:1_21:1	TG-O 18:1_19:1_21:1
TG O-59:1	19:1_18:0_22:0; 23:1_18:0_18:0; 25:1_18:0_16:0; 24:1_18:0_17:0	962.947	15.8	Glycerolipids?	Positive	[M+NH4]+	C62H120O5	TG	TG-O 18:0_19:1_22:0	TG-O 18:0_19:1_22:0
TG O-59:1	19:1_18:0_22:0; 23:1_18:0_18:0; 25:1_18:0_16:0; 24:1_18:0_17:0	962.947	15.8	Glycerolipids?	Positive	[M+NH4]+	C62H120O5	TG	TG-O 18:0_18:0_23:1	TG-O 18:0_18:0_23:1
TG O-59:1	19:1_18:0_22:0; 23:1_18:0_18:0; 25:1_18:0_16:0; 24:1_18:0_17:0	962.947	15.8	Glycerolipids?	Positive	[M+NH4]+	C62H120O5	TG	TG-O 16:0_18:0_25:1	TG-O 16:0_18:0_25:1
TG O-59:1	19:1_18:0_22:0; 23:1_18:0_18:0; 25:1_18:0_16:0; 24:1_18:0_17:0	962.947	15.8	Glycerolipids?	Positive	[M+NH4]+	C62H120O5	TG	TG-O 17:0_18:0_24:1	TG-O 17:0_18:0_24:1
TG O-59:2	19:1_18:0_22:1; 23:1_20:1_16:0; 23:1_18:0_18:1	960.932	15.55	Glycerolipids?	Positive	[M+NH4]+	C62H118O5	TG	TG-O 18:0_19:1_22:1	TG-O 18:0_19:1_22:1
TG O-59:2	19:1_18:0_22:1; 23:1_20:1_16:0; 23:1_18:0_18:1	960.932	15.55	Glycerolipids?	Positive	[M+NH4]+	C62H118O5	TG	TG-O 16:0_20:1_23:1	TG-O 20:1_16:0_23:1
TG O-59:2	19:1_18:0_22:1; 23:1_20:1_16:0; 23:1_18:0_18:1	960.932	15.55	Glycerolipids?	Positive	[M+NH4]+	C62H118O5	TG	TG-O 18:0_18:1_23:1	TG-O 18:0_18:1_23:1
TG O-59:5	19:1_18:0_22:4	954.885	14.89	Glycerolipids?	Positive	[M+NH4]+	C62H112O5	TG	TG-O 18:0_19:1_22:4	TG-O 18:0_19:1_22:4
TG O-60:2	18:0_18:1_24:1; 16:0_20:1_24:1; 17:0_20:1_23:1; 18:0_20:1_22:1	974.948	15.69	Glycerolipids?	Positive	[M+NH4]+	C63H120O5	TG	TG-O 18:0_18:1_24:1	TG-O 18:1_18:0_24:1
TG O-60:2	18:0_18:1_24:1; 16:0_20:1_24:1; 17:0_20:1_23:1; 18:0_20:1_22:1	974.948	15.69	Glycerolipids?	Positive	[M+NH4]+	C63H120O5	TG	TG-O 16:0_20:1_24:1	TG-O 16:0_20:1_24:1
TG O-60:2	18:0_18:1_24:1; 16:0_20:1_24:1; 17:0_20:1_23:1; 18:0_20:1_22:1	974.948	15.69	Glycerolipids?	Positive	[M+NH4]+	C63H120O5	TG	TG-O 17:0_20:1_23:1	TG-O 23:1_17:0_20:1
TG O-60:2	18:0_18:1_24:1; 16:0_20:1_24:1; 17:0_20:1_23:1; 18:0_20:1_22:1	974.948	15.69	Glycerolipids?	Positive	[M+NH4]+	C63H120O5	TG	TG-O 18:0_20:1_22:1	TG-O 18:0_20:1_22:1
TG O-60:3	18:1_18:1_24:1	972.932	15.45	Glycerolipids?	Positive	[M+NH4]+	C63H118O5	TG	TG-O 18:1_18:1_24:1	TG-O 24:1_18:1_18:1
BMP 40:7	18:1_22:6	838.559	5.74	Glycerophospholipids	Positive	[M+NH4]+	C46H77O10P	BMP	BMP 18:1_22:6	BMP 18:1_22:6
BMP 44:11	22:5_22:6	886.559	4.97	Glycerophospholipids	Positive	[M+NH4]+	C50H77O10P	BMP	BMP 22:5_22:6	BMP 22:5_22:6
BMP 44:12	22:6_22:6	884.544	4.66	Glycerophospholipids	Positive	[M+NH4]+	C50H75O10P	BMP	BMP 22:6_22:6	BMP 22:6_22:6
LPC 14:0	14:00:00	468.308	1.48	Glycerophospholipids	Positive	[M+H]+	C22H46NO7P	LPC	LPC 14:0	LPC 14:0
LPC 16:0	16:00:00	496.34	1.76	Glycerophospholipids	Positive	[M+H]+	C24H50NO7P	LPC	LPC 16:0	LPC 16:0
LPC 16:1	16:01:00	494.324	1.55	Glycerophospholipids	Positive	[M+H]+	C24H48NO7P	LPC	LPC 16:1	LPC 16:1
LPC 17:0	17:00:00	510.355	2.03	Glycerophospholipids	Positive	[M+H]+	C25H52NO7P	LPC	LPC 17:0	LPC 17:0
LPC 17:1	17:01:00	508.34	1.69	Glycerophospholipids	Positive	[M+H]+	C25H50NO7P	LPC	LPC 17:1	LPC 17:1
LPC 18:0	18:00:00	524.371	2.24	Glycerophospholipids	Positive	[M+H]+	C26H54NO7P	LPC	LPC 18:0	LPC 18:0
LPC 18:1	18:01:00	522.355	1.86	Glycerophospholipids	Positive	[M+H]+	C26H52NO7P	LPC	LPC 18:1	LPC 18:1
LPC 18:2	18:02:00	520.34	1.59	Glycerophospholipids	Positive	[M+H]+	C26H50NO7P	LPC	LPC 18:2	LPC 18:2
LPC 19:0	19:00:00	538.387	2.59	Glycerophospholipids	Positive	[M+H]+	C27H56NO7P	LPC	LPC 19:0	LPC 19:0
LPC 19:1	19:01:00	536.371	2.07	Glycerophospholipids	Positive	[M+H]+	C27H54NO7P	LPC	LPC 19:1	LPC 19:1
LPC 20:0	20:00:00	552.402	2.97	Glycerophospholipids	Positive	[M+H]+	C28H58NO7P	LPC	LPC 20:0	LPC 20:0
LPC 20:1	20:01:00	550.387	2.34	Glycerophospholipids	Positive	[M+H]+	C28H56NO7P	LPC	LPC 20:1	LPC 20:1
LPC 20:3	20:03:00	546.355	1.69	Glycerophospholipids	Positive	[M+H]+	C28H52NO7P	LPC	LPC 20:3	LPC 20:3
LPC 20:4	20:04:00	544.34	1.55	Glycerophospholipids	Positive	[M+H]+	C28H50NO7P	LPC	LPC 20:4	LPC 20:4
LPC 20:5	20:05:00	542.324	1.41	Glycerophospholipids	Positive	[M+H]+	C28H48NO7P	LPC	LPC 20:5	LPC 20:5
LPC 21:0	21:00:00	566.418	3.45	Glycerophospholipids	Positive	[M+H]+	C29H60NO7P	LPC	LPC 21:0	LPC 21:0
LPC 22:0	22:00:00	580.434	4.1	Glycerophospholipids	Positive	[M+H]+	C30H62NO7P	LPC	LPC 22:0	LPC 22:0
LPC 22:1	22:01:00	578.418	3.04	Glycerophospholipids	Positive	[M+H]+	C30H60NO7P	LPC	LPC 22:1	LPC 22:1
LPC 22:5	22:05:00	570.355	1.62	Glycerophospholipids	Positive	[M+H]+	C30H52NO7P	LPC	LPC 22:5	LPC 22:5
LPC 22:6	22:06:00	568.34	1.55	Glycerophospholipids	Positive	[M+H]+	C30H50NO7P	LPC	LPC 22:6	LPC 22:6
LPC 24:0	1 day, 0:00:00	608.465	5.32	Glycerophospholipids	Positive	[M+H]+	C32H66NO7P	LPC	LPC 24:0	LPC 24:0
LPC 24:1	1 day, 0:01:00	606.449	4.14	Glycerophospholipids	Positive	[M+H]+	C32H64NO7P	LPC	LPC 24:1	LPC 24:1
LPC 26:0	1 day, 2:00:00	636.496	5.66	Glycerophospholipids	Positive	[M+H]+	C34H70NO7P	LPC	LPC 26:0	LPC 26:0
LPC 26:1	1 day, 2:01:00	634.481	5.32	Glycerophospholipids	Positive	[M+H]+	C34H68NO7P	LPC	LPC 26:1	LPC 26:1
LPC O-15:1	O-15:1	466.329	1.65	Glycerophospholipids	Positive	[M+H]+	C23H48NO6P	LPC	LPC-O 15:1	LPC-O 15:1
LPC O-16:0	O-16:0	482.361	1.96	Glycerophospholipids	Positive	[M+H]+	C24H52NO6P	LPC	LPC-O 16:0	LPC-O 16:0
LPC O-18:0	O-18:0	510.392	2.55	Glycerophospholipids	Positive	[M+H]+	C26H56NO6P	LPC	LPC-O 18:0	LPC-O 18:0
LPC O-18:1-1	O-18:1	508.376	2.13	Glycerophospholipids	Positive	[M+H]+	C26H54NO6P	LPC	LPC-O 18:1	LPC-O 18:1
LPC O-18:2	O-18:2	506.361	2.03	Glycerophospholipids	Positive	[M+H]+	C26H52NO6P	LPC	LPC-O 18:2	LPC-O 18:2
LPC O-20:0	O-20:0	538.423	3.42	Glycerophospholipids	Positive	[M+H]+	C28H60NO6P	LPC	LPC-O 20:0	LPC-O 20:0
LPC O-22:0	O-22:0	566.454	4.62	Glycerophospholipids	Positive	[M+H]+	C30H64NO6P	LPC	LPC-O 22:0	LPC-O 22:0
LPC O-24:0	O-24:0	594.486	5.91	Glycerophospholipids	Positive	[M+H]+	C32H68NO6P	LPC	LPC-O 24:0	LPC-O 24:0
LPC O-24:1	O-24:1	592.47	4.69	Glycerophospholipids	Positive	[M+H]+	C32H66NO6P	LPC	LPC-O 24:1	LPC-O 24:1
LPE O-16:1	O-16:1	438.298	2	Glycerophospholipids	Positive	[M+H]+	C21H44NO6P	LPE	LPE-O 16:1	LPE-O 16:1
LPE O-18:1	O-18:1	466.329	2.62	Glycerophospholipids	Positive	[M+H]+	C23H48NO6P	LPE	LPE-O 18:1	LPE-O 18:1
LPE O-18:2	O-18:2	464.314	2.1	Glycerophospholipids	Positive	[M+H]+	C23H46NO6P	LPE	LPE-O 18:2	LPE-O 18:2
LPE O-19:1	O-19:1	480.345	2.97	Glycerophospholipids	Positive	[M+H]+	C24H50NO6P	LPE	LPE-O 19:1	LPE-O 19:1
LPE O-20:1	O-20:1	494.361	3.49	Glycerophospholipids	Positive	[M+H]+	C25H52NO6P	LPE	LPE-O 20:1	LPE-O 20:1
PC 28:0	14:0_14:0	678.507	6.12	Glycerophospholipids	Positive	[M+H]+	C36H72NO8P	PC	PC 14:0_14:0	PC 14:0_14:0
PC 29:0	15:0_14:0	692.523	6.67	Glycerophospholipids	Positive	[M+H]+	C37H74NO8P	PC	PC 14:0_15:0	PC 14:0_15:0
PC 30:0	15:0_15:0; 14:0_16:0	706.538	7.18	Glycerophospholipids	Positive	[M+H]+	C38H76NO8P	PC	PC 15:0_15:0	PC 15:0_15:0
PC 30:0	15:0_15:0; 14:0_16:0	706.538	7.18	Glycerophospholipids	Positive	[M+H]+	C38H76NO8P	PC	PC 14:0_16:0	PC 14:0_16:0
PC 30:1	16:1_14:0	704.523	6.49	Glycerophospholipids	Positive	[M+H]+	C38H74NO8P	PC	PC 14:0_16:1	PC 14:0_16:1
PC 31:0	15:0_16:0	720.554	7.7	Glycerophospholipids	Positive	[M+H]+	C39H78NO8P	PC	PC 15:0_16:0	PC 15:0_16:0
PC 31:1	15:0_16:1; 14:0_17:1	718.538	6.91	Glycerophospholipids	Positive	[M+H]+	C39H76NO8P	PC	PC 15:0_16:1	PC 15:0_16:1
PC 31:1	15:0_16:1; 14:0_17:1	718.538	6.91	Glycerophospholipids	Positive	[M+H]+	C39H76NO8P	PC	PC 14:0_17:1	PC 14:0_17:1
PC 32:0	16:0_16:0; 14:0_18:0	734.569	8.19	Glycerophospholipids	Positive	[M+H]+	C40H80NO8P	PC	PC 16:0_16:0	PC 16:0_16:0
PC 32:0	16:0_16:0; 14:0_18:0	734.569	8.19	Glycerophospholipids	Positive	[M+H]+	C40H80NO8P	PC	PC 14:0_18:0	PC 14:0_18:0
PC 32:1	16:0_16:1; 14:0_18:1	732.554	7.43	Glycerophospholipids	Positive	[M+H]+	C40H78NO8P	PC	PC 16:0_16:1	PC 16:0_16:1
PC 32:1	16:0_16:1; 14:0_18:1	732.554	7.43	Glycerophospholipids	Positive	[M+H]+	C40H78NO8P	PC	PC 14:0_18:1	PC 14:0_18:1
PC 32:2	16:1_16:1; 14:0_18:2	730.538	6.6	Glycerophospholipids	Positive	[M+H]+	C40H76NO8P	PC	PC 16:1_16:1	PC 16:1_16:1
PC 32:2	16:1_16:1; 14:0_18:2	730.538	6.6	Glycerophospholipids	Positive	[M+H]+	C40H76NO8P	PC	PC 14:0_18:2	PC 14:0_18:2
PC 33:0	16:0_17:0; 15:0_18:0	748.585	8.67	Glycerophospholipids	Positive	[M+H]+	C41H82NO8P	PC	PC 16:0_17:0	PC 16:0_17:0
PC 33:0	16:0_17:0; 15:0_18:0	748.585	8.67	Glycerophospholipids	Positive	[M+H]+	C41H82NO8P	PC	PC 15:0_18:0	PC 15:0_18:0
PC 33:1	16:0_17:1; 15:0_18:1	746.569	7.91	Glycerophospholipids	Positive	[M+H]+	C41H80NO8P	PC	PC 16:0_17:1	PC 16:0_17:1
PC 33:1	16:0_17:1; 15:0_18:1	746.569	7.91	Glycerophospholipids	Positive	[M+H]+	C41H80NO8P	PC	PC 15:0_18:1	PC 15:0_18:1
PC 33:2	16:1_17:1; 15:0_18:2	744.554	7.15	Glycerophospholipids	Positive	[M+H]+	C41H78NO8P	PC	PC 16:1_17:1	PC 16:1_17:1
PC 33:2	16:1_17:1; 15:0_18:2	744.554	7.15	Glycerophospholipids	Positive	[M+H]+	C41H78NO8P	PC	PC 15:0_18:2	PC 15:0_18:2
PC 34:0	16:0_18:0; 14:0_20:0	762.601	9.12	Glycerophospholipids	Positive	[M+H]+	C42H84NO8P	PC	PC 16:0_18:0	PC 16:0_18:0
PC 34:0	16:0_18:0; 14:0_20:0	762.601	9.12	Glycerophospholipids	Positive	[M+H]+	C42H84NO8P	PC	PC 14:0_20:0	PC 14:0_20:0
PC 34:1	16:0_18:1	760.585	8.39	Glycerophospholipids	Positive	[M+H]+	C42H82NO8P	PC	PC 16:0_18:1	PC 16:0_18:1
PC 34:2	16:1_18:1; 16:0_18:2	758.569	7.63	Glycerophospholipids	Positive	[M+H]+	C42H80NO8P	PC	PC 16:1_18:1	PC 16:1_18:1
PC 34:2	16:1_18:1; 16:0_18:2	758.569	7.63	Glycerophospholipids	Positive	[M+H]+	C42H80NO8P	PC	PC 16:0_18:2	PC 16:0_18:2
PC 34:3-2peaks	16:0_18:3; 16:1_18:2; 14:0_20:3	756.554	6.94	Glycerophospholipids	Positive	[M+H]+	C42H78NO8P	PC	PC 16:0_18:3	PC 16:0_18:3
PC 34:3-2peaks	16:0_18:3; 16:1_18:2; 14:0_20:3	756.554	6.94	Glycerophospholipids	Positive	[M+H]+	C42H78NO8P	PC	PC 16:1_18:2	PC 16:1_18:2
PC 34:3-2peaks	16:0_18:3; 16:1_18:2; 14:0_20:3	756.554	6.94	Glycerophospholipids	Positive	[M+H]+	C42H78NO8P	PC	PC 14:0_20:3	PC 14:0_20:3
PC 34:4-2peaks	14:0_20:4	754.538	6.56	Glycerophospholipids	Positive	[M+H]+	C42H76NO8P	PC	PC 14:0_20:4	PC 14:0_20:4
PC 35:0	17:0_18:0	776.616	9.43	Glycerophospholipids	Positive	[M+H]+	C43H86NO8P	PC	PC 17:0_18:0	PC 17:0_18:0
PC 35:1	17:0_18:1; 17:1_18:0	774.601	8.88	Glycerophospholipids	Positive	[M+H]+	C43H84NO8P	PC	PC 17:0_18:1	PC 17:0_18:1
PC 35:1	17:0_18:1; 17:1_18:0	774.601	8.88	Glycerophospholipids	Positive	[M+H]+	C43H84NO8P	PC	PC 17:1_18:0	PC 17:1_18:0
PC 35:2	17:1_18:1; 16:1_19:1	772.585	8.12	Glycerophospholipids	Positive	[M+H]+	C43H82NO8P	PC	PC 17:1_18:1	PC 17:1_18:1
PC 35:2	17:1_18:1; 16:1_19:1	772.585	8.12	Glycerophospholipids	Positive	[M+H]+	C43H82NO8P	PC	PC 16:1_19:1	PC 16:1_19:1
PC 35:3	17:1_18:2; 15:0_20:3	770.569	7.36	Glycerophospholipids	Positive	[M+H]+	C43H80NO8P	PC	PC 17:1_18:2	PC 17:1_18:2
PC 35:3	17:1_18:2; 15:0_20:3	770.569	7.36	Glycerophospholipids	Positive	[M+H]+	C43H80NO8P	PC	PC 15:0_20:3	PC 15:0_20:3
PC 35:4	15:0_20:4	768.554	7.08	Glycerophospholipids	Positive	[M+H]+	C43H78NO8P	PC	PC 15:0_20:4	PC 15:0_20:4
PC 36:0	18:0_18:0; 16:0_20:0	790.632	9.95	Glycerophospholipids	Positive	[M+H]+	C44H88NO8P	PC	PC 18:0_18:0	PC 18:0_18:0
PC 36:0	18:0_18:0; 16:0_20:0	790.632	9.95	Glycerophospholipids	Positive	[M+H]+	C44H88NO8P	PC	PC 16:0_20:0	PC 16:0_20:0
PC 36:1	18:0_18:1	788.616	9.33	Glycerophospholipids	Positive	[M+H]+	C44H86NO8P	PC	PC 18:0_18:1	PC 18:0_18:1
PC 36:2	18:1_18:1; 18:0_18:2	786.601	8.6	Glycerophospholipids	Positive	[M+H]+	C44H84NO8P	PC	PC 18:1_18:1	PC 18:1_18:1
PC 36:2	18:1_18:1; 18:0_18:2	786.601	8.6	Glycerophospholipids	Positive	[M+H]+	C44H84NO8P	PC	PC 18:0_18:2	PC 18:0_18:2
PC 36:3	16:0_20:3; 18:1_18:2	784.585	7.95	Glycerophospholipids	Positive	[M+H]+	C44H82NO8P	PC	PC 16:0_20:3	PC 16:0_20:3
PC 36:3	16:0_20:3; 18:1_18:2	784.585	7.95	Glycerophospholipids	Positive	[M+H]+	C44H82NO8P	PC	PC 18:1_18:2	PC 18:1_18:2
PC 36:4-1	16:0_20:4; 16:1_20:3; 18:1_18:3	782.569	7.25	Glycerophospholipids	Positive	[M+H]+	C44H80NO8P	PC	PC 16:0_20:4	PC 16:0_20:4
PC 36:4-1	16:0_20:4; 16:1_20:3; 18:1_18:3	782.569	7.25	Glycerophospholipids	Positive	[M+H]+	C44H80NO8P	PC	PC 16:1_20:3	PC 16:1_20:3
PC 36:4-1	16:0_20:4; 16:1_20:3; 18:1_18:3	782.569	7.25	Glycerophospholipids	Positive	[M+H]+	C44H80NO8P	PC	PC 18:1_18:3	PC 18:1_18:3
PC 36:4-2	16:0_20:4; 18:2_18:2	782.569	7.6	Glycerophospholipids	Positive	[M+H]+	C44H80NO8P	PC	PC 16:0_20:4	PC 16:0_20:4
PC 36:4-2	16:0_20:4; 18:2_18:2	782.569	7.6	Glycerophospholipids	Positive	[M+H]+	C44H80NO8P	PC	PC 18:2_18:2	PC 18:2_18:2
PC 36:5-2peaks	16:1_20:4; 16:0_20:5	780.554	6.91	Glycerophospholipids	Positive	[M+H]+	C44H78NO8P	PC	PC 16:1_20:4	PC 16:1_20:4
PC 36:5-2peaks	16:1_20:4; 16:0_20:5	780.554	6.91	Glycerophospholipids	Positive	[M+H]+	C44H78NO8P	PC	PC 16:0_20:5	PC 16:0_20:5
PC 37:1	17:0_20:1; 18:0_19:1; 18:1_19:0; 16:0_21:1	802.632	9.64	Glycerophospholipids	Positive	[M+H]+	C45H88NO8P	PC	PC 17:0_20:1	PC 17:0_20:1
PC 37:1	17:0_20:1; 18:0_19:1; 18:1_19:0; 16:0_21:1	802.632	9.64	Glycerophospholipids	Positive	[M+H]+	C45H88NO8P	PC	PC 18:0_19:1	PC 18:0_19:1
PC 37:1	17:0_20:1; 18:0_19:1; 18:1_19:0; 16:0_21:1	802.632	9.64	Glycerophospholipids	Positive	[M+H]+	C45H88NO8P	PC	PC 18:1_19:0	PC 18:1_19:0
PC 37:1	17:0_20:1; 18:0_19:1; 18:1_19:0; 16:0_21:1	802.632	9.64	Glycerophospholipids	Positive	[M+H]+	C45H88NO8P	PC	PC 16:0_21:1	PC 16:0_21:1
PC 37:2	18:1_19:1; 18:0_19:2; 18:2_19:0; 17:0_20:2	800.616	8.98	Glycerophospholipids	Positive	[M+H]+	C45H86NO8P	PC	PC 18:1_19:1	PC 18:1_19:1
PC 37:2	18:1_19:1; 18:0_19:2; 18:2_19:0; 17:0_20:2	800.616	8.98	Glycerophospholipids	Positive	[M+H]+	C45H86NO8P	PC	PC 18:0_19:2	PC 18:0_19:2
PC 37:2	18:1_19:1; 18:0_19:2; 18:2_19:0; 17:0_20:2	800.616	8.98	Glycerophospholipids	Positive	[M+H]+	C45H86NO8P	PC	PC 18:2_19:0	PC 18:2_19:0
PC 37:2	18:1_19:1; 18:0_19:2; 18:2_19:0; 17:0_20:2	800.616	8.98	Glycerophospholipids	Positive	[M+H]+	C45H86NO8P	PC	PC 17:0_20:2	PC 17:0_20:2
PC 37:3	19:1_18:2; 19:2_18:1; 17:0_20:3	798.601	8.43	Glycerophospholipids	Positive	[M+H]+	C45H84NO8P	PC	PC 18:2_19:1	PC 18:2_19:1
PC 37:3	19:1_18:2; 19:2_18:1; 17:0_20:3	798.601	8.43	Glycerophospholipids	Positive	[M+H]+	C45H84NO8P	PC	PC 18:1_19:2	PC 18:1_19:2
PC 37:3	19:1_18:2; 19:2_18:1; 17:0_20:3	798.601	8.43	Glycerophospholipids	Positive	[M+H]+	C45H84NO8P	PC	PC 17:0_20:3	PC 17:0_20:3
PC 37:4-1	17:0_20:4; 17:1_20:3; 18:1_19:3	796.585	7.67	Glycerophospholipids	Positive	[M+H]+	C45H82NO8P	PC	PC 17:0_20:4	PC 17:0_20:4
PC 37:4-1	17:0_20:4; 17:1_20:3; 18:1_19:3	796.585	7.67	Glycerophospholipids	Positive	[M+H]+	C45H82NO8P	PC	PC 17:1_20:3	PC 17:1_20:3
PC 37:4-1	17:0_20:4; 17:1_20:3; 18:1_19:3	796.585	7.67	Glycerophospholipids	Positive	[M+H]+	C45H82NO8P	PC	PC 18:1_19:3	PC 18:1_19:3
PC 38:0	19:0_19:0	818.663	10.67	Glycerophospholipids	Positive	[M+H]+	C46H92NO8P	PC	PC 19:0_19:0	PC 19:0_19:0
PC 38:1-1	16:0_22:1; 18:0_20:1; 18:1_20:0	816.648	10.02	Glycerophospholipids	Positive	[M+H]+	C46H90NO8P	PC	PC 16:0_22:1	PC 16:0_22:1
PC 38:1-1	16:0_22:1; 18:0_20:1; 18:1_20:0	816.648	10.02	Glycerophospholipids	Positive	[M+H]+	C46H90NO8P	PC	PC 18:0_20:1	PC 18:0_20:1
PC 38:1-1	16:0_22:1; 18:0_20:1; 18:1_20:0	816.648	10.02	Glycerophospholipids	Positive	[M+H]+	C46H90NO8P	PC	PC 18:1_20:0	PC 18:1_20:0
PC 38:2	18:1_20:1; 18:0_20:2	814.632	9.4	Glycerophospholipids	Positive	[M+H]+	C46H88NO8P	PC	PC 18:1_20:1	PC 18:1_20:1
PC 38:2	18:1_20:1; 18:0_20:2	814.632	9.4	Glycerophospholipids	Positive	[M+H]+	C46H88NO8P	PC	PC 18:0_20:2	PC 18:0_20:2
PC 38:3	18:0_20:3	812.616	8.88	Glycerophospholipids	Positive	[M+H]+	C46H86NO8P	PC	PC 18:0_20:3	PC 18:0_20:3
PC 38:4	18:0_20:4; 18:1_20:3	810.601	8.6	Glycerophospholipids	Positive	[M+H]+	C46H84NO8P	PC	PC 18:0_20:4	PC 18:0_20:4
PC 38:4	18:0_20:4; 18:1_20:3	810.601	8.6	Glycerophospholipids	Positive	[M+H]+	C46H84NO8P	PC	PC 18:1_20:3	PC 18:1_20:3
PC 38:5-2peaks	18:1_20:4; 16:0_22:5	808.585	7.81	Glycerophospholipids	Positive	[M+H]+	C46H82NO8P	PC	PC 18:1_20:4	PC 18:1_20:4
PC 38:5-2peaks	18:1_20:4; 16:0_22:5	808.585	7.81	Glycerophospholipids	Positive	[M+H]+	C46H82NO8P	PC	PC 16:0_22:5	PC 16:0_22:5
PC 38:6-2peaks	16:1_22:5; 18:2_20:4; 16:0_22:6	806.569	7.29	Glycerophospholipids	Positive	[M+H]+	C46H80NO8P	PC	PC 16:1_22:5	PC 16:1_22:5
PC 38:6-2peaks	16:1_22:5; 18:2_20:4; 16:0_22:6	806.569	7.29	Glycerophospholipids	Positive	[M+H]+	C46H80NO8P	PC	PC 18:2_20:4	PC 18:2_20:4
PC 38:6-2peaks	16:1_22:5; 18:2_20:4; 16:0_22:6	806.569	7.29	Glycerophospholipids	Positive	[M+H]+	C46H80NO8P	PC	PC 16:0_22:6	PC 16:0_22:6
PC 38:7	18:2_20:5; 18:3_20:4	804.554	6.46	Glycerophospholipids	Positive	[M+H]+	C46H78NO8P	PC	PC 18:2_20:5	PC 18:2_20:5
PC 38:7	18:2_20:5; 18:3_20:4	804.554	6.46	Glycerophospholipids	Positive	[M+H]+	C46H78NO8P	PC	PC 18:3_20:4	PC 18:3_20:4
PC 39:2	19:1_20:1; 18:1_21:1	828.648	9.78	Glycerophospholipids	Positive	[M+H]+	C47H90NO8P	PC	PC 19:1_20:1	PC 19:1_20:1
PC 39:2	19:1_20:1; 18:1_21:1	828.648	9.78	Glycerophospholipids	Positive	[M+H]+	C47H90NO8P	PC	PC 18:1_21:1	PC 18:1_21:1
PC 39:5-2peaks	17:0_22:5	822.601	8.08	Glycerophospholipids	Positive	[M+H]+	C47H84NO8P	PC	PC 17:0_22:5	PC 17:0_22:5
PC 40:0	16:0_24:0	846.695	11.44	Glycerophospholipids	Positive	[M+H]+	C48H96NO8P	PC	PC 16:0_24:0	PC 16:0_24:0
PC 40:1-2peaks	16:0_24:1; 18:0_22:1	844.679	10.71	Glycerophospholipids	Positive	[M+H]+	C48H94NO8P	PC	PC 16:0_24:1	PC 16:0_24:1
PC 40:1-2peaks	16:0_24:1; 18:0_22:1	844.679	10.71	Glycerophospholipids	Positive	[M+H]+	C48H94NO8P	PC	PC 18:0_22:1	PC 18:0_22:1
PC 40:2	18:1_22:1; 20:1_20:1; 16:1_24:1	842.663	10.15	Glycerophospholipids	Positive	[M+H]+	C48H92NO8P	PC	PC 18:1_22:1	PC 18:1_22:1
PC 40:2	18:1_22:1; 20:1_20:1; 16:1_24:1	842.663	10.15	Glycerophospholipids	Positive	[M+H]+	C48H92NO8P	PC	PC 20:1_20:1	PC 20:1_20:1
PC 40:2	18:1_22:1; 20:1_20:1; 16:1_24:1	842.663	10.15	Glycerophospholipids	Positive	[M+H]+	C48H92NO8P	PC	PC 16:1_24:1	PC 16:1_24:1
PC 40:3-2peaks	20:0_20:3; 18:0_22:3	840.648	9.57	Glycerophospholipids	Positive	[M+H]+	C48H90NO8P	PC	PC 20:0_20:3	PC 20:0_20:3
PC 40:3-2peaks	20:0_20:3; 18:0_22:3	840.648	9.57	Glycerophospholipids	Positive	[M+H]+	C48H90NO8P	PC	PC 18:0_22:3	PC 18:0_22:3
PC 40:4-2peaks	20:1_20:3; 18:0_22:4; 20:0_20:4	838.632	8.98	Glycerophospholipids	Positive	[M+H]+	C48H88NO8P	PC	PC 20:1_20:3	PC 20:1_20:3
PC 40:4-2peaks	20:1_20:3; 18:0_22:4; 20:0_20:4	838.632	8.98	Glycerophospholipids	Positive	[M+H]+	C48H88NO8P	PC	PC 18:0_22:4	PC 18:0_22:4
PC 40:4-2peaks	20:1_20:3; 18:0_22:4; 20:0_20:4	838.632	8.98	Glycerophospholipids	Positive	[M+H]+	C48H88NO8P	PC	PC 20:0_20:4	PC 20:0_20:4
PC 40:5	18:0_22:5; 18:1_22:4; 20:1_22:4	836.616	8.57	Glycerophospholipids	Positive	[M+H]+	C48H86NO8P	PC	PC 18:0_22:5	PC 18:0_22:5
PC 40:5	18:0_22:5; 18:1_22:4; 20:1_22:4	836.616	8.57	Glycerophospholipids	Positive	[M+H]+	C48H86NO8P	PC	PC 18:1_22:4	PC 18:1_22:4
PC 40:5	18:0_22:5; 18:1_22:4; 20:1_22:4	836.616	8.57	Glycerophospholipids	Positive	[M+H]+	C48H86NO8P	PC	PC 20:1_22:4	PC 20:1_22:4
PC 40:6	18:1_22:5; 20:3_20:3; 16:0_24:6; 18:0_22:6	834.601	8.32	Glycerophospholipids	Positive	[M+H]+	C48H84NO8P	PC	PC 18:1_22:5	PC 18:1_22:5
PC 40:6	18:1_22:5; 20:3_20:3; 16:0_24:6; 18:0_22:6	834.601	8.32	Glycerophospholipids	Positive	[M+H]+	C48H84NO8P	PC	PC 20:3_20:3	PC 20:3_20:3
PC 40:6	18:1_22:5; 20:3_20:3; 16:0_24:6; 18:0_22:6	834.601	8.32	Glycerophospholipids	Positive	[M+H]+	C48H84NO8P	PC	PC 16:0_24:6	PC 16:0_24:6
PC 40:6	18:1_22:5; 20:3_20:3; 16:0_24:6; 18:0_22:6	834.601	8.32	Glycerophospholipids	Positive	[M+H]+	C48H84NO8P	PC	PC 18:0_22:6	PC 18:0_22:6
PC 40:7	18:1_22:6; 20:3_20:4	832.585	7.5	Glycerophospholipids	Positive	[M+H]+	C48H82NO8P	PC	PC 18:1_22:6	PC 18:1_22:6
PC 40:7	18:1_22:6; 20:3_20:4	832.585	7.5	Glycerophospholipids	Positive	[M+H]+	C48H82NO8P	PC	PC 20:3_20:4	PC 20:3_20:4
PC 40:8-2	20:4_20:4; 20:3_20:5	830.569	6.91	Glycerophospholipids	Positive	[M+H]+	C48H80NO8P	PC	PC 20:4_20:4	PC 20:4_20:4
PC 40:8-2	20:4_20:4; 20:3_20:5	830.569	6.91	Glycerophospholipids	Positive	[M+H]+	C48H80NO8P	PC	PC 20:3_20:5	PC 20:3_20:5
PC 40:9-2	20:4_20:5	828.554	6.15	Glycerophospholipids	Positive	[M+H]+	C48H78NO8P	PC	PC 20:4_20:5	PC 20:4_20:5
PC 41:0	18:0_20:3	860.71	11.75	Glycerophospholipids	Positive	[M+H]+	C49H98NO8P	PC	PC 18:0_20:3	PC 18:0_20:3
PC 41:1	16:0_25:1; 15:0_26:1	858.695	11.06	Glycerophospholipids	Positive	[M+H]+	C49H96NO8P	PC	PC 16:0_25:1	PC 16:0_25:1
PC 41:1	16:0_25:1; 15:0_26:1	858.695	11.06	Glycerophospholipids	Positive	[M+H]+	C49H96NO8P	PC	PC 15:0_26:1	PC 15:0_26:1
PC 41:5	19:0_22:5	850.632	9.02	Glycerophospholipids	Positive	[M+H]+	C49H88NO8P	PC	PC 19:0_22:5	PC 19:0_22:5
PC 42:0	16:0_26:0	874.726	12.03	Glycerophospholipids	Positive	[M+H]+	C50H100NO8P	PC	PC 16:0_26:0	PC 16:0_26:0
PC 42:10-1	20:5_22:5	854.569	6.22	Glycerophospholipids	Positive	[M+H]+	C50H80NO8P	PC	PC 20:5_22:5	PC 20:5_22:5
PC 42:10-2	20:4_22:6	854.569	6.6	Glycerophospholipids	Positive	[M+H]+	C50H80NO8P	PC	PC 20:4_22:6	PC 20:4_22:6
PC 42:11	20:5_22:6	852.554	5.81	Glycerophospholipids	Positive	[M+H]+	C50H78NO8P	PC	PC 20:5_22:6	PC 20:5_22:6
PC 42:1-2peaks	18:1_24:0	872.71	11.58	Glycerophospholipids	Positive	[M+H]+	C50H98NO8P	PC	PC 18:1_24:0	PC 18:1_24:0
PC 42:2	18:0_24:1; 20:1_22:1; 16:0_26:2; 16:1_26:1	870.695	10.88	Glycerophospholipids	Positive	[M+H]+	C50H96NO8P	PC	PC 18:0_24:1	PC 18:0_24:1
PC 42:2	18:0_24:1; 20:1_22:1; 16:0_26:2; 16:1_26:1	870.695	10.88	Glycerophospholipids	Positive	[M+H]+	C50H96NO8P	PC	PC 20:1_22:1	PC 20:1_22:1
PC 42:2	18:0_24:1; 20:1_22:1; 16:0_26:2; 16:1_26:1	870.695	10.88	Glycerophospholipids	Positive	[M+H]+	C50H96NO8P	PC	PC 16:0_26:2	PC 16:0_26:2
PC 42:2	18:0_24:1; 20:1_22:1; 16:0_26:2; 16:1_26:1	870.695	10.88	Glycerophospholipids	Positive	[M+H]+	C50H96NO8P	PC	PC 16:1_26:1	PC 16:1_26:1
PC 42:3	18:2_24:1; 18:1_24:2	868.68	10.33	Glycerophospholipids	Positive	[M+H]+	C50H94NO8P	PC	PC 18:2_24:1	PC 18:2_24:1
PC 42:3	18:2_24:1; 18:1_24:2	868.68	10.33	Glycerophospholipids	Positive	[M+H]+	C50H94NO8P	PC	PC 18:1_24:2	PC 18:1_24:2
PC 42:4	20:3_22:1; 18:0_24:4	866.663	9.78	Glycerophospholipids	Positive	[M+H]+	C50H92NO8P	PC	PC 20:3_22:1	PC 20:3_22:1
PC 42:4	20:3_22:1; 18:0_24:4	866.663	9.78	Glycerophospholipids	Positive	[M+H]+	C50H92NO8P	PC	PC 18:0_24:4	PC 18:0_24:4
PC 42:6-2	18:0_24:6	862.632	8.88	Glycerophospholipids	Positive	[M+H]+	C50H88NO8P	PC	PC 18:0_24:6	PC 18:0_24:6
PC 42:8-1	20:3_22:5	858.601	7.29	Glycerophospholipids	Positive	[M+H]+	C50H84NO8P	PC	PC 20:3_22:5	PC 20:3_22:5
PC 42:9	20:4_22:5	856.585	6.91	Glycerophospholipids	Positive	[M+H]+	C50H82NO8P	PC	PC 20:4_22:5	PC 20:4_22:5
PC 43:0	20:0_23:0	888.742	12.24	Glycerophospholipids	Positive	[M+H]+	C51H102NO8P	PC	PC 20:0_23:0	PC 20:0_23:0
PC 43:1	26:0_17:1; 25:0_18:1	886.726	11.86	Glycerophospholipids	Positive	[M+H]+	C51H100NO8P	PC	PC 17:1_26:0	PC 17:1_26:0
PC 43:1	26:0_17:1; 25:0_18:1	886.726	11.86	Glycerophospholipids	Positive	[M+H]+	C51H100NO8P	PC	PC 18:1_25:0	PC 18:1_25:0
PC 44:0	18:0_26:0	902.757	12.52	Glycerophospholipids	Positive	[M+H]+	C52H104NO8P	PC	PC 18:0_26:0	PC 18:0_26:0
PC 44:1	26:0_18:1	900.742	12.17	Glycerophospholipids	Positive	[M+H]+	C52H102NO8P	PC	PC 18:1_26:0	PC 18:1_26:0
PC 44:10	22:5_22:5	882.601	6.91	Glycerophospholipids	Positive	[M+H]+	C52H84NO8P	PC	PC 22:5_22:5	PC 22:5_22:5
PC 44:11	22:5_22:6	880.586	6.63	Glycerophospholipids	Positive	[M+H]+	C52H82NO8P	PC	PC 22:5_22:6	PC 22:5_22:6
PC 44:12	22:6_22:6	878.569	6.32	Glycerophospholipids	Positive	[M+H]+	C52H80NO8P	PC	PC 22:6_22:6	PC 22:6_22:6
PC 44:2-2peaks	18:1_26:1; 18:2_26:0	898.726	11.51	Glycerophospholipids	Positive	[M+H]+	C52H100NO8P	PC	PC 18:1_26:1	PC 18:1_26:1
PC 44:2-2peaks	18:1_26:1; 18:2_26:0	898.726	11.51	Glycerophospholipids	Positive	[M+H]+	C52H100NO8P	PC	PC 18:2_26:0	PC 18:2_26:0
PC 44:3-2	24:0_20:3	896.71	11.26	Glycerophospholipids	Positive	[M+H]+	C52H98NO8P	PC	PC 20:3_24:0	PC 20:3_24:0
PC 44:4-1	24:1_20:3	894.695	10.53	Glycerophospholipids	Positive	[M+H]+	C52H96NO8P	PC	PC 20:3_24:1	PC 20:3_24:1
PC 44:4-2	24:0_20:4	894.695	11.06	Glycerophospholipids	Positive	[M+H]+	C52H96NO8P	PC	PC 20:4_24:0	PC 20:4_24:0
PC 44:5-2peaks	24:1_20:4	892.679	10.29	Glycerophospholipids	Positive	[M+H]+	C52H94NO8P	PC	PC 20:4_24:1	PC 20:4_24:1
PC 46:3	28:1_18:2	924.742	11.86	Glycerophospholipids	Positive	[M+H]+	C54H102NO8P	PC	PC 18:2_28:1	PC 18:2_28:1
PC 46:4	26:0_20:4	922.726	11.68	Glycerophospholipids	Positive	[M+H]+	C54H100NO8P	PC	PC 20:4_26:0	PC 20:4_26:0
PC 46:5	26:1_20:4; 24:0_22:5	920.71	10.99	Glycerophospholipids	Positive	[M+H]+	C54H98NO8P	PC	PC 20:4_26:1	PC 20:4_26:1
PC 46:5	26:1_20:4; 24:0_22:5	920.71	10.99	Glycerophospholipids	Positive	[M+H]+	C54H98NO8P	PC	PC 22:5_24:0	PC 22:5_24:0
PC 48:5	28:1_20:4	948.742	11.61	Glycerophospholipids	Positive	[M+H]+	C56H102NO8P	PC	PC 20:4_28:1	PC 20:4_28:1
PC O-28:0	O-14:0_14:0	664.528	6.77	Glycerophospholipids	Positive	[M+H]+	C36H74NO7P	PC	PC-O 14:0_14:0	PC-O 14:0_14:0
PC O-29:0	O-15:0_14:0; O-14:0_15:0	678.543	7.29	Glycerophospholipids	Positive	[M+H]+	C37H76NO7P	PC	PC-O 15:0_14:0	PC-O 15:0_14:0
PC O-29:0	O-15:0_14:0; O-14:0_15:0	678.543	7.29	Glycerophospholipids	Positive	[M+H]+	C37H76NO7P	PC	PC-O 14:0_15:0	PC-O 14:0_15:0
PC O-30:0	O-16:0_14:0; O-14:0_16:0	692.559	7.84	Glycerophospholipids	Positive	[M+H]+	C38H78NO7P	PC	PC-O 16:0_14:0	PC-O 16:0_14:0
PC O-30:0	O-16:0_14:0; O-14:0_16:0	692.559	7.84	Glycerophospholipids	Positive	[M+H]+	C38H78NO7P	PC	PC-O 14:0_16:0	PC-O 14:0_16:0
PC O-31:0	O-16:0_15:0; O-15:0_16:0	706.575	8.32	Glycerophospholipids	Positive	[M+H]+	C39H80NO7P	PC	PC-O 16:0_15:0	PC-O 16:0_15:0
PC O-31:0	O-16:0_15:0; O-15:0_16:0	706.575	8.32	Glycerophospholipids	Positive	[M+H]+	C39H80NO7P	PC	PC-O 15:0_16:0	PC-O 15:0_16:0
PC O-32:0	O-16:0_16:0	720.59	8.77	Glycerophospholipids	Positive	[M+H]+	C40H82NO7P	PC	PC-O 16:0_16:0	PC-O 16:0_16:0
PC O-32:1	O-16:0_16:1; O-18:1_14:0	718.575	8.05	Glycerophospholipids	Positive	[M+H]+	C40H80NO7P	PC	PC-O 16:0_16:1	PC-O 16:0_16:1
PC O-32:1	O-16:0_16:1; O-18:1_14:0	718.575	8.05	Glycerophospholipids	Positive	[M+H]+	C40H80NO7P	PC	PC-O 18:1_14:0	PC-O 18:1_14:0
PC O-33:1	O-17:1_16:0	732.59	8.5	Glycerophospholipids	Positive	[M+H]+	C41H82NO7P	PC	PC-O 17:1_16:0	PC-O 17:1_16:0
PC O-34:0	O-18:0_16:0	748.622	9.67	Glycerophospholipids	Positive	[M+H]+	C42H86NO7P	PC	PC-O 18:0_16:0	PC-O 18:0_16:0
PC O-34:1	O-16:0_18:1; O-18:1_16:0	746.606	8.98	Glycerophospholipids	Positive	[M+H]+	C42H84NO7P	PC	PC-O 16:0_18:1	PC-O 16:0_18:1
PC O-34:1	O-16:0_18:1; O-18:1_16:0	746.606	8.98	Glycerophospholipids	Positive	[M+H]+	C42H84NO7P	PC	PC-O 18:1_16:0	PC-O 18:1_16:0
PC O-34:2	O-16:0_18:2; O-16:2_18:0	744.59	8.26	Glycerophospholipids	Positive	[M+H]+	C42H82NO7P	PC	PC-O 16:0_18:2	PC-O 16:0_18:2
PC O-34:2	O-16:0_18:2; O-16:2_18:0	744.59	8.26	Glycerophospholipids	Positive	[M+H]+	C42H82NO7P	PC	PC-O 16:2_18:0	PC-O 16:2_18:0
PC O-35:1-all	O-17:0_18:1; O-16:0_19:1	760.622	9.46	Glycerophospholipids	Positive	[M+H]+	C43H86NO7P	PC	PC-O 17:0_18:1	PC-O 17:0_18:1
PC O-35:1-all	O-17:0_18:1; O-16:0_19:1	760.622	9.46	Glycerophospholipids	Positive	[M+H]+	C43H86NO7P	PC	PC-O 16:0_19:1	PC-O 16:0_19:1
PC O-35:2	O-18:1_17:1; O-17:1_18:1; O-17:0_18:2; O-17:2_18:0	758.606	8.74	Glycerophospholipids	Positive	[M+H]+	C43H84NO7P	PC	PC-O 18:1_17:1	PC-O 18:1_17:1
PC O-35:2	O-18:1_17:1; O-17:1_18:1; O-17:0_18:2; O-17:2_18:0	758.606	8.74	Glycerophospholipids	Positive	[M+H]+	C43H84NO7P	PC	PC-O 17:1_18:1	PC-O 17:1_18:1
PC O-35:2	O-18:1_17:1; O-17:1_18:1; O-17:0_18:2; O-17:2_18:0	758.606	8.74	Glycerophospholipids	Positive	[M+H]+	C43H84NO7P	PC	PC-O 17:0_18:2	PC-O 17:0_18:2
PC O-35:2	O-18:1_17:1; O-17:1_18:1; O-17:0_18:2; O-17:2_18:0	758.606	8.74	Glycerophospholipids	Positive	[M+H]+	C43H84NO7P	PC	PC-O 17:2_18:0	PC-O 17:2_18:0
PC O-35:4	O-20:4_15:0	754.575	7.7	Glycerophospholipids	Positive	[M+H]+	C43H80NO7P	PC	PC-O 20:4_15:0	PC-O 20:4_15:0
PC O-36:0	O-20:0_16:0	776.653	10.5	Glycerophospholipids	Positive	[M+H]+	C44H90NO7P	PC	PC-O 20:0_16:0	PC-O 20:0_16:0
PC O-36:1	O-18:0_18:1	774.637	9.88	Glycerophospholipids	Positive	[M+H]+	C44H88NO7P	PC	PC-O 18:0_18:1	PC-O 18:0_18:1
PC O-36:2	O-18:0_18:2; O-18:1_18:1	772.622	9.15	Glycerophospholipids	Positive	[M+H]+	C44H86NO7P	PC	PC-O 18:0_18:2	PC-O 18:0_18:2
PC O-36:2	O-18:0_18:2; O-18:1_18:1	772.622	9.15	Glycerophospholipids	Positive	[M+H]+	C44H86NO7P	PC	PC-O 18:1_18:1	PC-O 18:1_18:1
PC O-36:3	O-16:0_20:3	770.606	8.53	Glycerophospholipids	Positive	[M+H]+	C44H84NO7P	PC	PC-O 16:0_20:3	PC-O 16:0_20:3
PC O-36:4	O-16:0_20:4	768.59	8.22	Glycerophospholipids	Positive	[M+H]+	C44H82NO7P	PC	PC-O 16:0_20:4	PC-O 16:0_20:4
PC O-36:5	O-16:1_20:4	766.575	7.5	Glycerophospholipids	Positive	[M+H]+	C44H80NO7P	PC	PC-O 16:1_20:4	PC-O 16:1_20:4
PC O-37:2	O-16:2_21:0	786.637	9.5	Glycerophospholipids	Positive	[M+H]+	C45H88NO7P	PC	PC-O 16:2_21:0	PC-O 16:2_21:0
PC O-37:4	O-20:4_17:0	782.606	8.71	Glycerophospholipids	Positive	[M+H]+	C45H84NO7P	PC	PC-O 20:4_17:0	PC-O 20:4_17:0
PC O-38:0	O-22:0_16:0	804.684	11.23	Glycerophospholipids	Positive	[M+H]+	C46H94NO7P	PC	PC-O 22:0_16:0	PC-O 22:0_16:0
PC O-38:1	O-20:0_18:1	802.668	10.64	Glycerophospholipids	Positive	[M+H]+	C46H92NO7P	PC	PC-O 20:0_18:1	PC-O 20:0_18:1
PC O-38:3-1	O-18:0_20:3	798.637	9.46	Glycerophospholipids	Positive	[M+H]+	C46H88NO7P	PC	PC-O 18:0_20:3	PC-O 18:0_20:3
PC O-38:4	O-18:0_20:4	796.622	9.15	Glycerophospholipids	Positive	[M+H]+	C46H86NO7P	PC	PC-O 18:0_20:4	PC-O 18:0_20:4
PC O-38:5-1	O-16:0_22:5	794.606	8.19	Glycerophospholipids	Positive	[M+H]+	C46H84NO7P	PC	PC-O 16:0_22:5	PC-O 16:0_22:5
PC O-38:5-2	O-18:1_20:4	794.606	8.36	Glycerophospholipids	Positive	[M+H]+	C46H84NO7P	PC	PC-O 18:1_20:4	PC-O 18:1_20:4
PC O-38:6	O-16:0_22:6	792.59	7.91	Glycerophospholipids	Positive	[M+H]+	C46H82NO7P	PC	PC-O 16:0_22:6	PC-O 16:0_22:6
PC O-38:7	O-16:1_22:6	790.574	7.81	Glycerophospholipids	Positive	[M+H]+	C46H80NO7P	PC	PC-O 16:1_22:6	PC-O 16:1_22:6
PC O-39:0	O-16:0_23:0	818.7	11.54	Glycerophospholipids	Positive	[M+H]+	C47H96NO7P	PC	PC-O 16:0_23:0	PC-O 16:0_23:0
PC O-39:5	O-20:4_19:1	808.621	8.67	Glycerophospholipids	Positive	[M+H]+	C47H86NO7P	PC	PC-O 20:4_19:1	PC-O 20:4_19:1
PC O-40:0	O-24:0_16:0	832.715	11.86	Glycerophospholipids	Positive	[M+H]+	C48H98NO7P	PC	PC-O 24:0_16:0	PC-O 24:0_16:0
PC O-40:1-1	O-16:0_24:1	830.7	11.16	Glycerophospholipids	Positive	[M+H]+	C48H96NO7P	PC	PC-O 16:0_24:1	PC-O 16:0_24:1
PC O-40:2-2peaks	O-16:0_24:2	828.684	10.67	Glycerophospholipids	Positive	[M+H]+	C48H94NO7P	PC	PC-O 16:0_24:2	PC-O 16:0_24:2
PC O-40:3-3peaks	O-20:0_20:3	826.668	10.29	Glycerophospholipids	Positive	[M+H]+	C48H92NO7P	PC	PC-O 20:0_20:3	PC-O 20:0_20:3
PC O-40:4-1	O-18:0_22:4	824.653	9.71	Glycerophospholipids	Positive	[M+H]+	C48H90NO7P	PC	PC-O 18:0_22:4	PC-O 18:0_22:4
PC O-40:4-2	O-20:0_20:4	824.653	10.02	Glycerophospholipids	Positive	[M+H]+	C48H90NO7P	PC	PC-O 20:0_20:4	PC-O 20:0_20:4
PC O-40:5	O-18:0_22:5	822.637	9.12	Glycerophospholipids	Positive	[M+H]+	C48H88NO7P	PC	PC-O 18:0_22:5	PC-O 18:0_22:5
PC O-40:6	O-18:0_22:6; O-22:6_18:0	820.622	8.88	Glycerophospholipids	Positive	[M+H]+	C48H86NO7P	PC	PC-O 18:0_22:6	PC-O 18:0_22:6
PC O-40:6	O-18:0_22:6; O-22:6_18:0	820.622	8.88	Glycerophospholipids	Positive	[M+H]+	C48H86NO7P	PC	PC-O 22:6_18:0	PC-O 22:6_18:0
PC O-40:7	O-18:1_22:6	818.606	8.05	Glycerophospholipids	Positive	[M+H]+	C48H84NO7P	PC	PC-O 18:1_22:6	PC-O 18:1_22:6
PC O-41:1	O-18:1_23:0	844.715	11.51	Glycerophospholipids	Positive	[M+H]+	C49H98NO7P	PC	PC-O 18:1_23:0	PC-O 18:1_23:0
PC O-42:0	O-18:0_24:0	860.747	12.42	Glycerophospholipids	Positive	[M+H]+	C50H102NO7P	PC	PC-O 18:0_24:0	PC-O 18:0_24:0
PC O-42:1	O-24:0_18:1; O-18:0_24:1; O-16:0_26:1	858.731	11.99	Glycerophospholipids	Positive	[M+H]+	C50H100NO7P	PC	PC-O 24:0_18:1	PC-O 24:0_18:1
PC O-42:1	O-24:0_18:1; O-18:0_24:1; O-16:0_26:1	858.731	11.99	Glycerophospholipids	Positive	[M+H]+	C50H100NO7P	PC	PC-O 18:0_24:1	PC-O 18:0_24:1
PC O-42:1	O-24:0_18:1; O-18:0_24:1; O-16:0_26:1	858.731	11.99	Glycerophospholipids	Positive	[M+H]+	C50H100NO7P	PC	PC-O 16:0_26:1	PC-O 16:0_26:1
PC O-42:2-2peaks	O-24:1_18:1	856.715	11.33	Glycerophospholipids	Positive	[M+H]+	C50H98NO7P	PC	PC-O 24:1_18:1	PC-O 24:1_18:1
PC O-42:4	O-22:0_20:4	852.684	10.81	Glycerophospholipids	Positive	[M+H]+	C50H94NO7P	PC	PC-O 22:0_20:4	PC-O 22:0_20:4
PC O-42:5-1	O-20:0_22:5	850.668	9.98	Glycerophospholipids	Positive	[M+H]+	C50H92NO7P	PC	PC-O 20:0_22:5	PC-O 20:0_22:5
PC O-42:6	O-20:0_22:6; O-24:6_18:0	848.653	9.74	Glycerophospholipids	Positive	[M+H]+	C50H90NO7P	PC	PC-O 20:0_22:6	PC-O 20:0_22:6
PC O-42:6	O-20:0_22:6; O-24:6_18:0	848.653	9.74	Glycerophospholipids	Positive	[M+H]+	C50H90NO7P	PC	PC-O 24:6_18:0	PC-O 24:6_18:0
PC O-43:1	O-20:1_23:0	872.747	12.28	Glycerophospholipids	Positive	[M+H]+	C51H102NO7P	PC	PC-O 20:1_23:0	PC-O 20:1_23:0
PC O-43:2	O-20:2_23:0	870.731	11.65	Glycerophospholipids	Positive	[M+H]+	C51H100NO7P	PC	PC-O 20:2_23:0	PC-O 20:2_23:0
PC O-43:4	O-20:4_23:0	866.7	11.16	Glycerophospholipids	Positive	[M+H]+	C51H96NO7P	PC	PC-O 20:4_23:0	PC-O 20:4_23:0
PC O-44:1	O-20:0_24:1	886.762	12.52	Glycerophospholipids	Positive	[M+H]+	C52H104NO7P	PC	PC-O 20:0_24:1	PC-O 20:0_24:1
PC O-44:2	O-26:1_18:1	884.747	11.93	Glycerophospholipids	Positive	[M+H]+	C52H102NO7P	PC	PC-O 26:1_18:1	PC-O 26:1_18:1
PC O-44:3	O-24:0_20:3	882.731	11.68	Glycerophospholipids	Positive	[M+H]+	C52H100NO7P	PC	PC-O 24:0_20:3	PC-O 24:0_20:3
PC O-44:4	O-24:0_20:4	880.715	11.51	Glycerophospholipids	Positive	[M+H]+	C52H98NO7P	PC	PC-O 24:0_20:4	PC-O 24:0_20:4
PC O-44:5-2peaks	O-24:1_20:4	878.7	10.78	Glycerophospholipids	Positive	[M+H]+	C52H96NO7P	PC	PC-O 24:1_20:4	PC-O 24:1_20:4
PC O-44:6	O-22:0_22:6	876.684	10.53	Glycerophospholipids	Positive	[M+H]+	C52H94NO7P	PC	PC-O 22:0_22:6	PC-O 22:0_22:6
PC O-46:5	O-24:0_22:5; O-26:5_20:4	906.731	11.44	Glycerophospholipids	Positive	[M+H]+	C54H100NO7P	PC	PC-O 24:0_22:5	PC-O 24:0_22:5
PC O-46:5	O-24:0_22:5; O-26:5_20:4	906.731	11.44	Glycerophospholipids	Positive	[M+H]+	C54H100NO7P	PC	PC-O 26:5_20:4	PC-O 26:5_20:4
PC O-46:6-1	O-24:1_22:5	904.715	10.71	Glycerophospholipids	Positive	[M+H]+	C54H98NO7P	PC	PC-O 24:1_22:5	PC-O 24:1_22:5
PC O-46:6-2	O-24:0_22:6	904.715	11.26	Glycerophospholipids	Positive	[M+H]+	C54H98NO7P	PC	PC-O 24:0_22:6	PC-O 24:0_22:6
PC O-46:7	O-24:1_22:6	902.7	10.5	Glycerophospholipids	Positive	[M+H]+	C54H96NO7P	PC	PC-O 24:1_22:6	PC-O 24:1_22:6
PE O-30:1	O-16:1_14:0	648.496	8.01	Glycerophospholipids	Positive	[M+H]+	C35H70NO7P	PE	PE-O 16:1_14:0	PE-O 16:1_14:0
PE O-34:1	O-18:0_16:0	704.559	9.19	Glycerophospholipids	Positive	[M+H]+	C39H78NO7P	PE	PE-O 18:0_16:0	PE-O 18:0_16:0
PE O-36:1	O-18:1_18:0; O-18:0_18:1	732.59	10.05	Glycerophospholipids	Positive	[M+H]+	C41H82NO7P	PE	PE-O 18:1_18:0	PE-O 18:1_18:0
PE O-36:1	O-18:1_18:0; O-18:0_18:1	732.59	10.05	Glycerophospholipids	Positive	[M+H]+	C41H82NO7P	PE	PE-O 18:0_18:1	PE-O 18:0_18:1
PE O-38:4	O-18:2_20:2	754.575	9.36	Glycerophospholipids	Positive	[M+H]+	C43H80NO7P	PE	PE-O 18:2_20:2	PE-O 18:2_20:2
PE O-40:3	O-18:0_22:3	784.622	10.47	Glycerophospholipids	Positive	[M+H]+	C45H86NO7P	PE	PE-O 18:0_22:3	PE-O 18:0_22:3
PE P-32:0	P-16:0_16:0	676.528	8.95	Glycerophospholipids	Positive	[M+H]+	C37H74NO7P	PE	PE-P 16:0_16:0	PE-P 16:0_16:0
PE P-32:1	P-16:0_16:1	674.512	8.22	Glycerophospholipids	Positive	[M+H]+	C37H72NO7P	PE	PE-P 16:0_16:1	PE-P 16:0_16:1
PE P-34:1	P-16:0_18:1; P-18:0_16:1; P-18:1_16:0	702.543	9.15	Glycerophospholipids	Positive	[M+H]+	C39H76NO7P	PE	PE-P 16:0_18:1	PE-P 16:0_18:1
PE P-34:1	P-16:0_18:1; P-18:0_16:1; P-18:1_16:0	702.543	9.15	Glycerophospholipids	Positive	[M+H]+	C39H76NO7P	PE	PE-P 18:0_16:1	PE-P 18:0_16:1
PE P-34:1	P-16:0_18:1; P-18:0_16:1; P-18:1_16:0	702.543	9.15	Glycerophospholipids	Positive	[M+H]+	C39H76NO7P	PE	PE-P 18:1_16:0	PE-P 18:1_16:0
PE P-34:2	P-16:0_18:2	700.528	8.43	Glycerophospholipids	Positive	[M+H]+	C39H74NO7P	PE	PE-P 16:0_18:2	PE-P 16:0_18:2
PE P-34:4	P-14:0_20:4	696.496	7.32	Glycerophospholipids	Positive	[M+H]+	C39H70NO7P	PE	PE-P 14:0_20:4	PE-P 14:0_20:4
PE P-35:1	P-17:0_18:1; P-16:0_19:1	716.559	9.6	Glycerophospholipids	Positive	[M+H]+	C40H78NO7P	PE	PE-P 17:0_18:1	PE-P 17:0_18:1
PE P-35:1	P-17:0_18:1; P-16:0_19:1	716.559	9.6	Glycerophospholipids	Positive	[M+H]+	C40H78NO7P	PE	PE-P 16:0_19:1	PE-P 16:0_19:1
PE P-35:2	P-17:0_18:2	714.543	8.88	Glycerophospholipids	Positive	[M+H]+	C40H76NO7P	PE	PE-P 17:0_18:2	PE-P 17:0_18:2
PE P-36:1	P-16:0_20:1; P-18:0_18:1	730.575	9.98	Glycerophospholipids	Positive	[M+H]+	C41H80NO7P	PE	PE-P 16:0_20:1	PE-P 16:0_20:1
PE P-36:1	P-16:0_20:1; P-18:0_18:1	730.575	9.98	Glycerophospholipids	Positive	[M+H]+	C41H80NO7P	PE	PE-P 18:0_18:1	PE-P 18:0_18:1
PE P-36:2	P-18:1_18:1; P-18:0_18:2; P-16:0_20:2	728.559	9.36	Glycerophospholipids	Positive	[M+H]+	C41H78NO7P	PE	PE-P 18:1_18:1	PE-P 18:1_18:1
PE P-36:2	P-18:1_18:1; P-18:0_18:2; P-16:0_20:2	728.559	9.36	Glycerophospholipids	Positive	[M+H]+	C41H78NO7P	PE	PE-P 18:0_18:2	PE-P 18:0_18:2
PE P-36:2	P-18:1_18:1; P-18:0_18:2; P-16:0_20:2	728.559	9.36	Glycerophospholipids	Positive	[M+H]+	C41H78NO7P	PE	PE-P 16:0_20:2	PE-P 16:0_20:2
PE P-36:3-1	P-16:0_20:3	726.543	8.67	Glycerophospholipids	Positive	[M+H]+	C41H76NO7P	PE	PE-P 16:0_20:3	PE-P 16:0_20:3
PE P-36:3-2	P-16:0_20:3	726.543	9.02	Glycerophospholipids	Positive	[M+H]+	C41H76NO7P	PE	PE-P 16:0_20:3	PE-P 16:0_20:3
PE P-36:4-1	P-16:0_20:4	724.528	7.98	Glycerophospholipids	Positive	[M+H]+	C41H74NO7P	PE	PE-P 16:0_20:4	PE-P 16:0_20:4
PE P-36:4-2	P-16:0_20:4	724.528	8.32	Glycerophospholipids	Positive	[M+H]+	C41H74NO7P	PE	PE-P 16:0_20:4	PE-P 16:0_20:4
PE P-36:6	P-16:1_20:5	720.496	7.01	Glycerophospholipids	Positive	[M+H]+	C41H70NO7P	PE	PE-P 16:1_20:5	PE-P 16:1_20:5
PE P-37:1	P-18:0_19:1; P-19:0_18:1; P-17:0_20:1; P-16:0_21:1	744.59	10.29	Glycerophospholipids	Positive	[M+H]+	C42H82NO7P	PE	PE-P 18:0_19:1	PE-P 18:0_19:1
PE P-37:1	P-18:0_19:1; P-19:0_18:1; P-17:0_20:1; P-16:0_21:1	744.59	10.29	Glycerophospholipids	Positive	[M+H]+	C42H82NO7P	PE	PE-P 19:0_18:1	PE-P 19:0_18:1
PE P-37:1	P-18:0_19:1; P-19:0_18:1; P-17:0_20:1; P-16:0_21:1	744.59	10.29	Glycerophospholipids	Positive	[M+H]+	C42H82NO7P	PE	PE-P 17:0_20:1	PE-P 17:0_20:1
PE P-37:1	P-18:0_19:1; P-19:0_18:1; P-17:0_20:1; P-16:0_21:1	744.59	10.29	Glycerophospholipids	Positive	[M+H]+	C42H82NO7P	PE	PE-P 16:0_21:1	PE-P 16:0_21:1
PE P-37:2	P-17:0_20:2; P-18:0_19:2	742.574	9.8	Glycerophospholipids	Positive	[M+H]+	C42H80NO7P	PE	PE-P 17:0_20:2	PE-P 17:0_20:2
PE P-37:2	P-17:0_20:2; P-18:0_19:2	742.574	9.8	Glycerophospholipids	Positive	[M+H]+	C42H80NO7P	PE	PE-P 18:0_19:2	PE-P 18:0_19:2
PE P-37:3	P-17:0_20:3	740.559	9.15	Glycerophospholipids	Positive	[M+H]+	C42H78NO7P	PE	PE-P 17:0_20:3	PE-P 17:0_20:3
PE P-37:4	P-17:0_20:4	738.543	8.81	Glycerophospholipids	Positive	[M+H]+	C42H76NO7P	PE	PE-P 17:0_20:4	PE-P 17:0_20:4
PE P-38:1	P-18:0_20:1	758.606	10.78	Glycerophospholipids	Positive	[M+H]+	C43H84NO7P	PE	PE-P 18:0_20:1	PE-P 18:0_20:1
PE P-38:2	P-18:0_20:2; P-20:0_18:2	756.59	10.19	Glycerophospholipids	Positive	[M+H]+	C43H82NO7P	PE	PE-P 18:0_20:2	PE-P 18:0_20:2
PE P-38:2	P-18:0_20:2; P-20:0_18:2	756.59	10.19	Glycerophospholipids	Positive	[M+H]+	C43H82NO7P	PE	PE-P 20:0_18:2	PE-P 20:0_18:2
PE P-38:3	P-18:0_20:3	754.575	9.57	Glycerophospholipids	Positive	[M+H]+	C43H80NO7P	PE	PE-P 18:0_20:3	PE-P 18:0_20:3
PE P-38:4	P-18:1_20:3	752.559	9.29	Glycerophospholipids	Positive	[M+H]+	C43H78NO7P	PE	PE-P 18:1_20:3	PE-P 18:1_20:3
PE P-38:5	P-16:0_22:5	750.543	8.32	Glycerophospholipids	Positive	[M+H]+	C43H76NO7P	PE	PE-P 16:0_22:5	PE-P 16:0_22:5
PE P-38:7	P-16:1_22:6	746.512	6.87	Glycerophospholipids	Positive	[M+H]+	C43H72NO7P	PE	PE-P 16:1_22:6	PE-P 16:1_22:6
PE P-39:5	P-17:0_22:5	764.559	8.8	Glycerophospholipids	Positive	[M+H]+	C44H78NO7P	PE	PE-P 17:0_22:5	PE-P 17:0_22:5
PE P-40:2-2peaks	P-20:1_20:2; P-22:1_18:2	784.622	10.78	Glycerophospholipids	Positive	[M+H]+	C45H86NO7P	PE	PE-P 20:1_20:2	PE-P 20:1_20:2
PE P-40:2-2peaks	P-20:1_20:2; P-22:1_18:2	784.622	10.78	Glycerophospholipids	Positive	[M+H]+	C45H86NO7P	PE	PE-P 22:1_18:2	PE-P 22:1_18:2
PE P-40:3	P-20:0_20:3; P-18:0_22:3	782.606	10.4	Glycerophospholipids	Positive	[M+H]+	C45H84NO7P	PE	PE-P 20:0_20:3	PE-P 20:0_20:3
PE P-40:3	P-20:0_20:3; P-18:0_22:3	782.606	10.4	Glycerophospholipids	Positive	[M+H]+	C45H84NO7P	PE	PE-P 18:0_22:3	PE-P 18:0_22:3
PE P-40:4-1	P-18:0_22:4	780.59	9.84	Glycerophospholipids	Positive	[M+H]+	C45H82NO7P	PE	PE-P 18:0_22:4	PE-P 18:0_22:4
PE P-40:4-2	P-20:0_20:4	780.59	10.12	Glycerophospholipids	Positive	[M+H]+	C45H82NO7P	PE	PE-P 20:0_20:4	PE-P 20:0_20:4
PE P-40:5	P-18:0_22:5	778.575	9.22	Glycerophospholipids	Positive	[M+H]+	C45H80NO7P	PE	PE-P 18:0_22:5	PE-P 18:0_22:5
PE P-40:6	P-18:0_22:6	776.559	8.98	Glycerophospholipids	Positive	[M+H]+	C45H78NO7P	PE	PE-P 18:0_22:6	PE-P 18:0_22:6
PE P-40:7	P-18:1_22:6	774.544	7.88	Glycerophospholipids	Positive	[M+H]+	C45H76NO7P	PE	PE-P 18:1_22:6	PE-P 18:1_22:6
PE P-42:2	P-24:1_18:1	812.653	11.44	Glycerophospholipids	Positive	[M+H]+	C47H82NO7P	PE	PE-P 24:1_18:1	PE-P 24:1_18:1
PE P-42:3	P-22:0_20:3	810.637	10.95	Glycerophospholipids	Positive	[M+H]+	C47H88NO7P	PE	PE-P 22:0_20:3	PE-P 22:0_20:3
PE P-42:5	P-20:0_22:5	806.606	10.12	Glycerophospholipids	Positive	[M+H]+	C47H84NO7P	PE	PE-P 20:0_22:5	PE-P 20:0_22:5
PE P-42:6	P-20:0_22:6	804.59	9.84	Glycerophospholipids	Positive	[M+H]+	C47H82NO7P	PE	PE-P 20:0_22:6	PE-P 20:0_22:6
PE P-44:5	P-24:1_20:4; P-22:0_22:5	834.637	10.85	Glycerophospholipids	Positive	[M+H]+	C49H88NO7P	PE	PE-P 24:1_20:4	PE-P 24:1_20:4
PE P-44:5	P-24:1_20:4; P-22:0_22:5	834.637	10.85	Glycerophospholipids	Positive	[M+H]+	C49H88NO7P	PE	PE-P 22:0_22:5	PE-P 22:0_22:5
PE P-44:6	P-22:0_22:6	832.621	10.64	Glycerophospholipids	Positive	[M+H]+	C49H86NO7P	PE	PE-P 22:0_22:6	PE-P 22:0_22:6
PE P-46:6	P-24:1_22:5	860.653	10.8	Glycerophospholipids	Positive	[M+H]+	C51H90NO7P	PE	PE-P 24:1_22:5	PE-P 24:1_22:5
PE P-46:7	P-24:1_22:6	858.637	10.6	Glycerophospholipids	Positive	[M+H]+	C51H88NO7P	PE	PE-P 24:1_22:6	PE-P 24:1_22:6
CoQ10	Q10	863.691	12.84	Prenol Lipids	Positive	[M+H]+	C59H90O4	CoQ10	CoQ10	CoQ10
CoQ9	Q9	795.629	11.99	Prenol Lipids	Positive	[M+H]+	C54H82O4	CoQ9	CoQ9	CoQ9
Cer 34:0;2O	18:0;2O_16:0	540.535	8.71	Sphingolipids	Positive	[M+H]+	C34H69NO3	Cer	Cer 18:0;2O/16:0	Cer 18:0;2O/16:0
Cer 34:0; 3O	18:0;3O_16:0	520.509	8.43	Sphingolipids	Positive	M+H-2H2O	C34H66O2N1	Cer	Cer 16:0_18:0;3O	Cer 16:0_18:0;3O
Cer 34:0;O	18:0;O_16:0	524.54	9.22	Sphingolipids	Positive	[M+H]+	C34H70O2N1	Cer	Cer 18:0;O/16:0	Cer 18:0;O/16:0
Cer 34:1;2O	18:1;2O_16:0	538.519	8.43	Sphingolipids	Positive	[M+H]+	C34H67NO3	Cer	Cer 18:1;2O/16:0	Cer 18:1;2O/16:0
Cer 35:0;2O	18:0;2O_17:0	554.551	9.19	Sphingolipids	Positive	[M+H]+	C35H71NO3	Cer	Cer 18:0;2O/17:0	Cer 18:0;2O/17:0
Cer 35:0; 3O	18:0;3O_17:0	534.524	8.91	Sphingolipids	Positive	M+H-2H2O	C35H68O2N1	Cer	Cer 17:0_18:0;3O	Cer 17:0_18:0;3O
Cer 35:1;2O	18:1;2O_17:0	552.535	8.91	Sphingolipids	Positive	[M+H]+	C35H69NO3	Cer	Cer 18:1;2O/17:0	Cer 18:1;2O/17:0
Cer 36:0;2O	18:0;2O_18:0	568.566	9.64	Sphingolipids	Positive	[M+H]+	C36H73NO3	Cer	Cer 18:0;2O/18:0	Cer 18:0;2O/18:0
Cer 36:0; 3O	18:0;3O_18:0	548.54	9.36	Sphingolipids	Positive	M+H-2H2O	C36H70O2N1	Cer	Cer 18:0_18:0;3O	Cer 18:0_18:0;3O
Cer 36:0;O	18:0;O_18:0	552.571	10.09	Sphingolipids	Positive	[M+H]+	C36H74O2N1	Cer	Cer 18:0;O/18:0	Cer 18:0;O/18:0
Cer 36:1;2O	18:1;2O_18:0	566.551	9.36	Sphingolipids	Positive	[M+H]+	C36H71NO3	Cer	Cer 18:1;2O/18:0	Cer 18:1;2O/18:0
Cer 38:0;2O	18:0;2O_20:0	596.598	10.46	Sphingolipids	Positive	[M+H]+	C38H77NO3	Cer	Cer 18:0;2O/20:0	Cer 18:0;2O/20:0
Cer 38:0; 3O	18:0;3O_20:0	576.571	10.22	Sphingolipids	Positive	M+H-2H2O	C38H74O2N1	Cer	Cer 18:0;3O_20:0	Cer 18:0;3O_20:0
Cer 38:0;O	18:0;O_20:0	580.603	10.85	Sphingolipids	Positive	[M+H]+	C38H78O2N1	Cer	Cer 18:0;O/20:0	Cer 18:0;O/20:0
Cer 38:1;2O	18:1;2O_20:0	594.582	10.22	Sphingolipids	Positive	[M+H]+	C38H75NO3	Cer	Cer 18:1;2O/20:0	Cer 18:1;2O/20:0
Cer 38:2;2O	18:2;2O_20:0	592.567	9.57	Sphingolipids	Positive	[M+H]+	C38H73NO3	Cer	Cer 18:2;2O/20:0	Cer 18:2;2O/20:0
Cer 39:0; 3O	17:0;3O_22:0	590.587	10.67	Sphingolipids	Positive	M+H-2H2O	C39H76O2N1	Cer	Cer 17:0;3O_22:0	Cer 17:0;3O_22:0
Cer 39:1;2O	17:1;2O_22:0	608.598	10.67	Sphingolipids	Positive	[M+H]+	C39H77NO3	Cer	Cer 17:1;2O/22:0	Cer 17:1;2O/22:0
Cer 40:0;2O	18:0;2O_22:0	624.629	11.23	Sphingolipids	Positive	[M+H]+	C40H81NO3	Cer	Cer 18:0;2O/22:0	Cer 18:0;2O/22:0
Cer 40:0;O	18:0;O_22:0	608.634	11.58	Sphingolipids	Positive	[M+H]+	C40H82O2N1	Cer	Cer 18:0;O/22:0	Cer 18:0;O/22:0
Cer 40:1;2O	18:1;2O_22:0	622.613	11.02	Sphingolipids	Positive	[M+H]+	C40H79NO3	Cer	Cer 18:1;2O/22:0	Cer 18:1;2O/22:0
Cer 40:2;2O	18:2;2O_22:0	620.598	10.43	Sphingolipids	Positive	[M+H]+	C40H77NO3	Cer	Cer 18:2;2O/22:0	Cer 18:2;2O/22:0
Cer 41:0;2O	18:0;2O_23:0	638.645	11.54	Sphingolipids	Positive	[M+H]+	C41H83NO3	Cer	Cer 18:0;2O/23:0	Cer 18:0;2O/23:0
Cer 41:0; 3O	18:0;3O_23:0	618.618	11.37	Sphingolipids	Positive	M+H-2H2O	C40H78O2N1	Cer	Cer 18:0;3O_23:0	Cer 18:0;3O_23:0
Cer 41:0;O	18:0;O_23:0	622.65	11.89	Sphingolipids	Positive	[M+H]+	C41H84O2N1	Cer	Cer 18:0;O/23:0	Cer 18:0;O/23:0
Cer 41:1;2O	18:1;2O_23:0	636.629	11.37	Sphingolipids	Positive	[M+H]+	C41H81NO3	Cer	Cer 18:1;2O/23:0	Cer 18:1;2O/23:0
Cer 41:2;2O	18:1;2O_23:1	634.613	10.67	Sphingolipids	Positive	[M+H]+	C41H79NO3	Cer	Cer 18:1;2O/23:1	Cer 18:1;2O/23:1
Cer 42:0;2O	18:0;2O_24:0	652.66	11.89	Sphingolipids	Positive	[M+H]+	C42H85NO3	Cer	Cer 18:0;2O/24:0	Cer 18:0;2O/24:0
Cer 42:0;O	18:0;O_24:0	636.665	12.17	Sphingolipids	Positive	[M+H]+	C42H86O2N1	Cer	Cer 18:0;O/24:0	Cer 18:0;O/24:0
Cer 42:1;2O	18:1;2O_24:0	650.645	11.72	Sphingolipids	Positive	[M+H]+	C42H83NO3	Cer	Cer 18:1;2O/24:0	Cer 18:1;2O/24:0
Cer 42:1;O	18:1;O_24:0	634.65	11.89	Sphingolipids	Positive	[M+H]+	C42H84O2N1	Cer	Cer 18:1;O/24:0	Cer 18:1;O/24:0
Cer 42:2;2O-1	18:1;2O_24:1	648.629	11.02	Sphingolipids	Positive	[M+H]+	C42H81NO3	Cer	Cer 18:1;2O/24:1	Cer 18:1;2O/24:1
Cer 42:2;2O-2	18:2;2O_24:0	648.629	11.19	Sphingolipids	Positive	[M+H]+	C42H81NO3	Cer	Cer 18:2;2O/24:0	Cer 18:2;2O/24:0
Cer 42:3;2O	18:2;2O_24:1	646.613	10.43	Sphingolipids	Positive	[M+H]+	C42H79NO3	Cer	Cer 18:2;2O/24:1	Cer 18:2;2O/24:1
Cer 43:0;2O	18:0;2O_25:0	666.676	12.17	Sphingolipids	Positive	[M+H]+	C43H87NO3	Cer	Cer 18:0;2O/25:0	Cer 18:0;2O/25:0
Cer 43:0;O	18:0;O_25:0	650.681	12.45	Sphingolipids	Positive	[M+H]+	C43H88O2N1	Cer	Cer 18:0;O/25:0	Cer 18:0;O/25:0
Cer 43:1;2O	18:1;2O_25:0	664.66	12.03	Sphingolipids	Positive	[M+H]+	C43H85NO3	Cer	Cer 18:1;2O/25:0	Cer 18:1;2O/25:0
Cer 43:2;2O	18:1;2O_25:1	662.645	11.37	Sphingolipids	Positive	[M+H]+	C43H83NO3	Cer	Cer 18:1;2O/25:1	Cer 18:1;2O/25:1
Cer 44:0;O	18:0;O_26:0	664.697	12.73	Sphingolipids	Positive	[M+H]+	C44H90O2N1	Cer	Cer 18:0;O/26:0	Cer 18:0;O/26:0
Cer 44:1;2O	18:1;2O_26:0	678.676	12.31	Sphingolipids	Positive	[M+H]+	C44H87NO3	Cer	Cer 18:1;2O/26:0	Cer 18:1;2O/26:0
Cer 44:2;2O	18:1;2O_26:1	676.66	11.68	Sphingolipids	Positive	[M+H]+	C44H85NO3	Cer	Cer 18:1;2O/26:1	Cer 18:1;2O/26:1
HexCer 34:0;2O	18:0;2O_16:0	702.588	7.95	Sphingolipids	Positive	[M+H]+	C40H79NO8	HexCer	HexCer 18:0;2O/16:0	HexCer 18:0;2O/16:0
HexCer 34:1;2O	18:1;2O_16:0	700.572	7.6	Sphingolipids	Positive	[M+H]+	C40H77NO8	HexCer	HexCer 18:1;2O/16:0	HexCer 18:1;2O/16:0
HexCer 36:0;2O	18:0;2O_18:0	730.619	8.91	Sphingolipids	Positive	[M+H]+	C42H83NO8	HexCer	HexCer 18:0;2O/18:0	HexCer 18:0;2O/18:0
HexCer 36:1;2O	18:1;2O_18:0	728.604	8.6	Sphingolipids	Positive	[M+H]+	C42H81NO8	HexCer	HexCer 18:1;2O/18:0	HexCer 18:1;2O/18:0
HexCer 38:0;2O	18:0;2O_20:0	758.65	9.81	Sphingolipids	Positive	[M+H]+	C44H87NO8	HexCer	HexCer 18:0;2O/20:0	HexCer 18:0;2O/20:0
HexCer 38:1;2O	18:1;2O_20:0	756.635	9.53	Sphingolipids	Positive	[M+H]+	C44H85NO8	HexCer	HexCer 18:1;2O/20:0	HexCer 18:1;2O/20:0
HexCer 40:1;2O	18:1;2O_22:0	784.666	10.4	Sphingolipids	Positive	[M+H]+	C46H89NO8	HexCer	HexCer 18:1;2O/22:0	HexCer 18:1;2O/22:0
HexCer 40:2; 3O	20:0;2O_20:2;O	780.635	9.81	Sphingolipids	Positive	[M+H-H2O]+	C46H87NO9	HexCer	HexCer 20:0;2O/20:2;O	HexCer 20:0;2O/20:2;O
HexCer 41:1;2O	18:1;2O_23:0	798.682	10.81	Sphingolipids	Positive	[M+H]+	C47H91NO8	HexCer	HexCer 18:1;2O/23:0	HexCer 18:1;2O/23:0
HexCer 42:1;2O	18:1;2O_24:0	812.697	11.16	Sphingolipids	Positive	[M+H]+	C48H93NO8	HexCer	HexCer 18:1;2O/24:0	HexCer 18:1;2O/24:0
HexCer 42:2;2O-1	18:1;2O_24:1	810.682	10.4	Sphingolipids	Positive	[M+H]+	C48H91NO8	HexCer	HexCer 18:1;2O/24:1	HexCer 18:1;2O/24:1
HexCer 42:2;2O-2	18:2;2O_24:0	810.682	10.6	Sphingolipids	Positive	[M+H]+	C48H91NO8	HexCer	HexCer 18:2;2O/24:0	HexCer 18:2;2O/24:0
HexCer 43:1;2O	18:1;2O_25:0	826.713	11.51	Sphingolipids	Positive	[M+H]+	C49H95NO8	HexCer	HexCer 18:1;2O/25:0	HexCer 18:1;2O/25:0
HexCer 44:0; 3O	18:0;2O_26:0;O	840.729	11.3	Sphingolipids	Positive	[M+H-H2O]+	C50H99NO9	HexCer	HexCer 18:0;2O/26:0;O	HexCer 18:0;2O/26:0;O
HexCer 44:2;2O	18:1;2O_26:1	838.713	11.09	Sphingolipids	Positive	[M+H]+	C50H95NO8	HexCer	HexCer 18:1;2O/26:1	HexCer 18:1;2O/26:1
SM 30:1;2O	18:1;2O_12:0	647.512	4.94	Sphingolipids	Positive	[M+H]+	C35H71N2O6P	SM	SM 18:1;2O/12:0	SM 18:1;2O/12:0
SM 33:1;2O	17:1;2O_16:0	689.559	6.6	Sphingolipids	Positive	[M+H]+	C38H77N2O6P	SM	SM 17:1;2O/16:0	SM 17:1;2O/16:0
SM 34:1;2O	18:1;2O_16:0	703.575	7.15	Sphingolipids	Positive	[M+H]+	C39H79N2O6P	SM	SM 18:1;2O/16:0	SM 18:1;2O/16:0
SM 34:2;2O	18:2;2O_16:0	701.559	6.25	Sphingolipids	Positive	[M+H]+	C39H77N2O6P	SM	SM 18:2;2O/16:0	SM 18:2;2O/16:0
SM 35:1;2O	18:1;2O_17:0	717.591	7.7	Sphingolipids	Positive	[M+H]+	C40H81N2O6P	SM	SM 18:1;2O/17:0	SM 18:1;2O/17:0
SM 36:1;2O	18:1;2O_18:0	731.606	8.22	Sphingolipids	Positive	[M+H]+	C41H83N2O6P	SM	SM 18:1;2O/18:0	SM 18:1;2O/18:0
SM 36:2;2O	18:2;2O_18:0	729.591	7.39	Sphingolipids	Positive	[M+H]+	C41H81N2O6P	SM	SM 18:2;2O/18:0	SM 18:2;2O/18:0
SM 38:1;2O	18:1;2O_20:0	759.638	9.22	Sphingolipids	Positive	[M+H]+	C43H87N2O6P	SM	SM 18:1;2O/20:0	SM 18:1;2O/20:0
SM 38:2;2O	18:2;2O_20:0	757.622	8.46	Sphingolipids	Positive	[M+H]+	C43H85N2O6P	SM	SM 18:2;2O/20:0	SM 18:2;2O/20:0
SM 39:0;2O	18:0;2O_21:0	775.669	9.98	Sphingolipids	Positive	[M+H]+	C44H91N2O6P	SM	SM 18:0;2O/21:0	SM 18:0;2O/21:0
SM 40:2;2O-2peaks	18:2;2O_22:0	785.653	9.46	Sphingolipids	Positive	[M+H]+	C45H89N2O6P	SM	SM 18:2;2O/22:0	SM 18:2;2O/22:0
SM 40:5;2O	18:1;2O_22:4	779.606	7.7	Sphingolipids	Positive	[M+H]+	C45H83N2O6P	SM	SM 18:1;2O/22:4	SM 18:1;2O/22:4
SM 41:2;2O-1	18:1;2O_23:1	799.669	9.71	Sphingolipids	Positive	[M+H]+	C46H91N2O6P	SM	SM 18:1;2O/23:1	SM 18:1;2O/23:1
SM 42:1;2O	18:1;2O_24:0	815.7	10.92	Sphingolipids	Positive	[M+H]+	C47H95N2O6P	SM	SM 18:1;2O/24:0	SM 18:1;2O/24:0
SM 44:1;2O	18:1;2O_26:0	843.731	11.61	Sphingolipids	Positive	[M+H]+	C49H99N2O6P	SM	SM 18:1;2O/26:0	SM 18:1;2O/26:0
CE 18:1	18:01:00	668.634	13.95	Sterol Lipids	Positive	[M+NH4]+	C45H78O2	CE	CE 18:1	CE 18:1
CE 18:2	18:02:00	666.618	13.54	Sterol Lipids	Positive	[M+NH4]+	C45H76O2	CE	CE 18:2	CE 18:2
CE 20:4	20:04:00	690.618	13.26	Sterol Lipids	Positive	[M+NH4]+	C47H76O2	CE	CE 20:4	CE 20:4
CE 22:5	22:05:00	716.634	13.29	Sterol Lipids	Positive	[M+NH4]+	C49H78O2	CE	CE 22:5	CE 22:5
CE 22:6	22:06:00	714.618	12.98	Sterol Lipids	Positive	[M+NH4]+	C49H76O2	CE	CE 22:6	CE 22:6
CE 24:6	1 day, 0:06:00	742.65	13.4	Sterol Lipids	Positive	[M+NH4]+	C51H80O2	CE	CE 24:6	CE 24:6
CE 26:6	1 day, 2:06:00	770.681	13.81	Sterol Lipids	Positive	[M+NH4]+	C53H84O2	CE	CE 26:6	CE 26:6
EQ+LCI+1-4library annoations
peak.num	subclass	Compounds	FattyAcid	mz	rt	Adduct	MS2.score1	MS2.score2	rule1.score.Stand	rule2.score.Stand	final.score	rawmz	rule1.score	label
171	NAE	NAE 9:0	NAE 9:0	202.18	1.08322	[M+H]+	1	0.640868	0.874513	0.87491	3.39029	NA	NA	NA
171	SPB	SPB 11:1;2O	SPB 11:1;2O	202.18	1.08322	[M+H]+	0.75	0.480651	0.871418	0.874652	2.97672	NA	NA	NA
171	SPB	SPB 11:1;3O	SPB 11:1;3O	202.18	1.08322	[M+H]+	1	0.480651	0.874513	0.874652	3.22982	NA	NA	NA
226	SPB	SPB 12:0;2O	SPB 12:0;2O	218.211	1.26642	[M+H]+	0.75	0.605709	0.5	0.5	2.35571	NA	NA	NA
226	SPB	SPB 12:0;3O	SPB 12:0;3O	218.211	1.26642	[M+H]+	1	0.605709	0.5	0.5	2.60571	NA	NA	NA
457	NAE	NAE 14:0	NAE 14:0	272.258	2.05998	[M+H]+	1	0.256945	0.872906	0.874816	3.00467	NA	NA	NA
457	SPB	SPB 16:1;2O	SPB 16:1;2O	272.258	2.05998	[M+H]+	0.75	0.192709	0.850607	0.874924	2.66824	NA	NA	NA
457	SPB	SPB 16:1;3O	SPB 16:1;3O	272.258	2.05998	[M+H]+	1	0.192709	0.85383	0.874924	2.92146	NA	NA	NA
3406	Hex2Cer	Hex2Cer 47:2	Hex2Cer 20:1;2O/27:1	1042.82	12.3297	[M+H]+	0.75	0.0543911	0.5	0.5	1.80439	NA	NA	NA
528	SPB	SPB 18:1;3O	SPB 18:1;3O	300.29	2.30385	[M+H]+	1	0.218083	0.832336	0.87489	2.92531	NA	NA	NA
528	SPB	SPB 18:1;2O	SPB 18:1;2O	300.29	2.30385	[M+H]+	0.75	0.18271	0.834379	0.874115	2.6412	NA	NA	NA
528	NAE	NAE 16:0	NAE 16:0	300.29	2.30385	[M+H]+	1	0.243613	0.832336	0.87493	2.95088	NA	NA	NA
3280	PC	PC 53:7	PC 23:4_30:3	1014.79	11.8845	[M+H]+	0.75	0.0139239	0.87007	0.874616	2.50861	NA	NA	NA
216	MG	MG 13:0	MG 13:0	306.263	1.23212	[M+NH4]+	1	0.423945	0.872004	0.872004	3.16795	NA	NA	NA
221	MG	MG 15:3	MG 15:3	328.245	1.2548	[M+NH4]+	1	0.314159	0.241947	0.867307	2.42341	NA	NA	NA
4098	CE	CE 39:9	CE 39:9	946.828	14.737	[M+NH4]+	0.75	0.307582	0.5	0.5	2.05758	NA	NA	NA
1158	SPB	SPB 20:1;2O	SPB 20:1;2O	328.321	4.5434	[M+H]+	0.75	0.410749	0.871188	0.874668	2.9066	NA	NA	NA
4002	DG	DG 58:7	DG 25:3_33:4	936.837	14.4097	[M+NH4]+	0.75	0.0779098	0.5	0.5	1.82791	NA	NA	NA
920	SPB	SPB 20:1;3O	SPB 20:1;3O	328.322	3.70224	[M+H]+	1	0.395571	0.86593	0.874864	3.13636	NA	NA	NA
3828	LDGTS	LDGTS 50:10	LDGTS 50:10	930.76	13.8016	[M+H]+	0.75	0.295648	0.5	0.5	2.04565	NA	NA	NA
3738	LDGTS	LDGTS 50:11	LDGTS 50:11	928.743	13.489	[M+H]+	0.75	0.279078	0.5	0.5	2.02908	NA	NA	NA
3738	CerP	CerP 57:7	CerP 26:1;2O/31:6	928.743	13.489	[M+H]+	1	0.103262	0.5	0.5	2.10326	NA	NA	NA
3224	DG	DG 58:14	DG 28:11_30:3	922.727	11.6949	[M+NH4]+	0.75	0.0039182	0.874793	0.872455	2.50117	NA	NA	NA
3167	PMeOH	PMeOH 50:6	PMeOH 22:2_28:4	920.708	11.4929	[M+NH4]+	0.75	0.0145079	0.874802	0.874802	2.51411	NA	NA	NA
3167	PMeOH	PMeOH 50:6	PMeOH 20:2_30:4	920.708	11.4929	[M+NH4]+	0.75	0.0145326	0.874802	0.874802	2.51414	NA	NA	NA
3167	PC	PC 46:5	PC 22:0_24:5	920.708	11.4929	[M+H]+	0.75	0.021347	0.870633	0.87423	2.51621	NA	NA	NA
3167	DG	DG 58:15	DG 28:4_30:11	920.708	11.4929	[M+NH4]+	0.75	0.0175333	0.873268	0.868698	2.5095	NA	NA	NA
3167	DG	DG 58:15	DG 28:11_30:4	920.708	11.4929	[M+NH4]+	0.75	0.0175827	0.872055	0.874423	2.51406	NA	NA	NA
3810	LDGTS	LDGTS 48:2	LDGTS 48:2	918.848	13.7386	[M+H]+	0.75	0.0524223	0.869064	0.869064	2.54055	NA	NA	NA
2746	PE	PE 49:7	PE 23:2_26:5	916.679	10.0347	[M+H]+	0.75	0.00261346	0.869322	0.869322	2.49126	NA	NA	NA
3095	DG-O	DG-O 58:16	DG-O 29:5_29:11	904.715	11.2442	[M+NH4]+	1	0.00277304	0.874486	0.874486	2.75174	NA	NA	NA
1655	MMPE	MMPE 48:13	MMPE 22:5_26:8	904.59	6.26849	[M+H]+	0.75	0.0679682	0.5	0.5	1.81797	NA	NA	NA
2880	DG-O	DG-O 58:17	DG-O 32:7_26:10	902.7	10.4943	[M+NH4]+	1	0.00215004	0.873882	0.873882	2.74991	NA	NA	NA
3165	GPNAE	GPNAE 49:7	GPNAE 49:7	902.698	11.4882	[M+H]+	1	0.0166388	0.874597	0.872172	2.76341	NA	NA	NA
3343	DG	DG 56:11	DG 28:6_28:5	900.743	12.1111	[M+NH4]+	0.75	0.00253023	0.873146	0.874995	2.50067	NA	NA	NA
3343	DG	DG 56:11	DG 28:5_28:6	900.743	12.1111	[M+NH4]+	0.75	0.00253023	0.874342	0.873396	2.50027	NA	NA	NA
2963	DG-O	DG-O 58:18	DG-O 32:8_26:10	900.682	10.7887	[M+NH4]+	1	0.0134695	0.5	0.5	2.01347	NA	NA	NA
3155	DG	DG 56:12	DG 25:3_31:9	898.727	11.4532	[M+NH4]+	0.75	0.00359284	0.874429	0.874534	2.50256	NA	NA	NA
3155	PMeOH	PMeOH 48:3	PMeOH 23:0_25:3	898.727	11.4532	[M+NH4]+	0.75	0.00264886	0.871273	0.871273	2.49519	NA	NA	NA
3097	DG	DG 56:13	DG 26:10_30:3	896.71	11.2489	[M+NH4]+	0.75	0.00350076	0.777453	0.781556	2.31251	NA	NA	NA
3042	PC	PC 44:4	PC 21:2_23:2	894.694	11.0639	[M+H]+	0.75	0.199024	0.874993	0.874829	2.69885	NA	NA	NA
3042	DG	DG 56:14	DG 26:10_30:4	894.694	11.0639	[M+NH4]+	0.75	0.00232158	0.858187	0.871814	2.48232	NA	NA	NA
3181	DG	DG 56:14	DG 27:8_29:6	894.693	11.5387	[M+NH4]+	0.75	0.0144585	0.874936	0.872543	2.51194	NA	NA	NA
2990	DG	DG 56:15	DG 26:10_30:5	892.676	10.8761	[M+NH4]+	0.75	0.00891702	0.872095	0.873835	2.50485	NA	NA	NA
291	MG	MG 16:0	MG 16:0	348.311	1.49651	[M+NH4]+	1	0.333033	0.869496	0.864874	3.0674	NA	NA	NA
3295	GPNAE	GPNAE 47:4	GPNAE 47:4	880.714	11.9409	[M+H]+	1	0.0358635	0.874706	0.874214	2.78478	NA	NA	NA
3295	Cer	Cer 59:13	Cer 26:13;2O/33:0;O	880.714	11.9409	[M+H]+	1	0.0278507	0.867039	0.867558	2.76245	NA	NA	NA
2955	DG-O	DG-O 56:15	DG-O 29:4_27:11	878.7	10.7586	[M+NH4]+	1	0.00152074	0.75444	0.864469	2.62043	NA	NA	NA
2955	PE-P	PE-P 47:4	PE-P 21:3_26:1	878.7	10.7586	[M+H]+	1	0.00104807	0.86746	0.871345	2.73985	NA	NA	NA
2955	PE-O	PE-O 47:5	PE-O 21:4_26:1	878.7	10.7586	[M+H]+	1	0.00142079	0.87413	0.874021	2.74957	NA	NA	NA
3109	GPNAE	GPNAE 47:5	GPNAE 47:5	878.698	11.2885	[M+H]+	1	0.0388358	0.860781	0.869804	2.76942	NA	NA	NA
3109	DG-O	DG-O 56:15	DG-O 30:5_26:10	878.698	11.2885	[M+NH4]+	1	0.0183646	0.869994	0.86649	2.75485	NA	NA	NA
1672	PC	PC 44:12	PC 22:6_22:6	878.568	6.33009	[M+H]+	1	0.199153	0.5	0.5	2.19915	NA	NA	NA
123	SPB	SPB 22:2;2O	SPB 22:2;2O	354.337	0.906625	[M+H]+	0.75	0.469947	0.873293	0.872777	2.96602	NA	NA	NA
123	NAE	NAE 20:1	NAE 20:1	354.337	0.906625	[M+H]+	1	0.626596	0.873293	0.873293	3.37318	NA	NA	NA
97	SPB	SPB 22:2;3O	SPB 22:2;3O	354.337	0.723652	[M+H]+	1	0.443788	0.872783	0.872265	3.18884	NA	NA	NA
3226	HexCer	HexCer 48:12	HexCer 29:4;2O/19:8	874.627	11.6996	[M+H]+	0.75	0.0691545	0.5	0.5	1.81915	NA	NA	NA
3226	HexCer	HexCer 48:12	HexCer 19:8;2O/29:4	874.627	11.6996	[M+H]+	0.75	0.0691545	0.5	0.5	1.81915	NA	NA	NA
3226	HexCer	HexCer 48:12	HexCer 23:5;2O/25:7	874.627	11.6996	[M+H]+	0.75	0.0690703	0.5	0.5	1.81907	NA	NA	NA
3226	HexCer	HexCer 48:12	HexCer 26:5;2O/22:7	874.627	11.6996	[M+H]+	0.75	0.0690703	0.5	0.5	1.81907	NA	NA	NA
3226	HexCer	HexCer 48:12	HexCer 21:7;2O/27:5	874.627	11.6996	[M+H]+	0.75	0.0691545	0.5	0.5	1.81915	NA	NA	NA
3226	HexCer	HexCer 48:12	HexCer 25:7;2O/23:5	874.627	11.6996	[M+H]+	0.75	0.0690703	0.5	0.5	1.81907	NA	NA	NA
3226	HexCer	HexCer 48:12	HexCer 20:6;2O/28:6	874.627	11.6996	[M+H]+	0.75	0.0691545	0.5	0.5	1.81915	NA	NA	NA
3226	HexCer	HexCer 48:12	HexCer 27:6;2O/21:6	874.627	11.6996	[M+H]+	0.75	0.0690703	0.5	0.5	1.81907	NA	NA	NA
3226	MMPE	MMPE 45:7	MMPE 21:3_24:4	874.627	11.6996	[M+H]+	0.75	0.0720901	0.5	0.5	1.82209	NA	NA	NA
3226	DG	DG 55:17	DG 24:16_31:1	874.627	11.6996	[M+NH4]+	0.75	0.0731171	0.5	0.5	1.82312	NA	NA	NA
3390	GPNAE	GPNAE 46:1	GPNAE 46:1	872.748	12.2699	[M+H]+	1	0.0190468	0.857389	0.867452	2.74389	NA	NA	NA
3390	Cer	Cer 58:10	Cer 29:8;2O/29:2;O	872.748	12.2699	[M+H]+	1	0.0170914	0.872282	0.874732	2.76411	NA	NA	NA
3173	DG	DG 54:11	DG 26:10_28:1	872.711	11.5184	[M+NH4]+	0.75	0.00169079	0.874384	0.874405	2.50048	NA	NA	NA
3173	MMPE	MMPE 44:1	MMPE 18:1_26:0	872.711	11.5184	[M+H]+	0.75	0.00164918	0.874923	0.87498	2.50155	NA	NA	NA
1263	SPB	SPB 22:1;3O	SPB 22:1;3O	356.352	4.91362	[M+H]+	1	0.629051	0.874282	0.874643	3.37798	NA	NA	NA
1263	NAE	NAE 20:0	NAE 20:0	356.352	4.91362	[M+H]+	1	0.838735	0.874282	0.87488	3.5879	NA	NA	NA
1204	SPB	SPB 22:1;2O	SPB 22:1;2O	356.352	4.7075	[M+H]+	0.75	0.623622	0.874888	0.873673	3.12218	NA	NA	NA
3146	DG	DG 54:13	DG 26:10_28:3	868.677	11.4206	[M+NH4]+	0.75	0.0153644	0.874799	0.874799	2.51496	NA	NA	NA
2641	PC	PC 42:4	PC 18:2_24:2	866.664	9.66885	[M+H]+	0.75	0.191145	0.5	0.5	1.94114	NA	NA	NA
2950	PC	PC 42:4	PC 17:3_25:1	866.661	10.7371	[M+H]+	0.75	0.0373398	0.874989	0.874989	2.53732	NA	NA	NA
2578	DG	DG 54:15	DG 26:10_28:5	864.647	9.45321	[M+NH4]+	0.75	0.00165471	0.800243	0.833407	2.3853	NA	NA	NA
2578	DG	DG 54:15	DG 23:8_31:7	864.647	9.45321	[M+NH4]+	0.75	0.00169614	0.798177	0.839071	2.38894	NA	NA	NA
3183	PE-P	PE-P 46:5	PE-P 24:0_22:5	862.669	11.5533	[M+H]+	0.75	0.0424181	0.872451	0.87387	2.53874	NA	NA	NA
3183	MGDG-O	MGDG-O 42:6	MGDG-O 20:1_22:5	862.669	11.5533	[M+NH4]+	1	0.0678989	0.873891	0.873891	2.81568	NA	NA	NA
3183	MGDG-O	MGDG-O 42:6	MGDG-O 22:2_20:4	862.669	11.5533	[M+NH4]+	1	0.0303902	0.873891	0.873891	2.77817	NA	NA	NA
2516	DG	DG 54:16	DG 22:16_32:0	862.631	9.2402	[M+NH4]+	0.75	0.00234293	0.874486	0.874925	2.50175	NA	NA	NA
2347	PC	PC 42:6	PC 20:2_22:4	862.631	8.65727	[M+H]+	0.75	0.205725	0.5	0.5	1.95572	NA	NA	NA
2347	PC	PC 42:6	PC 19:4_23:2	862.631	8.65727	[M+H]+	0.75	0.205361	0.5	0.5	1.95536	NA	NA	NA
2968	PE-O	PE-O 46:7	PE-O 24:2_22:5	860.653	10.8004	[M+H]+	1	0.0220273	0.874739	0.874739	2.7715	NA	NA	NA
2968	PE-P	PE-P 46:6	PE-P 24:1_22:5	860.653	10.8004	[M+H]+	1	0.0768945	0.874747	0.874747	2.82639	NA	NA	NA
2968	Cer	Cer 58:16	Cer 26:1;2O/32:15;O	860.653	10.8004	[M+H]+	1	0.0143185	0.5	0.5	2.01432	NA	NA	NA
2968	Cer	Cer 58:16	Cer 34:8;2O/24:8;O	860.653	10.8004	[M+H]+	1	0.0182325	0.5	0.5	2.01823	NA	NA	NA
2968	MGDG-O	MGDG-O 42:7	MGDG-O 18:6_24:1	860.653	10.8004	[M+NH4]+	1	0.00497314	0.87343	0.87343	2.75183	NA	NA	NA
2968	MGDG-O	MGDG-O 42:7	MGDG-O 20:2_22:5	860.653	10.8004	[M+NH4]+	1	0.10411	0.87343	0.87343	2.85097	NA	NA	NA
2968	HexCer	HexCer 45:6	HexCer 26:1;2O/19:5;O	860.653	10.8004	[M+H]+	1	0.0121153	0.873461	0.873461	2.75904	NA	NA	NA
2968	HexCer	HexCer 45:6	HexCer 18:2;2O/27:4;O	860.653	10.8004	[M+H]+	1	0.00366726	0.873461	0.873461	2.75059	NA	NA	NA
3128	PE-O	PE-O 46:7	PE-O 28:0_18:7	860.653	11.3558	[M+H]+	1	0.023571	0.874605	0.872766	2.77094	NA	NA	NA
3128	PE-P	PE-P 46:6	PE-P 24:0_22:6	860.653	11.3558	[M+H]+	1	0.0640335	0.866159	0.874314	2.80451	NA	NA	NA
3128	MGDG-O	MGDG-O 42:7	MGDG-O 26:7_16:0	860.653	11.3558	[M+NH4]+	1	0.0243418	0.5	0.5	2.02434	NA	NA	NA
2224	PE	PE 45:7	PE 21:4_24:3	860.616	8.23455	[M+H]+	0.75	0.0051668	0.824543	0.824543	2.40425	NA	NA	NA
3302	GPNAE	GPNAE 45:1	GPNAE 45:1	858.732	11.9687	[M+H]+	1	0.00404978	0.867372	0.874037	2.74546	NA	NA	NA
251	LDGTS	LDGTS 8:2	LDGTS 8:2	358.222	1.35798	[M+H]+	0.75	0.0125696	0.871732	0.871732	2.50603	NA	NA	NA
824	SPB	SPB 22:0;2O	SPB 22:0;2O	358.368	3.35965	[M+H]+	0.75	0.642562	0.5	0.5	2.39256	NA	NA	NA
824	SPB	SPB 22:0;3O	SPB 22:0;3O	358.368	3.35965	[M+H]+	1	0.642562	0.5	0.5	2.64256	NA	NA	NA
2907	PE-P	PE-P 46:7	PE-P 23:5_23:2	858.638	10.59	[M+H]+	1	0.00535189	0.870701	0.870701	2.74675	NA	NA	NA
2907	PE-O	PE-O 46:8	PE-O 23:6_23:2	858.638	10.59	[M+H]+	1	0.00638571	0.5	0.5	2.00639	NA	NA	NA
2907	PE-O	PE-O 46:8	PE-O 25:0_21:8	858.638	10.59	[M+H]+	1	0.00672395	0.5	0.5	2.00672	NA	NA	NA
2907	HexCer	HexCer 45:7	HexCer 26:1;2O/19:6;O	858.638	10.59	[M+H]+	1	0.0126745	0.5	0.5	2.01267	NA	NA	NA
3198	DG-O	DG-O 55:18	DG-O 26:2_29:16	858.637	11.5997	[M+NH4]+	1	0.0132908	0.5	0.5	2.01329	NA	NA	NA
1937	PC	PC 42:8	PC 19:0_23:8	858.6	7.23958	[M+H]+	0.75	0.205044	0.5	0.5	1.95504	NA	NA	NA
3081	SM	SM 45:1	SM 18:1;2O/27:0	857.756	11.1907	[M+H]+	0.75	0.274725	0.788958	0.790818	2.6045	NA	NA	NA
2994	DG-O	DG-O 55:19	DG-O 26:3_29:16	856.621	10.895	[M+NH4]+	1	0.0106004	0.5	0.5	2.0106	NA	NA	NA
2994	GPNAE	GPNAE 46:9	GPNAE 46:9	856.621	10.895	[M+H]+	1	0.0127883	0.5	0.5	2.01279	NA	NA	NA
2937	PE-O	PE-O 46:9	PE-O 27:3_19:6	856.619	10.6938	[M+H]+	1	0.00871836	0.5	0.5	2.00872	NA	NA	NA
2937	PE-P	PE-P 46:8	PE-P 27:2_19:6	856.619	10.6938	[M+H]+	1	0.00647266	0.5	0.5	2.00647	NA	NA	NA
2937	DG-O	DG-O 55:19	DG-O 29:9_26:10	856.619	10.6938	[M+NH4]+	1	0.0106152	0.5	0.5	2.01062	NA	NA	NA
2937	Cer	Cer 58:18	Cer 29:2;2O/29:16;O	856.619	10.6938	[M+H]+	1	0.0106996	0.5	0.5	2.0107	NA	NA	NA
3268	GPNAE	GPNAE 45:3	GPNAE 45:3	854.698	11.8437	[M+H]+	1	0.0314584	0.874295	0.873966	2.77972	NA	NA	NA
3268	DG-O	DG-O 54:13	DG-O 29:10_25:3	854.698	11.8437	[M+NH4]+	1	0.0148416	0.873488	0.873488	2.76182	NA	NA	NA
3137	PMeOH	PMeOH 45:4	PMeOH 21:4_24:0	854.663	11.3881	[M+NH4]+	0.75	0.00683058	0.862721	0.874985	2.49454	NA	NA	NA
3137	DG	DG 53:13	DG 24:0_29:13	854.663	11.3881	[M+NH4]+	0.75	0.0104685	0.855718	0.846021	2.46221	NA	NA	NA
2965	PE-P	PE-P 45:3	PE-P 18:3_27:0	852.684	10.7933	[M+H]+	0.75	0.00459159	0.874947	0.874944	2.50448	NA	NA	NA
2965	Cer	Cer 57:13	Cer 27:12;2O/30:1;O	852.684	10.7933	[M+H]+	0.75	0.00878454	0.765187	0.763456	2.28743	NA	NA	NA
2886	DG-O	DG-O 54:14	DG-O 28:4_26:10	852.684	10.5181	[M+NH4]+	1	0.00445021	0.866567	0.874803	2.74582	NA	NA	NA
3078	DG	DG 53:14	DG 25:13_28:1	852.648	11.1821	[M+NH4]+	0.75	0.00717116	0.782453	0.826888	2.36651	NA	NA	NA
3078	DG	DG 53:14	DG 24:0_29:14	852.648	11.1821	[M+NH4]+	0.75	0.0700983	0.807942	0.845318	2.47336	NA	NA	NA
3078	PMeOH	PMeOH 45:5	PMeOH 21:5_24:0	852.648	11.1821	[M+NH4]+	0.75	0.0367118	0.874626	0.874952	2.53629	NA	NA	NA
3078	MGDG	MGDG 40:4	MGDG 16:4_24:0	852.648	11.1821	[M+NH4]+	0.75	0.0700983	0.5	0.5	1.8201	NA	NA	NA
2867	MMPE	MMPE 43:5	MMPE 19:4_24:1	850.632	10.451	[M+H]+	0.75	0.0101723	0.871227	0.872446	2.50385	NA	NA	NA
2867	PMeOH	PMeOH 45:6	PMeOH 21:5_24:1	850.632	10.451	[M+NH4]+	0.75	0.0272074	0.859991	0.873903	2.5111	NA	NA	NA
2867	PC	PC 41:5	PC 16:3_25:2	850.632	10.451	[M+H]+	0.75	0.0109388	0.86472	0.872831	2.49849	NA	NA	NA
2867	DG	DG 53:15	DG 24:1_29:14	850.632	10.451	[M+NH4]+	0.75	0.0442424	0.856868	0.863328	2.51444	NA	NA	NA
2867	DG	DG 53:15	DG 25:13_28:2	850.632	10.451	[M+NH4]+	0.75	0.00356588	0.851503	0.865586	2.47065	NA	NA	NA
2867	DG	DG 53:15	DG 26:10_27:5	850.632	10.451	[M+NH4]+	0.75	0.00268762	0.848852	0.868946	2.47048	NA	NA	NA
2948	MMPE	MMPE 43:5	MMPE 17:3_26:2	850.632	10.7308	[M+H]+	0.75	0.00538461	0.872976	0.872976	2.50134	NA	NA	NA
2948	PMeOH	PMeOH 45:6	PMeOH 21:6_24:0	850.632	10.7308	[M+NH4]+	0.75	0.0177015	0.817606	0.871573	2.45688	NA	NA	NA
2948	PE	PE 44:5	PE 18:3_26:2	850.632	10.7308	[M+H]+	0.75	0.0269404	0.874983	0.874983	2.52691	NA	NA	NA
2948	DG	DG 53:15	DG 24:0_29:15	850.632	10.7308	[M+NH4]+	0.75	0.0329759	0.809187	0.869099	2.46126	NA	NA	NA
361	MG	MG 17:0	MG 17:0	362.326	1.73576	[M+NH4]+	1	0.386746	0.869194	0.869997	3.12594	NA	NA	NA
2645	GPNAE	GPNAE 45:7	GPNAE 45:7	846.637	9.68782	[M+H]+	1	0.0049228	0.756952	0.780253	2.54213	NA	NA	NA
2992	PC	PC 40:1	PC 18:1_22:0	844.679	10.8904	[M+H]+	0.75	0.206424	0.870635	0.872779	2.69984	NA	NA	NA
2802	DG	DG 52:12	DG 26:10_26:2	842.664	10.2315	[M+NH4]+	0.75	0.00267872	0.868981	0.872755	2.49441	NA	NA	NA
2802	DG	DG 52:12	DG 26:2_26:10	842.664	10.2315	[M+NH4]+	0.75	0.00267872	0.868981	0.870184	2.49184	NA	NA	NA
2802	DG	DG 52:12	DG 25:2_27:10	842.664	10.2315	[M+NH4]+	0.75	0.00270214	0.868981	0.871271	2.49295	NA	NA	NA
2802	PMeOH	PMeOH 44:3	PMeOH 19:1_25:2	842.664	10.2315	[M+NH4]+	0.75	0.0019436	0.769546	0.851398	2.37289	NA	NA	NA
2802	PMeOH	PMeOH 44:3	PMeOH 18:1_26:2	842.664	10.2315	[M+NH4]+	0.75	0.00193189	0.769546	0.5	2.02148	NA	NA	NA
2751	PC	PC 40:2	PC 20:1_20:1	842.663	10.0476	[M+H]+	1	0.200685	0.874767	0.874892	2.95034	NA	NA	NA
3255	HexCer	HexCer 44:1	HexCer 18:1;2O/26:0	840.73	11.8017	[M+H]+	0.875	0.202486	0.87494	0.874973	2.8274	NA	NA	NA
3120	HexCer	HexCer 44:1	HexCer 18:0;2O/26:1	840.729	11.3273	[M+H]+	0.75	0.120798	0.5	0.5	1.8708	NA	NA	NA
3120	HexCer	HexCer 44:1	HexCer 23:0;2O/21:1	840.729	11.3273	[M+H]+	0.75	0.0888487	0.5	0.5	1.83885	NA	NA	NA
3120	HexCer	HexCer 44:1	HexCer 19:1;2O/25:0	840.729	11.3273	[M+H]+	0.75	0.100853	0.5	0.5	1.85085	NA	NA	NA
3120	HexCer	HexCer 44:1	HexCer 21:1;2O/23:0	840.729	11.3273	[M+H]+	0.75	0.0888487	0.5	0.5	1.83885	NA	NA	NA
3120	HexCer	HexCer 44:1	HexCer 26:1;2O/18:0	840.729	11.3273	[M+H]+	0.75	0.105375	0.5	0.5	1.85537	NA	NA	NA
2925	PC	PC 40:3	PC 19:0_21:3	840.645	10.6546	[M+H]+	1	0.0220155	0.874926	0.874926	2.77187	NA	NA	NA
2925	PE	PE 43:3	PE 19:0_24:3	840.645	10.6546	[M+H]+	0.75	0.010168	0.874832	0.874797	2.5098	NA	NA	NA
2925	DG	DG 52:13	DG 24:3_28:10	840.645	10.6546	[M+NH4]+	0.75	0.00827045	0.873359	0.872165	2.50379	NA	NA	NA
165	SPB	SPB 24:4;2O	SPB 24:4;2O	378.334	1.0582	[M+H]+	0.75	0.485792	0.874996	0.874996	2.98578	NA	NA	NA
165	NAE	NAE 22:3	NAE 22:3	378.334	1.0582	[M+H]+	1	0.647723	0.874996	0.874996	3.39772	NA	NA	NA
165	SPB	SPB 24:4;3O	SPB 24:4;3O	378.334	1.0582	[M+H]+	1	0.485792	0.874996	0.874996	3.23578	NA	NA	NA
2483	PC	PC 40:4	PC 18:0_22:4	838.631	9.12934	[M+H]+	0.75	0.204732	0.874317	0.874317	2.70337	NA	NA	NA
2483	DG	DG 52:14	DG 26:4_26:10	838.631	9.12934	[M+NH4]+	0.75	0.00158196	0.868776	0.863249	2.48361	NA	NA	NA
2483	DG	DG 52:14	DG 26:10_26:4	838.631	9.12934	[M+NH4]+	0.75	0.00158196	0.874822	0.795101	2.4215	NA	NA	NA
2749	DG	DG 52:14	DG 21:0_31:14	838.629	10.0417	[M+NH4]+	0.75	0.0134118	0.865851	0.872282	2.50154	NA	NA	NA
2749	DG	DG 52:14	DG 24:11_28:3	838.629	10.0417	[M+NH4]+	0.75	0.011465	0.868804	0.873262	2.50353	NA	NA	NA
3162	Cer	Cer 57:13	Cer 28:3;2O/29:10	836.696	11.4812	[M+H]+	0.75	0.0653787	0.859244	0.873563	2.54819	NA	NA	NA
3162	Cer	Cer 57:13	Cer 29:10;2O/28:3	836.696	11.4812	[M+H]+	0.75	0.0653787	0.859244	0.785406	2.46003	NA	NA	NA
3162	Cer	Cer 57:13	Cer 31:9;2O/26:4	836.696	11.4812	[M+H]+	0.75	0.0653787	0.859244	0.845581	2.5202	NA	NA	NA
3162	Cer	Cer 57:13	Cer 30:8;2O/27:5	836.696	11.4812	[M+H]+	0.75	0.0653787	0.859244	0.857479	2.5321	NA	NA	NA
3045	HexCer	HexCer 43:4	HexCer 20:3;2O/23:1;O	836.653	11.0709	[M+H]+	1	0.0095853	0.5	0.5	2.00959	NA	NA	NA
3189	PE-O	PE-O 44:5	PE-O 24:1_20:4	836.653	11.5673	[M+H]+	1	0.0310837	0.874693	0.874891	2.78067	NA	NA	NA
3189	PE-P	PE-P 44:4	PE-P 24:0_20:4	836.653	11.5673	[M+H]+	1	0.0617497	0.874736	0.870123	2.80661	NA	NA	NA
3189	DG-O	DG-O 53:15	DG-O 28:12_25:3	836.653	11.5673	[M+NH4]+	1	0.00811819	0.874242	0.874242	2.7566	NA	NA	NA
3189	Cer	Cer 56:14	Cer 26:0;2O/30:14;O	836.653	11.5673	[M+H]+	1	0.0220754	0.874566	0.87437	2.77101	NA	NA	NA
3189	MGDG-O	MGDG-O 40:5	MGDG-O 15:2_25:3	836.653	11.5673	[M+NH4]+	1	0.00811819	0.5	0.5	2.00812	NA	NA	NA
3189	HexCer	HexCer 43:4	HexCer 26:0;2O/17:4;O	836.653	11.5673	[M+H]+	1	0.0177197	0.873569	0.873569	2.76486	NA	NA	NA
2559	MMPE	MMPE 42:5	MMPE 18:1_24:4	836.613	9.38617	[M+H]+	0.75	0.00648821	0.862577	0.870226	2.48929	NA	NA	NA
2559	PE	PE 43:5	PE 18:1_25:4	836.613	9.38617	[M+H]+	0.75	0.00648821	0.870939	0.874018	2.50145	NA	NA	NA
2559	DG	DG 52:15	DG 26:5_26:10	836.613	9.38617	[M+NH4]+	0.75	0.00732524	0.786947	0.872454	2.41673	NA	NA	NA
2559	DG	DG 52:15	DG 26:10_26:5	836.613	9.38617	[M+NH4]+	0.75	0.00732524	0.873844	0.779796	2.41096	NA	NA	NA
3055	Cer	Cer 57:14	Cer 25:2;2O/32:12	834.68	11.1058	[M+H]+	0.75	0.208016	0.850518	0.854278	2.66281	NA	NA	NA
3055	CerP	CerP 50:5	CerP 26:0;2O/24:5	834.68	11.1058	[M+H]+	1	0.207883	0.5	0.5	2.20788	NA	NA	NA
3055	Cer	Cer 57:14	Cer 24:5;2O/33:9	834.68	11.1058	[M+H]+	0.75	0.208029	0.872803	0.870779	2.70161	NA	NA	NA
3055	HexCer	HexCer 44:4	HexCer 26:0;2O/18:4	834.68	11.1058	[M+H]+	0.75	0.210716	0.86783	0.86783	2.69638	NA	NA	NA
3112	Cer	Cer 57:14	Cer 25:0;2O/32:14	834.68	11.307	[M+H]+	0.75	0.114486	0.873034	0.873181	2.6107	NA	NA	NA
3112	Cer	Cer 57:14	Cer 32:14;2O/25:0	834.68	11.307	[M+H]+	0.75	0.114486	0.871092	0.87386	2.60944	NA	NA	NA
3112	HexCer	HexCer 44:4	HexCer 25:0;2O/19:4	834.68	11.307	[M+H]+	0.75	0.114486	0.87283	0.87283	2.61015	NA	NA	NA
3112	HexCer	HexCer 44:4	HexCer 19:4;2O/25:0	834.68	11.307	[M+H]+	0.75	0.114486	0.869219	0.87283	2.60654	NA	NA	NA
2916	Cer	Cer 57:14	Cer 30:2;2O/27:12	834.679	10.6224	[M+H]+	0.75	0.187322	0.808587	0.5	2.24591	NA	NA	NA
2916	Cer	Cer 57:14	Cer 27:12;2O/30:2	834.679	10.6224	[M+H]+	0.75	0.187322	0.805315	0.865369	2.60801	NA	NA	NA
2916	Cer	Cer 57:14	Cer 29:11;2O/28:3	834.679	10.6224	[M+H]+	0.75	0.187322	0.5	0.5	1.93732	NA	NA	NA
2916	Cer	Cer 57:14	Cer 28:10;2O/29:4	834.679	10.6224	[M+H]+	0.75	0.187322	0.802952	0.845971	2.58624	NA	NA	NA
2976	DG-O	DG-O 53:16	DG-O 27:6_26:10	834.637	10.8304	[M+NH4]+	1	0.0119726	0.780513	0.831055	2.62354	NA	NA	NA
2976	PE-P	PE-P 44:5	PE-P 21:3_23:2	834.637	10.8304	[M+H]+	1	0.0116997	0.873345	0.872242	2.75729	NA	NA	NA
2976	PE-P	PE-P 44:5	PE-P 22:0_22:5	834.637	10.8304	[M+H]+	1	0.0292832	0.872761	0.872761	2.7748	NA	NA	NA
2976	PE-O	PE-O 44:6	PE-O 21:4_23:2	834.637	10.8304	[M+H]+	1	0.0129375	0.874818	0.874835	2.76259	NA	NA	NA
2976	PE-O	PE-O 44:6	PE-O 22:1_22:5	834.637	10.8304	[M+H]+	1	0.0174829	0.874752	0.87485	2.76709	NA	NA	NA
2976	PE-O	PE-O 44:6	PE-O 25:0_19:6	834.637	10.8304	[M+H]+	1	0.0125948	0.5	0.5	2.01259	NA	NA	NA
2976	MGDG-O	MGDG-O 40:6	MGDG-O 18:1_22:5	834.637	10.8304	[M+NH4]+	1	0.0355321	0.872125	0.872125	2.77978	NA	NA	NA
2976	MGDG-O	MGDG-O 40:6	MGDG-O 20:2_20:4	834.637	10.8304	[M+NH4]+	1	0.0507834	0.872125	0.872125	2.79503	NA	NA	NA
2976	HexCer	HexCer 43:5	HexCer 24:0;2O/19:5;O	834.637	10.8304	[M+H]+	1	0.0139724	0.5	0.5	2.01397	NA	NA	NA
2134	PC	PC 40:6	PC 16:0_24:6	834.6	7.925	[M+H]+	0.75	0.199696	0.5	0.5	1.9497	NA	NA	NA
2074	DG	DG 52:16	DG 26:6_26:10	834.6	7.71701	[M+NH4]+	0.75	0.00147096	0.872321	0.874214	2.49801	NA	NA	NA
2074	DG	DG 52:16	DG 26:10_26:6	834.6	7.71701	[M+NH4]+	0.75	0.00147096	0.872321	0.874214	2.49801	NA	NA	NA
2830	DG-O	DG-O 53:17	DG-O 27:7_26:10	832.622	10.3212	[M+NH4]+	1	0.0220613	0.870936	0.870936	2.76393	NA	NA	NA
2830	DG-O	DG-O 53:17	DG-O 29:11_24:6	832.622	10.3212	[M+NH4]+	1	0.0372962	0.870936	0.870936	2.77917	NA	NA	NA
2830	PE-P	PE-P 44:6	PE-P 27:3_17:3	832.622	10.3212	[M+H]+	1	0.021131	0.874419	0.871212	2.76676	NA	NA	NA
2830	PE-P	PE-P 44:6	PE-P 24:1_20:5	832.622	10.3212	[M+H]+	1	0.0319345	0.87205	0.869778	2.77376	NA	NA	NA
2830	PE-O	PE-O 44:7	PE-O 27:4_17:3	832.622	10.3212	[M+H]+	1	0.0225317	0.874436	0.870791	2.76776	NA	NA	NA
2830	GPNAE	GPNAE 44:7	GPNAE 44:7	832.622	10.3212	[M+H]+	1	0.0591908	0.87431	0.874375	2.80788	NA	NA	NA
2830	MGDG-O	MGDG-O 40:7	MGDG-O 16:1_24:6	832.622	10.3212	[M+NH4]+	1	0.0372962	0.871133	0.5	2.40843	NA	NA	NA
2830	MGDG-O	MGDG-O 40:7	MGDG-O 19:1_21:6	832.622	10.3212	[M+NH4]+	1	0.0219762	0.871133	0.871133	2.76424	NA	NA	NA
2830	MGDG-O	MGDG-O 40:7	MGDG-O 20:2_20:5	832.622	10.3212	[M+NH4]+	1	0.0295036	0.871133	0.5	2.40064	NA	NA	NA
2830	HexCer	HexCer 43:6	HexCer 22:0;2O/21:6;O	832.622	10.3212	[M+H]+	1	0.023013	0.871212	0.871212	2.76544	NA	NA	NA
2830	HexCer	HexCer 43:6	HexCer 26:1;2O/17:5;O	832.622	10.3212	[M+H]+	1	0.0228951	0.871212	0.871212	2.76532	NA	NA	NA
2927	PE-P	PE-P 44:6	PE-P 22:0_22:6	832.621	10.6593	[M+H]+	1	0.0855552	0.86871	0.874859	2.82912	NA	NA	NA
2927	Cer	Cer 56:16	Cer 32:7;2O/24:9;O	832.621	10.6593	[M+H]+	1	0.0848716	0.873381	0.873381	2.83163	NA	NA	NA
2013	PC	PC 40:7	PC 18:1_22:6	832.584	7.50683	[M+H]+	1	0.197885	0.8189	0.874794	2.89158	NA	NA	NA
3065	DG-O	DG-O 52:11	DG-O 26:1_26:10	830.699	11.1405	[M+NH4]+	1	0.00152891	0.874245	0.874729	2.7505	NA	NA	NA
981	Cer	Cer 23:2	Cer 15:2;2O/8:0;O	398.327	3.92527	[M+H]+	0.75	0.0819637	0.849779	0.874991	2.55673	NA	NA	NA
1833	PC	PC 40:8	PC 20:4_20:4	830.568	6.88462	[M+H]+	0.75	0.197137	0.5	0.5	1.94714	NA	NA	NA
1398	Cer	Cer 24:1	Cer 12:1;2O/12:0	398.363	5.37657	[M+H]+	0.75	0.0690928	0.238616	0.855723	1.91343	NA	NA	NA
3124	PE-P	PE-P 43:1	PE-P 26:1_17:0	828.685	11.3465	[M+H]+	0.75	0.0192168	0.874958	0.874362	2.51854	NA	NA	NA
3099	PE	PE 42:2	PE 18:2_24:0	828.648	11.2536	[M+H]+	0.75	0.0738133	0.874383	0.874946	2.57314	NA	NA	NA
2648	DG	DG 51:12	DG 21:2_30:10	828.648	9.69484	[M+NH4]+	0.75	0.00187779	0.86869	0.874148	2.49472	NA	NA	NA
3035	PE	PE 42:2	PE 18:1_24:1	828.647	11.0361	[M+H]+	1	0.0918877	0.874961	0.874961	2.84181	NA	NA	NA
1007	Cer	Cer 24:1	Cer 13:1;2O/11:0	398.363	4.02094	[M+H]+	0.75	0.0703489	0.868036	0.828761	2.51715	NA	NA	NA
1007	Cer	Cer 24:1	Cer 11:0;2O/13:1	398.363	4.02094	[M+H]+	0.75	0.0703489	0.861763	0.866779	2.54889	NA	NA	NA
3160	HexCer	HexCer 43:1	HexCer 18:1;2O/25:0	826.714	11.4665	[M+H]+	0.75	0.124702	0.874913	0.874959	2.62457	NA	NA	NA
3100	DG-O	DG-O 52:13	DG-O 26:3_26:10	826.666	11.2575	[M+NH4]+	1	0.0128192	0.87171	0.87171	2.75624	NA	NA	NA
2701	GPNAE	GPNAE 44:10	GPNAE 44:10	826.572	9.87655	[M+H]+	1	0.0163492	0.5	0.5	2.01635	NA	NA	NA
2701	Cer	Cer 56:19	Cer 28:16;2O/28:3;O	826.572	9.87655	[M+H]+	1	0.0127933	0.5	0.5	2.01279	NA	NA	NA
2632	PE-O	PE-O 43:4	PE-O 17:0_26:4	824.653	9.64619	[M+H]+	1	0.00552989	0.874062	0.874062	2.75365	NA	NA	NA
2632	DG-O	DG-O 52:14	DG-O 26:4_26:10	824.653	9.64619	[M+NH4]+	1	0.00375069	0.854466	0.874323	2.73254	NA	NA	NA
2632	MGDG-O	MGDG-O 39:4	MGDG-O 19:0_20:4	824.653	9.64619	[M+NH4]+	1	0.00407348	0.5	0.5	2.00407	NA	NA	NA
2875	PMeOH	PMeOH 43:5	PMeOH 21:5_22:0	824.617	10.481	[M+NH4]+	0.75	0.0264136	0.8744	0.867086	2.5179	NA	NA	NA
2318	MMPE	MMPE 41:4	MMPE 19:2_22:2	824.616	8.55614	[M+H]+	0.75	0.00206957	0.766222	0.871286	2.38958	NA	NA	NA
1341	DGDG-O	DGDG-O 27:1	DGDG-O 15:1_12:0	824.58	5.17681	[M+NH4]+	1	0.020347	0.5	0.5	2.02035	NA	NA	NA
2581	PE-P	PE-P 43:4	PE-P 25:4_18:0	822.637	9.46183	[M+H]+	0.75	0.00357553	0.856844	0.84967	2.46009	NA	NA	NA
2720	PE-P	PE-P 43:4	PE-P 24:1_19:3	822.636	9.94173	[M+H]+	1	0.0088503	0.848587	0.845794	2.70323	NA	NA	NA
2720	PE-O	PE-O 43:5	PE-O 24:2_19:3	822.636	9.94173	[M+H]+	1	0.00985268	0.872653	0.779966	2.66247	NA	NA	NA
2720	GPNAE	GPNAE 43:5	GPNAE 43:5	822.636	9.94173	[M+H]+	1	0.00592537	0.863218	0.870048	2.73919	NA	NA	NA
2720	Cer	Cer 55:14	Cer 26:1;2O/29:13;O	822.636	9.94173	[M+H]+	1	0.00495262	0.778364	0.835837	2.61915	NA	NA	NA
2660	PMeOH	PMeOH 43:6	PMeOH 21:5_22:1	822.601	9.73572	[M+NH4]+	0.75	0.0110606	0.871535	0.873914	2.50651	NA	NA	NA
2660	DG	DG 51:15	DG 22:1_29:14	822.601	9.73572	[M+NH4]+	0.75	0.0195656	0.874143	0.86646	2.51017	NA	NA	NA
2444	PE-O	PE-O 43:6	PE-O 19:0_24:6	820.621	8.9947	[M+H]+	1	0.0102588	0.769007	0.769007	2.54827	NA	NA	NA
2444	DG-O	DG-O 52:16	DG-O 28:10_24:6	820.621	8.9947	[M+NH4]+	1	0.00149201	0.239928	0.800965	2.04238	NA	NA	NA
2456	PE	PE 42:6	PE 18:0_24:6	820.585	9.03403	[M+H]+	1	0.0130379	0.874333	0.874784	2.76215	NA	NA	NA
404	Cer	Cer 24:1	Cer 14:0;2O/10:1;O	414.358	1.87934	[M+H]+	1	0.0845402	0.874137	0.866544	2.82522	NA	NA	NA
404	Cer	Cer 24:1	Cer 15:1;2O/9:0;O	414.358	1.87934	[M+H]+	0.75	0.0845402	0.5	0.5	1.83454	NA	NA	NA
1948	DG	DG 51:16	DG 21:8_30:8	820.584	7.27629	[M+NH4]+	0.75	0.00173416	0.874307	0.874017	2.50006	NA	NA	NA
561	MG	MG 21:0	MG 21:0	418.389	2.42623	[M+NH4]+	1	0.453288	0.871068	0.873424	3.19778	NA	NA	NA
2973	DG	DG 50:10	DG 24:0_26:10	818.664	10.8234	[M+NH4]+	0.75	0.00215619	0.874921	0.874921	2.502	NA	NA	NA
2915	PC	PC 38:0	PC 19:0_19:0	818.664	10.62	[M+H]+	1	0.211433	0.874261	0.874992	2.96069	NA	NA	NA
1176	NAE	NAE 25:1	NAE 25:1	424.414	4.60813	[M+H]+	1	0.275294	0.870591	0.870591	3.01648	NA	NA	NA
1176	SPB	SPB 27:2;2O	SPB 27:2;2O	424.414	4.60813	[M+H]+	0.75	0.206471	0.873929	0.869347	2.69975	NA	NA	NA
1176	SPB	SPB 27:2;3O	SPB 27:2;3O	424.414	4.60813	[M+H]+	1	0.206471	0.869347	0.867405	2.94322	NA	NA	NA
2231	PE-P	PE-P 43:6	PE-P 25:5_18:1	818.606	8.25257	[M+H]+	0.75	0.00271416	0.241187	0.829551	1.82345	NA	NA	NA
2383	PE-O	PE-O 43:7	PE-O 19:3_24:4	818.605	8.78546	[M+H]+	1	0.00114314	0.776133	0.79096	2.56824	NA	NA	NA
2383	PE-P	PE-P 43:6	PE-P 19:2_24:4	818.605	8.78546	[M+H]+	1	0.000810538	0.873935	0.873935	2.74868	NA	NA	NA
382	CAR	CAR 18:1	CAR 18:1	426.358	1.80558	[M]+	1	0.738224	0.865595	0.867276	3.47109	NA	NA	NA
2170	DGGA	DGGA 36:1	DGGA 18:0_18:1	816.622	8.04379	[M+NH4]+	1	0.00325237	0.5	0.5	2.00325	NA	NA	NA
2170	DGGA	DGGA 36:1	DGGA 18:1_18:0	816.622	8.04379	[M+NH4]+	1	0.00325237	0.5	0.5	2.00325	NA	NA	NA
2978	SM	SM 42:1	SM 18:1;2O/24:0	815.7	10.8351	[M+H]+	0.75	0.204337	0.87484	0.874672	2.70385	NA	NA	NA
443	LPE-O	LPE-O 16:1	LPE-O 16:1	438.298	2.01472	[M+H]+	1	0.171027	0.5	0.5	2.17103	NA	NA	NA
1385	Cer	Cer 27:1	Cer 16:0;2O/11:1	440.41	5.33467	[M+H]+	0.75	0.0714539	0.8616	0.871483	2.55454	NA	NA	NA
1385	Cer	Cer 27:1	Cer 11:1;2O/16:0	440.41	5.33467	[M+H]+	0.75	0.0714539	0.8616	0.862961	2.54602	NA	NA	NA
2582	DG	DG 50:12	DG 20:5_30:7	814.632	9.47369	[M+NH4]+	0.75	0.00207394	0.872298	0.872958	2.49733	NA	NA	NA
2582	DG	DG 50:12	DG 24:2_26:10	814.632	9.47369	[M+NH4]+	0.75	0.0028766	0.872299	0.872422	2.4976	NA	NA	NA
2582	PC	PC 38:2	PC 14:2_24:0	814.632	9.47369	[M+H]+	0.75	0.197628	0.862696	0.874701	2.68503	NA	NA	NA
2582	PC	PC 38:2	PC 15:0_23:2	814.632	9.47369	[M+H]+	0.75	0.197628	0.874522	0.874522	2.69667	NA	NA	NA
1504	PG	PG 38:5	PG 18:1_20:4	814.558	5.74971	[M+NH4]+	1	0.0108133	0.5	0.5	2.01081	NA	NA	NA
1504	LDGCC	LDGCC 41:13	LDGCC 41:13	814.558	5.74971	[M+H]+	1	0.00912687	0.5	0.5	2.00913	NA	NA	NA
2843	SM	SM 42:2	SM 17:0;2O/25:2	813.685	10.3724	[M+H]+	0.75	0.194727	0.874627	0.874994	2.69435	NA	NA	NA
2727	DG	DG 50:13	DG 20:3_30:10	812.613	9.96772	[M+NH4]+	0.75	0.00946937	0.872094	0.870929	2.50249	NA	NA	NA
2727	DG	DG 50:13	DG 20:6_30:7	812.613	9.96772	[M+NH4]+	0.75	0.00890358	0.872912	0.874703	2.50652	NA	NA	NA
2546	SM	SM 42:3	SM 18:1;2O/24:2	811.668	9.34434	[M+H]+	1	0.156183	0.5	0.5	2.15618	NA	NA	NA
786	MG	MG 23:0	MG 23:0	446.421	3.22243	[M+NH4]+	1	0.372896	0.873976	0.87488	3.12175	NA	NA	NA
2905	Cer	Cer 55:12	Cer 31:12;2O/24:0	810.683	10.5853	[M+H]+	0.75	0.0130062	0.863284	0.874976	2.50127	NA	NA	NA
2905	Cer	Cer 55:12	Cer 24:0;2O/31:12	810.683	10.5853	[M+H]+	0.75	0.0130062	0.863284	0.874976	2.50127	NA	NA	NA
2905	HexCer	HexCer 42:2	HexCer 18:2;2O/24:0	810.683	10.5853	[M+H]+	1	0.170293	0.5	0.5	2.17029	NA	NA	NA
2852	HexCer	HexCer 42:2	HexCer 19:2;2O/23:0	810.682	10.4047	[M+H]+	0.75	0.171479	0.5	0.5	1.92148	NA	NA	NA
2852	HexCer	HexCer 42:2	HexCer 18:1;2O/24:1	810.682	10.4047	[M+H]+	1	0.207851	0.5	0.5	2.20785	NA	NA	NA
2507	DG	DG 50:14	DG 21:0_29:14	810.598	9.20776	[M+NH4]+	0.75	0.00659338	0.872445	0.868744	2.49778	NA	NA	NA
2507	DG	DG 50:14	DG 23:1_27:13	810.598	9.20776	[M+NH4]+	0.75	0.00544291	0.849778	0.866226	2.47145	NA	NA	NA
2507	DG	DG 50:14	DG 20:4_30:10	810.598	9.20776	[M+NH4]+	0.75	0.00570035	0.858891	0.874823	2.48942	NA	NA	NA
664	SPB	SPB 30:7;2O	SPB 30:7;2O	456.384	2.77906	[M+H]+	0.75	0.0685835	0.5	0.5	1.81858	NA	NA	NA
664	NAE	NAE 28:6	NAE 28:6	456.384	2.77906	[M+H]+	1	0.0914447	0.5	0.5	2.09144	NA	NA	NA
664	SPB	SPB 30:7;3O	SPB 30:7;3O	456.384	2.77906	[M+H]+	1	0.0685835	0.5	0.5	2.06858	NA	NA	NA
3171	LDGCC	LDGCC 39:2	LDGCC 39:2	808.703	11.5038	[M+H]+	0.75	0.0114374	0.874889	0.874889	2.51122	NA	NA	NA
3171	CE	CE 29:8	CE 29:8	808.703	11.5038	[M+NH4]+	0.75	0.0114374	0.874887	0.874887	2.51121	NA	NA	NA
2917	Cer	Cer 55:13	Cer 26:4;2O/29:9	808.664	10.6247	[M+H]+	0.75	0.165588	0.872409	0.849	2.637	NA	NA	NA
2917	Cer	Cer 55:13	Cer 29:9;2O/26:4	808.664	10.6247	[M+H]+	0.75	0.165588	0.811016	0.871467	2.59807	NA	NA	NA
2917	Cer	Cer 55:13	Cer 31:8;2O/24:5	808.664	10.6247	[M+H]+	0.75	0.165588	0.872409	0.871467	2.65946	NA	NA	NA
2920	Cer	Cer 54:14	Cer 29:9;2O/25:5;O	808.623	10.6333	[M+H]+	0.75	0.347334	0.5	0.5	2.09733	NA	NA	NA
2920	Cer	Cer 54:14	Cer 23:1;2O/31:13;O	808.623	10.6333	[M+H]+	0.75	0.347211	0.5	0.5	2.09721	NA	NA	NA
2920	Cer	Cer 54:14	Cer 22:0;2O/32:14;O	808.623	10.6333	[M+H]+	1	0.347211	0.873065	0.874521	3.0948	NA	NA	NA
2920	DG-O	DG-O 51:15	DG-O 25:5_26:10	808.623	10.6333	[M+NH4]+	1	0.174344	0.867708	0.873895	2.91595	NA	NA	NA
2920	DG-O	DG-O 51:15	DG-O 27:11_24:4	808.623	10.6333	[M+NH4]+	1	0.176796	0.863286	0.874626	2.91471	NA	NA	NA
2920	PE-P	PE-P 42:4	PE-P 22:0_20:4	808.623	10.6333	[M+H]+	0.75	0.174825	0.5	0.5	1.92483	NA	NA	NA
2920	PE-P	PE-P 42:4	PE-P 20:0_22:4	808.623	10.6333	[M+H]+	1	0.186795	0.867534	0.872266	2.9266	NA	NA	NA
2920	PE-O	PE-O 42:5	PE-O 20:1_22:4	808.623	10.6333	[M+H]+	1	0.176909	0.874117	0.872855	2.92388	NA	NA	NA
2920	GPNAE	GPNAE 42:5	GPNAE 42:5	808.623	10.6333	[M+H]+	1	0.517512	0.873788	0.871911	3.26321	NA	NA	NA
2920	Cer	Cer 54:14	Cer 31:8;2O/23:6;O	808.623	10.6333	[M+H]+	0.75	0.347334	0.5	0.5	2.09733	NA	NA	NA
2920	Cer	Cer 54:14	Cer 30:7;2O/24:7;O	808.623	10.6333	[M+H]+	1	0.347334	0.871506	0.870832	3.08967	NA	NA	NA
2920	MGDG-O	MGDG-O 38:5	MGDG-O 14:1_24:4	808.623	10.6333	[M+NH4]+	1	0.176796	0.5	0.5	2.1768	NA	NA	NA
2920	MGDG-O	MGDG-O 38:5	MGDG-O 16:1_22:4	808.623	10.6333	[M+NH4]+	1	0.192027	0.5	0.5	2.19203	NA	NA	NA
2920	HexCer	HexCer 41:4	HexCer 22:0;2O/19:4;O	808.623	10.6333	[M+H]+	1	0.174707	0.854094	0.869943	2.89874	NA	NA	NA
2920	HexCer	HexCer 41:4	HexCer 23:1;2O/18:3;O	808.623	10.6333	[M+H]+	0.75	0.174707	0.5	0.5	1.92471	NA	NA	NA
2807	PE-P	PE-P 42:4	PE-P 21:3_21:1	808.622	10.2432	[M+H]+	1	0.0121184	0.873101	0.862559	2.74778	NA	NA	NA
2807	PE-O	PE-O 42:5	PE-O 21:4_21:1	808.622	10.2432	[M+H]+	1	0.0166247	0.870153	0.870443	2.75722	NA	NA	NA
2032	DG	DG 50:15	DG 24:5_26:10	808.584	7.57387	[M+NH4]+	0.75	0.00201923	0.773238	0.845809	2.37107	NA	NA	NA
2321	PC	PC 38:5	PC 18:1_20:4	808.582	8.56418	[M+H]+	1	0.0614324	0.815091	0.869176	2.7457	NA	NA	NA
2849	Cer	Cer 55:14	Cer 24:5;2O/31:9	806.649	10.3865	[M+H]+	0.75	0.189053	0.866032	0.873646	2.67873	NA	NA	NA
2849	Cer	Cer 55:14	Cer 24:0;2O/31:14	806.649	10.3865	[M+H]+	0.75	0.189303	0.868825	0.870192	2.67832	NA	NA	NA
2849	Cer	Cer 55:14	Cer 32:7;2O/23:7	806.649	10.3865	[M+H]+	0.75	0.189053	0.837342	0.864782	2.64118	NA	NA	NA
2849	HexCer	HexCer 42:4	HexCer 24:0;2O/18:4	806.649	10.3865	[M+H]+	0.75	0.191564	0.87365	0.87365	2.68886	NA	NA	NA
2849	HexCer	HexCer 42:4	HexCer 25:1;2O/17:3	806.649	10.3865	[M+H]+	0.75	0.191564	0.872015	0.87365	2.68723	NA	NA	NA
2626	PE-O	PE-O 42:6	PE-O 25:6_17:0	806.606	9.62098	[M+H]+	1	0.00800275	0.874551	0.874551	2.7571	NA	NA	NA
2744	PE-P	PE-P 42:5	PE-P 20:0_22:5	806.606	10.03	[M+H]+	1	0.0589032	0.874904	0.874904	2.80871	NA	NA	NA
2744	DG-O	DG-O 51:16	DG-O 27:11_24:5	806.606	10.03	[M+NH4]+	1	0.0107242	0.871263	0.871263	2.75325	NA	NA	NA
2744	DG-O	DG-O 51:16	DG-O 29:11_22:5	806.606	10.03	[M+NH4]+	1	0.0774916	0.871263	0.871263	2.82002	NA	NA	NA
2744	DG-O	DG-O 51:16	DG-O 25:6_26:10	806.606	10.03	[M+NH4]+	1	0.0108834	0.871263	0.871263	2.75341	NA	NA	NA
2744	Cer	Cer 54:15	Cer 32:14;2O/22:1;O	806.606	10.03	[M+H]+	1	0.0121845	0.869023	0.869023	2.75023	NA	NA	NA
2744	MGDG-O	MGDG-O 38:6	MGDG-O 14:1_24:5	806.606	10.03	[M+NH4]+	1	0.0107242	0.872826	0.872826	2.75638	NA	NA	NA
2744	MGDG-O	MGDG-O 38:6	MGDG-O 16:1_22:5	806.606	10.03	[M+NH4]+	1	0.0774916	0.872826	0.872826	2.82314	NA	NA	NA
2124	PE	PE 41:6	PE 16:6_25:0	806.566	7.89036	[M+H]+	0.75	0.00200291	0.785381	0.780973	2.31836	NA	NA	NA
3080	DG-O	DG-O 50:10	DG-O 24:0_26:10	804.684	11.1884	[M+NH4]+	1	0.00149073	0.87474	0.874766	2.751	NA	NA	NA
3080	MG	MG 50:10	MG 50:10	804.684	11.1884	[M+NH4]+	1	0.00260758	0.861696	0.87062	2.73492	NA	NA	NA
2687	PE-P	PE-P 42:6	PE-P 23:5_19:1	804.592	9.83099	[M+H]+	1	0.00412921	0.874685	0.873929	2.75274	NA	NA	NA
2687	PE-O	PE-O 42:7	PE-O 23:6_19:1	804.592	9.83099	[M+H]+	1	0.00474995	0.874694	0.873602	2.75305	NA	NA	NA
2687	GPNAE	GPNAE 42:7	GPNAE 42:7	804.592	9.83099	[M+H]+	1	0.0083361	0.874239	0.867426	2.75	NA	NA	NA
2687	Cer	Cer 54:16	Cer 22:0;2O/32:16;O	804.592	9.83099	[M+H]+	1	0.0179692	0.873929	0.873929	2.76583	NA	NA	NA
2687	HexCer	HexCer 41:6	HexCer 22:0;2O/19:6;O	804.592	9.83099	[M+H]+	1	0.0151905	0.87255	0.87255	2.76029	NA	NA	NA
2801	DG-O	DG-O 51:17	DG-O 23:5_28:12	804.589	10.2195	[M+NH4]+	1	0.00818604	0.871916	0.871916	2.75202	NA	NA	NA
2801	DG-O	DG-O 51:17	DG-O 22:7_29:10	804.589	10.2195	[M+NH4]+	1	0.00793635	0.871916	0.871916	2.75177	NA	NA	NA
2918	LDGTS	LDGTS 40:4	LDGTS 40:4	802.687	10.627	[M+H]+	0.75	0.00294179	0.873615	0.873615	2.50017	NA	NA	NA
2882	DG-O	DG-O 50:11	DG-O 24:1_26:10	802.669	10.5087	[M+NH4]+	1	0.00120476	0.873138	0.874047	2.74839	NA	NA	NA
2882	GPNAE	GPNAE 41:1	GPNAE 41:1	802.669	10.5087	[M+H]+	1	0.00132011	0.874618	0.87381	2.74975	NA	NA	NA
3036	PE	PE 40:1	PE 18:1_22:0	802.632	11.0384	[M+H]+	1	0.0925916	0.870989	0.874345	2.83793	NA	NA	NA
2689	PE-P	PE-P 42:7	PE-P 21:2_21:5	802.573	9.83568	[M+H]+	0.75	0.00882886	0.863077	0.863077	2.48498	NA	NA	NA
2689	PE-P	PE-P 42:7	PE-P 24:6_18:1	802.573	9.83568	[M+H]+	0.75	0.00943158	0.863077	0.863077	2.48559	NA	NA	NA
2689	GPNAE	GPNAE 42:8	GPNAE 42:8	802.573	9.83568	[M+H]+	1	0.00453052	0.854343	0.863077	2.72195	NA	NA	NA
2689	Cer	Cer 54:17	Cer 32:16;2O/22:1;O	802.573	9.83568	[M+H]+	1	0.00383325	0.5	0.5	2.00383	NA	NA	NA
475	CerP	CerP 23:1	CerP 13:1;2O/10:0	464.314	2.12239	[M+H]+	1	0.0212035	0.5	0.5	2.0212	NA	NA	NA
2764	GPNAE	GPNAE 41:2	GPNAE 41:2	800.653	10.0987	[M+H]+	1	0.003775	0.874861	0.874978	2.75361	NA	NA	NA
2764	Cer	Cer 53:11	Cer 24:8;2O/29:3;O	800.653	10.0987	[M+H]+	1	0.00317827	0.820299	0.822269	2.64575	NA	NA	NA
2703	DG-O	DG-O 50:12	DG-O 21:2_29:10	800.653	9.8908	[M+NH4]+	1	0.00136459	0.874407	0.874407	2.75018	NA	NA	NA
357	Cer	Cer 30:9	Cer 10:7;2O/20:2	466.329	1.71677	[M+H]+	0.75	0.0608998	0.5	0.5	1.8109	NA	NA	NA
357	Cer	Cer 30:9	Cer 20:2;2O/10:7	466.329	1.71677	[M+H]+	0.75	0.0608998	0.5	0.5	1.8109	NA	NA	NA
357	Cer	Cer 30:9	Cer 12:8;2O/18:1	466.329	1.71677	[M+H]+	0.75	0.0713719	0.5	0.5	1.82137	NA	NA	NA
357	Cer	Cer 30:9	Cer 18:1;2O/12:8	466.329	1.71677	[M+H]+	0.75	0.0713719	0.5	0.5	1.82137	NA	NA	NA
357	LPC-O	LPC-O 15:1	LPC-O 15:1	466.329	1.71677	[M+H]+	1	0.238517	0.867686	0.87018	2.97638	NA	NA	NA
642	Cer	Cer 30:9	Cer 10:9;2O/20:0	466.329	2.70506	[M+H]+	0.75	0.075156	0.5	0.5	1.82516	NA	NA	NA
2407	PC	PC 37:2	PC 18:1_19:1	800.616	8.86373	[M+H]+	0.75	0.206734	0.870978	0.873713	2.70143	NA	NA	NA
280	MG	MG 26:10	MG 26:10	468.309	1.45954	[M+NH4]+	1	0.0263514	0.805043	0.237577	2.06897	NA	NA	NA
1778	Cer	Cer 29:1	Cer 18:0;2O/11:1	468.441	6.68924	[M+H]+	0.75	0.073871	0.853613	0.846605	2.52409	NA	NA	NA
2966	HexCer	HexCer 41:1	HexCer 18:1;2O/23:0	798.682	10.7957	[M+H]+	0.875	0.195128	0.871187	0.871882	2.8132	NA	NA	NA
2683	DG-O	DG-O 50:13	DG-O 24:0_26:13	798.638	9.82163	[M+NH4]+	1	0.00281898	0.5	0.5	2.00282	NA	NA	NA
2683	Cer	Cer 53:12	Cer 23:9;2O/30:3;O	798.638	9.82163	[M+H]+	0.75	0.00357728	0.859715	0.874936	2.48823	NA	NA	NA
2683	Cer	Cer 53:12	Cer 31:5;2O/22:7;O	798.638	9.82163	[M+H]+	0.75	0.00355375	0.859715	0.874936	2.4882	NA	NA	NA
2879	DG-O	DG-O 50:13	DG-O 24:3_26:10	798.635	10.4903	[M+NH4]+	1	0.0148076	0.873027	0.873027	2.76086	NA	NA	NA
2726	PE	PE 40:3	PE 18:0_22:3	798.601	9.96538	[M+H]+	0.75	0.0518219	0.855507	0.874015	2.53134	NA	NA	NA
2450	PE-O	PE-O 42:10	PE-O 22:5_20:5	798.541	9.01043	[M+H]+	1	0.0128173	0.5	0.5	2.01282	NA	NA	NA
2450	PE-P	PE-P 42:9	PE-P 22:4_20:5	798.541	9.01043	[M+H]+	1	0.0122275	0.5	0.5	2.01223	NA	NA	NA
2658	PE-P	PE-P 41:3	PE-P 24:1_17:2	796.621	9.72945	[M+H]+	0.75	0.0163339	0.840431	0.872536	2.4793	NA	NA	NA
2658	PE-P	PE-P 41:3	PE-P 21:3_20:0	796.621	9.72945	[M+H]+	0.75	0.0221848	0.855163	0.874787	2.50213	NA	NA	NA
2564	PE-P	PE-P 41:3	PE-P 23:3_18:0	796.62	9.40913	[M+H]+	0.75	0.0297322	0.871101	0.874463	2.5253	NA	NA	NA
2713	MG	MG 50:14	MG 50:14	796.619	9.92381	[M+NH4]+	1	0.0180069	0.874902	0.874902	2.76781	NA	NA	NA
2638	PE	PE 40:4	PE 20:0_20:4	796.586	9.66023	[M+H]+	0.75	0.0333606	0.874424	0.872476	2.53026	NA	NA	NA
2173	DG	DG 49:14	DG 23:4_26:10	796.585	8.06031	[M+NH4]+	0.75	0.00125579	0.869075	0.8618	2.48213	NA	NA	NA
383	MG	MG 27:11	MG 27:11	480.309	1.8079	[M+NH4]+	1	0.0023172	0.845191	0.871132	2.71864	NA	NA	NA
383	LPE	LPE 18:1	LPE 18:1	480.309	1.8079	[M+H]+	1	0.117876	0.240864	0.874512	2.23325	NA	NA	NA
430	Cer	Cer 31:8	Cer 12:8;2O/19:0	482.361	1.97345	[M+H]+	0.75	0.0538488	0.874342	0.874342	2.55253	NA	NA	NA
430	Cer	Cer 31:8	Cer 19:0;2O/12:8	482.361	1.97345	[M+H]+	0.75	0.0538488	0.874342	0.874342	2.55253	NA	NA	NA
430	LPE-O	LPE-O 19:0	LPE-O 19:0	482.361	1.97345	[M+H]+	1	0.08298	0.874083	0.874083	2.83115	NA	NA	NA
430	LPC-O	LPC-O 16:0	LPC-O 16:0	482.361	1.97345	[M+H]+	1	0.264007	0.874342	0.874342	3.01269	NA	NA	NA
2458	PE-P	PE-P 41:4	PE-P 21:4_20:0	794.606	9.03869	[M+H]+	0.75	0.00481005	0.858222	0.873023	2.48605	NA	NA	NA
2458	PE-P	PE-P 41:4	PE-P 21:3_20:1	794.606	9.03869	[M+H]+	0.75	0.00487442	0.869049	0.844533	2.46846	NA	NA	NA
2458	DG-O	DG-O 50:15	DG-O 30:15_20:0	794.606	9.03869	[M+NH4]+	1	0.00197882	0.873627	0.237804	2.11341	NA	NA	NA
2458	DG-O	DG-O 50:15	DG-O 30:14_20:1	794.606	9.03869	[M+NH4]+	1	0.00210755	0.862839	0.757362	2.62231	NA	NA	NA
2790	BMP	BMP 36:1	BMP 15:0_21:1	794.584	10.1827	[M+NH4]+	1	0.0202866	0.5	0.5	2.02029	NA	NA	NA
2790	BMP	BMP 36:1	BMP 14:0_22:1	794.584	10.1827	[M+NH4]+	1	0.0202866	0.5	0.5	2.02029	NA	NA	NA
2790	BMP	BMP 36:1	BMP 13:0_23:1	794.584	10.1827	[M+NH4]+	1	0.0202866	0.5	0.5	2.02029	NA	NA	NA
2790	BMP	BMP 36:1	BMP 16:0_20:1	794.584	10.1827	[M+NH4]+	1	0.0202866	0.5	0.5	2.02029	NA	NA	NA
2790	BMP	BMP 36:1	BMP 17:0_19:1	794.584	10.1827	[M+NH4]+	1	0.0202866	0.5	0.5	2.02029	NA	NA	NA
2790	BMP	BMP 36:1	BMP 18:0_18:1	794.584	10.1827	[M+NH4]+	1	0.0202866	0.5	0.5	2.02029	NA	NA	NA
2790	BMP	BMP 36:1	BMP 13:1_23:0	794.584	10.1827	[M+NH4]+	1	0.0202866	0.5	0.5	2.02029	NA	NA	NA
2790	BMP	BMP 36:1	BMP 14:1_22:0	794.584	10.1827	[M+NH4]+	1	0.0202866	0.5	0.5	2.02029	NA	NA	NA
2790	BMP	BMP 36:1	BMP 15:1_21:0	794.584	10.1827	[M+NH4]+	1	0.0202866	0.5	0.5	2.02029	NA	NA	NA
2790	BMP	BMP 36:1	BMP 16:1_20:0	794.584	10.1827	[M+NH4]+	1	0.0202866	0.5	0.5	2.02029	NA	NA	NA
2790	BMP	BMP 36:1	BMP 17:1_19:0	794.584	10.1827	[M+NH4]+	1	0.0202866	0.5	0.5	2.02029	NA	NA	NA
2790	BMP	BMP 36:1	BMP 18:1_18:0	794.584	10.1827	[M+NH4]+	1	0.0202866	0.5	0.5	2.02029	NA	NA	NA
2485	MMPE	MMPE 39:5	MMPE 15:3_24:2	794.569	9.13411	[M+H]+	0.75	0.00815777	0.864569	0.864569	2.4873	NA	NA	NA
2485	MMPE	MMPE 39:5	MMPE 18:0_21:5	794.569	9.13411	[M+H]+	0.75	0.00306962	0.864569	0.5	2.11764	NA	NA	NA
2485	MMPE	MMPE 39:5	MMPE 15:0_24:5	794.569	9.13411	[M+H]+	0.75	0.00454866	0.773786	0.864569	2.3929	NA	NA	NA
2485	DG	DG 49:15	DG 23:2_26:13	794.569	9.13411	[M+NH4]+	0.75	0.00261986	0.863912	0.873109	2.48964	NA	NA	NA
2485	DG	DG 49:15	DG 22:10_27:5	794.569	9.13411	[M+NH4]+	0.75	0.00249541	0.829916	0.865456	2.44787	NA	NA	NA
2350	PE	PE 40:5	PE 18:1_22:4	794.569	8.66596	[M+H]+	0.75	0.0561665	0.866692	0.870924	2.54378	NA	NA	NA
2404	PE	PE 40:5	PE 20:4_20:1	794.569	8.85662	[M+H]+	0.75	0.04175	0.874853	0.874514	2.54112	NA	NA	NA
2404	PE	PE 40:5	PE 20:1_20:4	794.569	8.85662	[M+H]+	0.75	0.04175	0.874853	0.874853	2.54146	NA	NA	NA
1903	PE	PE 40:5	PE 15:2_25:3	794.568	7.12615	[M+H]+	0.75	0.00194671	0.751809	0.781419	2.28517	NA	NA	NA
1903	MMPE	MMPE 39:5	MMPE 18:1_21:4	794.568	7.12615	[M+H]+	0.75	0.00224104	0.781419	0.781419	2.31508	NA	NA	NA
1903	MMPE	MMPE 39:5	MMPE 17:0_22:5	794.568	7.12615	[M+H]+	0.75	0.00435376	0.781419	0.782406	2.31818	NA	NA	NA
1903	MMPE	MMPE 39:5	MMPE 16:0_23:5	794.568	7.12615	[M+H]+	0.75	0.00215851	0.781419	0.781419	2.315	NA	NA	NA
1903	DMPE	DMPE 38:5	DMPE 16:0_22:5	794.568	7.12615	[M+H]+	0.75	0.00595064	0.781419	0.782406	2.31978	NA	NA	NA
2656	DG	DG 49:15	DG 20:1_29:14	794.568	9.72476	[M+NH4]+	0.75	0.00832756	0.767681	0.799455	2.32546	NA	NA	NA
2656	DG	DG 49:15	DG 22:3_27:12	794.568	9.72476	[M+NH4]+	0.75	0.0057475	0.784589	0.833585	2.37392	NA	NA	NA
630	LPE-O	LPE-O 20:4	LPE-O 20:4	488.311	2.66595	[M+H]+	1	0.027265	0.5	0.5	2.02726	NA	NA	NA
306	MG	MG 28:11	MG 28:11	494.324	1.54265	[M+NH4]+	1	0.024229	0.869775	0.868885	2.76289	NA	NA	NA
306	LPE	LPE 19:1	LPE 19:1	494.324	1.54265	[M+H]+	1	0.024229	0.874788	0.874788	2.7738	NA	NA	NA
306	Cer	Cer 31:10	Cer 12:8;2O/19:2;O	494.324	1.54265	[M+H]+	0.75	0.136836	0.813011	0.871603	2.57145	NA	NA	NA
844	LPE-O	LPE-O 20:1	LPE-O 20:1	494.361	3.42969	[M+H]+	1	0.204027	0.5	0.5	2.20403	NA	NA	NA
1432	LDGCC	LDGCC 39:10	LDGCC 39:10	792.575	5.50222	[M+H]+	1	0.00618341	0.5	0.5	2.00618	NA	NA	NA
1730	DG	DG 49:16	DG 24:2_25:14	792.553	6.5231	[M+NH4]+	0.75	0.00318773	0.870168	0.874728	2.49808	NA	NA	NA
1730	DG	DG 49:16	DG 23:6_26:10	792.553	6.5231	[M+NH4]+	0.75	0.00368418	0.870168	0.874728	2.49858	NA	NA	NA
2283	PE	PE 40:6	PE 18:0_22:6	792.552	8.44001	[M+H]+	1	0.0553889	0.873002	0.874208	2.8026	NA	NA	NA
1783	PC	PC 37:6	PC 15:0_22:6	792.552	6.71206	[M+H]+	0.75	0.199366	0.5	0.5	1.94937	NA	NA	NA
1783	PC	PC 37:6	PC 14:2_23:4	792.552	6.71206	[M+H]+	0.75	0.198866	0.5	0.5	1.94887	NA	NA	NA
2081	SM	SM 41:6	SM 24:5;2O/17:1	791.609	7.73515	[M+H]+	0.75	0.0574242	0.5	0.5	1.80742	NA	NA	NA
2081	SM	SM 41:6	SM 17:2;2O/24:4	791.609	7.73515	[M+H]+	0.75	0.0561068	0.5	0.5	1.80611	NA	NA	NA
511	Cer	Cer 32:8	Cer 12:8;2O/20:0	496.377	2.2512	[M+H]+	0.75	0.0348106	0.873634	0.873634	2.53208	NA	NA	NA
511	Cer	Cer 32:8	Cer 20:0;2O/12:8	496.377	2.2512	[M+H]+	0.75	0.0348106	0.873634	0.873634	2.53208	NA	NA	NA
511	LPE-O	LPE-O 20:0	LPE-O 20:0	496.377	2.2512	[M+H]+	1	0.056613	0.873022	0.873022	2.80266	NA	NA	NA
2105	PE-P	PE-P 41:6	PE-P 25:5_16:1	790.574	7.82331	[M+H]+	0.75	0.00492238	0.874131	0.87461	2.50366	NA	NA	NA
255	PE-P	PE-P 20:4	PE-P 12:2_8:2	500.277	1.36727	[M+H]+	0.75	0.0375749	0.830204	0.820054	2.43783	NA	NA	NA
309	LPE	LPE 20:5	LPE 20:5	500.277	1.56074	[M+H]+	1	0.0308751	0.5	0.5	2.03088	NA	NA	NA
309	GPNAE	GPNAE 20:5	GPNAE 20:5	500.277	1.56074	[M+H]+	1	0.0085026	0.874342	0.874242	2.75709	NA	NA	NA
309	MG	MG 29:15	MG 29:15	500.277	1.56074	[M+NH4]+	1	0.0085026	0.87492	0.87489	2.75831	NA	NA	NA
420	GPNAE	GPNAE 20:4	GPNAE 20:4	502.29	1.9391	[M+H]+	1	0.00745228	0.874927	0.874899	2.75728	NA	NA	NA
420	LPE	LPE 20:4	LPE 20:4	502.29	1.9391	[M+H]+	1	0.00917575	0.5	0.5	2.00918	NA	NA	NA
420	MG	MG 29:14	MG 29:14	502.29	1.9391	[M+NH4]+	1	0.00745228	0.87481	0.874992	2.75725	NA	NA	NA
360	PE-P	PE-P 20:3	PE-P 11:0_9:3	502.293	1.73343	[M+H]+	0.75	0.0326215	0.874993	0.874998	2.53261	NA	NA	NA
304	PE-P	PE-P 20:3	PE-P 12:1_8:2	502.293	1.53801	[M+H]+	0.75	0.0415987	0.871922	0.874761	2.53828	NA	NA	NA
304	PE-P	PE-P 20:3	PE-P 12:2_8:1	502.293	1.53801	[M+H]+	0.75	0.0419257	0.830522	0.874993	2.49744	NA	NA	NA
2045	PE	PE 40:7	PE 16:1_24:6	790.537	7.61558	[M+H]+	0.75	0.0185757	0.807975	0.807975	2.38453	NA	NA	NA
2045	PE	PE 40:7	PE 18:1_22:6	790.537	7.61558	[M+H]+	0.75	0.0192672	0.807975	0.807975	2.38522	NA	NA	NA
2609	LDGTS	LDGTS 39:4	LDGTS 39:4	788.672	9.55943	[M+H]+	0.75	0.00299595	0.874155	0.874155	2.50131	NA	NA	NA
2532	PC	PC 36:1	PC 14:0_22:1	788.616	9.30025	[M+H]+	0.75	0.209273	0.874866	0.871439	2.70558	NA	NA	NA
2532	PC	PC 36:1	PC 18:0_18:1	788.616	9.30025	[M+H]+	0.75	0.20905	0.874357	0.868593	2.702	NA	NA	NA
2532	PC	PC 36:1	PC 18:1_18:0	788.616	9.30025	[M+H]+	0.75	0.20905	0.874357	0.872774	2.70618	NA	NA	NA
2584	DG	DG 48:11	DG 22:1_26:10	788.616	9.47837	[M+NH4]+	0.75	0.00160184	0.869859	0.8747	2.49616	NA	NA	NA
1826	PC	PC 37:8	PC 17:1_20:7	788.521	6.85719	[M+H]+	0.75	0.165464	0.5	0.5	1.91546	NA	NA	NA
2803	SM	SM 40:1	SM 16:1;2O/24:0	787.669	10.2338	[M+H]+	0.75	0.202577	0.853709	0.855391	2.66168	NA	NA	NA
2745	SM	SM 40:1	SM 18:1;2O/22:0	787.669	10.0323	[M+H]+	0.75	0.204266	0.873715	0.87483	2.70281	NA	NA	NA
2605	GPNAE	GPNAE 40:2	GPNAE 40:2	786.637	9.55008	[M+H]+	1	0.00202075	0.87419	0.87488	2.75109	NA	NA	NA
2605	MG	MG 49:12	MG 49:12	786.637	9.55008	[M+NH4]+	1	0.00202075	0.874068	0.874877	2.75097	NA	NA	NA
2312	DG	DG 48:12	DG 22:2_26:10	786.601	8.54194	[M+NH4]+	0.75	0.00171092	0.871959	0.873646	2.49732	NA	NA	NA
2845	HexCer	HexCer 40:1	HexCer 18:1;2O/22:0	784.666	10.3771	[M+H]+	0.875	0.204152	0.87497	0.874984	2.82911	NA	NA	NA
2876	PE-P	PE-P 40:2	PE-P 16:1_24:1	784.622	10.4833	[M+H]+	1	0.0949746	0.872967	0.872967	2.84091	NA	NA	NA
2876	PE-P	PE-P 40:2	PE-P 21:2_19:0	784.622	10.4833	[M+H]+	1	0.014261	0.872967	0.855005	2.74223	NA	NA	NA
2876	PE-P	PE-P 40:2	PE-P 15:0_25:2	784.622	10.4833	[M+H]+	1	0.0201605	0.872967	0.872967	2.76609	NA	NA	NA
2876	PE-O	PE-O 40:3	PE-O 16:2_24:1	784.622	10.4833	[M+H]+	1	0.176743	0.859395	0.859395	2.89553	NA	NA	NA
2876	PE-O	PE-O 40:3	PE-O 21:3_19:0	784.622	10.4833	[M+H]+	1	0.0153158	0.859395	0.859395	2.73411	NA	NA	NA
2876	HexCer	HexCer 39:2	HexCer 17:0;2O/22:2;O	784.622	10.4833	[M+H]+	1	0.0164507	0.5	0.5	2.01645	NA	NA	NA
2876	HexCer	HexCer 39:2	HexCer 19:2;2O/20:0;O	784.622	10.4833	[M+H]+	0.75	0.0912648	0.5	0.5	1.84126	NA	NA	NA
2876	HexCer	HexCer 39:2	HexCer 16:1;2O/23:1;O	784.622	10.4833	[M+H]+	1	0.0151556	0.5	0.5	2.01516	NA	NA	NA
2876	HexCer	HexCer 39:2	HexCer 17:1;2O/22:1;O	784.622	10.4833	[M+H]+	1	0.0117941	0.5	0.5	2.01179	NA	NA	NA
2876	HexCer	HexCer 39:2	HexCer 18:1;2O/21:1;O	784.622	10.4833	[M+H]+	1	0.107183	0.5	0.5	2.10718	NA	NA	NA
523	CAR	CAR 25:11	CAR 25:11	504.307	2.29068	[M]+	1	0.0336377	0.874751	0.87492	2.78331	NA	NA	NA
444	Cer	Cer 32:11	Cer 12:8;2O/20:3;O	506.324	2.01705	[M+H]+	0.75	0.0591915	0.874836	0.874904	2.55893	NA	NA	NA
444	MG	MG 29:12	MG 29:12	506.324	2.01705	[M+NH4]+	1	0.0750922	0.874999	0.87495	2.82504	NA	NA	NA
444	LPE	LPE 20:2	LPE 20:2	506.324	2.01705	[M+H]+	1	0.139777	0.5	0.5	2.13978	NA	NA	NA
444	LPC	LPC 17:2	LPC 17:2	506.324	2.01705	[M+H]+	1	0.104271	0.5	0.5	2.10427	NA	NA	NA
444	GPNAE	GPNAE 20:2	GPNAE 20:2	506.324	2.01705	[M+H]+	1	0.0773379	0.874966	0.874999	2.8273	NA	NA	NA
2479	PE	PE 39:3	PE 16:0_23:3	784.583	9.10872	[M+H]+	0.75	0.00690894	0.873509	0.874166	2.50458	NA	NA	NA
2479	MMPE	MMPE 38:3	MMPE 16:0_22:3	784.583	9.10872	[M+H]+	0.75	0.00869804	0.873161	0.874999	2.50686	NA	NA	NA
2479	DG	DG 48:13	DG 19:0_29:13	784.583	9.10872	[M+NH4]+	0.75	0.00773027	0.87466	0.874991	2.50738	NA	NA	NA
2479	DG	DG 48:13	DG 22:3_26:10	784.583	9.10872	[M+NH4]+	0.75	0.00596423	0.874409	0.873626	2.504	NA	NA	NA
2359	PE-O	PE-O 40:4	PE-O 19:1_21:3	782.606	8.69654	[M+H]+	1	0.00277815	0.867027	0.867027	2.73683	NA	NA	NA
2359	PE-P	PE-P 40:3	PE-P 19:0_21:3	782.606	8.69654	[M+H]+	1	0.00251963	0.867693	0.873695	2.74391	NA	NA	NA
2359	DG-O	DG-O 49:14	DG-O 23:4_26:10	782.606	8.69654	[M+NH4]+	1	0.00134385	0.874683	0.873332	2.74936	NA	NA	NA
2359	MG	MG 49:14	MG 49:14	782.606	8.69654	[M+NH4]+	1	0.00218431	0.871486	0.87489	2.74856	NA	NA	NA
2854	PE-O	PE-O 40:4	PE-O 21:3_19:1	782.606	10.4094	[M+H]+	1	0.00357092	0.874168	0.874168	2.75191	NA	NA	NA
2854	DG-O	DG-O 49:14	DG-O 27:11_22:3	782.606	10.4094	[M+NH4]+	1	0.0656735	0.5	0.5	2.06567	NA	NA	NA
2854	DG-O	DG-O 49:14	DG-O 29:11_20:3	782.606	10.4094	[M+NH4]+	1	0.070668	0.768966	0.874797	2.71443	NA	NA	NA
2854	Cer	Cer 52:13	Cer 22:0;2O/30:13;O	782.606	10.4094	[M+H]+	1	0.00770509	0.857349	0.870086	2.73514	NA	NA	NA
2854	Cer	Cer 52:13	Cer 25:2;2O/27:11;O	782.606	10.4094	[M+H]+	1	0.00279409	0.857349	0.857349	2.71749	NA	NA	NA
2854	Cer	Cer 52:13	Cer 30:7;2O/22:6;O	782.606	10.4094	[M+H]+	1	0.0101337	0.857349	0.822892	2.69038	NA	NA	NA
2795	PE-O	PE-O 40:4	PE-O 18:1_22:3	782.606	10.2039	[M+H]+	1	0.017796	0.873164	0.873164	2.76412	NA	NA	NA
2795	PE-O	PE-O 40:4	PE-O 21:4_19:0	782.606	10.2039	[M+H]+	1	0.0220672	0.873164	0.873164	2.7684	NA	NA	NA
2795	PE-P	PE-P 40:3	PE-P 16:0_24:3	782.606	10.2039	[M+H]+	1	0.0218213	0.874275	0.874239	2.77034	NA	NA	NA
2795	PE-P	PE-P 40:3	PE-P 22:1_18:2	782.606	10.2039	[M+H]+	1	0.0202752	0.874275	0.233936	2.12849	NA	NA	NA
2442	PE	PE 39:4	PE 18:0_21:4	782.569	8.99001	[M+H]+	0.75	0.00786807	0.873975	0.873362	2.50521	NA	NA	NA
471	DG-O	DG-O 29:10	DG-O 12:10_17:0	510.355	2.1131	[M+NH4]+	1	0.0168345	0.873057	0.873178	2.76307	NA	NA	NA
471	LPE	LPE 20:0	LPE 20:0	510.355	2.1131	[M+H]+	1	0.0377176	0.871643	0.87464	2.784	NA	NA	NA
471	LPC	LPC 17:0	LPC 17:0	510.355	2.1131	[M+H]+	1	0.173127	0.873937	0.874606	2.92167	NA	NA	NA
417	Cer	Cer 32:9	Cer 12:8;2O/20:1;O	510.356	1.92243	[M+H]+	0.75	0.138427	0.5	0.5	1.88843	NA	NA	NA
2022	PC	PC 36:4	PC 15:2_21:2	782.568	7.53911	[M+H]+	0.75	0.204634	0.874894	0.851142	2.68067	NA	NA	NA
592	Cer	Cer 33:8	Cer 12:8;2O/21:0	510.392	2.53266	[M+H]+	0.75	0.055123	0.874286	0.874286	2.55369	NA	NA	NA
592	Cer	Cer 33:8	Cer 21:0;2O/12:8	510.392	2.53266	[M+H]+	0.75	0.055123	0.874286	0.874286	2.55369	NA	NA	NA
592	LPE-O	LPE-O 21:0	LPE-O 21:0	510.392	2.53266	[M+H]+	1	0.080664	0.873917	0.873917	2.8285	NA	NA	NA
592	LPC-O	LPC-O 18:0	LPC-O 18:0	510.392	2.53266	[M+H]+	1	0.261364	0.874286	0.874286	3.00993	NA	NA	NA
1913	DG	DG 48:14	DG 19:3_29:11	782.568	7.16071	[M+NH4]+	0.75	0.00175827	0.834309	0.852662	2.43873	NA	NA	NA
1311	MG	MG 28:2	MG 28:2	512.468	5.07204	[M+NH4]+	1	0.149224	0.874608	0.874976	2.89881	NA	NA	NA
1311	CAR	CAR 24:0	CAR 24:0	512.468	5.07204	[M]+	1	0.496901	0.874622	0.874977	3.2465	NA	NA	NA
362	LPC	LPC 18:3	LPC 18:3	518.322	1.73808	[M+H]+	0.75	0.0928772	0.5	0.5	1.84288	NA	NA	NA
2971	CE	CE 27:8	CE 27:8	780.671	10.809	[M+NH4]+	0.75	0.00665101	0.870584	0.870156	2.49739	NA	NA	NA
2971	LDGCC	LDGCC 37:2	LDGCC 37:2	780.671	10.809	[M+H]+	1	0.00894282	0.870681	0.870843	2.75047	NA	NA	NA
328	MG	MG 30:12	MG 30:12	520.34	1.61755	[M+NH4]+	1	0.0179365	0.87499	0.87499	2.76792	NA	NA	NA
328	LPC	LPC 18:2	LPC 18:2	520.34	1.61755	[M+H]+	1	0.203391	0.5	0.5	2.20339	NA	NA	NA
328	GPNAE	GPNAE 21:2	GPNAE 21:2	520.34	1.61755	[M+H]+	1	0.0179365	0.874991	0.874947	2.76787	NA	NA	NA
328	Cer	Cer 33:11	Cer 12:8;2O/21:3;O	520.34	1.61755	[M+H]+	0.75	0.162444	0.5	0.5	1.91244	NA	NA	NA
328	Cer	Cer 33:11	Cer 13:7;2O/20:4;O	520.34	1.61755	[M+H]+	1	0.0132409	0.874874	0.874958	2.76307	NA	NA	NA
2677	Cer	Cer 53:13	Cer 24:5;2O/29:8	780.632	9.79638	[M+H]+	0.75	0.0515042	0.864398	0.859094	2.525	NA	NA	NA
2677	Cer	Cer 53:13	Cer 31:9;2O/22:4	780.632	9.79638	[M+H]+	0.75	0.0510942	0.782949	0.5	2.08404	NA	NA	NA
2677	Cer	Cer 53:13	Cer 27:9;2O/26:4	780.632	9.79638	[M+H]+	0.75	0.0594061	0.782949	0.86578	2.45813	NA	NA	NA
2677	Cer	Cer 53:13	Cer 22:4;2O/31:9	780.632	9.79638	[M+H]+	0.75	0.0510942	0.782949	0.804168	2.38821	NA	NA	NA
2677	Cer	Cer 53:13	Cer 23:1;2O/30:12	780.632	9.79638	[M+H]+	0.75	0.0509399	0.865383	0.5	2.16632	NA	NA	NA
2692	PE-P	PE-P 40:4	PE-P 20:0_20:4	780.591	9.85383	[M+H]+	1	0.0300974	0.864556	0.867973	2.76263	NA	NA	NA
2692	DG-O	DG-O 49:15	DG-O 27:11_22:4	780.591	9.85383	[M+NH4]+	1	0.123339	0.869886	0.872033	2.86526	NA	NA	NA
2692	DG-O	DG-O 49:15	DG-O 23:5_26:10	780.591	9.85383	[M+NH4]+	1	0.0287944	0.867492	0.872033	2.76832	NA	NA	NA
2692	DG-O	DG-O 49:15	DG-O 29:6_20:9	780.591	9.85383	[M+NH4]+	1	0.0286309	0.242743	0.862583	2.13396	NA	NA	NA
2692	Cer	Cer 52:14	Cer 29:9;2O/23:5;O	780.591	9.85383	[M+H]+	0.75	0.0553159	0.5	0.5	1.80532	NA	NA	NA
2692	Cer	Cer 52:14	Cer 31:8;2O/21:6;O	780.591	9.85383	[M+H]+	0.75	0.0553159	0.5	0.5	1.80532	NA	NA	NA
2692	MGDG-O	MGDG-O 36:5	MGDG-O 14:1_22:4	780.591	9.85383	[M+NH4]+	1	0.123339	0.5	0.5	2.12334	NA	NA	NA
2692	HexCer	HexCer 39:4	HexCer 20:0;2O/19:4;O	780.591	9.85383	[M+H]+	1	0.0370662	0.874391	0.874391	2.78585	NA	NA	NA
2637	DG-O	DG-O 49:15	DG-O 25:11_24:4	780.591	9.65789	[M+NH4]+	1	0.0256921	0.5	0.5	2.02569	NA	NA	NA
2637	DG-O	DG-O 49:15	DG-O 22:8_27:7	780.591	9.65789	[M+NH4]+	1	0.00662983	0.847015	0.86829	2.72194	NA	NA	NA
2637	Cer	Cer 52:14	Cer 28:7;2O/24:7;O	780.591	9.65789	[M+H]+	1	0.0138095	0.87258	0.869447	2.75584	NA	NA	NA
2637	MGDG-O	MGDG-O 36:5	MGDG-O 20:0_16:5	780.591	9.65789	[M+NH4]+	1	0.00652647	0.5	0.5	2.00653	NA	NA	NA
2766	DG-O	DG-O 49:15	DG-O 25:3_24:12	780.59	10.1034	[M+NH4]+	1	0.00120595	0.867794	0.851808	2.72081	NA	NA	NA
2766	PE-O	PE-O 40:5	PE-O 20:1_20:4	780.59	10.1034	[M+H]+	1	0.0144777	0.873589	0.864365	2.75243	NA	NA	NA
2766	Cer	Cer 52:14	Cer 22:0;2O/30:14;O	780.59	10.1034	[M+H]+	1	0.00858199	0.825746	0.855283	2.68961	NA	NA	NA
2766	Cer	Cer 52:14	Cer 30:7;2O/22:7;O	780.59	10.1034	[M+H]+	1	0.00777847	0.866125	0.867292	2.7412	NA	NA	NA
274	LPE	LPE 22:8	LPE 22:8	522.26	1.43413	[M+H]+	1	0.0258022	0.5	0.5	2.0258	NA	NA	NA
274	GPNAE	GPNAE 22:8	GPNAE 22:8	522.26	1.43413	[M+H]+	1	0.0096456	0.874568	0.874895	2.75911	NA	NA	NA
274	PE-O	PE-O 22:8	PE-O 12:5_10:3	522.26	1.43413	[M+H]+	1	0.0226075	0.5	0.5	2.02261	NA	NA	NA
274	PE-P	PE-P 22:7	PE-P 12:4_10:3	522.26	1.43413	[M+H]+	1	0.0209896	0.874895	0.874895	2.77078	NA	NA	NA
274	MG	MG 31:18	MG 31:18	522.26	1.43413	[M+NH4]+	1	0.0096456	0.5	0.5	2.00965	NA	NA	NA
2179	PE-P	PE-P 40:4	PE-P 22:3_18:1	780.59	8.07433	[M+H]+	0.75	0.0155706	0.874902	0.789655	2.43013	NA	NA	NA
419	LPE	LPE 21:1	LPE 21:1	522.356	1.93678	[M+H]+	1	0.0476351	0.874256	0.874256	2.79615	NA	NA	NA
419	LPC	LPC 18:1	LPC 18:1	522.356	1.93678	[M+H]+	1	0.238822	0.869572	0.87484	2.98323	NA	NA	NA
419	Cer	Cer 33:10	Cer 17:2;2O/16:8;O	522.356	1.93678	[M+H]+	0.75	0.03211	0.868368	0.872218	2.5227	NA	NA	NA
2119	Cer	Cer 52:14	Cer 24:4;2O/28:10;O	780.589	7.86752	[M+H]+	1	0.00248555	0.761891	0.848564	2.61294	NA	NA	NA
2765	BMP	BMP 35:1	BMP 13:1_22:0	780.569	10.101	[M+NH4]+	1	0.00412522	0.5	0.5	2.00413	NA	NA	NA
2237	PMeOH	PMeOH 40:6	PMeOH 18:1_22:5	780.553	8.27607	[M+NH4]+	0.75	0.00524126	0.852089	0.873551	2.48088	NA	NA	NA
2237	MMPE	MMPE 38:5	MMPE 14:0_24:5	780.553	8.27607	[M+H]+	0.75	0.00648792	0.800672	0.864092	2.42125	NA	NA	NA
2237	MMPE	MMPE 38:5	MMPE 15:0_23:5	780.553	8.27607	[M+H]+	0.75	0.0116921	0.864092	0.864092	2.48988	NA	NA	NA
2237	MMPE	MMPE 38:5	MMPE 17:0_21:5	780.553	8.27607	[M+H]+	0.75	0.0104075	0.864092	0.864092	2.48859	NA	NA	NA
2237	PE	PE 39:5	PE 15:0_24:5	780.553	8.27607	[M+H]+	0.75	0.0612661	0.874841	0.8716	2.55771	NA	NA	NA
2237	DG	DG 48:15	DG 22:5_26:10	780.553	8.27607	[M+NH4]+	0.75	0.00699603	0.866807	0.874317	2.49812	NA	NA	NA
1793	PC	PC 36:5	PC 16:1_20:4	780.553	6.74663	[M+H]+	0.75	0.205142	0.871722	0.871722	2.69859	NA	NA	NA
1793	PC	PC 36:5	PC 15:3_21:2	780.553	6.74663	[M+H]+	0.75	0.204715	0.86645	0.871722	2.69289	NA	NA	NA
2059	DG	DG 48:15	DG 19:0_29:15	780.55	7.65963	[M+NH4]+	0.75	0.00380206	0.874257	0.873626	2.50169	NA	NA	NA
428	LPE	LPE 22:7	LPE 22:7	524.274	1.95926	[M+H]+	1	0.0738059	0.5	0.5	2.07381	NA	NA	NA
519	DG-O	DG-O 30:10	DG-O 12:10_18:0	524.372	2.28138	[M+NH4]+	1	0.0222325	0.869127	0.872803	2.76416	NA	NA	NA
570	MG	MG 30:10	MG 30:10	524.372	2.45899	[M+NH4]+	1	0.0272462	0.873809	0.874428	2.77548	NA	NA	NA
570	GPNAE	GPNAE 21:0	GPNAE 21:0	524.372	2.45899	[M+H]+	1	0.0272462	0.874602	0.872662	2.77451	NA	NA	NA
570	Cer	Cer 33:9	Cer 15:6;2O/18:3;O	524.372	2.45899	[M+H]+	1	0.0219107	0.5	0.5	2.02191	NA	NA	NA
2607	PE-O	PE-O 40:6	PE-O 21:0_19:6	778.575	9.55475	[M+H]+	1	0.055264	0.837369	0.838676	2.73131	NA	NA	NA
2607	PE-O	PE-O 40:6	PE-O 20:1_20:5	778.575	9.55475	[M+H]+	1	0.0614026	0.842594	0.848527	2.75252	NA	NA	NA
2607	PE-P	PE-P 40:5	PE-P 20:0_20:5	778.575	9.55475	[M+H]+	1	0.0675371	0.835049	0.857398	2.75998	NA	NA	NA
2607	DG-O	DG-O 49:16	DG-O 27:11_22:5	778.575	9.55475	[M+NH4]+	1	0.0673011	0.870905	0.870905	2.80911	NA	NA	NA
2607	DG-O	DG-O 49:16	DG-O 29:11_20:5	778.575	9.55475	[M+NH4]+	1	0.0676173	0.870905	0.870905	2.80943	NA	NA	NA
2607	Cer	Cer 52:15	Cer 22:0;2O/30:15;O	778.575	9.55475	[M+H]+	1	0.112434	0.847223	0.847223	2.80688	NA	NA	NA
2607	Cer	Cer 52:15	Cer 24:0;2O/28:15;O	778.575	9.55475	[M+H]+	0.75	0.109365	0.5	0.5	1.85936	NA	NA	NA
2607	Cer	Cer 52:15	Cer 21:1;2O/31:14;O	778.575	9.55475	[M+H]+	0.75	0.11044	0.5	0.5	1.86044	NA	NA	NA
2607	Cer	Cer 52:15	Cer 22:1;2O/30:14;O	778.575	9.55475	[M+H]+	0.75	0.109365	0.5	0.5	1.85936	NA	NA	NA
2607	Cer	Cer 52:15	Cer 23:1;2O/29:14;O	778.575	9.55475	[M+H]+	0.75	0.112434	0.5	0.5	1.86243	NA	NA	NA
2607	Cer	Cer 52:15	Cer 27:9;2O/25:6;O	778.575	9.55475	[M+H]+	0.75	0.110175	0.5	0.5	1.86017	NA	NA	NA
2607	Cer	Cer 52:15	Cer 29:9;2O/23:6;O	778.575	9.55475	[M+H]+	0.75	0.112004	0.5	0.5	1.862	NA	NA	NA
2607	Cer	Cer 52:15	Cer 30:7;2O/22:8;O	778.575	9.55475	[M+H]+	1	0.112004	0.847223	0.867297	2.82652	NA	NA	NA
2607	Cer	Cer 52:15	Cer 31:8;2O/21:7;O	778.575	9.55475	[M+H]+	0.75	0.112004	0.5	0.5	1.862	NA	NA	NA
2523	PE-P	PE-P 40:5	PE-P 23:4_17:1	778.575	9.26803	[M+H]+	1	0.00249505	0.87427	0.870234	2.747	NA	NA	NA
2465	PE-P	PE-P 40:5	PE-P 18:1_22:4	778.574	9.06618	[M+H]+	1	0.0256975	0.853105	0.869621	2.74842	NA	NA	NA
2465	PE-P	PE-P 40:5	PE-P 23:5_17:0	778.574	9.06618	[M+H]+	1	0.0223012	0.858976	0.869166	2.75044	NA	NA	NA
2465	PE-P	PE-P 40:5	PE-P 16:0_24:5	778.574	9.06618	[M+H]+	1	0.0223845	0.866793	0.858884	2.74806	NA	NA	NA
2465	PE-O	PE-O 40:6	PE-O 16:1_24:5	778.574	9.06618	[M+H]+	1	0.0215036	0.872072	0.861641	2.75522	NA	NA	NA
2465	PE-O	PE-O 40:6	PE-O 23:6_17:0	778.574	9.06618	[M+H]+	1	0.0251797	0.873012	0.871643	2.76984	NA	NA	NA
339	LPE	LPE 22:6	LPE 22:6	526.293	1.66217	[M+H]+	1	0.0566215	0.5	0.5	2.05662	NA	NA	NA
282	PE-P	PE-P 22:5	PE-P 14:4_8:1	526.293	1.46419	[M+H]+	0.75	0.0673225	0.874953	0.874529	2.5668	NA	NA	NA
282	PE-P	PE-P 22:5	PE-P 13:4_9:1	526.293	1.46419	[M+H]+	0.75	0.0673055	0.77927	0.779405	2.37598	NA	NA	NA
282	PE-P	PE-P 22:5	PE-P 14:5_8:0	526.293	1.46419	[M+H]+	0.75	0.0672746	0.874754	0.82881	2.52084	NA	NA	NA
1612	DG	DG 48:16	DG 21:3_27:13	778.537	6.12493	[M+NH4]+	0.75	0.00125099	0.871654	0.874629	2.49753	NA	NA	NA
1612	DG	DG 48:16	DG 22:5_26:11	778.537	6.12493	[M+NH4]+	0.75	0.00144181	0.871654	0.862246	2.48534	NA	NA	NA
332	PE-P	PE-P 22:4	PE-P 14:4_8:0	528.309	1.63636	[M+H]+	0.75	0.0767591	0.861602	0.860912	2.54927	NA	NA	NA
325	PE	PE 21:4	PE 8:2_13:2	530.288	1.60901	[M+H]+	0.75	0.012777	0.8733	0.831484	2.46756	NA	NA	NA
2865	GPNAE	GPNAE 39:0	GPNAE 39:0	776.653	10.4463	[M+H]+	1	0.00329123	0.872585	0.874288	2.75016	NA	NA	NA
390	PE	PE 21:4	PE 10:3_11:1	530.288	1.83549	[M+H]+	0.75	0.0233423	0.874722	0.874752	2.52282	NA	NA	NA
390	PE	PE 21:4	PE 8:0_13:4	530.288	1.83549	[M+H]+	0.75	0.00812798	0.822072	0.874814	2.45501	NA	NA	NA
393	SL+O	SL+O 28:3	SL+O 19:1;O/9:2;O	530.348	1.84246	[M+H]+	1	0.00541922	0.5	0.5	2.00542	NA	NA	NA
2555	PC	PC 35:0	PC 17:0_18:0	776.616	9.37664	[M+H]+	0.75	0.195858	0.873801	0.874995	2.69465	NA	NA	NA
2240	PE-O	PE-O 40:7	PE-O 15:4_25:3	776.559	8.28455	[M+H]+	1	0.00992488	0.5	0.5	2.00992	NA	NA	NA
2240	PE-P	PE-P 40:6	PE-P 15:3_25:3	776.559	8.28455	[M+H]+	1	0.00925603	0.822278	0.847212	2.67875	NA	NA	NA
2297	PE-P	PE-P 40:6	PE-P 23:4_17:2	776.559	8.48405	[M+H]+	1	0.00252742	0.843122	0.851789	2.69744	NA	NA	NA
2297	PE-P	PE-P 40:6	PE-P 16:6_24:0	776.559	8.48405	[M+H]+	1	0.00190929	0.5	0.5	2.00191	NA	NA	NA
2297	PE-O	PE-O 40:7	PE-O 23:5_17:2	776.559	8.48405	[M+H]+	1	0.00384984	0.874645	0.872788	2.75128	NA	NA	NA
2297	PE-O	PE-O 40:7	PE-O 16:7_24:0	776.559	8.48405	[M+H]+	1	0.00261357	0.850813	0.849326	2.70275	NA	NA	NA
2620	DG-O	DG-O 49:17	DG-O 20:2_29:15	776.557	9.59738	[M+NH4]+	1	0.00503927	0.874862	0.874862	2.75476	NA	NA	NA
1741	Hex2Cer	Hex2Cer 28:2	Hex2Cer 10:1;2O/18:1	776.519	6.55991	[M+H]+	1	0.00624765	0.5	0.5	2.00625	NA	NA	NA
1741	PE	PE 39:7	PE 19:2_20:5	776.519	6.55991	[M+H]+	0.75	0.0174219	0.793561	0.793561	2.35454	NA	NA	NA
2646	DG-O	DG-O 48:11	DG-O 22:1_26:10	774.639	9.69016	[M+NH4]+	1	0.00103355	0.874914	0.874914	2.75086	NA	NA	NA
2870	PE-P	PE-P 39:0	PE-P 17:0_22:0	774.638	10.4596	[M+H]+	1	0.0104594	0.874819	0.874908	2.76019	NA	NA	NA
2870	PE-O	PE-O 39:1	PE-O 17:1_22:0	774.638	10.4596	[M+H]+	1	0.0118424	0.874744	0.874744	2.76133	NA	NA	NA
2336	PC	PC 35:1	PC 17:0_18:1	774.601	8.62025	[M+H]+	1	0.205521	0.87116	0.870396	2.94708	NA	NA	NA
2796	MMPE	MMPE 37:1	MMPE 17:0_20:1	774.601	10.2062	[M+H]+	0.75	0.00878817	0.861442	0.874837	2.49507	NA	NA	NA
2796	MMPE	MMPE 37:1	MMPE 18:0_19:1	774.601	10.2062	[M+H]+	0.75	0.00312269	0.861442	0.874654	2.48922	NA	NA	NA
2531	PE-P	PE-P 40:7	PE-P 21:3_19:4	774.542	9.28844	[M+H]+	0.75	0.0118474	0.867341	0.867341	2.49653	NA	NA	NA
2639	SM	SM 39:1	SM 20:1;2O/19:0	773.653	9.66257	[M+H]+	1	0.148325	0.86733	0.871685	2.88734	NA	NA	NA
2446	VAE	VAE 35:9	VAE 35:9	773.625	8.99938	[M+H]+	0.75	0.00197346	0.865351	0.869403	2.48673	NA	NA	NA
2463	GPNAE	GPNAE 39:2	GPNAE 39:2	772.622	9.06149	[M+H]+	1	0.00185544	0.87479	0.874865	2.75151	NA	NA	NA
2522	DG-O	DG-O 48:12	DG-O 20:7_28:5	772.622	9.26568	[M+NH4]+	1	0.00265969	0.854602	0.854602	2.71186	NA	NA	NA
2647	DG-O	DG-O 48:12	DG-O 28:10_20:2	772.621	9.6925	[M+NH4]+	1	0.00278507	0.805139	0.805139	2.61306	NA	NA	NA
2647	DG-O	DG-O 48:12	DG-O 22:2_26:10	772.621	9.6925	[M+NH4]+	1	0.000760263	0.805139	0.805139	2.61104	NA	NA	NA
2647	PE-P	PE-P 39:1	PE-P 19:0_20:1	772.621	9.6925	[M+H]+	1	0.047214	0.87455	0.860445	2.78221	NA	NA	NA
2647	PE-O	PE-O 39:2	PE-O 19:1_20:1	772.621	9.6925	[M+H]+	1	0.0474387	0.874919	0.874919	2.79728	NA	NA	NA
2647	Cer	Cer 51:11	Cer 22:3;2O/29:8;O	772.621	9.6925	[M+H]+	0.75	0.00293723	0.86638	0.867565	2.48688	NA	NA	NA
2644	PMeOH	PMeOH 39:3	PMeOH 19:1_20:2	772.586	9.68547	[M+NH4]+	0.75	0.00318361	0.856625	0.856625	2.46643	NA	NA	NA
2644	PE	PE 38:2	PE 18:0_20:2	772.586	9.68547	[M+H]+	1	0.0573099	0.872447	0.866617	2.79637	NA	NA	NA
2644	PE	PE 38:2	PE 18:2_20:0	772.586	9.68547	[M+H]+	0.75	0.0522371	0.5	0.5	1.80224	NA	NA	NA
2150	PC	PC 35:2	PC 17:1_18:1	772.585	7.97521	[M+H]+	0.75	0.206233	0.865515	0.873766	2.69551	NA	NA	NA
2202	DG	DG 47:12	DG 21:2_26:10	772.585	8.16076	[M+NH4]+	0.75	0.00216349	0.874082	0.873173	2.49942	NA	NA	NA
2202	DG	DG 47:12	DG 21:8_26:4	772.585	8.16076	[M+NH4]+	0.75	0.00203904	0.874082	0.874718	2.50084	NA	NA	NA
2410	Cer	Cer 51:12	Cer 21:2;2O/30:10;O	770.607	8.87197	[M+H]+	1	0.00189236	0.863121	0.874928	2.73994	NA	NA	NA
2410	Cer	Cer 51:12	Cer 24:4;2O/27:8;O	770.607	8.87197	[M+H]+	1	0.00304621	0.863121	0.874928	2.74109	NA	NA	NA
2410	MGDG-O	MGDG-O 35:3	MGDG-O 17:3_18:0	770.607	8.87197	[M+NH4]+	1	0.00264569	0.5	0.5	2.00265	NA	NA	NA
2410	HexCer	HexCer 38:2	HexCer 21:2;2O/17:0;O	770.607	8.87197	[M+H]+	1	0.00118193	0.5	0.5	2.00118	NA	NA	NA
2265	GPNAE	GPNAE 39:3	GPNAE 39:3	770.605	8.37526	[M+H]+	1	0.00158783	0.874877	0.874633	2.7511	NA	NA	NA
2106	PE-P	PE-P 39:3	PE-P 24:0_15:3	768.591	7.82565	[M+H]+	0.75	0.00363507	0.835245	0.872802	2.46168	NA	NA	NA
488	DG-O	DG-O 31:11	DG-O 12:9_19:2	536.371	2.16527	[M+NH4]+	1	0.0119926	0.874971	0.874987	2.76195	NA	NA	NA
488	Cer	Cer 34:10	Cer 16:6;2O/18:4;O	536.371	2.16527	[M+H]+	1	0.0123155	0.849449	0.871958	2.73372	NA	NA	NA
2205	GPNAE	GPNAE 39:4	GPNAE 39:4	768.591	8.16777	[M+H]+	1	0.00241166	0.873004	0.87482	2.75024	NA	NA	NA
2205	Cer	Cer 51:13	Cer 24:4;2O/27:9;O	768.591	8.16777	[M+H]+	1	0.00189185	0.797061	0.872923	2.67188	NA	NA	NA
2205	MGDG-O	MGDG-O 35:4	MGDG-O 17:4_18:0	768.591	8.16777	[M+NH4]+	1	0.00141282	0.5	0.5	2.00141	NA	NA	NA
798	LPC-O	LPC-O 20:1	LPC-O 20:1	536.409	3.26271	[M+H]+	1	0.103689	0.87158	0.874611	2.84988	NA	NA	NA
2288	PE-P	PE-P 39:3	PE-P 23:3_16:0	768.588	8.45176	[M+H]+	1	0.0355522	0.868468	0.867827	2.77185	NA	NA	NA
2288	PE-O	PE-O 39:4	PE-O 19:0_20:4	768.588	8.45176	[M+H]+	1	0.0354766	0.86724	0.86724	2.76996	NA	NA	NA
2288	DG-O	DG-O 48:14	DG-O 22:4_26:10	768.588	8.45176	[M+NH4]+	1	0.00112384	0.874822	0.873809	2.74975	NA	NA	NA
2288	Cer	Cer 51:13	Cer 25:3;2O/26:10;O	768.588	8.45176	[M+H]+	1	0.00171094	0.812667	0.87422	2.6886	NA	NA	NA
2288	Cer	Cer 51:13	Cer 24:5;2O/27:8;O	768.588	8.45176	[M+H]+	1	0.0020417	0.812667	0.864238	2.67895	NA	NA	NA
2423	DG	DG 47:14	DG 22:1_25:13	768.554	8.92328	[M+NH4]+	0.75	0.00751525	0.817308	0.870571	2.44539	NA	NA	NA
2423	MMPE	MMPE 37:4	MMPE 18:0_19:4	768.554	8.92328	[M+H]+	0.75	0.00797062	0.874602	0.874602	2.50718	NA	NA	NA
2423	PMeOH	PMeOH 39:5	PMeOH 17:4_22:1	768.554	8.92328	[M+NH4]+	0.75	0.00663592	0.874593	0.874923	2.50615	NA	NA	NA
861	LPC-O	LPC-O 21:7	LPC-O 21:7	538.325	3.47947	[M+H]+	1	0.16937	0.5	0.5	2.16937	NA	NA	NA
619	LPE	LPE 22:0	LPE 22:0	538.387	2.62913	[M+H]+	1	0.0480563	0.873357	0.874957	2.79637	NA	NA	NA
619	LPC	LPC 19:0	LPC 19:0	538.387	2.62913	[M+H]+	1	0.235441	0.874414	0.874939	2.98479	NA	NA	NA
619	DG-O	DG-O 31:10	DG-O 12:10_19:0	538.387	2.62913	[M+NH4]+	1	0.0227886	0.874283	0.874945	2.77202	NA	NA	NA
560	Cer	Cer 34:9	Cer 16:7;2O/18:2;O	538.388	2.42391	[M+H]+	1	0.00462696	0.5	0.5	2.00463	NA	NA	NA
560	Cer	Cer 34:9	Cer 13:6;2O/21:3;O	538.388	2.42391	[M+H]+	1	0.00479175	0.5	0.5	2.00479	NA	NA	NA
2294	PE	PE 38:4	PE 16:0_22:4	768.553	8.47704	[M+H]+	0.75	0.0280931	0.874767	0.865798	2.51866	NA	NA	NA
1884	DG	DG 47:14	DG 19:1_28:13	768.553	7.05956	[M+NH4]+	0.75	0.00132905	0.866134	0.852942	2.47041	NA	NA	NA
1884	DG	DG 47:14	DG 19:9_28:5	768.553	7.05956	[M+NH4]+	0.75	0.00132132	0.840491	0.860225	2.45204	NA	NA	NA
2588	DG	DG 47:14	DG 20:1_27:13	768.552	9.48782	[M+NH4]+	0.75	0.0104095	0.242514	0.858454	1.86138	NA	NA	NA
2588	MMPE	MMPE 37:4	MMPE 18:1_19:3	768.552	9.48782	[M+H]+	0.75	0.00903082	0.82306	0.835885	2.41798	NA	NA	NA
2286	Cer	Cer 34:1	Cer 16:1;2O/18:0	538.52	8.44708	[M+H]+	1	0.00836119	0.871372	0.871986	2.75172	NA	NA	NA
2630	Cer	Cer 51:14	Cer 21:0;2O/30:14;O	766.575	9.63192	[M+H]+	1	0.0171494	0.874646	0.859508	2.7513	NA	NA	NA
2630	MG	MG 48:15	MG 48:15	766.575	9.63192	[M+NH4]+	1	0.0102589	0.874569	0.871873	2.7567	NA	NA	NA
2630	PE-O	PE-O 39:5	PE-O 19:1_20:4	766.575	9.63192	[M+H]+	1	0.02404	0.86163	0.871389	2.75706	NA	NA	NA
1979	DG-O	DG-O 48:15	DG-O 23:2_25:13	766.575	7.38232	[M+NH4]+	1	0.00190165	0.238626	0.760841	2.00137	NA	NA	NA
1979	Cer	Cer 51:14	Cer 24:5;2O/27:9;O	766.575	7.38232	[M+H]+	1	0.00212846	0.240946	0.868459	2.11153	NA	NA	NA
2042	PE-P	PE-P 39:4	PE-P 21:3_18:1	766.574	7.60857	[M+H]+	1	0.0319152	0.242434	0.783893	2.05824	NA	NA	NA
2042	PE-O	PE-O 39:5	PE-O 21:4_18:1	766.574	7.60857	[M+H]+	1	0.0316538	0.5	0.5	2.03165	NA	NA	NA
2042	GPNAE	GPNAE 39:5	GPNAE 39:5	766.574	7.60857	[M+H]+	1	0.00188393	0.873044	0.830007	2.70493	NA	NA	NA
2042	Cer	Cer 51:14	Cer 22:5;2O/29:9;O	766.574	7.60857	[M+H]+	0.75	0.00217749	0.241597	0.873944	1.86772	NA	NA	NA
2195	PE-P	PE-P 39:4	PE-P 21:4_18:0	766.574	8.13387	[M+H]+	1	0.0447746	0.836835	0.840195	2.7218	NA	NA	NA
2195	PE-O	PE-O 39:5	PE-O 21:5_18:0	766.574	8.13387	[M+H]+	1	0.0274777	0.792533	0.874887	2.6949	NA	NA	NA
2195	PE-O	PE-O 39:5	PE-O 19:0_20:5	766.574	8.13387	[M+H]+	1	0.0238945	0.874514	0.874887	2.7733	NA	NA	NA
2195	DG-O	DG-O 48:15	DG-O 26:14_22:1	766.574	8.13387	[M+NH4]+	1	0.00231053	0.814106	0.237758	2.05417	NA	NA	NA
2195	DG-O	DG-O 48:15	DG-O 28:10_20:5	766.574	8.13387	[M+NH4]+	1	0.00220415	0.814497	0.237378	2.05408	NA	NA	NA
2195	Cer	Cer 51:14	Cer 22:6;2O/29:8;O	766.574	8.13387	[M+H]+	0.75	0.003926	0.81824	0.873718	2.44588	NA	NA	NA
2060	PE	PE 38:5	PE 18:1_20:4	766.538	7.66357	[M+H]+	0.75	0.0456891	0.8741	0.874708	2.5445	NA	NA	NA
2290	MMPE	MMPE 37:5	MMPE 15:1_22:4	766.537	8.45813	[M+H]+	0.75	0.00285163	0.827358	0.862859	2.44307	NA	NA	NA
2290	MMPE	MMPE 37:5	MMPE 18:1_19:4	766.537	8.45813	[M+H]+	0.75	0.0143395	0.827358	0.857786	2.44948	NA	NA	NA
2290	MMPE	MMPE 37:5	MMPE 16:4_21:1	766.537	8.45813	[M+H]+	0.75	0.00273933	0.827358	0.827358	2.40745	NA	NA	NA
2290	PE	PE 38:5	PE 16:1_22:4	766.537	8.45813	[M+H]+	0.75	0.0539911	0.815388	0.821038	2.44042	NA	NA	NA
2290	PE	PE 38:5	PE 16:4_22:1	766.537	8.45813	[M+H]+	0.75	0.0538788	0.5	0.5	1.80388	NA	NA	NA
2373	Cer	Cer 34:0	Cer 17:0;2O/17:0	540.536	8.75071	[M+H]+	0.75	0.0795766	0.5	0.5	1.82958	NA	NA	NA
2735	Cer	Cer 34:0	Cer 20:0;2O/14:0	540.536	9.99765	[M+H]+	0.75	0.0816181	0.240458	0.864463	1.93654	NA	NA	NA
2735	Cer	Cer 34:0	Cer 14:0;2O/20:0	540.536	9.99765	[M+H]+	0.75	0.0816181	0.239836	0.756015	1.82747	NA	NA	NA
268	LPE	LPE 23:5	LPE 23:5	542.324	1.41033	[M+H]+	1	0.0138139	0.5	0.5	2.01381	NA	NA	NA
268	LPC	LPC 20:5	LPC 20:5	542.324	1.41033	[M+H]+	1	0.159017	0.5	0.5	2.15902	NA	NA	NA
268	GPNAE	GPNAE 23:5	GPNAE 23:5	542.324	1.41033	[M+H]+	1	0.0138139	0.874904	0.825881	2.7146	NA	NA	NA
268	MG	MG 32:15	MG 32:15	542.324	1.41033	[M+NH4]+	1	0.0138139	0.874886	0.874881	2.76358	NA	NA	NA
2276	Cer	Cer 52:14	Cer 25:14;2O/27:0	764.596	8.41232	[M+H]+	0.75	0.00120894	0.791962	0.836972	2.38014	NA	NA	NA
2276	Cer	Cer 52:14	Cer 25:2;2O/27:12	764.596	8.41232	[M+H]+	0.75	0.00139263	0.785173	0.87107	2.40764	NA	NA	NA
2276	Cer	Cer 52:14	Cer 29:11;2O/23:3	764.596	8.41232	[M+H]+	0.75	0.00139263	0.791719	0.778497	2.32161	NA	NA	NA
2276	Cer	Cer 52:14	Cer 28:10;2O/24:4	764.596	8.41232	[M+H]+	0.75	0.00139263	0.83941	0.237125	1.82793	NA	NA	NA
305	LPE	LPE 23:4	LPE 23:4	544.34	1.54033	[M+H]+	1	0.00740456	0.5	0.5	2.0074	NA	NA	NA
305	LPC	LPC 20:4	LPC 20:4	544.34	1.54033	[M+H]+	1	0.191328	0.5	0.5	2.19133	NA	NA	NA
305	GPNAE	GPNAE 23:4	GPNAE 23:4	544.34	1.54033	[M+H]+	1	0.00740456	0.87432	0.87477	2.75649	NA	NA	NA
305	MG	MG 32:14	MG 32:14	544.34	1.54033	[M+NH4]+	1	0.00740456	0.874985	0.874985	2.75738	NA	NA	NA
522	LPE	LPE 23:3	LPE 23:3	546.354	2.28835	[M+H]+	1	0.0281037	0.5	0.5	2.0281	NA	NA	NA
334	PE-P	PE-P 23:2	PE-P 13:1_10:1	546.355	1.641	[M+H]+	0.75	0.00216108	0.874846	0.874846	2.50185	NA	NA	NA
2391	PE-O	PE-O 39:6	PE-O 17:1_22:5	764.559	8.80613	[M+H]+	1	0.0195717	0.874655	0.874655	2.76888	NA	NA	NA
2391	PE-O	PE-O 39:6	PE-O 23:5_16:1	764.559	8.80613	[M+H]+	1	0.00400091	0.874655	0.874655	2.75331	NA	NA	NA
2391	PE-P	PE-P 39:5	PE-P 17:0_22:5	764.559	8.80613	[M+H]+	1	0.0676368	0.874241	0.863831	2.80571	NA	NA	NA
2391	PE-P	PE-P 39:5	PE-P 23:4_16:1	764.559	8.80613	[M+H]+	1	0.00246268	0.874757	0.87441	2.75163	NA	NA	NA
1985	PE-P	PE-P 39:5	PE-P 15:5_24:0	764.558	7.40751	[M+H]+	1	0.0197033	0.241799	0.843318	2.10482	NA	NA	NA
1985	PE-O	PE-O 39:6	PE-O 15:6_24:0	764.558	7.40751	[M+H]+	1	0.0200797	0.241651	0.788831	2.05056	NA	NA	NA
1509	PE	PE 38:6	PE 19:1_19:5	764.522	5.76137	[M+H]+	0.75	0.00849392	0.874927	0.874927	2.50835	NA	NA	NA
1935	PE	PE 38:6	PE 14:0_24:6	764.521	7.23489	[M+H]+	0.75	0.00760568	0.854031	0.874847	2.48648	NA	NA	NA
1935	PE	PE 38:6	PE 18:1_20:5	764.521	7.23489	[M+H]+	0.75	0.00373866	0.854031	0.874847	2.48262	NA	NA	NA
2724	GPNAE	GPNAE 38:0	GPNAE 38:0	762.639	9.9607	[M+H]+	1	0.00450193	0.872835	0.874323	2.75166	NA	NA	NA
2724	MG	MG 47:10	MG 47:10	762.639	9.9607	[M+NH4]+	1	0.00450193	0.873709	0.874566	2.75278	NA	NA	NA
2443	DG	DG 46:10	DG 20:0_26:10	762.6	8.99235	[M+NH4]+	0.75	0.001636	0.874633	0.874633	2.5009	NA	NA	NA
526	Cer	Cer 35:10	Cer 21:5;2O/14:5;O	550.387	2.29765	[M+H]+	1	0.0233378	0.805247	0.863664	2.69225	NA	NA	NA
1362	BMP	BMP 34:3	BMP 17:2_17:1	762.528	5.25926	[M+NH4]+	1	0.0149151	0.5	0.5	2.01492	NA	NA	NA
1362	BMP	BMP 34:3	BMP 16:2_18:1	762.528	5.25926	[M+NH4]+	1	0.0149151	0.5	0.5	2.01492	NA	NA	NA
1362	BMP	BMP 34:3	BMP 15:2_19:1	762.528	5.25926	[M+NH4]+	1	0.0149151	0.5	0.5	2.01492	NA	NA	NA
1362	BMP	BMP 34:3	BMP 14:2_20:1	762.528	5.25926	[M+NH4]+	1	0.0149151	0.5	0.5	2.01492	NA	NA	NA
1362	BMP	BMP 34:3	BMP 13:2_21:1	762.528	5.25926	[M+NH4]+	1	0.0149151	0.5	0.5	2.01492	NA	NA	NA
1362	BMP	BMP 34:3	BMP 12:2_22:1	762.528	5.25926	[M+NH4]+	1	0.0149151	0.5	0.5	2.01492	NA	NA	NA
1362	BMP	BMP 34:3	BMP 17:1_17:2	762.528	5.25926	[M+NH4]+	1	0.0149151	0.5	0.5	2.01492	NA	NA	NA
1362	BMP	BMP 34:3	BMP 16:1_18:2	762.528	5.25926	[M+NH4]+	1	0.0149151	0.5	0.5	2.01492	NA	NA	NA
1362	BMP	BMP 34:3	BMP 15:1_19:2	762.528	5.25926	[M+NH4]+	1	0.0149151	0.5	0.5	2.01492	NA	NA	NA
1362	BMP	BMP 34:3	BMP 14:1_20:2	762.528	5.25926	[M+NH4]+	1	0.0149151	0.5	0.5	2.01492	NA	NA	NA
1362	BMP	BMP 34:3	BMP 13:1_21:2	762.528	5.25926	[M+NH4]+	1	0.0149151	0.5	0.5	2.01492	NA	NA	NA
1362	BMP	BMP 34:3	BMP 12:1_22:2	762.528	5.25926	[M+NH4]+	1	0.0149151	0.5	0.5	2.01492	NA	NA	NA
1362	BMP	BMP 34:3	BMP 17:3_17:0	762.528	5.25926	[M+NH4]+	1	0.0149151	0.5	0.5	2.01492	NA	NA	NA
1362	BMP	BMP 34:3	BMP 16:3_18:0	762.528	5.25926	[M+NH4]+	1	0.0149151	0.5	0.5	2.01492	NA	NA	NA
1362	BMP	BMP 34:3	BMP 15:3_19:0	762.528	5.25926	[M+NH4]+	1	0.0149151	0.5	0.5	2.01492	NA	NA	NA
1362	BMP	BMP 34:3	BMP 14:3_20:0	762.528	5.25926	[M+NH4]+	1	0.0149151	0.5	0.5	2.01492	NA	NA	NA
1362	BMP	BMP 34:3	BMP 13:3_21:0	762.528	5.25926	[M+NH4]+	1	0.0149151	0.5	0.5	2.01492	NA	NA	NA
1362	BMP	BMP 34:3	BMP 12:3_22:0	762.528	5.25926	[M+NH4]+	1	0.0149151	0.5	0.5	2.01492	NA	NA	NA
1362	BMP	BMP 34:3	BMP 17:0_17:3	762.528	5.25926	[M+NH4]+	1	0.0149151	0.5	0.5	2.01492	NA	NA	NA
1362	BMP	BMP 34:3	BMP 16:0_18:3	762.528	5.25926	[M+NH4]+	1	0.0149151	0.5	0.5	2.01492	NA	NA	NA
1362	BMP	BMP 34:3	BMP 15:0_19:3	762.528	5.25926	[M+NH4]+	1	0.0149151	0.5	0.5	2.01492	NA	NA	NA
1362	BMP	BMP 34:3	BMP 14:0_20:3	762.528	5.25926	[M+NH4]+	1	0.0149151	0.5	0.5	2.01492	NA	NA	NA
1362	BMP	BMP 34:3	BMP 13:0_21:3	762.528	5.25926	[M+NH4]+	1	0.0149151	0.5	0.5	2.01492	NA	NA	NA
1362	BMP	BMP 34:3	BMP 12:0_22:3	762.528	5.25926	[M+NH4]+	1	0.0149151	0.5	0.5	2.01492	NA	NA	NA
1765	PE	PE 38:7	PE 16:1_22:6	762.506	6.64778	[M+H]+	1	0.0162921	0.855638	0.855638	2.72757	NA	NA	NA
1765	PC	PC 35:7	PC 17:1_18:6	762.506	6.64778	[M+H]+	0.75	0.155132	0.873938	0.874916	2.65399	NA	NA	NA
702	LPC	LPC 20:0	LPC 20:0	552.404	2.91659	[M+H]+	1	0.19939	0.873384	0.874709	2.94748	NA	NA	NA
2422	Cer	Cer 35:1	Cer 18:1;2O/17:0	552.535	8.92094	[M+H]+	1	0.212649	0.873877	0.871881	2.95841	NA	NA	NA
363	PE-P	PE-P 24:5	PE-P 8:5_16:0	554.324	1.7404	[M+H]+	0.75	0.0277525	0.873021	0.874632	2.52541	NA	NA	NA
2542	DG-O	DG-O 47:11	DG-O 20:10_27:1	760.621	9.33492	[M+NH4]+	1	0.00119378	0.872303	0.874684	2.74818	NA	NA	NA
2678	PE	PE 37:1	PE 18:0_19:1	760.587	9.79873	[M+H]+	1	0.0536374	0.874382	0.873999	2.80202	NA	NA	NA
2272	DG	DG 46:11	DG 20:1_26:10	760.586	8.40289	[M+NH4]+	0.75	0.00159823	0.874612	0.874413	2.50062	NA	NA	NA
463	PE-P	PE-P 24:4	PE-P 16:2_8:2	556.343	2.08344	[M+H]+	0.75	0.0142414	0.854931	0.856079	2.47525	NA	NA	NA
556	Cer	Cer 36:12	Cer 18:5;2O/18:7;O	560.37	2.40273	[M+H]+	1	0.0258209	0.842141	0.0916417	1.9596	NA	NA	NA
609	Cer	Cer 36:12	Cer 14:11;2O/22:1;O	560.37	2.59448	[M+H]+	1	0.0201223	0.873988	0.103237	1.99735	NA	NA	NA
609	LPE	LPE 24:3	LPE 24:3	560.37	2.59448	[M+H]+	1	0.0295661	0.5	0.5	2.02957	NA	NA	NA
609	LPC	LPC 21:3	LPC 21:3	560.37	2.59448	[M+H]+	0.75	0.108097	0.5	0.5	1.8581	NA	NA	NA
2495	SM	SM 38:1	SM 18:1;2O/20:0	759.638	9.16829	[M+H]+	0.75	0.202178	0.872411	0.874607	2.6992	NA	NA	NA
2675	HexCer	HexCer 38:0	HexCer 18:0;2O/20:0	758.651	9.79172	[M+H]+	0.875	0.187718	0.873713	0.874833	2.81126	NA	NA	NA
2815	PE-P	PE-P 38:1	PE-P 21:1_17:0	758.606	10.2732	[M+H]+	1	0.0393365	0.848536	0.872982	2.76085	NA	NA	NA
2815	PE-O	PE-O 38:2	PE-O 21:2_17:0	758.606	10.2732	[M+H]+	1	0.0442265	0.866034	0.841129	2.75139	NA	NA	NA
2341	GPNAE	GPNAE 38:2	GPNAE 38:2	758.605	8.6336	[M+H]+	1	0.00250499	0.874611	0.873577	2.75069	NA	NA	NA
2341	DG-O	DG-O 47:12	DG-O 21:7_26:5	758.605	8.6336	[M+NH4]+	1	0.00146878	0.871996	0.871996	2.74546	NA	NA	NA
2341	MG	MG 47:12	MG 47:12	758.605	8.6336	[M+NH4]+	1	0.00250499	0.874602	0.874602	2.75171	NA	NA	NA
2527	PE-O	PE-O 38:2	PE-O 20:2_18:0	758.605	9.27748	[M+H]+	1	0.0268268	0.874692	0.874692	2.77621	NA	NA	NA
2527	PE-O	PE-O 38:2	PE-O 20:0_18:2	758.605	9.27748	[M+H]+	1	0.0263975	0.874692	0.865954	2.76704	NA	NA	NA
2527	PE-P	PE-P 38:1	PE-P 20:1_18:0	758.605	9.27748	[M+H]+	1	0.0261908	0.87409	0.86376	2.76404	NA	NA	NA
857	Cer	Cer 36:9	Cer 22:0;2O/14:9;O	566.418	3.47018	[M+H]+	1	0.0508065	0.5	0.5	2.05081	NA	NA	NA
857	LPC	LPC 21:0	LPC 21:0	566.418	3.47018	[M+H]+	1	0.183548	0.871136	0.87499	2.92967	NA	NA	NA
857	GPNAE	GPNAE 24:0	GPNAE 24:0	566.418	3.47018	[M+H]+	1	0.0658266	0.84696	0.861816	2.7746	NA	NA	NA
857	Cer	Cer 36:9	Cer 23:1;2O/13:8;O	566.418	3.47018	[M+H]+	0.75	0.0508065	0.5	0.5	1.80081	NA	NA	NA
857	Cer	Cer 36:9	Cer 21:2;2O/15:7;O	566.418	3.47018	[M+H]+	0.75	0.0508065	0.5	0.5	1.80081	NA	NA	NA
2162	DG	DG 46:12	DG 19:3_27:9	758.569	8.02367	[M+NH4]+	0.75	0.00164655	0.842643	0.845576	2.43987	NA	NA	NA
2052	DG	DG 46:12	DG 23:6_23:6	758.569	7.64319	[M+NH4]+	1	0.00133157	0.871362	0.874573	2.74727	NA	NA	NA
2549	Cer	Cer 36:1	Cer 18:1;2O/18:0	566.551	9.35143	[M+H]+	1	0.215578	0.874872	0.874926	2.96538	NA	NA	NA
299	PE-P	PE-P 25:5	PE-P 9:4_16:1	568.34	1.52639	[M+H]+	0.75	0.00298338	0.786353	0.874298	2.41364	NA	NA	NA
2619	Cer	Cer 36:0	Cer 18:0;2O/18:0	568.567	9.59405	[M+H]+	1	0.239675	0.870562	0.851795	2.96203	NA	NA	NA
2619	Cer	Cer 36:0	Cer 17:0;2O/19:0	568.567	9.59405	[M+H]+	0.75	0.0793748	0.5	0.5	1.82937	NA	NA	NA
2956	Cer	Cer 36:0	Cer 20:0;2O/16:0	568.567	10.7609	[M+H]+	0.75	0.129074	0.23822	0.856198	1.97349	NA	NA	NA
2287	SM	SM 38:2	SM 18:2;2O/20:0	757.622	8.44942	[M+H]+	0.75	0.202732	0.87308	0.874986	2.7008	NA	NA	NA
2614	Cer	Cer 51:11	Cer 27:8;2O/24:3	756.636	9.58239	[M+H]+	0.75	0.0107658	0.870833	0.864808	2.49641	NA	NA	NA
2787	PE-P	PE-P 38:2	PE-P 21:1_17:1	756.59	10.174	[M+H]+	1	0.00263676	0.829199	0.829199	2.66103	NA	NA	NA
2787	PE-P	PE-P 38:2	PE-P 20:0_18:2	756.59	10.174	[M+H]+	1	0.0157257	0.829199	0.84665	2.69157	NA	NA	NA
2787	PE-O	PE-O 38:3	PE-O 21:2_17:1	756.59	10.174	[M+H]+	1	0.00417645	0.849971	0.849971	2.70412	NA	NA	NA
2787	PE-O	PE-O 38:3	PE-O 20:1_18:2	756.59	10.174	[M+H]+	1	0.00561768	0.849971	0.849971	2.70556	NA	NA	NA
2787	PE-O	PE-O 38:3	PE-O 18:1_20:2	756.59	10.174	[M+H]+	1	0.0209265	0.849971	0.849971	2.72087	NA	NA	NA
1873	PC	PC 34:3	PC 16:3_18:0	756.553	7.02275	[M+H]+	0.75	0.206041	0.5	0.5	1.95604	NA	NA	NA
1993	PC	PC 34:3	PC 13:1_21:2	756.553	7.43746	[M+H]+	0.75	0.183984	0.874794	0.874794	2.68357	NA	NA	NA
1993	DG	DG 46:13	DG 20:3_26:10	756.553	7.43746	[M+NH4]+	0.75	0.0025529	0.80608	0.80608	2.36471	NA	NA	NA
2213	PC	PC 34:3	PC 15:2_19:1	756.551	8.19737	[M+H]+	0.75	0.0222921	0.874777	0.874608	2.52168	NA	NA	NA
2213	DG	DG 46:13	DG 19:0_27:13	756.551	8.19737	[M+NH4]+	0.75	0.0131346	0.874971	0.874971	2.51308	NA	NA	NA
2798	SPB	SPB 38:3;2O	SPB 38:3;2O	576.572	10.2109	[M+H]+	0.75	0.00556838	0.867122	0.874989	2.49768	NA	NA	NA
2798	NAE	NAE 36:2	NAE 36:2	576.572	10.2109	[M+H]+	1	0.00742451	0.867122	0.874975	2.74952	NA	NA	NA
2798	SPB	SPB 38:3;3O	SPB 38:3;3O	576.572	10.2109	[M+H]+	1	0.00826126	0.867122	0.874989	2.75037	NA	NA	NA
2722	PE-P	PE-P 38:3	PE-P 21:2_17:1	754.575	9.95603	[M+H]+	1	0.00511158	0.874455	0.874428	2.75399	NA	NA	NA
2722	Cer	Cer 50:13	Cer 20:0;2O/30:13;O	754.575	9.95603	[M+H]+	1	0.00990525	0.864836	0.865407	2.74015	NA	NA	NA
2070	DG-O	DG-O 47:14	DG-O 20:0_27:14	754.574	7.69658	[M+NH4]+	1	0.00148805	0.868737	0.871202	2.74143	NA	NA	NA
2070	PE-P	PE-P 38:3	PE-P 22:3_16:0	754.574	7.69658	[M+H]+	0.75	0.000972127	0.866534	0.874664	2.49217	NA	NA	NA
2070	DG-O	DG-O 47:14	DG-O 21:9_26:5	754.574	7.69658	[M+NH4]+	1	0.00133914	0.868737	0.871203	2.74128	NA	NA	NA
2235	DG	DG 46:14	DG 18:1_28:13	754.538	8.27138	[M+NH4]+	0.75	0.00114342	0.841736	0.872089	2.46497	NA	NA	NA
2235	PE	PE 37:4	PE 17:0_20:4	754.538	8.27138	[M+H]+	1	0.0424616	0.872388	0.873031	2.78788	NA	NA	NA
2235	MMPE	MMPE 36:4	MMPE 13:4_23:0	754.538	8.27138	[M+H]+	0.75	0.0012061	0.874552	0.874552	2.50031	NA	NA	NA
2039	MMPE	MMPE 36:4	MMPE 13:0_23:4	754.535	7.5905	[M+H]+	0.75	0.00659857	0.858306	0.851047	2.46595	NA	NA	NA
2039	PC	PC 34:4	PC 16:0_18:4	754.535	7.5905	[M+H]+	0.75	0.0292845	0.874983	0.874983	2.52925	NA	NA	NA
2039	PE	PE 37:4	PE 14:0_23:4	754.535	7.5905	[M+H]+	0.75	0.00943277	0.864381	0.873869	2.49768	NA	NA	NA
2039	PE	PE 37:4	PE 16:0_21:4	754.535	7.5905	[M+H]+	0.75	0.00943265	0.871272	0.867045	2.49775	NA	NA	NA
2039	PE	PE 37:4	PE 16:1_21:3	754.535	7.5905	[M+H]+	0.75	0.00975261	0.864381	0.874661	2.49879	NA	NA	NA
2039	DG	DG 46:14	DG 20:10_26:4	754.535	7.5905	[M+NH4]+	0.75	0.00625915	0.82778	0.863767	2.44781	NA	NA	NA
1975	MMPE	MMPE 36:4	MMPE 14:0_22:4	754.535	7.37288	[M+H]+	0.75	0.00717568	0.872823	0.872823	2.50282	NA	NA	NA
735	LPE	LPE 25:1	LPE 25:1	578.42	3.03134	[M+H]+	1	0.0395986	0.874953	0.874953	2.7895	NA	NA	NA
735	GPNAE	GPNAE 25:1	GPNAE 25:1	578.42	3.03134	[M+H]+	1	0.0395986	0.806296	0.873827	2.71972	NA	NA	NA
735	MG	MG 34:11	MG 34:11	578.42	3.03134	[M+NH4]+	1	0.0395986	0.813849	0.874709	2.72816	NA	NA	NA
2377	PE-O	PE-O 38:5	PE-O 18:2_20:3	752.559	8.76003	[M+H]+	1	0.0187796	0.872217	0.861185	2.75218	NA	NA	NA
2377	PE-O	PE-O 38:5	PE-O 21:5_17:0	752.559	8.76003	[M+H]+	1	0.0207594	0.871333	0.873118	2.76521	NA	NA	NA
2435	DG-O	DG-O 47:15	DG-O 24:15_23:0	752.558	8.96251	[M+NH4]+	1	0.00465374	0.8737	0.872254	2.75061	NA	NA	NA
2435	PE-O	PE-O 38:5	PE-O 18:1_20:4	752.558	8.96251	[M+H]+	1	0.0128664	0.864105	0.87213	2.7491	NA	NA	NA
2435	GPNAE	GPNAE 38:5	GPNAE 38:5	752.558	8.96251	[M+H]+	1	0.0108038	0.872995	0.871212	2.75501	NA	NA	NA
2435	Cer	Cer 50:14	Cer 20:0;2O/30:14;O	752.558	8.96251	[M+H]+	1	0.0114463	0.874325	0.874733	2.7605	NA	NA	NA
1006	LPE	LPE 25:0	LPE 25:0	580.435	4.01862	[M+H]+	1	0.0381766	0.874811	0.874994	2.78798	NA	NA	NA
1006	GPNAE	GPNAE 25:0	GPNAE 25:0	580.435	4.01862	[M+H]+	1	0.0381766	0.866341	0.873711	2.77823	NA	NA	NA
1006	MG	MG 34:10	MG 34:10	580.435	4.01862	[M+NH4]+	1	0.0381766	0.862026	0.869198	2.7694	NA	NA	NA
2993	NAE	NAE 36:0	NAE 36:0	580.603	10.8927	[M+H]+	1	0.0146529	0.86699	0.874272	2.75591	NA	NA	NA
2993	SPB	SPB 38:1;2O	SPB 38:1;2O	580.603	10.8927	[M+H]+	0.75	0.0109897	0.869085	0.871613	2.50169	NA	NA	NA
2717	PE-O	PE-O 38:5	PE-O 17:2_21:3	752.557	9.93313	[M+H]+	1	0.0155653	0.849287	0.870545	2.7354	NA	NA	NA
2717	DG-O	DG-O 47:15	DG-O 21:5_26:10	752.557	9.93313	[M+NH4]+	1	0.00620835	0.5	0.5	2.00621	NA	NA	NA
2717	Cer	Cer 50:14	Cer 30:10;2O/20:4;O	752.557	9.93313	[M+H]+	1	0.00816955	0.793645	0.873742	2.67556	NA	NA	NA
1809	PE	PE 37:5	PE 16:1_21:4	752.519	6.79516	[M+H]+	0.75	0.00860881	0.874971	0.874971	2.50855	NA	NA	NA
1809	DG	DG 46:15	DG 20:5_26:10	752.519	6.79516	[M+NH4]+	0.75	0.00926857	0.872389	0.874492	2.50615	NA	NA	NA
2695	Cer	Cer 36:0	Cer 16:0;2O/20:0;O	584.562	9.86084	[M+H]+	0.75	0.173444	0.868791	0.874516	2.66675	NA	NA	NA
155	VAE	VAE 20:9	VAE 20:9	585.374	1.0238	[M+Na]+	0.75	0.0154307	0.857855	0.832471	2.45576	NA	NA	NA
2313	PE-O	PE-O 38:6	PE-O 19:0_19:6	750.544	8.54426	[M+H]+	1	0.00203288	0.867343	0.858636	2.72801	NA	NA	NA
2313	GPNAE	GPNAE 38:6	GPNAE 38:6	750.544	8.54426	[M+H]+	1	0.002378	0.5	0.5	2.00238	NA	NA	NA
2313	DG-O	DG-O 47:16	DG-O 27:12_20:4	750.544	8.54426	[M+NH4]+	1	0.0259506	0.874149	0.874149	2.77425	NA	NA	NA
2313	MG	MG 47:16	MG 47:16	750.544	8.54426	[M+NH4]+	1	0.002378	0.874716	0.5	2.37709	NA	NA	NA
2313	Cer	Cer 50:15	Cer 20:1;2O/30:14;O	750.544	8.54426	[M+H]+	1	0.00825372	0.869273	0.869273	2.7468	NA	NA	NA
2313	Cer	Cer 50:15	Cer 28:2;2O/22:13;O	750.544	8.54426	[M+H]+	1	0.00216543	0.869273	0.869273	2.74071	NA	NA	NA
2313	MGDG-O	MGDG-O 34:6	MGDG-O 21:5_13:1	750.544	8.54426	[M+NH4]+	1	0.00251347	0.874585	0.874585	2.75168	NA	NA	NA
2313	MGDG-O	MGDG-O 34:6	MGDG-O 14:2_20:4	750.544	8.54426	[M+NH4]+	1	0.0259506	0.874585	0.874585	2.77512	NA	NA	NA
2313	HexCer	HexCer 37:5	HexCer 20:1;2O/17:4;O	750.544	8.54426	[M+H]+	1	0.00746105	0.5	0.5	2.00746	NA	NA	NA
2253	PE-P	PE-P 38:5	PE-P 23:4_15:1	750.543	8.33579	[M+H]+	1	0.00166301	0.873557	0.870132	2.74535	NA	NA	NA
2253	PE-P	PE-P 38:5	PE-P 16:0_22:5	750.543	8.33579	[M+H]+	1	0.0744385	0.869437	0.869148	2.81302	NA	NA	NA
2253	PE-O	PE-O 38:6	PE-O 23:5_15:1	750.543	8.33579	[M+H]+	1	0.00273879	0.872126	0.871032	2.7459	NA	NA	NA
2198	PE-O	PE-O 38:6	PE-O 23:6_15:0	750.543	8.14094	[M+H]+	1	0.0149646	0.874206	0.874225	2.7634	NA	NA	NA
2198	PE-P	PE-P 38:5	PE-P 23:5_15:0	750.543	8.14094	[M+H]+	1	0.0120254	0.847003	0.859594	2.71862	NA	NA	NA
1474	BMP	BMP 33:2	BMP 16:1_17:1	750.528	5.6462	[M+NH4]+	1	0.00908618	0.5	0.5	2.00909	NA	NA	NA
1474	BMP	BMP 33:2	BMP 15:1_18:1	750.528	5.6462	[M+NH4]+	1	0.00908618	0.5	0.5	2.00909	NA	NA	NA
1474	BMP	BMP 33:2	BMP 14:1_19:1	750.528	5.6462	[M+NH4]+	1	0.00908618	0.5	0.5	2.00909	NA	NA	NA
1474	BMP	BMP 33:2	BMP 13:1_20:1	750.528	5.6462	[M+NH4]+	1	0.00908618	0.5	0.5	2.00909	NA	NA	NA
1474	BMP	BMP 33:2	BMP 12:1_21:1	750.528	5.6462	[M+NH4]+	1	0.00908618	0.5	0.5	2.00909	NA	NA	NA
1474	BMP	BMP 33:2	BMP 16:2_17:0	750.528	5.6462	[M+NH4]+	1	0.00908618	0.5	0.5	2.00909	NA	NA	NA
1474	BMP	BMP 33:2	BMP 15:2_18:0	750.528	5.6462	[M+NH4]+	1	0.00908618	0.5	0.5	2.00909	NA	NA	NA
1474	BMP	BMP 33:2	BMP 14:2_19:0	750.528	5.6462	[M+NH4]+	1	0.00908618	0.5	0.5	2.00909	NA	NA	NA
1474	BMP	BMP 33:2	BMP 13:2_20:0	750.528	5.6462	[M+NH4]+	1	0.00908618	0.5	0.5	2.00909	NA	NA	NA
1474	BMP	BMP 33:2	BMP 12:2_21:0	750.528	5.6462	[M+NH4]+	1	0.00908618	0.5	0.5	2.00909	NA	NA	NA
[truncated: 377,633+ more rows]
[truncated: 2 more columns]

## Sheet: Figure 3d
subclass	Methods	ACC
OxFA	LDA	0.0851064
OxFA	LCI	0.638298
DGDG	LDA	0
DGDG	LCI	1
DLCL	LDA	0
DLCL	LCI	1
PI-O	LDA	0.421053
PI-O	LCI	0.578947
PC-O	LDA	0.155844
PC-O	LCI	0.493506
PS-O	LDA	0
PS-O	LCI	0.761905
PC	LDA	0.256198
PC	LCI	0.566116
PS	LDA	0.157895
PS	LCI	0.776316
MGDG-O	LDA	0.0181818
MGDG-O	LCI	0.581818
DGGA	LDA	0
DGGA	LCI	1
PG-O	LDA	0
PG-O	LCI	1
SM	LDA	0.333333
SM	LCI	0.628205
PG	LDA	0.206897
PG	LCI	0.810345
DMPE	LDA	0.0608108
DMPE	LCI	0.439189
FA	LDA	0.7
FA	LCI	0.742857
PMeOH	LDA	0
PMeOH	LCI	0.461538
PEtOH	LDA	0.06
PEtOH	LCI	0.36
PA	LDA	0
PA	LCI	0.448276
PI	LDA	0.326087
PI	LCI	0.630435
MGDG	LDA	0
MGDG	LCI	1
DGDG-O	LDA	0
DGDG-O	LCI	1
PE	LDA	0.286585
PE	LCI	0.640244
MMPE	LDA	0.0647482
MMPE	LCI	0.42446
HexCer	LDA	0.1
HexCer	LCI	0.61
SL	LDA	0.0211268
SL	LCI	0.542254
Cer	LDA	0.048951
Cer	LCI	0.615385
CerP	LDA	0
CerP	LCI	1
MGMG	LDA	0
MGMG	LCI	1
O2xFA	LDA	0
O2xFA	LCI	0.708333
PE-O	LDA	0.0705128
PE-O	LCI	0.166667
FAHFA	LDA	0.04
FAHFA	LCI	1
SL+O	LDA	0.1
SL+O	LCI	0.76
GPNAE	LDA	0.0222222
GPNAE	LCI	0.133333
LPA	LDA	0.0714286
LPA	LCI	0.928571
LPE	LDA	0.509091
LPE	LCI	0.472727
LPC	LDA	0.716667
LPC	LCI	0.783333
LPG	LDA	1
LPG	LCI	0
LPE-O	LDA	0.391304
LPE-O	LCI	0.434783
HBMP	LDA	0.166667
HBMP	LCI	0.833333
OxPE	LDA	0.0967742
OxPE	LCI	0.795699
CL	LDA	0.301887
CL	LCI	0.811321
LPC-O	LDA	0.333333
LPC-O	LCI	0.875
LPI	LDA	0.666667
LPI	LCI	0.333333
NAE	LDA	0.12766
NAE	LCI	0.361702
SPB	LDA	0
SPB	LCI	0.375
Hex2Cer	LDA	0
Hex2Cer	LCI	0.75
MG	LDA	0
MG	LCI	0.133333
CAR	LDA	0.075188
CAR	LCI	0.195489
CE	LDA	0
CE	LCI	0.794118
DG	LDA	0.0540541
DG	LCI	0.207207
LDGTS	LDA	0.0327869
LDGTS	LCI	0.508197
DG-O	LDA	0.0212766
DG-O	LCI	0.265957
PE-P	LDA	0.131868
PE-P	LCI	0.351648
DGCC	LDA	0
DGCC	LCI	1
LDGCC	LDA	0
LDGCC	LCI	0.758621
DGTS	LDA	0
DGTS	LCI	0.583333
BMP	LDA	0
BMP	LCI	1
VAE	LDA	0
VAE	LCI	0.771429
TG	LDA	0.443299
TG	LCI	0.463918
TG-O	LDA	0.362069
TG-O	LCI	0.396552
Hex3Cer	LDA	0
Hex3Cer	LCI	1

## Sheet: Figure 3e
Compound	peak.num	subclass	Title	mz	rt	MS2.score1	MS2.score2	rule1.score.Stand	add	rule2.score.Stand	final.score	File	ESI	rt.theoretical	rt.error	rt.judgement	MS2.judgement	top_n
CL 18:0_18:1_18:0_22:6	3474	CL	CL 76:7	1506.04	13.4166	0.833333	0.0276236	0.874982	[M-H]-	0.874982	2.61092	RQC-4-ddms	neg	13.85	0.4334	1	loss one side chain fail judge	Top 1
CL 18:0_18:0_18:1_22:6	3474	CL	CL 76:7	1506.04	13.4166	0.833333	0.0276236	0.874982	[M-H]-	0.874982	2.61092	RQC-4-ddms	neg	13.85	0.4334	1	loss one side chain fail judge	Top 1
CL 18:0_18:1_18:1_22:5	3474	CL	CL 76:7	1506.04	13.4166	0.833333	0.0276236	0.874765	[M-H]-	0.87492	2.61064	RQC-4-ddms	neg	13.85	0.4334	1	loss one side chain fail judge	Top 1
CL 18:0_22:5_18:1_18:1	3474	CL	CL 76:7	1506.04	13.4166	0.833333	0.0276236	0.874982	[M-H]-	0.874495	2.61043	RQC-4-ddms	neg	13.85	0.4334	1	loss one side chain fail judge	Top 1
CL 18:0_18:1_20:3_20:3	3474	CL	CL 76:7	1506.04	13.4166	0.833333	0.0276236	0.825855	[M-H]-	0.87492	2.56173	RQC-4-ddms	neg	13.85	0.4334	1	loss one side chain fail judge	Top 1
CL 18:0_20:3_18:1_20:3	3474	CL	CL 76:7	1506.04	13.4166	0.833333	0.0276236	0.874982	[M-H]-	0.874982	2.61092	RQC-4-ddms	neg	13.85	0.4334	1	loss one side chain fail judge	Top 1
OxFA 12:2;(2OH)	209	OxFA	OxFA 12:2;(2OH)	211.133	1.32321	1	0.0408851	0.5	[M-H]-	0.5	2.04089	RQC-4-ddms	neg	1.32321	0	0	1	Top 1
CL 18:0_20:3_18:1_18:2	3418	CL	CL 74:6	1480.02	13.2268	0.875	0.0658331	0.816022	[M-H]-	0.805029	2.56188	RQC-4-ddms	neg	13.65	0.4232	1	1	Top 1
CL 18:1_18:1_18:1_20:3	3418	CL	CL 74:6	1480.02	13.2268	1	0.0712431	0.874958	[M-H]-	0.874958	2.82116	RQC-4-ddms	neg	13.2268	0	1	1	Top 1
CL 18:1_18:1_18:2_20:2	3418	CL	CL 74:6	1480.02	13.2268	0.833333	0.0566141	0.81351	[M-H]-	0.5	2.20346	RQC-4-ddms	neg	13.2268	0	1	1	Top 1
CL 16:0_22:5_18:1_18:1	3356	CL	CL 74:7	1478.01	13.0136	0.583333	0.0435743	0.874952	[M-H]-	0.5	2.00186	RQC-4-ddms	neg	13.48	0.4664	1	1	Top 1
CL 16:0_18:1_20:3_20:3	3356	CL	CL 74:7	1478.01	13.0136	0.75	0.0501113	0.874952	[M-H]-	0.874693	2.54976	RQC-4-ddms	neg	13.48	0.4664	1	1	Top 1
CL 16:0_20:3_18:1_20:3	3356	CL	CL 74:7	1478.01	13.0136	0.75	0.0501113	0.824096	[M-H]-	0.872824	2.49703	RQC-4-ddms	neg	13.48	0.4664	1	1	Top 1
CL 18:1_18:1_18:2_20:3	3356	CL	CL 74:7	1478.01	13.0136	0.75	0.0568036	0.874952	[M-H]-	0.874952	2.55671	RQC-4-ddms	neg	13.0136	0	1	1	Top 1
CL 16:1_18:1_20:3_20:3	3286	CL	CL 74:8	1475.99	12.7687	1	0.04813	0.5	[M-H]-	0.5	2.04813	RQC-4-ddms	neg	13.07	0.3013	1	1	Top 1
CL 18:1_18:2_18:1_20:4	3417	CL	CL 74:8	1475.99	13.2243	0.833333	0.0876058	0.874748	[M-H]-	0.874748	2.67044	RQC-4-ddms	neg	13.07	0.1543	1	loss one side chain fail judge	Top 1
CL 18:1_18:2_18:2_20:3	3417	CL	CL 74:8	1475.99	13.2243	0.833333	0.0876058	0.874748	[M-H]-	0.874748	2.67044	RQC-4-ddms	neg	13.2243	0	1	1	Top 1
CL 18:1_20:3_18:2_18:2	3417	CL	CL 74:8	1475.99	13.2243	0.833333	0.0876058	0.874748	[M-H]-	0.874748	2.67044	RQC-4-ddms	neg	13.07	0.1543	1	loss one side chain fail judge	Top 1
CL 17:1_18:1_18:1_20:3	3397	CL	CL 73:6	1466.01	13.154	1	0.0280176	0.874061	[M-H]-	0.874829	2.77691	RQC-4-ddms	neg	13.154	0	1	1	Top 1
CL 18:0_18:1_18:2_18:2	3396	CL	CL 72:5	1454.01	13.1516	0.583333	0.0543575	0.858919	[M-H]-	0.852189	2.3488	RQC-4-ddms	neg	13.1516	0	1	1	Top 1
CL 18:0_18:1_18:0_18:4	3564	CL	CL 72:5	1454.01	13.7326	0.833333	0.0284569	0.852954	[M-H]-	0.874889	2.58963	RQC-4-ddms	neg	13.26	0.4726	1	1	Top 1
CL 18:0_18:3_18:1_18:1	3564	CL	CL 72:5	1454.01	13.7326	0.833333	0.0284569	0.852954	[M-H]-	0.87486	2.5896	RQC-4-ddms	neg	13.26	0.4726	1	loss one side chain fail judge	Top 1
CL 16:0_16:0_20:3_20:3	3346	CL	CL 72:6	1451.99	12.9786	1	0.0270416	0.5	[M-H]-	0.5	2.02704	RQC-4-ddms	neg	12.9786	0	1	1	Top 1
CL 16:1_18:0_18:2_20:3	3346	CL	CL 72:6	1451.99	12.9786	0.875	0.0378969	0.828172	[M-H]-	0.844962	2.58603	RQC-4-ddms	neg	12.9786	0	1	1	Top 1
CL 16:1_18:1_18:1_20:3	3346	CL	CL 72:6	1451.99	12.9786	1	0.0468181	0.864282	[M-H]-	0.874899	2.786	RQC-4-ddms	neg	12.9786	0	1	1	Top 1
CL 18:1_18:1_18:2_18:2	3346	CL	CL 72:6	1451.99	12.9786	1	0.0564474	0.872787	[M-H]-	0.844962	2.7742	RQC-4-ddms	neg	12.9786	0	1	1	Top 1
OxFA 21:8;(2OH)	4929	OxFA	OxFA 21:8;(2OH)	325.183	18.5019	1	0.134392	0.5	[M-H]-	0.5	2.13439	RQC-4-ddms	neg	1.5	17.0019	0	1	Top 1
CL 16:0_18:1_16:0_22:5	3439	CL	CL 72:6	1451.99	13.299	0.833333	0.0866393	0.870025	[M-H]-	0.874824	2.66482	RQC-4-ddms	neg	12.99	0.309	1	1	Top 1
CL 16:0_16:0_18:1_22:5	3439	CL	CL 72:6	1451.99	13.299	0.833333	0.0866393	0.869935	[M-H]-	0.874501	2.66441	RQC-4-ddms	neg	12.99	0.309	1	1	Top 1
CL 16:0_16:0_18:2_22:5	3359	CL	CL 72:7	1449.97	13.0208	0.833333	0.0745035	0.825872	[M-H]-	0.5	2.23371	RQC-4-ddms	neg	12.7	0.3208	1	loss one side chain fail judge	Top 1
CL 16:0_16:0_18:1_22:6	3359	CL	CL 72:7	1449.97	13.0208	0.833333	0.0784907	0.872946	[M-H]-	0.5	2.28477	RQC-4-ddms	neg	12.7	0.3208	1	loss one side chain fail judge	Top 1
CL 16:0_18:1_18:1_20:5	3359	CL	CL 72:7	1449.97	13.0208	0.833333	0.0784907	0.872946	[M-H]-	0.5	2.28477	RQC-4-ddms	neg	12.7	0.3208	1	loss one side chain fail judge	Top 1
CL 16:1_16:1_20:3_20:3	3198	CL	CL 72:8	1447.96	12.4571	1	0.0198021	0.5	[M-H]-	0.5	2.0198	RQC-4-ddms	neg	12.4571	0	1	1	Top 1
CL 16:1_18:1_18:3_20:3	3198	CL	CL 72:8	1447.96	12.4571	1	0.0278669	0.5	[M-H]-	0.5	2.02787	RQC-4-ddms	neg	12.4571	0	1	1	Top 1
CL 18:1_18:1_18:3_18:3	3198	CL	CL 72:8	1447.96	12.4571	1	0.0205466	0.5	[M-H]-	0.5	2.02055	RQC-4-ddms	neg	12.4571	0	1	1	Top 1
CL 16:1_18:3_18:1_20:3	3198	CL	CL 72:8	1447.96	12.4571	1	0.0278669	0.5	[M-H]-	0.5	2.02787	RQC-4-ddms	neg	12.4571	0	1	1	Top 1
CL 16:1_20:3_16:1_20:3	3198	CL	CL 72:8	1447.96	12.4571	1	0.0198021	0.5	[M-H]-	0.5	2.0198	RQC-4-ddms	neg	12.4571	0	1	1	Top 1
CL 16:1_20:3_18:1_18:3	3198	CL	CL 72:8	1447.96	12.4571	1	0.0278669	0.5	[M-H]-	0.5	2.02787	RQC-4-ddms	neg	12.4571	0	1	1	Top 1
CL 18:1_18:3_18:1_18:3	3198	CL	CL 72:8	1447.96	12.4571	1	0.0205466	0.5	[M-H]-	0.5	2.02055	RQC-4-ddms	neg	12.4571	0	1	1	Top 1
CL 18:1_18:2_18:2_18:3	3198	CL	CL 72:8	1447.96	12.4571	1	0.0295111	0.5	[M-H]-	0.5	2.02951	RQC-4-ddms	neg	12.4571	0	1	1	Top 1
CL 16:1_18:1_16:1_22:5	3289	CL	CL 72:8	1447.96	12.7758	0.833333	0.0748952	0.87407	[M-H]-	0.5	2.2823	RQC-4-ddms	neg	12.45	0.3258	1	loss one side chain fail judge	Top 1
CL 16:1_18:1_18:1_20:5	3289	CL	CL 72:8	1447.96	12.7758	0.833333	0.0748952	0.87407	[M-H]-	0.5	2.2823	RQC-4-ddms	neg	12.45	0.3258	1	loss one side chain fail judge	Top 1
CL 16:1_18:1_18:2_20:4	3289	CL	CL 72:8	1447.96	12.7758	0.875	0.0849738	0.87407	[M-H]-	0.87407	2.70811	RQC-4-ddms	neg	12.45	0.3258	1	1	Top 1
CL 18:1_18:1_18:2_18:4	3289	CL	CL 72:8	1447.96	12.7758	0.833333	0.0766319	0.87407	[M-H]-	0.5	2.28404	RQC-4-ddms	neg	12.45	0.3258	1	loss one side chain fail judge	Top 1
CL 18:1_18:3_18:2_18:2	3289	CL	CL 72:8	1447.96	12.7758	0.833333	0.0766319	0.87407	[M-H]-	0.5	2.28404	RQC-4-ddms	neg	12.45	0.3258	1	loss one side chain fail judge	Top 1
CL 18:2_18:2_18:2_18:2	3289	CL	CL 72:8	1447.96	12.7758	1	0.0655281	0.87407	[M-H]-	0.87407	2.81367	RQC-4-ddms	neg	12.7758	0	1	1	Top 1
CL 17:1_18:1_18:2_18:2	3403	CL	CL 71:6	1437.97	13.1682	0.833333	0.0954915	0.872524	[M-H]-	0.874971	2.67632	RQC-4-ddms	neg	13.1682	0	1	1	Top 1
CL 16:0_18:0_18:1_18:1	3566	CL	CL 70:2	1432.02	13.7477	1	0.0455472	0.844228	[M-H]-	0.874689	2.76446	RQC-4-ddms	neg	13.7477	0	1	1	Top 1
CL 18:1_18:0_16:1_18:0	3566	CL	CL 70:2	1432.02	13.7477	0.833333	0.0522453	0.844228	[M-H]-	0.5	2.22981	RQC-4-ddms	neg	13.7477	0	1	1	Top 1
CL 18:0_18:1_16:1_18:0	3516	CL	CL 70:2	1432.02	13.5719	0.583333	0.0586755	0.87245	[M-H]-	0.5	2.01446	RQC-4-ddms	neg	13.77	0.1981	1	1	Top 1
CL 18:1_18:0_16:0_18:1	3516	CL	CL 70:2	1432.02	13.5719	0.75	0.0666122	0.873518	[M-H]-	0.874656	2.56479	RQC-4-ddms	neg	13.77	0.1981	1	1	Top 1
CL 18:1_18:1_16:0_18:1	3466	CL	CL 70:3	1430.01	13.3962	0.75	0.068267	0.873013	[M-H]-	0.874941	2.56622	RQC-4-ddms	neg	13.3962	0	1	1	Top 1
CL 16:0_18:2_16:0_20:3	3316	CL	CL 70:5	1425.98	12.8735	0.833333	0.0376033	0.873277	[M-H]-	0.5	2.24421	RQC-4-ddms	neg	12.8735	0	1	1	Top 1
CL 16:0_16:1_18:1_20:3	3316	CL	CL 70:5	1425.98	12.8735	0.875	0.0426963	0.87413	[M-H]-	0.5	2.29183	RQC-4-ddms	neg	12.8735	0	1	1	Top 1
CL 16:0_22:3_16:1_16:1	3316	CL	CL 70:5	1425.98	12.8735	0.833333	0.0268075	0.873277	[M-H]-	0.5	2.23342	RQC-4-ddms	neg	12.8735	0	1	1	Top 1
CL 16:0_18:1_18:2_18:2	3316	CL	CL 70:5	1425.98	12.8735	1	0.0441121	0.87413	[M-H]-	0.87493	2.79317	RQC-4-ddms	neg	12.8735	0	1	1	Top 1
CL 16:2_18:0_18:1_18:2	3316	CL	CL 70:5	1425.98	12.8735	0.833333	0.0548555	0.873277	[M-H]-	0.5	2.26147	RQC-4-ddms	neg	12.8735	0	1	1	Top 1
CL 16:1_18:2_18:1_18:1	3316	CL	CL 70:5	1425.98	12.8735	1	0.0644653	0.87413	[M-H]-	0.87493	2.81353	RQC-4-ddms	neg	12.8735	0	1	1	Top 1
CL 16:0_16:0_18:1_20:4	3422	CL	CL 70:5	1425.97	13.2362	0.833333	0.0784964	0.816253	[M-H]-	0.874852	2.60293	RQC-4-ddms	neg	12.87	0.3662	1	1	Top 1
CL 16:0_18:2_18:1_18:2	3422	CL	CL 70:5	1425.97	13.2362	0.833333	0.0784964	0.84008	[M-H]-	0.843443	2.59535	RQC-4-ddms	neg	12.87	0.3662	1	1	Top 1
CL 16:0_18:3_18:1_18:2	3257	CL	CL 70:6	1423.96	12.6659	1	0.0427789	0.5	[M-H]-	0.5	2.04278	RQC-4-ddms	neg	12.6659	0	1	1	Top 1
CL 16:0_18:2_18:1_18:3	3257	CL	CL 70:6	1423.96	12.6659	1	0.0499788	0.874925	[M-H]-	0.874925	2.79983	RQC-4-ddms	neg	12.6659	0	1	1	Top 1
CL 14:0_18:1_18:2_20:3	3257	CL	CL 70:6	1423.96	12.6659	1	0.0432139	0.5	[M-H]-	0.5	2.04321	RQC-4-ddms	neg	12.6659	0	1	1	Top 1
CL 16:0_18:1_18:1_18:4	3257	CL	CL 70:6	1423.96	12.6659	0.833333	0.0309792	0.864944	[M-H]-	0.5	2.22926	RQC-4-ddms	neg	12.6659	0	1	1	Top 1
CL 14:0_20:3_16:0_20:3	3257	CL	CL 70:6	1423.96	12.6659	1	0.0257924	0.5	[M-H]-	0.5	2.02579	RQC-4-ddms	neg	12.6659	0	1	1	Top 1
CL 16:0_16:0_18:3_20:3	3257	CL	CL 70:6	1423.96	12.6659	1	0.0251358	0.5	[M-H]-	0.5	2.02514	RQC-4-ddms	neg	12.6659	0	1	1	Top 1
CL 14:0_22:5_16:0_18:1	3257	CL	CL 70:6	1423.96	12.6659	1	0.0343852	0.5	[M-H]-	0.5	2.03439	RQC-4-ddms	neg	12.6659	0	1	1	Top 1
CL 16:0_16:1_16:0_22:5	3257	CL	CL 70:6	1423.96	12.6659	1	0.0346102	0.5	[M-H]-	0.5	2.03461	RQC-4-ddms	neg	12.6659	0	1	1	Top 1
CL 14:0_18:1_16:0_22:5	3257	CL	CL 70:6	1423.96	12.6659	1	0.0343852	0.5	[M-H]-	0.5	2.03439	RQC-4-ddms	neg	12.6659	0	1	1	Top 1
CL 14:0_16:0_18:1_22:5	3257	CL	CL 70:6	1423.96	12.6659	1	0.0343852	0.5	[M-H]-	0.5	2.03439	RQC-4-ddms	neg	12.6659	0	1	1	Top 1
CL 16:0_18:2_18:2_18:2	3257	CL	CL 70:6	1423.96	12.6659	1	0.0371272	0.5	[M-H]-	0.5	2.03713	RQC-4-ddms	neg	12.6659	0	1	1	Top 1
CL 14:1_18:1_18:1_20:3	3257	CL	CL 70:6	1423.96	12.6659	0.833333	0.0307577	0.864384	[M-H]-	0.5	2.22848	RQC-4-ddms	neg	12.6659	0	1	loss one side chain fail judge	Top 1
CL 16:1_18:1_18:1_18:3	3257	CL	CL 70:6	1423.96	12.6659	1	0.0476863	0.863	[M-H]-	0.874833	2.78552	RQC-4-ddms	neg	12.6659	0	1	1	Top 1
CL 16:2_18:1_18:1_18:2	3203	CL	CL 70:6	1423.96	12.4689	0.833333	0.0548437	0.873626	[M-H]-	0.873626	2.63543	RQC-4-ddms	neg	12.66	0.1911	1	1	Top 1
CL 16:0_16:0_16:1_22:5	3352	CL	CL 70:6	1423.96	12.9927	0.833333	0.066539	0.86777	[M-H]-	0.874477	2.64212	RQC-4-ddms	neg	12.66	0.3327	1	1	Top 1
CL 16:0_18:4_18:1_18:1	3352	CL	CL 70:6	1423.96	12.9927	0.833333	0.0715892	0.874702	[M-H]-	0.85587	2.63549	RQC-4-ddms	neg	12.66	0.3327	1	1	Top 1
CL 16:1_16:1_18:1_20:3	3352	CL	CL 70:6	1423.96	12.9927	0.833333	0.071081	0.870082	[M-H]-	0.85587	2.63037	RQC-4-ddms	neg	12.66	0.3327	1	loss one side chain fail judge	Top 1
CL 16:1_18:3_18:1_18:1	3352	CL	CL 70:6	1423.96	12.9927	0.833333	0.071081	0.872261	[M-H]-	0.874799	2.65147	RQC-4-ddms	neg	12.66	0.3327	1	loss one side chain fail judge	Top 1
CL 16:1_18:1_18:1_18:4	3279	CL	CL 70:7	1421.94	12.7408	0.833333	0.0848208	0.873704	[M-H]-	0.5	2.29186	RQC-4-ddms	neg	12.25	0.4908	1	loss one side chain fail judge	Top 1
CL 16:1_18:2_16:1_20:3	3279	CL	CL 70:7	1421.94	12.7408	0.833333	0.0784298	0.873704	[M-H]-	0.5	2.28547	RQC-4-ddms	neg	12.25	0.4908	1	loss one side chain fail judge	Top 1
CL 16:1_18:2_18:1_18:3	3279	CL	CL 70:7	1421.94	12.7408	0.875	0.0911105	0.868303	[M-H]-	0.872598	2.70701	RQC-4-ddms	neg	12.25	0.4908	1	1	Top 1
CL 16:1_18:1_18:2_18:4	3199	CL	CL 70:8	1419.93	12.4595	0.875	0.0907997	0.874799	[M-H]-	0.874799	2.7154	RQC-4-ddms	neg	12	0.4595	1	loss one side chain fail judge	Top 1
CL 16:1_18:5_18:1_18:1	3199	CL	CL 70:8	1419.93	12.4595	0.833333	0.0783165	0.874799	[M-H]-	0.5	2.28645	RQC-4-ddms	neg	12	0.4595	1	loss one side chain fail judge	Top 1
CL 16:1_18:2_16:1_20:4	3199	CL	CL 70:8	1419.93	12.4595	0.833333	0.0839758	0.874799	[M-H]-	0.5	2.29211	RQC-4-ddms	neg	12	0.4595	1	1	Top 1
CL 16:1_18:2_18:1_18:4	3199	CL	CL 70:8	1419.93	12.4595	0.875	0.0907997	0.874799	[M-H]-	0.874799	2.7154	RQC-4-ddms	neg	12	0.4595	1	1	Top 1
CL 16:1_18:3_18:1_18:3	3199	CL	CL 70:8	1419.93	12.4595	0.833333	0.0783165	0.874799	[M-H]-	0.5	2.28645	RQC-4-ddms	neg	12	0.4595	1	loss one side chain fail judge	Top 1
CL 16:1_18:3_18:2_18:2	3199	CL	CL 70:8	1419.93	12.4595	0.833333	0.0839758	0.874799	[M-H]-	0.5	2.29211	RQC-4-ddms	neg	12	0.4595	1	loss one side chain fail judge	Top 1
CL 16:0_17:1_18:0_18:1	3497	CL	CL 69:2	1418.01	13.504	0.625	0.0531632	0.859866	[M-H]-	0.874352	2.41238	RQC-4-ddms	neg	13.504	0	1	1	Top 1
CL 16:1_17:1_18:1_18:2	3249	CL	CL 69:5	1411.96	12.6351	1	0.0684733	0.871656	[M-H]-	0.874971	2.8151	RQC-4-ddms	neg	12.6351	0	1	1	Top 1
CL 16:1_17:1_18:2_18:2	3179	CL	CL 69:6	1409.95	12.3897	0.75	0.0605881	0.874675	[M-H]-	0.874985	2.56025	RQC-4-ddms	neg	12.3897	0	1	1	Top 1
CL 16:0_16:1_18:0_18:1	3476	CL	CL 68:2	1403.99	13.4314	0.875	0.0562533	0.845588	[M-H]-	0.874251	2.65109	RQC-4-ddms	neg	13.4314	0	1	1	Top 1
CL 16:0_18:0_16:1_18:1	3476	CL	CL 68:2	1403.99	13.4314	0.875	0.0562533	0.845588	[M-H]-	0.874576	2.65142	RQC-4-ddms	neg	13.4314	0	1	1	Top 1
CL 16:0_18:0_16:0_18:2	3476	CL	CL 68:2	1403.99	13.4314	0.833333	0.0326613	0.846703	[M-H]-	0.5	2.2127	RQC-4-ddms	neg	13.4314	0	1	loss one side chain fail judge	Top 1
CL 16:0_16:0_18:0_18:2	3476	CL	CL 68:2	1403.99	13.4314	0.833333	0.0326613	0.845588	[M-H]-	0.5	2.21158	RQC-4-ddms	neg	13.4314	0	1	loss one side chain fail judge	Top 1
CL 16:1_16:0_18:0_18:1	3476	CL	CL 68:2	1403.99	13.4314	0.875	0.0562533	0.845588	[M-H]-	0.847845	2.62469	RQC-4-ddms	neg	13.4314	0	1	1	Top 1
CL 16:1_18:1_16:0_18:0	3476	CL	CL 68:2	1403.99	13.4314	0.875	0.0562533	0.845588	[M-H]-	0.857561	2.6344	RQC-4-ddms	neg	13.4314	0	1	1	Top 1
CL 16:1_16:1_18:0_18:1	3423	CL	CL 68:3	1401.98	13.2386	0.833333	0.0242401	0.85044	[M-H]-	0.5	2.20801	RQC-4-ddms	neg	13.05	0.1886	1	1	Top 1
CL 16:1_16:1_18:1_18:0	3423	CL	CL 68:3	1401.98	13.2386	0.833333	0.0242401	0.85044	[M-H]-	0.5	2.20801	RQC-4-ddms	neg	13.05	0.1886	1	1	Top 1
CL 18:1_18:1_16:1_16:0	3423	CL	CL 68:3	1401.98	13.2386	1	0.0274794	0.85044	[M-H]-	0.845238	2.72316	RQC-4-ddms	neg	13.05	0.1886	1	1	Top 1
FA 14:1	258	FA	FA 14:1	225.185	1.49486	1	0.26074	0.843331	[M-H]-	0.872007	2.97608	RQC-4-ddms	neg	1.49486	0	1	1	Top 1
CL 16:0_16:0_18:1_18:2	3357	CL	CL 68:3	1401.98	13.016	0.75	0.0463322	0.867229	[M-H]-	0.5	2.16356	RQC-4-ddms	neg	13.016	0	1	1	Top 1
CL 16:0_16:1_18:1_18:1	3357	CL	CL 68:3	1401.98	13.016	0.75	0.0633794	0.867229	[M-H]-	0.874917	2.55553	RQC-4-ddms	neg	13.016	0	1	1	Top 1
CL 14:0_16:0_16:1_22:3	3306	CL	CL 68:4	1399.96	12.8385	0.625	0.034859	0.857607	[M-H]-	0.5	2.01747	RQC-4-ddms	neg	12.8385	0	1	1	Top 1
CL 16:0_18:1_16:1_18:2	3306	CL	CL 68:4	1399.96	12.8385	0.75	0.0632598	0.856907	[M-H]-	0.856971	2.52714	RQC-4-ddms	neg	12.8385	0	1	1	Top 1
CL 14:0_18:1_16:1_20:3	3190	CL	CL 68:5	1397.94	12.4261	0.875	0.0402481	0.873969	[M-H]-	0.5	2.28922	RQC-4-ddms	neg	12.4261	0	1	loss one side chain fail judge	Top 1
CL 14:0_18:3_18:1_18:1	3190	CL	CL 68:5	1397.94	12.4261	0.833333	0.0265177	0.868496	[M-H]-	0.5	2.22835	RQC-4-ddms	neg	12.4261	0	1	loss one side chain fail judge	Top 1
CL 14:0_18:2_18:1_18:2	3190	CL	CL 68:5	1397.94	12.4261	1	0.0426727	0.873969	[M-H]-	0.873639	2.79028	RQC-4-ddms	neg	12.4261	0	1	1	Top 1
CL 16:1_18:1_16:1_18:2	3190	CL	CL 68:5	1397.94	12.4261	1	0.0639195	0.868496	[M-H]-	0.874821	2.80724	RQC-4-ddms	neg	12.4261	0	1	1	Top 1
CL 16:1_18:1_16:2_18:1	3190	CL	CL 68:5	1397.94	12.4261	0.833333	0.0369588	0.868496	[M-H]-	0.5	2.23879	RQC-4-ddms	neg	12.4261	0	1	1	Top 1
CL 14:1_18:2_18:1_18:1	3190	CL	CL 68:5	1397.94	12.4261	0.833333	0.0393835	0.867867	[M-H]-	0.5	2.24058	RQC-4-ddms	neg	12.4261	0	1	1	Top 1
CL 14:0_16:1_18:1_20:3	3248	CL	CL 68:5	1397.94	12.6327	0.625	0.0232111	0.854313	[M-H]-	0.84179	2.34431	RQC-4-ddms	neg	12.42	0.2127	1	loss one side chain fail judge	Top 1
CL 16:0_18:2_16:1_18:2	3248	CL	CL 68:5	1397.94	12.6327	0.75	0.0215684	0.853649	[M-H]-	0.85205	2.47727	RQC-4-ddms	neg	12.42	0.2127	1	1	Top 1
OxFA 21:8	4929	OxFA	OxFA 21:8	325.183	18.5019	1	0.179189	0.5	[M-H]-	0.5	2.17919	RQC-4-ddms	neg	1.5	17.0019	0	1	Top 1
MG 50:16	133	MG	MG 50:16	792.596	0.929089	1	0.0131	0.5	[M+NH4]+	0.5	2.0131	RQC-2-ddms	pos	10.4	9.47091	0	1	Top 1
GPNAE 41:6	133	GPNAE	GPNAE 41:6	792.596	0.929089	1	0.0119124	0.5	[M+H]+	0.5	2.01191	RQC-2-ddms	pos	9.5	8.57091	0	1	Top 2
MGDG-O 20:2_11:4	3926	MGDG-O	MGDG-O 31:6	749.487	14.9283	1	0.0129533	0.5	[M+CH3COO]-	0.5	2.01295	RQC-5-ddms	neg	6.8	8.1283	0	1	Top 1
MGDG-O 11:1_20:5	3823	MGDG-O	MGDG-O 31:6	749.488	14.6445	1	0.0150971	0.5	[M+CH3COO]-	0.5	2.0151	RQC-4-ddms	neg	6.8	7.8445	0	1	Top 1
CL 14:0_16:1_16:1_22:4	3121	CL	CL 68:6	1395.93	12.182	0.583333	0.0316667	0.86779	[M-H]-	0.874984	2.35777	RQC-4-ddms	neg	12.182	0	1	1	Top 1
CL 14:0_16:1_18:2_20:3	3121	CL	CL 68:6	1395.93	12.182	0.625	0.0555008	0.870477	[M-H]-	0.872168	2.42315	RQC-4-ddms	neg	12.182	0	1	1	Top 1
CL 16:1_18:2_16:1_18:2	3121	CL	CL 68:6	1395.93	12.182	0.75	0.0649767	0.874205	[M-H]-	0.874974	2.56416	RQC-4-ddms	neg	12.182	0	1	1	Top 1
CL 14:0_16:1_16:0_22:5	3270	CL	CL 68:6	1395.93	12.7081	0.875	0.0721997	0.871629	[M-H]-	0.842732	2.66156	RQC-4-ddms	neg	12.7081	0	1	1	Top 1
CL 14:0_16:0_18:1_20:5	3270	CL	CL 68:6	1395.93	12.7081	0.875	0.0743945	0.87489	[M-H]-	0.85654	2.68082	RQC-4-ddms	neg	12.7081	0	1	1	Top 1
CL 14:0_22:6_16:0_16:0	3270	CL	CL 68:6	1395.93	12.7081	0.833333	0.0659098	0.843227	[M-H]-	0.5	2.24247	RQC-4-ddms	neg	12.7081	0	1	loss one side chain fail judge	Top 1
CL 16:0_16:1_18:1_18:4	3270	CL	CL 68:6	1395.93	12.7081	0.875	0.0754668	0.842732	[M-H]-	0.821506	2.6147	RQC-4-ddms	neg	12.7081	0	1	loss one side chain fail judge	Top 1
MGDG-O 18:1_13:5	3681	MGDG-O	MGDG-O 31:6	749.488	14.0365	1	0.00709669	0.5	[M+CH3COO]-	0.5	2.0071	RQC-6-ddms	neg	6.8	7.2365	0	1	Top 1
PG 15:0_16:1	3265	PG	PG 31:1	705.477	12.6862	0.75	0.0203072	0.806234	[M-H]-	0.871433	2.44797	RQC-4-ddms	neg	5.9	6.7862	0	1	Top 1
PG 14:0_17:1	3284	PG	PG 31:1	705.478	12.6847	0.5	0.0190662	0.771581	[M-H]-	0.759595	2.05024	RQC-5-ddms	neg	5.9	6.7847	0	1	Top 1
PG 13:0_18:1	3284	PG	PG 31:1	705.478	12.6847	0.5	0.01962	0.759595	[M-H]-	0.759595	2.03881	RQC-5-ddms	neg	5.9	6.7847	0	1	Top 1
PG 15:0_17:1	3342	PG	PG 32:1	719.493	12.9577	0.5	0.017679	0.852848	[M-H]-	0.867664	2.23819	RQC-4-ddms	neg	6.3	6.6577	0	loss HG	Top 1
CL 15:0_16:0_18:1_18:1	3384	CL	CL 67:2	1389.98	13.102	1	0.0663052	0.874946	[M-H]-	0.874946	2.8162	RQC-4-ddms	neg	13.102	0	1	1	Top 1
CL 14:0_17:1_18:1_18:2	3239	CL	CL 67:4	1385.94	12.5999	1	0.0488779	0.868762	[M-H]-	0.874937	2.79258	RQC-4-ddms	neg	12.5999	0	1	1	Top 1
CL 16:0_16:0_16:1_18:1	3339	CL	CL 66:2	1375.96	12.9506	0.75	0.0439756	0.874932	[M-H]-	0.874932	2.54384	RQC-4-ddms	neg	12.9506	0	1	1	Top 1
CL 14:0_16:0_18:1_18:2	3262	CL	CL 66:3	1373.94	12.6776	1	0.053923	0.869419	[M-H]-	0.873321	2.79666	RQC-4-ddms	neg	12.6776	0	1	1	Top 1
CL 16:0_16:0_16:2_18:1	3262	CL	CL 66:3	1373.94	12.6776	0.833333	0.0326903	0.869419	[M-H]-	0.5	2.23544	RQC-4-ddms	neg	12.6776	0	1	1	Top 1
CL 14:0_16:1_18:0_18:2	3262	CL	CL 66:3	1373.94	12.6776	0.875	0.0410523	0.869419	[M-H]-	0.872636	2.65811	RQC-4-ddms	neg	12.6776	0	1	1	Top 1
CL 14:0_16:1_18:1_18:1	3262	CL	CL 66:3	1373.94	12.6776	1	0.0568612	0.869419	[M-H]-	0.874972	2.80125	RQC-4-ddms	neg	12.6776	0	1	1	Top 1
CL 16:0_16:1_16:1_18:2	3180	CL	CL 66:4	1371.93	12.3922	0.833333	0.0404313	0.871812	[M-H]-	0.5	2.24558	RQC-4-ddms	neg	12.3922	0	1	1	Top 1
CL 16:1_18:1_16:1_16:1	3180	CL	CL 66:4	1371.93	12.3922	1	0.0433564	0.871812	[M-H]-	0.874808	2.78998	RQC-4-ddms	neg	12.3922	0	1	1	Top 1
CL 14:1_16:1_18:1_18:2	3118	CL	CL 66:5	1369.92	12.175	0.625	0.041641	0.869425	[M-H]-	0.5	2.03607	RQC-4-ddms	neg	12.175	0	1	1	Top 1
CL 14:1_18:1_16:1_18:2	3118	CL	CL 66:5	1369.92	12.175	0.625	0.041641	0.874206	[M-H]-	0.874119	2.41497	RQC-4-ddms	neg	12.175	0	1	1	Top 1
CL 14:0_18:1_16:0_16:0	3340	CL	CL 64:1	1349.94	12.953	1	0.0648292	0.5	[M-H]-	0.5	2.06483	RQC-4-ddms	neg	12.953	0	1	1	Top 1
CL 16:0_16:0_16:1_16:1	3255	CL	CL 64:2	1347.93	12.6509	1	0.0304706	0.874466	[M-H]-	0.874982	2.77992	RQC-4-ddms	neg	12.6509	0	1	1	Top 1
CL 14:0_16:0_16:1_18:1	3255	CL	CL 64:2	1347.93	12.6509	1	0.0538501	0.874982	[M-H]-	0.874982	2.80382	RQC-4-ddms	neg	12.6509	0	1	1	Top 1
CL 14:0_14:0_18:1_18:1	3255	CL	CL 64:2	1347.93	12.6509	1	0.0428182	0.874982	[M-H]-	0.874982	2.79278	RQC-4-ddms	neg	12.6509	0	1	1	Top 1
CL 14:0_18:2_16:0_16:0	3255	CL	CL 64:2	1347.93	12.6509	1	0.0339418	0.5	[M-H]-	0.5	2.03394	RQC-4-ddms	neg	12.6509	0	1	1	Top 1
CL 14:0_18:0_14:0_18:2	3255	CL	CL 64:2	1347.93	12.6509	0.833333	0.0236499	0.874982	[M-H]-	0.5	2.23197	RQC-4-ddms	neg	12.6509	0	1	loss one side chain fail judge	Top 1
CL 14:0_16:0_16:0_18:2	3255	CL	CL 64:2	1347.93	12.6509	1	0.0339418	0.874466	[M-H]-	0.5	2.40841	RQC-4-ddms	neg	12.6509	0	1	1	Top 1
CL 16:1_16:0_16:0_16:1	3255	CL	CL 64:2	1347.93	12.6509	1	0.0304706	0.874982	[M-H]-	0.874982	2.78044	RQC-4-ddms	neg	12.6509	0	1	1	Top 1
CL 16:1_16:0_16:1_16:0	3255	CL	CL 64:2	1347.93	12.6509	1	0.0304706	0.874982	[M-H]-	0.5	2.40545	RQC-4-ddms	neg	12.6509	0	1	1	Top 1
CL 16:1_16:1_16:0_16:0	3255	CL	CL 64:2	1347.93	12.6509	1	0.0304706	0.874982	[M-H]-	0.86966	2.77511	RQC-4-ddms	neg	12.6509	0	1	1	Top 1
CL 14:0_18:1_14:0_18:2	3178	CL	CL 64:3	1345.91	12.3873	0.833333	0.0264229	0.869743	[M-H]-	0.5	2.2295	RQC-4-ddms	neg	12.3873	0	1	1	Top 1
CL 14:0_16:1_16:1_18:1	3178	CL	CL 64:3	1345.91	12.3873	1	0.0380584	0.869743	[M-H]-	0.874993	2.78279	RQC-4-ddms	neg	12.3873	0	1	1	Top 1
CL 14:0_18:1_14:1_18:1	3178	CL	CL 64:3	1345.91	12.3873	0.833333	0.0264229	0.869743	[M-H]-	0.5	2.2295	RQC-4-ddms	neg	12.3873	0	1	loss one side chain fail judge	Top 1
CL 14:0_18:1_16:1_16:1	3178	CL	CL 64:3	1345.91	12.3873	1	0.0380584	0.869743	[M-H]-	0.874958	2.78276	RQC-4-ddms	neg	12.3873	0	1	1	Top 1
PC 22:5_24:0	2808	PC	PC 46:5	978.714	11.0899	1	0.0134634	0.86938	[M+CH3COO]-	0.87497	2.75781	RQC-4-ddms	neg	11.0899	0	1	1	Top 1
PC 20:4_26:1	2808	PC	PC 46:5	978.714	11.0899	1	0.0474169	0.86938	[M+CH3COO]-	0.874502	2.7913	RQC-4-ddms	neg	11.0899	0	1	1	Top 1
PC-O 24:0_22:5	2926	PC-O	PC-O 46:5	964.736	11.503	1	0.0383267	0.872814	[M+CH3COO]-	0.874651	2.78579	RQC-4-ddms	neg	11.503	0	1	1	Top 1
PC-O 24:0_22:6	2873	PC-O	PC-O 46:6	962.72	11.3097	1	0.051618	0.873984	[M+CH3COO]-	0.874793	2.8004	RQC-4-ddms	neg	11.3097	0	1	1	Top 1
PC 18:0_26:0	3235	PC	PC 44:0	960.761	12.5804	1	0.0498104	0.874913	[M+CH3COO]-	0.874913	2.79964	RQC-4-ddms	neg	12.5804	0	1	1	Top 1
PC-O 24:1_22:6	2662	PC-O	PC-O 46:7	960.705	10.5761	1	0.0540853	0.5	[M+CH3COO]-	0.5	2.05409	RQC-4-ddms	neg	10.5761	0	1	1	Top 1
PC 18:1_26:1	2928	PC	PC 44:2	956.731	11.5077	1	0.0670242	0.874633	[M+CH3COO]-	0.873912	2.81557	RQC-4-ddms	neg	11.5077	0	1	1	Top 1
PC 18:2_26:0	3009	PC	PC 44:2	956.73	11.79	1	0.0652955	0.870402	[M+CH3COO]-	0.874606	2.8103	RQC-4-ddms	neg	11.79	0	1	1	Top 1
PC 20:3_24:1	2671	PC	PC 44:4	952.7	10.609	1	0.0553852	0.874999	[M+CH3COO]-	0.874999	2.80538	RQC-4-ddms	neg	10.609	0	1	1	Top 1
PC 17:1_26:0	3055	PC	PC 43:1	944.729	11.945	1	0.0192484	0.871498	[M+CH3COO]-	0.871005	2.76175	RQC-4-ddms	neg	11.945	0	1	1	Top 1
PC 18:1_25:0	3055	PC	PC 43:1	944.729	11.945	1	0.0384999	0.874128	[M+CH3COO]-	0.867173	2.7798	RQC-4-ddms	neg	11.945	0	1	1	Top 1
PC-O 24:0_20:2	3072	PC-O	PC-O 44:2	942.751	12.006	1	0.0177977	0.874904	[M+CH3COO]-	0.874904	2.76761	RQC-4-ddms	neg	12.006	0	1	1	Top 1
PC 18:1_25:2	2907	PC	PC 43:3	940.705	11.4351	0.75	0.0160547	0.861404	[M+CH3COO]-	0.87495	2.50241	RQC-4-ddms	neg	11.4351	0	1	1	Top 1
PC 22:5_22:6	1519	PC	PC 44:11	938.589	6.62929	1	0.058625	0.5	[M+CH3COO]-	0.5	2.05862	RQC-4-ddms	neg	6.62929	0	1	1	Top 1
PC 22:6_22:5	1519	PC	PC 44:11	938.589	6.62929	1	0.058625	0.5	[M+CH3COO]-	0.5	2.05862	RQC-4-ddms	neg	6.62929	0	1	1	Top 1
PMeOH 24:6_30:10	1781	PMeOH	PMeOH 54:16	937.579	7.52896	0.75	0.0395918	0.874951	[M-H]-	0.874951	2.53949	RQC-4-ddms	neg	7.52896	0	1	loss HG	Top 1
PMeOH 22:5_32:11	1723	PMeOH	PMeOH 54:16	937.578	7.32615	0.75	0.0356855	0.874784	[M-H]-	0.87484	2.53531	RQC-4-ddms	neg	7.32615	0	1	1	Top 1
PI 18:1_24:6	1551	PI	PI 42:7	935.563	6.73617	1	0.0253106	0.5	[M-H]-	0.5	2.02531	RQC-4-ddms	neg	6.73617	0	1	1	Top 1
PEtOH 22:6_31:11	1643	PEtOH	PEtOH 53:17	935.563	7.05079	0.75	0.0212283	0.874612	[M-H]-	0.874612	2.52045	RQC-4-ddms	neg	7.05079	0	1	1	Top 2
PMeOH 22:16_32:1	1643	PMeOH	PMeOH 54:17	935.563	7.05079	0.75	0.0196156	0.874612	[M-H]-	0.874612	2.51884	RQC-4-ddms	neg	7.05079	0	1	loss HG	Top 2
PMeOH 22:6_32:11	1643	PMeOH	PMeOH 54:17	935.563	7.05079	0.75	0.0212283	0.874612	[M-H]-	0.874612	2.52045	RQC-4-ddms	neg	7.05079	0	1	loss HG	Top 2
PC-O 22:0_22:6	2670	PC-O	PC-O 44:6	934.69	10.6066	1	0.0429523	0.873304	[M+CH3COO]-	0.874433	2.79069	RQC-4-ddms	neg	10.6066	0	1	1	Top 1
PC 16:0_26:0	3090	PC	PC 42:0	932.731	12.072	1	0.0633513	0.874858	[M+CH3COO]-	0.874858	2.81307	RQC-4-ddms	neg	12.072	0	1	1	Top 1
PI 20:4_22:5	1185	PI	PI 42:9	931.532	5.46453	1	0.0175128	0.5	[M-H]-	0.5	2.01751	RQC-4-ddms	neg	5.46453	0	1	1	Top 1
PC 16:0_26:2	2733	PC	PC 42:2	928.701	10.823	1	0.0122638	0.87224	[M+CH3COO]-	0.87241	2.75691	RQC-4-ddms	neg	10.823	0	1	1	Top 1
PC 20:1_22:1	2733	PC	PC 42:2	928.701	10.823	1	0.0121067	0.874106	[M+CH3COO]-	0.873156	2.75937	RQC-4-ddms	neg	10.823	0	1	1	Top 1
PC 18:1_24:1	2786	PC	PC 42:2	928.7	11.0162	1	0.0396875	0.874262	[M+CH3COO]-	0.873871	2.78782	RQC-4-ddms	neg	11.0162	0	1	1	Top 1
PC 18:0_24:4	2455	PC	PC 42:4	924.668	9.85559	1	0.0204256	0.867828	[M+CH3COO]-	0.874753	2.76301	RQC-4-ddms	neg	9.85559	0	1	1	Top 1
PC 18:1_24:3	2455	PC	PC 42:4	924.668	9.85559	1	0.0094631	0.872713	[M+CH3COO]-	0.874753	2.75693	RQC-4-ddms	neg	9.85559	0	1	1	Top 1
PC 20:3_22:1	2455	PC	PC 42:4	924.668	9.85559	1	0.0401428	0.872713	[M+CH3COO]-	0.874753	2.78761	RQC-4-ddms	neg	9.85559	0	1	1	Top 1
PI-O 18:0_24:6	1933	PI-O	PI-O 42:6	923.599	8.05027	1	0.0327343	0.5	[M-H]-	0.5	2.03273	RQC-4-ddms	neg	8.05027	0	1	1	Top 1
PA 22:5_32:11	1573	PA	PA 54:16	923.563	6.81014	0.75	0.0195599	0.874641	[M-H]-	0.874641	2.51884	RQC-4-ddms	neg	6.81014	0	1	1	Top >3
PEtOH 22:5_30:11	1573	PEtOH	PEtOH 52:16	923.563	6.81014	0.75	0.0195774	0.874641	[M-H]-	0.874641	2.51886	RQC-4-ddms	neg	6.81014	0	1	loss HG	Top 2
PMeOH 22:5_31:11	1573	PMeOH	PMeOH 53:16	923.563	6.81014	0.75	0.0195774	0.874641	[M-H]-	0.874641	2.51886	RQC-4-ddms	neg	6.81014	0	1	1	Top 2
PEtOH 22:6_30:11	1493	PEtOH	PEtOH 52:17	921.546	6.5349	0.75	0.00907047	0.87374	[M-H]-	0.87374	2.50655	RQC-4-ddms	neg	6.5349	0	1	loss HG	Top 2
PMeOH 22:6_31:11	1493	PMeOH	PMeOH 53:17	921.546	6.5349	0.75	0.00907047	0.87374	[M-H]-	0.87374	2.50655	RQC-4-ddms	neg	6.5349	0	1	loss HG	Top 2
PI 19:1_22:6	1493	PI	PI 41:7	921.546	6.5349	1	0.0153614	0.87374	[M-H]-	0.87374	2.76284	RQC-4-ddms	neg	6.5349	0	1	1	Top 1
PC 18:0_24:6	2184	PC	PC 42:6	920.636	8.91909	1	0.0654451	0.5	[M+CH3COO]-	0.5	2.06545	RQC-4-ddms	neg	8.91909	0	1	1	Top 1
PC-O 26:0_16:1	3022	PC-O	PC-O 42:1	916.736	11.8318	1	0.0123179	0.873144	[M+CH3COO]-	0.846642	2.7321	RQC-4-ddms	neg	11.8318	0	1	1	Top 1
PC 16:0_25:1	2823	PC	PC 41:1	916.7	11.1365	1	0.024213	0.874858	[M+CH3COO]-	0.874834	2.7739	RQC-4-ddms	neg	11.1365	0	1	1	Top 1
PA 26:3_27:10	1949	PA	PA 53:13	915.597	8.11015	0.75	0.0168724	0.856689	[M-H]-	0.856747	2.48031	RQC-4-ddms	neg	8.11015	0	1	loss HG	Top 2
PEtOH 22:2_29:11	2012	PEtOH	PEtOH 51:13	915.595	8.32475	0.75	0.0285447	0.874997	[M-H]-	0.874997	2.52854	RQC-4-ddms	neg	8.32475	0	1	loss HG	Top 1
PA 22:2_31:11	2012	PA	PA 53:13	915.595	8.32475	0.75	0.0324829	0.874997	[M-H]-	0.874997	2.53248	RQC-4-ddms	neg	8.32475	0	1	1	Top 2
PMeOH 22:2_30:11	2012	PMeOH	PMeOH 52:13	915.595	8.32475	0.75	0.0285447	0.874942	[M-H]-	0.87496	2.52845	RQC-4-ddms	neg	8.32475	0	1	loss HG	Top 3
PI 20:1_20:2	2012	PI	PI 40:3	915.595	8.32475	1	0.0360149	0.874997	[M-H]-	0.87496	2.78597	RQC-4-ddms	neg	8.5	0.17525	1	1	Top 1
PI 20:2_20:1	2012	PI	PI 40:3	915.595	8.32475	1	0.0360149	0.87495	[M-H]-	0.874948	2.78591	RQC-4-ddms	neg	8.5	0.17525	1	1	Top 1
PI 18:0_22:3	2066	PI	PI 40:3	915.594	8.51806	1	0.0527869	0.874844	[M-H]-	0.87494	2.80257	RQC-4-ddms	neg	8.51806	0	1	1	Top 1
PC-O 26:1_16:1	2927	PC-O	PC-O 42:2	914.721	11.5053	1	0.00401137	0.5	[M+CH3COO]-	0.5	2.00401	RQC-4-ddms	neg	11.3	0.2053	1	1	Top 1
PC-O 22:0_20:2	2927	PC-O	PC-O 42:2	914.721	11.5053	1	0.00400737	0.863428	[M+CH3COO]-	0.874737	2.74217	RQC-4-ddms	neg	11.3	0.2053	1	1	Top 1
PEtOH 22:4_29:10	1867	PEtOH	PEtOH 51:14	913.579	7.83057	0.75	0.0423549	0.874965	[M-H]-	0.874965	2.54228	RQC-4-ddms	neg	7.83057	0	1	loss HG	Top 2
PMeOH 22:4_30:10	1867	PMeOH	PMeOH 52:14	913.579	7.83057	0.75	0.0423549	0.874965	[M-H]-	0.874965	2.54228	RQC-4-ddms	neg	7.83057	0	1	loss HG	Top 1
PI 18:0_22:4	1867	PI	PI 40:4	913.579	7.83057	1	0.0538555	0.874965	[M-H]-	0.874905	2.80373	RQC-4-ddms	neg	7.83057	0	1	1	Top 1
PI 20:0_20:4	1975	PI	PI 40:4	913.579	8.19504	1	0.0534228	0.874964	[M-H]-	0.874964	2.80335	RQC-4-ddms	neg	7.8	0.39504	1	1	Top 1
DGDG-O 13:5_18:0	1624	DGDG-O	DGDG-O 31:5	913.558	6.98561	1	0.0172307	0.5	[M+CH3COO]-	0.5	2.01723	RQC-4-ddms	neg	6.98561	0	0	1	Top 1
PC-O 24:2_18:1	2734	PC-O	PC-O 42:3	912.705	10.8269	1	0.0190771	0.847463	[M+CH3COO]-	0.847463	2.714	RQC-4-ddms	neg	11.1	0.2731	1	1	Top 1
PC-O 22:0_20:3	2811	PC-O	PC-O 42:3	912.705	11.097	1	0.0723281	0.870984	[M+CH3COO]-	0.870984	2.8143	RQC-4-ddms	neg	11.097	0	1	1	Top 1
PC 20:5_22:5	1399	PC	PC 42:10	912.573	6.21403	1	0.0551058	0.5	[M+CH3COO]-	0.5	2.05511	RQC-4-ddms	neg	6.21403	0	1	1	Top 1
PI 20:1_20:4	1746	PI	PI 40:5	911.563	7.41353	1	0.048672	0.874754	[M-H]-	0.874939	2.79836	RQC-4-ddms	neg	7.41353	0	1	1	Top 1
PI 20:4_20:1	1746	PI	PI 40:5	911.563	7.41353	1	0.048672	0.874908	[M-H]-	0.874774	2.79835	RQC-4-ddms	neg	7.41353	0	1	1	Top 1
PI 18:0_22:5	1686	PI	PI 40:5	911.563	7.20756	1	0.0515548	0.874979	[M-H]-	0.874979	2.80151	RQC-4-ddms	neg	7.20756	0	1	1	Top 1
PC-O 22:0_20:4	2740	PC-O	PC-O 42:4	910.689	10.851	1	0.057178	0.874784	[M+CH3COO]-	0.874913	2.80687	RQC-4-ddms	neg	10.851	0	1	1	Top 1
OxFA 15:4;(2OH)	170	OxFA	OxFA 15:4;(2OH)	249.149	1.18753	1	0.0810345	0.5	[M-H]-	0.5	2.08103	RQC-4-ddms	neg	1.18753	0	1	1	Top 1
PI 18:0_22:6	1626	PI	PI 40:6	909.547	6.99989	1	0.0495626	0.821226	[M-H]-	0.84101	2.7118	RQC-4-ddms	neg	6.99989	0	1	1	Top 1
PA 22:6_31:10	1568	PA	PA 53:16	909.547	6.79845	0.75	0.0319968	0.837189	[M-H]-	0.837189	2.45637	RQC-4-ddms	neg	6.5	0.29845	1	1	Top 2
PA 24:6_29:10	1508	PA	PA 53:16	909.547	6.59232	0.75	0.0378024	0.857619	[M-H]-	0.857619	2.50304	RQC-4-ddms	neg	6.59232	0	1	1	Top 2
PEtOH 24:6_27:10	1508	PEtOH	PEtOH 51:16	909.547	6.59232	0.75	0.0322261	0.874669	[M-H]-	0.874669	2.53156	RQC-4-ddms	neg	6.59232	0	1	loss HG	Top 2
PMeOH 24:6_28:10	1508	PMeOH	PMeOH 52:16	909.547	6.59232	0.75	0.0322261	0.874669	[M-H]-	0.874669	2.53156	RQC-4-ddms	neg	6.59232	0	1	loss HG	Top 1
PI 16:0_24:6	1508	PI	PI 40:6	909.547	6.59232	1	0.034053	0.5	[M-H]-	0.5	2.03405	RQC-4-ddms	neg	6.59232	0	1	1	Top 1
PI 18:2_22:5	1233	PI	PI 40:7	907.533	5.63346	1	0.0151573	0.5	[M-H]-	0.5	2.01516	RQC-4-ddms	neg	5.8	0.16654	1	1	Top 1
PEtOH 22:6_29:11	1346	PEtOH	PEtOH 51:17	907.532	6.03376	0.75	0.0348791	0.87353	[M-H]-	0.87353	2.53194	RQC-4-ddms	neg	6.03376	0	1	loss HG	Top 2
PMeOH 22:6_30:11	1346	PMeOH	PMeOH 52:17	907.532	6.03376	0.75	0.0348791	0.87353	[M-H]-	0.87353	2.53194	RQC-4-ddms	neg	6.03376	0	1	loss HG	Top 2
PI 18:1_22:6	1346	PI	PI 40:7	907.532	6.03376	1	0.0496485	0.87353	[M-H]-	0.87353	2.79671	RQC-4-ddms	neg	6.03376	0	1	1	Top 1
PC-O 20:0_22:6	2439	PC-O	PC-O 42:6	906.658	9.8066	1	0.0493835	0.874489	[M+CH3COO]-	0.874481	2.79835	RQC-4-ddms	neg	9.8066	0	1	1	Top 1
PI 20:4_20:4	1175	PI	PI 40:8	905.517	5.4294	1	0.0188862	0.5	[M-H]-	0.5	2.01889	RQC-4-ddms	neg	5.4294	0	1	1	Top 1
PC 18:0_22:1	2710	PC	PC 40:1	902.684	10.746	1	0.0183551	0.874081	[M+CH3COO]-	0.874046	2.76648	RQC-4-ddms	neg	10.746	0	1	1	Top 1
PC 18:1_22:0	2773	PC	PC 40:1	902.683	10.9628	1	0.0659984	0.851432	[M+CH3COO]-	0.858269	2.7757	RQC-4-ddms	neg	10.9628	0	1	1	Top 1
MGDG-O 24:3_19:11	999	MGDG-O	MGDG-O 43:14	901.542	4.76558	1	0.00488032	0.5	[M+CH3COO]-	0.5	2.00488	RQC-4-ddms	neg	4.76558	0	1	1	Top 1
MGDG-O 25:14_18:0	1135	MGDG-O	MGDG-O 43:14	901.542	5.27035	1	0.00812078	0.5	[M+CH3COO]-	0.5	2.00812	RQC-4-ddms	neg	5.27035	0	1	1	Top 1
MGDG-O 23:11_20:3	1135	MGDG-O	MGDG-O 43:14	901.542	5.27035	1	0.00632203	0.5	[M+CH3COO]-	0.5	2.00632	RQC-4-ddms	neg	5.27035	0	1	1	Top 1
PEtOH 21:3_29:11	1702	PEtOH	PEtOH 50:14	899.562	7.25628	0.75	0.0398888	0.874859	[M-H]-	0.874859	2.53961	RQC-4-ddms	neg	7.25628	0	1	loss HG	Top 3
PEtOH 20:3_30:11	1702	PEtOH	PEtOH 50:14	899.562	7.25628	0.75	0.0341214	0.874859	[M-H]-	0.874577	2.53356	RQC-4-ddms	neg	7.25628	0	1	loss HG	Top 3
PMeOH 21:3_30:11	1702	PMeOH	PMeOH 51:14	899.562	7.25628	0.75	0.0398888	0.874859	[M-H]-	0.874859	2.53961	RQC-4-ddms	neg	7.25628	0	1	loss HG	Top 3
PI 18:1_21:3	1702	PI	PI 39:4	899.562	7.25628	1	0.0421004	0.874859	[M-H]-	0.874577	2.79154	RQC-4-ddms	neg	7.25628	0	1	1	Top 1
PI 19:1_20:3	1791	PI	PI 39:4	899.562	7.56363	1	0.0337732	0.874813	[M-H]-	0.874917	2.7835	RQC-4-ddms	neg	7.56363	0	1	1	Top 1
PC 18:0_22:3	2440	PC	PC 40:3	898.653	9.80894	1	0.0251701	0.870317	[M+CH3COO]-	0.874826	2.77031	RQC-4-ddms	neg	9.80894	0	1	1	Top 1
PI 19:1_20:4	1617	PI	PI 39:5	897.547	6.96765	1	0.0509357	0.874774	[M-H]-	0.874774	2.80048	RQC-4-ddms	neg	6.96765	0	1	1	Top 1
HexCer 18:0;2O/26:2	2820	HexCer	HexCer 44:2	896.718	11.1295	1	0.0211972	0.5	[M+CH3COO]-	0.5	2.0212	RQC-4-ddms	neg	11.1295	0	1	1	Top 1
PC 18:0_22:4	2210	PC	PC 40:4	896.637	9.0116	1	0.0191429	0.874993	[M+CH3COO]-	0.874993	2.76913	RQC-4-ddms	neg	9.0116	0	1	1	Top 1
PC 20:1_20:3	2210	PC	PC 40:4	896.637	9.0116	1	0.0566455	0.874993	[M+CH3COO]-	0.874993	2.80663	RQC-4-ddms	neg	9.0116	0	1	1	Top 1
PC 20:3_20:1	2210	PC	PC 40:4	896.637	9.0116	1	0.0566455	0.874993	[M+CH3COO]-	0.874126	2.80576	RQC-4-ddms	neg	9.0116	0	1	1	Top 1
PI-O 18:0_22:6	1750	PI-O	PI-O 40:6	895.568	7.42287	1	0.0868123	0.5	[M-H]-	0.5	2.08681	RQC-4-ddms	neg	7.42287	0	1	1	Top 1
PI-O 18:1_22:5	1571	PI-O	PI-O 40:6	895.568	6.80546	1	0.0819287	0.5	[M-H]-	0.5	2.08193	RQC-4-ddms	neg	6.80546	0	1	1	Top 1
PA 25:2_27:14	1384	PA	PA 52:16	895.532	6.15804	0.75	0.0162	0.874254	[M-H]-	0.874254	2.51471	RQC-4-ddms	neg	6.15804	0	1	1	Top 2
PEtOH 23:2_27:14	1384	PEtOH	PEtOH 50:16	895.532	6.15804	0.75	0.0142929	0.874254	[M-H]-	0.874542	2.51309	RQC-4-ddms	neg	6.15804	0	1	1	Top 3
PMeOH 24:2_27:14	1384	PMeOH	PMeOH 51:16	895.532	6.15804	0.75	0.0142929	0.874542	[M-H]-	0.874542	2.51338	RQC-4-ddms	neg	6.15804	0	1	1	Top 2
PEtOH 22:6_28:10	1438	PEtOH	PEtOH 50:16	895.531	6.35013	0.75	0.0318	0.838404	[M-H]-	0.873904	2.49411	RQC-4-ddms	neg	6.2	0.15013	1	loss HG	Top 3
PC 18:1_22:4	2075	PC	PC 40:5	894.621	8.54083	1	0.0217582	0.851055	[M+CH3COO]-	0.874422	2.74724	RQC-4-ddms	neg	8.54083	0	1	1	Top 1
PEtOH 22:9_28:8	1234	PEtOH	PEtOH 50:17	893.517	5.6374	0.75	0.00781615	0.8744	[M-H]-	0.8744	2.50662	RQC-4-ddms	neg	5.6374	0	1	loss HG	Top 2
PMeOH 23:9_28:8	1234	PMeOH	PMeOH 51:17	893.517	5.6374	0.75	0.00781615	0.8744	[M-H]-	0.8744	2.50662	RQC-4-ddms	neg	5.6374	0	1	loss HG	Top 2
PI 17:1_22:6	1234	PI	PI 39:7	893.517	5.6374	0.75	0.00843948	0.8744	[M-H]-	0.8744	2.50724	RQC-4-ddms	neg	5.6374	0	1	1	Top 1
PC 18:1_22:5	1843	PC	PC 40:6	892.605	7.74093	1	0.0567484	0.5	[M+CH3COO]-	0.5	2.05675	RQC-4-ddms	neg	7.74093	0	1	1	Top 1
PC 20:3_20:3	1843	PC	PC 40:6	892.605	7.74093	1	0.0125269	0.5	[M+CH3COO]-	0.5	2.01253	RQC-4-ddms	neg	7.74093	0	1	1	Top 1
PC 20:3_20:4	1731	PC	PC 40:7	890.589	7.35605	1	0.0657078	0.5	[M+CH3COO]-	0.5	2.06571	RQC-4-ddms	neg	7.35605	0	1	1	Top 1
PC 20:4_20:3	1731	PC	PC 40:7	890.589	7.35605	1	0.0657078	0.5	[M+CH3COO]-	0.5	2.06571	RQC-4-ddms	neg	7.35605	0	1	1	Top 1
PEtOH 20:2_29:10	2006	PEtOH	PEtOH 49:12	889.579	8.31069	0.75	0.0460161	0.874913	[M-H]-	0.874913	2.54584	RQC-4-ddms	neg	8.1	0.21069	1	loss HG	Top 2
PMeOH 20:2_30:10	2006	PMeOH	PMeOH 50:12	889.579	8.31069	0.75	0.0460161	0.874913	[M-H]-	0.874913	2.54584	RQC-4-ddms	neg	8.31069	0	1	loss HG	Top 2
PI 18:0_20:2	2006	PI	PI 38:2	889.579	8.31069	1	0.0551123	0.874939	[M-H]-	0.874939	2.80499	RQC-4-ddms	neg	8.31069	0	1	1	Top 1
PEtOH 20:1_29:11	1946	PEtOH	PEtOH 49:12	889.579	8.10311	0.75	0.0382847	0.872642	[M-H]-	0.874972	2.5359	RQC-4-ddms	neg	8.10311	0	1	loss HG	Top 2
PMeOH 20:1_30:11	1946	PMeOH	PMeOH 50:12	889.579	8.10311	0.75	0.0382847	0.872642	[M-H]-	0.874972	2.5359	RQC-4-ddms	neg	8.10311	0	1	loss HG	Top 2
PI 18:1_20:1	1946	PI	PI 38:2	889.579	8.10311	1	0.0371515	0.872642	[M-H]-	0.874972	2.78477	RQC-4-ddms	neg	8.10311	0	1	1	Top 1
PEtOH 20:2_29:11	1766	PEtOH	PEtOH 49:13	887.563	7.48262	0.75	0.0333517	0.873044	[M-H]-	0.86895	2.52535	RQC-4-ddms	neg	7.48262	0	1	loss HG	Top 1
PMeOH 20:2_30:11	1766	PMeOH	PMeOH 50:13	887.563	7.48262	0.75	0.0333517	0.868957	[M-H]-	0.873875	2.52618	RQC-4-ddms	neg	7.48262	0	1	loss HG	Top 2
PC-O 16:0_24:2	2681	PC-O	PC-O 40:2	886.689	10.644	1	0.0163101	0.86935	[M+CH3COO]-	0.86935	2.75501	RQC-4-ddms	neg	10.644	0	1	1	Top 1
PC-O 16:2_24:0	2681	PC-O	PC-O 40:2	886.689	10.644	1	0.0106704	0.868374	[M+CH3COO]-	0.873466	2.75251	RQC-4-ddms	neg	10.644	0	1	1	Top 1
PC-O 24:2_16:0	2681	PC-O	PC-O 40:2	886.689	10.644	1	0.0180638	0.86935	[M+CH3COO]-	0.874131	2.76154	RQC-4-ddms	neg	10.644	0	1	1	Top 1
PC-O 18:1_22:1	2681	PC-O	PC-O 40:2	886.689	10.644	1	0.0142548	0.867133	[M+CH3COO]-	0.5	2.38139	RQC-4-ddms	neg	10.644	0	1	1	Top 1
PC 19:1_20:1	2432	PC	PC 39:2	886.653	9.77872	1	0.0304299	0.874888	[M+CH3COO]-	0.873758	2.77908	RQC-4-ddms	neg	9.77872	0	1	1	Top 1
PA 22:4_29:10	1586	PA	PA 51:14	885.547	6.86308	0.75	0.0387307	0.874858	[M-H]-	0.874858	2.53845	RQC-4-ddms	neg	6.86308	0	1	1	Top >3
PEtOH 20:3_29:11	1586	PEtOH	PEtOH 49:14	885.547	6.86308	0.75	0.0350528	0.874858	[M-H]-	0.874678	2.53459	RQC-4-ddms	neg	6.86308	0	1	loss HG	Top >3
PEtOH 20:4_29:10	1586	PEtOH	PEtOH 49:14	885.547	6.86308	0.75	0.0424526	0.874858	[M-H]-	0.874678	2.54199	RQC-4-ddms	neg	6.86308	0	1	loss HG	Top >3
PEtOH 22:4_27:10	1586	PEtOH	PEtOH 49:14	885.547	6.86308	0.75	0.0348606	0.8687	[M-H]-	0.874858	2.52842	RQC-4-ddms	neg	6.86308	0	1	loss HG	Top >3
PMeOH 20:3_30:11	1586	PMeOH	PMeOH 50:14	885.547	6.86308	0.75	0.0350528	0.874858	[M-H]-	0.874858	2.53477	RQC-4-ddms	neg	6.86308	0	1	loss HG	Top 3
PMeOH 20:4_30:10	1586	PMeOH	PMeOH 50:14	885.547	6.86308	0.75	0.0424526	0.874858	[M-H]-	0.874858	2.54217	RQC-4-ddms	neg	6.86308	0	1	loss HG	Top 3
PMeOH 22:4_28:10	1586	PMeOH	PMeOH 50:14	885.547	6.86308	0.75	0.0348606	0.874858	[M-H]-	0.874858	2.53458	RQC-4-ddms	neg	6.86308	0	1	loss HG	Top 3
PI 18:1_20:3	1648	PI	PI 38:4	885.547	7.07369	1	0.0470231	0.874828	[M-H]-	0.874828	2.79668	RQC-4-ddms	neg	7.07369	0	1	1	Top 1
PC-O 20:0_20:3	2591	PC-O	PC-O 40:3	884.674	10.3303	1	0.0673004	0.874515	[M+CH3COO]-	0.874515	2.81633	RQC-4-ddms	neg	10.3303	0	1	1	Top 1
PEtOH 20:4_29:11	1417	PEtOH	PEtOH 49:15	883.531	6.27858	0.75	0.0394572	0.874849	[M-H]-	0.874849	2.53916	RQC-4-ddms	neg	6.27858	0	1	loss HG	Top 1
PMeOH 20:4_30:11	1417	PMeOH	PMeOH 50:15	883.531	6.27858	0.75	0.0394572	0.874849	[M-H]-	0.874849	2.53916	RQC-4-ddms	neg	6.27858	0	1	loss HG	Top 2
PI 18:1_20:4	1417	PI	PI 38:5	883.531	6.27858	1	0.051158	0.874849	[M-H]-	0.874849	2.80086	RQC-4-ddms	neg	6.27858	0	1	1	Top 1
PC-O 20:0_20:4	2521	PC-O	PC-O 40:4	882.657	10.0869	1	0.0679527	0.87486	[M+CH3COO]-	0.87486	2.81767	RQC-4-ddms	neg	10.0869	0	1	1	Top 1
SM 34:1;2O(FA 18:0)	3371	SM	SM 34:1;2O(FA 18:0)	1027.84	12.9515	0.8	0.245242	0.5	[M+CH3COO]-	0.5	2.04524	RQC-6-ddms	neg	7	5.9515	0	1	Top 1
PA 22:6_29:10	1316	PA	PA 51:16	881.516	5.92884	0.75	0.0386211	0.87452	[M-H]-	0.87452	2.53766	RQC-4-ddms	neg	5.92884	0	1	1	Top 2
PMeOH 22:6_28:10	1316	PMeOH	PMeOH 50:16	881.516	5.92884	0.75	0.0348432	0.87452	[M-H]-	0.874788	2.53415	RQC-4-ddms	neg	5.92884	0	1	loss HG	Top 2
PMeOH 20:5_30:11	1256	PMeOH	PMeOH 50:16	881.515	5.72115	0.75	0.0343481	0.874859	[M-H]-	0.874838	2.53404	RQC-4-ddms	neg	5.72115	0	1	loss HG	Top 2
PI 18:1_20:5	1256	PI	PI 38:6	881.515	5.72115	1	0.049156	0.874859	[M-H]-	0.874859	2.79887	RQC-4-ddms	neg	5.72115	0	1	1	Top 1
PC-O 18:0_22:5	2249	PC-O	PC-O 40:5	880.642	9.14777	1	0.0656055	0.869454	[M+CH3COO]-	0.874729	2.80979	RQC-4-ddms	neg	9.14777	0	1	1	Top 1
PC-O 22:0_17:0	2965	PC-O	PC-O 39:0	876.705	11.6309	1	0.00991792	0.874232	[M+CH3COO]-	0.874446	2.7586	RQC-4-ddms	neg	11.6309	0	1	1	Top 1
PC 14:0_24:0	2758	PC	PC 38:0	876.668	10.9163	1	0.0188632	0.87494	[M+CH3COO]-	0.87494	2.76874	RQC-4-ddms	neg	10.9163	0	1	1	Top 1
PC 19:0_19:0	2758	PC	PC 38:0	876.668	10.9163	1	0.0105637	0.87494	[M+CH3COO]-	0.87494	2.76044	RQC-4-ddms	neg	10.9163	0	1	1	Top 1
OxPE 22:3_22:4;2O	1784	OxPE	OxPE 44:7;2O	876.573	7.53769	1	0.0283661	0.5	[M-H]-	0.5	2.02837	RQC-4-ddms	neg	7.53769	0	1	1	Top 1
PEtOH 20:2_28:10	1840	PEtOH	PEtOH 48:12	875.563	7.73392	0.75	0.0360948	0.874835	[M-H]-	0.874951	2.53588	RQC-4-ddms	neg	7.73392	0	1	loss HG	Top >3
PEtOH 19:1_29:11	1840	PEtOH	PEtOH 48:12	875.563	7.73392	0.75	0.0359754	0.874835	[M-H]-	0.874951	2.53576	RQC-4-ddms	neg	7.73392	0	1	loss HG	Top >3
PMeOH 20:2_29:10	1840	PMeOH	PMeOH 49:12	875.563	7.73392	0.75	0.0360948	0.874835	[M-H]-	0.874951	2.53588	RQC-4-ddms	neg	7.73392	0	1	loss HG	Top >3
PI 17:0_20:2	1840	PI	PI 37:2	875.563	7.73392	1	0.0335504	0.872554	[M-H]-	0.874951	2.78105	RQC-4-ddms	neg	7.73392	0	1	1	Top 1
PI-O 18:0_20:3	1930	PI-O	PI-O 38:3	873.584	8.04325	1	0.0823961	0.5	[M-H]-	0.5	2.0824	RQC-4-ddms	neg	8.04325	0	1	1	Top 1
PI 18:0_19:3	1667	PI	PI 37:3	873.547	7.14043	1	0.0267347	0.874921	[M-H]-	0.874917	2.77657	RQC-4-ddms	neg	7.14043	0	1	1	Top 1
PA 22:2_28:11	1608	PA	PA 50:13	873.546	6.93534	0.75	0.0397911	0.874977	[M-H]-	0.874977	2.53974	RQC-4-ddms	neg	6.93534	0	1	1	Top 3
PEtOH 22:2_26:11	1608	PEtOH	PEtOH 48:13	873.546	6.93534	0.75	0.0354463	0.87494	[M-H]-	0.874959	2.53535	RQC-4-ddms	neg	7.1	0.16466	1	loss HG	Top 1
PEtOH 20:3_28:10	1608	PEtOH	PEtOH 48:13	873.546	6.93534	0.75	0.0380624	0.874977	[M-H]-	0.874977	2.53802	RQC-4-ddms	neg	7.1	0.16466	1	loss HG	Top 1
PMeOH 22:2_27:11	1608	PMeOH	PMeOH 49:13	873.546	6.93534	0.75	0.0354463	0.87494	[M-H]-	0.874959	2.53535	RQC-4-ddms	neg	6.93534	0	1	loss HG	Top 3
PMeOH 20:3_29:10	1608	PMeOH	PMeOH 49:13	873.546	6.93534	0.75	0.0380624	0.872879	[M-H]-	0.874922	2.53586	RQC-4-ddms	neg	6.93534	0	1	loss HG	Top 3
PI 17:0_20:3	1608	PI	PI 37:3	873.546	6.93534	1	0.0366508	0.87494	[M-H]-	0.874959	2.78655	RQC-4-ddms	neg	6.93534	0	1	1	Top 1
PI 18:1_19:2	1608	PI	PI 37:3	873.546	6.93534	1	0.0439851	0.874977	[M-H]-	0.874959	2.79392	RQC-4-ddms	neg	6.93534	0	1	1	Top 1
PC 18:1_20:1	2396	PC	PC 38:2	872.636	9.66054	1	0.0242951	0.854853	[M+CH3COO]-	0.870056	2.7492	RQC-4-ddms	neg	9.66054	0	1	1	Top 1
PI 18:1_19:3	1489	PI	PI 37:4	871.531	6.52553	1	0.0164532	0.874893	[M-H]-	0.874893	2.76624	RQC-4-ddms	neg	6.7	0.17447	1	1	Top 1
HexCer 18:0;2O/24:1	2829	HexCer	HexCer 42:1	870.703	11.162	1	0.0208598	0.874995	[M+CH3COO]-	0.874722	2.77058	RQC-4-ddms	neg	11.162	0	1	1	Top 1
PI-O 18:1_20:4	1590	PI-O	PI-O 38:5	869.552	6.87244	1	0.0831758	0.5	[M-H]-	0.5	2.08318	RQC-4-ddms	neg	6.87244	0	1	1	Top 1
PI-O 18:0_20:5	1653	PI-O	PI-O 38:5	869.552	7.08539	1	0.0590178	0.5	[M-H]-	0.5	2.05902	RQC-4-ddms	neg	7.08539	0	1	1	Top 1
PA 20:4_30:11	1299	PA	PA 50:15	869.516	5.86612	0.75	0.029681	0.873557	[M-H]-	0.873076	2.52631	RQC-4-ddms	neg	5.86612	0	1	1	Top >3
PC 16:0_22:4	1998	PC	PC 38:4	868.605	8.28079	1	0.0194562	0.874165	[M+CH3COO]-	0.87499	2.76861	RQC-4-ddms	neg	8.28079	0	1	1	Top 1
PC 18:1_20:3	1998	PC	PC 38:4	868.605	8.28079	1	0.0240479	0.87499	[M+CH3COO]-	0.874005	2.77304	RQC-4-ddms	neg	8.28079	0	1	1	Top 1
PI-O 16:0_22:6	1463	PI-O	PI-O 38:6	867.536	6.43111	1	0.0310332	0.5	[M-H]-	0.5	2.03103	RQC-4-ddms	neg	6.43111	0	1	1	Top 1
PG 22:6_22:6	1017	PG	PG 44:12	865.501	4.84973	1	0.0554111	0.5	[M-H]-	0.5	2.05541	RQC-4-ddms	neg	4.84973	0	1	1	Top 1
PC 16:0_22:6	1729	PC	PC 38:6	864.574	7.35137	1	0.0546229	0.5	[M+CH3COO]-	0.5	2.05462	RQC-4-ddms	neg	7.35137	0	1	1	Top 1
PI 18:0_18:1	1876	PI	PI 36:1	863.563	7.86275	1	0.0539888	0.87344	[M-H]-	0.87344	2.80087	RQC-4-ddms	neg	7.86275	0	1	1	Top 1
PI 18:1_18:0	1876	PI	PI 36:1	863.563	7.86275	1	0.0539888	0.87344	[M-H]-	0.87344	2.80087	RQC-4-ddms	neg	7.86275	0	1	1	Top 1
FA 18:10	100	FA	FA 18:10	263.106	0.946676	1	0.0452605	0.5	[M-H]-	0.5	2.04526	RQC-4-ddms	neg	0.946676	0	1	1	Top 1
LPA 22:4	1271	LPA	LPA 22:4	485.271	5.76723	1	0.0266478	0.5	[M-H]-	0.5	2.02665	RQC-4-ddms	neg	2	3.76723	0	1	Top 1
PC-O 22:0_16:1	2717	PC-O	PC-O 38:1	860.674	10.7739	1	0.028619	0.861894	[M+CH3COO]-	0.8718	2.76231	RQC-4-ddms	neg	10.7739	0	1	1	Top 1
PE-O 24:1_22:5	2934	PE-O	PE-O 46:6	860.653	11.5233	1	0.0974191	0.874664	[M-H]-	0.874923	2.84701	RQC-4-ddms	neg	11.5233	0	1	1	Top 1
PI 18:2_18:1	1527	PI	PI 36:3	859.532	6.65923	1	0.0438032	0.871117	[M-H]-	0.858505	2.77342	RQC-4-ddms	neg	6.8	0.14077	1	1	Top 1
PA 20:3_29:10	1466	PA	PA 49:13	859.531	6.44927	0.75	0.0386666	0.874996	[M-H]-	0.874974	2.53864	RQC-4-ddms	neg	6.44927	0	1	1	Top 3
PEtOH 20:3_27:10	1466	PEtOH	PEtOH 47:13	859.531	6.44927	0.75	0.0346255	0.874996	[M-H]-	0.874994	2.53462	RQC-4-ddms	neg	6.44927	0	1	loss HG	Top >3
PE-O 24:1_22:6	2889	PE-O	PE-O 46:7	858.637	11.3703	1	0.0261239	0.874999	[M-H]-	0.874321	2.77544	RQC-4-ddms	neg	11.3703	0	1	1	Top 1
PC 18:2_19:0	2246	PC	PC 37:2	858.621	9.14076	1	0.0131655	0.871387	[M+CH3COO]-	0.86903	2.75358	RQC-4-ddms	neg	9.14076	0	1	1	Top 1
PI 18:3_18:1	1358	PI	PI 36:4	857.516	6.07314	1	0.0227744	0.87494	[M-H]-	0.87494	2.77266	RQC-4-ddms	neg	6.3	0.22686	1	1	Top 1
PA 20:4_29:10	1416	PA	PA 49:14	857.516	6.27624	0.75	0.0444407	0.874963	[M-H]-	0.874963	2.54437	RQC-4-ddms	neg	6.27624	0	1	1	Top 2
PEtOH 20:4_27:10	1416	PEtOH	PEtOH 47:14	857.516	6.27624	0.75	0.0398308	0.874963	[M-H]-	0.874963	2.53976	RQC-4-ddms	neg	5.8	0.47624	1	loss HG	Top 1
PMeOH 20:4_28:10	1416	PMeOH	PMeOH 48:14	857.516	6.27624	0.75	0.0398308	0.874963	[M-H]-	0.874963	2.53976	RQC-4-ddms	neg	6.27624	0	1	loss HG	Top 3
PI 16:0_20:4	1416	PI	PI 36:4	857.516	6.27624	1	0.0512662	0.874963	[M-H]-	0.87496	2.80119	RQC-4-ddms	neg	6.27624	0	1	1	Top 1
PS 17:0_20:4	1554	PS	PS 17:0_20:4	796.512	6.74479	0.5	0.173933	0.870268	[M-H]-	0.870268	2.41447	RQC-4-ddms	neg	5	1.74479	0	1	Top 1
PEtOH 22:6_25:8	1306	PEtOH	PEtOH 47:14	857.515	5.8939	0.75	0.0168334	0.873671	[M-H]-	0.819245	2.45975	RQC-4-ddms	neg	5.8939	0	1	loss HG	Top 1
PMeOH 22:6_26:8	1306	PMeOH	PMeOH 48:14	857.515	5.8939	0.75	0.0168334	0.810325	[M-H]-	0.819245	2.3964	RQC-4-ddms	neg	5.8939	0	1	loss HG	Top 3
HexCer 17:1;2O/24:0	2747	HexCer	HexCer 41:1	856.687	10.8791	0.75	0.0241488	0.866096	[M+CH3COO]-	0.870004	2.51025	RQC-4-ddms	neg	10.8791	0	1	1	Top 1
PC-O 18:0_20:3	2357	PC-O	PC-O 38:3	856.642	9.52408	1	0.0719281	0.874413	[M+CH3COO]-	0.874413	2.82075	RQC-4-ddms	neg	9.52408	0	1	1	Top 1
PA 20:5_29:10	1190	PA	PA 49:15	855.501	5.48787	0.75	0.0392834	0.874196	[M-H]-	0.87387	2.53735	RQC-4-ddms	neg	5.48787	0	1	1	Top 2
PEtOH 20:4_27:11	1190	PEtOH	PEtOH 47:15	855.501	5.48787	0.75	0.0276701	0.874908	[M-H]-	0.874911	2.52749	RQC-4-ddms	neg	5.48787	0	1	loss HG	Top 3
PEtOH 20:5_27:10	1190	PEtOH	PEtOH 47:15	855.501	5.48787	0.75	0.0344089	0.874986	[M-H]-	0.874986	2.53438	RQC-4-ddms	neg	5.48787	0	1	loss HG	Top 3
PMeOH 20:5_28:10	1190	PMeOH	PMeOH 48:15	855.501	5.48787	0.75	0.0344089	0.874908	[M-H]-	0.874911	2.53423	RQC-4-ddms	neg	5.48787	0	1	loss HG	Top 1
PI 16:0_20:5	1190	PI	PI 36:5	855.501	5.48787	1	0.0461021	0.874908	[M-H]-	0.874932	2.79594	RQC-4-ddms	neg	5.48787	0	1	1	Top 1
PMeOH 20:4_28:11	1136	PMeOH	PMeOH 48:15	855.5	5.27429	0.75	0.0119344	0.874955	[M-H]-	0.874955	2.51184	RQC-4-ddms	neg	5.27429	0	1	loss HG	Top 1
PC-O 18:0_20:4	2298	PC-O	PC-O 38:4	854.626	9.31877	1	0.0212536	0.874568	[M+CH3COO]-	0.874398	2.77022	RQC-4-ddms	neg	9.31877	0	1	1	Top 1
OxFA 16:1;(2OH)	173	OxFA	OxFA 16:1;(2OH)	269.211	1.20416	1	0.1962	0.5	[M-H]-	0.5	2.1962	RQC-4-ddms	neg	1.20416	0	1	1	Top 1
PC-O 16:0_22:6	1907	PC-O	PC-O 38:6	850.594	7.96721	1	0.0481678	0.874057	[M+CH3COO]-	0.864253	2.78648	RQC-4-ddms	neg	7.96721	0	1	1	Top 1
OxPE 20:3_22:3;2O	1757	OxPE	OxPE 42:6;2O	850.557	7.45043	1	0.0181661	0.5	[M-H]-	0.5	2.01817	RQC-4-ddms	neg	7.45043	0	1	1	Top 1
LPA 49:11	2059	LPA	LPA 49:11	849.584	8.49046	1	0.0556767	0.5	[M-H]-	0.5	2.05568	RQC-4-ddms	neg	8.49046	0	1	1	Top 2
PI-O 18:0_18:1	2059	PI-O	PI-O 36:1	849.584	8.49046	1	0.0795511	0.5	[M-H]-	0.5	2.07955	RQC-4-ddms	neg	8.49046	0	1	1	Top 1
PC-O 20:7_18:0	1870	PC-O	PC-O 38:7	848.578	7.83756	1	0.0145766	0.5	[M+CH3COO]-	0.5	2.01458	RQC-4-ddms	neg	7.83756	0	1	1	Top 1
PMeOH 22:6_25:6	1520	PMeOH	PMeOH 47:12	847.532	6.63163	0.75	0.0258454	0.874899	[M-H]-	0.874899	2.52564	RQC-4-ddms	neg	6.63163	0	1	loss HG	Top 3
PEtOH 20:1_26:11	1577	PEtOH	PEtOH 46:12	847.531	6.83081	0.75	0.0309321	0.871331	[M-H]-	0.874964	2.52723	RQC-4-ddms	neg	6.83081	0	1	loss HG	Top 1
PEtOH 18:2_28:10	1577	PEtOH	PEtOH 46:12	847.531	6.83081	0.75	0.0278562	0.871331	[M-H]-	0.874964	2.52415	RQC-4-ddms	neg	6.83081	0	1	loss HG	Top 1
PMeOH 19:2_28:10	1577	PMeOH	PMeOH 47:12	847.531	6.83081	0.75	0.0274543	0.871331	[M-H]-	0.874964	2.52375	RQC-4-ddms	neg	6.83081	0	1	loss HG	Top 3
PI 16:0_19:2	1577	PI	PI 35:2	847.531	6.83081	1	0.0266748	0.871331	[M-H]-	0.874964	2.77297	RQC-4-ddms	neg	6.83081	0	1	1	Top 1
OxPE 20:4_22:4;2O	1437	OxPE	OxPE 42:8;2O	846.526	6.34779	1	0.00992815	0.5	[M-H]-	0.5	2.00993	RQC-4-ddms	neg	6.34779	0	1	1	Top 1
OxFA 16:0;O	176	OxFA	OxFA 16:0;O	271.227	1.21113	0.5	0.262327	0.868329	[M-H]-	0.868329	2.49899	RQC-4-ddms	neg	1.21113	0	1	0	Top 2
OxFA 16:0;(2OH)	176	OxFA	OxFA 16:0;(2OH)	271.227	1.21113	1	0.196745	0.868329	[M-H]-	0.868329	2.9334	RQC-4-ddms	neg	1.21113	0	1	1	Top 1
OxFA 17:4;(2OH)	166	OxFA	OxFA 17:4;(2OH)	277.18	1.17663	1	0.128486	0.5	[M-H]-	0.5	2.12849	RQC-4-ddms	neg	1.17663	0	0	1	Top 1
OxFA 18:10;(2OH)	5315	OxFA	OxFA 18:10;(2OH)	279.101	19.8388	1	0.0174788	0.5	[M-H]-	0.5	2.01748	RQC-4-ddms	neg	19.8388	0	0	1	Top 1
PS 18:1_22:0	2421	PS	PS 40:1	844.606	9.74152	1	0.0313099	0.874976	[M-H]-	0.874976	2.78126	RQC-4-ddms	neg	9.74152	0	1	1	Top 1
PS 16:1_24:0	2504	PS	PS 40:1	844.606	10.0257	1	0.0115734	0.87092	[M-H]-	0.874975	2.75747	RQC-4-ddms	neg	10.0257	0	1	1	Top 1
PG 20:3_22:6	1264	PG	PG 42:9	843.516	5.74141	1	0.0232086	0.5	[M-H]-	0.5	2.02321	RQC-4-ddms	neg	5.74141	0	1	1	Top 1
PG 20:4_22:5	1264	PG	PG 42:9	843.516	5.74141	1	0.0221135	0.5	[M-H]-	0.5	2.02211	RQC-4-ddms	neg	5.74141	0	1	1	Top 1
HexCer 18:1;2O/22:0	2614	HexCer	HexCer 40:1	842.671	10.4088	1	0.0237575	0.873509	[M+CH3COO]-	0.872662	2.76993	RQC-4-ddms	neg	10.4088	0	1	1	Top 1
PE-O 23:2_22:6	2595	PE-O	PE-O 45:8	842.605	10.3413	1	0.0081311	0.869912	[M-H]-	0.874693	2.75274	RQC-4-ddms	neg	10.3413	0	1	1	Top 1
PC 18:0_18:3	1977	PC	PC 36:3	842.59	8.2093	1	0.0089058	0.84576	[M+CH3COO]-	0.874858	2.72952	RQC-4-ddms	neg	8	0.2093	1	1	Top 1
PC 18:3_18:0	1977	PC	PC 36:3	842.59	8.2093	1	0.0089058	0.84576	[M+CH3COO]-	0.874858	2.72952	RQC-4-ddms	neg	8	0.2093	1	1	Top 1
PS 18:2_22:0	2253	PS	PS 40:2	842.589	9.15722	1	0.00736009	0.872887	[M-H]-	0.820579	2.70083	RQC-4-ddms	neg	9.15722	0	1	1	Top 1
PS 16:1_24:1	2253	PS	PS 40:2	842.589	9.15722	1	0.00946416	0.872887	[M-H]-	0.820579	2.70293	RQC-4-ddms	neg	9.15722	0	1	1	Top 1
PS 18:1_22:1	2253	PS	PS 40:2	842.589	9.15722	1	0.0153971	0.872887	[M-H]-	0.820579	2.70886	RQC-4-ddms	neg	9.15722	0	1	1	Top 1
PC-O 17:0_20:4	2142	PC-O	PC-O 37:4	840.61	8.77431	1	0.0515304	0.870038	[M+CH3COO]-	0.874824	2.79639	RQC-4-ddms	neg	8.77431	0	1	1	Top 1
PC 18:1_18:3	1683	PC	PC 36:4	840.573	7.18932	1	0.0167362	0.873251	[M+CH3COO]-	0.874845	2.76483	RQC-4-ddms	neg	7.18932	0	1	1	Top 1
PC 18:2_18:2	1683	PC	PC 36:4	840.573	7.18932	1	0.0153122	0.874961	[M+CH3COO]-	0.821777	2.71205	RQC-4-ddms	neg	7.18932	0	1	1	Top 1
PC 16:0_20:4	1796	PC	PC 36:4	840.573	7.58647	1	0.0642189	0.874996	[M+CH3COO]-	0.874996	2.81421	RQC-4-ddms	neg	7.58647	0	1	1	Top 1
PC 16:0_20:5	1576	PC	PC 36:5	838.558	6.82847	1	0.0204287	0.803581	[M+CH3COO]-	0.874882	2.69889	RQC-4-ddms	neg	6.82847	0	1	1	Top 1
PS 18:0_22:6	1803	PS	PS 40:6	834.527	7.6028	1	0.0367842	0.5	[M-H]-	0.5	2.03678	RQC-4-ddms	neg	7.6028	0	1	1	Top 1
OxPE 19:3_22:4;2O	1803	OxPE	OxPE 41:7;2O	834.527	7.6028	1	0.0093899	0.5	[M-H]-	0.5	2.00939	RQC-4-ddms	neg	7.6028	0	1	1	Top 2
PI 16:0_18:2	1397	PI	PI 34:2	833.516	6.20934	1	0.03167	0.873181	[M-H]-	0.874985	2.77984	RQC-4-ddms	neg	6.20934	0	1	1	Top 1
PE-O 22:1_22:5	2738	PE-O	PE-O 44:6	832.622	10.8463	1	0.0556333	0.874666	[M-H]-	0.874876	2.80518	RQC-4-ddms	neg	10.8463	0	1	1	Top 1
PC 17:0_18:1	2186	PC	PC 35:1	832.605	8.93329	1	0.0521622	0.871316	[M+CH3COO]-	0.872066	2.79554	RQC-4-ddms	neg	8.93329	0	1	1	Top 1
PE-O 27:12_18:1	1558	PE-O	PE-O 45:13	832.529	6.76383	1	0.0164819	0.5	[M-H]-	0.5	2.01648	RQC-4-ddms	neg	6.76383	0	1	1	Top 1
PMeOH 19:2_27:11	1177	PMeOH	PMeOH 46:13	831.5	5.4341	0.75	0.00990477	0.87499	[M-H]-	0.874992	2.50989	RQC-4-ddms	neg	5.4341	0	1	loss HG	Top 2
PMeOH 18:2_28:11	1177	PMeOH	PMeOH 46:13	831.5	5.4341	0.75	0.00801551	0.87499	[M-H]-	0.874992	2.508	RQC-4-ddms	neg	5.4341	0	1	loss HG	Top 2
PEtOH 19:2_26:11	1177	PEtOH	PEtOH 45:13	831.5	5.4341	0.75	0.00990477	0.87499	[M-H]-	0.874992	2.50989	RQC-4-ddms	neg	5.8	0.3659	1	loss HG	Top 1
PEtOH 18:2_27:11	1177	PEtOH	PEtOH 45:13	831.5	5.4341	0.75	0.00801551	0.874994	[M-H]-	0.874994	2.508	RQC-4-ddms	neg	5.8	0.3659	1	loss HG	Top 1
PA 19:2_28:11	1177	PA	PA 47:13	831.5	5.4341	0.75	0.00990477	0.874994	[M-H]-	0.874994	2.50989	RQC-4-ddms	neg	5.4341	0	1	1	Top 2
PI 16:0_18:3	1177	PI	PI 34:3	831.5	5.4341	0.75	0.0095222	0.87499	[M-H]-	0.874992	2.5095	RQC-4-ddms	neg	5.4341	0	1	1	Top 1
PI 15:1_19:2	1177	PI	PI 34:3	831.5	5.4341	0.75	0.0102438	0.874994	[M-H]-	0.874719	2.50996	RQC-4-ddms	neg	5.4341	0	1	1	Top 1
PI 16:1_18:2	1177	PI	PI 34:3	831.5	5.4341	0.75	0.00835456	0.87499	[M-H]-	0.874992	2.50834	RQC-4-ddms	neg	5.4341	0	1	1	Top 1
PEtOH 18:1_27:12	1283	PEtOH	PEtOH 45:13	831.499	5.80624	0.75	0.0207293	0.87477	[M-H]-	0.844697	2.4902	RQC-4-ddms	neg	5.80624	0	1	loss HG	Top 1
PEtOH 18:3_27:10	1283	PEtOH	PEtOH 45:13	831.499	5.80624	0.75	0.0225905	0.856284	[M-H]-	0.874584	2.50346	RQC-4-ddms	neg	5.80624	0	1	loss HG	Top 1
PMeOH 18:1_28:12	1283	PMeOH	PMeOH 46:13	831.499	5.80624	0.75	0.0207293	0.856284	[M-H]-	0.874924	2.50194	RQC-4-ddms	neg	5.80624	0	1	1	Top 2
PMeOH 18:3_28:10	1283	PMeOH	PMeOH 46:13	831.499	5.80624	0.75	0.0225905	0.873223	[M-H]-	0.844721	2.49053	RQC-4-ddms	neg	5.80624	0	1	1	Top 2
PC-O 16:0_20:2	2231	PC-O	PC-O 36:2	830.626	9.08324	1	0.0168234	0.874841	[M+CH3COO]-	0.874841	2.76651	RQC-4-ddms	neg	9.3	0.21676	1	1	Top 1
PC 16:1_19:1	2008	PC	PC 35:2	830.589	8.31537	1	0.012713	0.874112	[M+CH3COO]-	0.874755	2.76158	RQC-4-ddms	neg	8.31537	0	1	1	Top 1
PC 17:1_18:1	2008	PC	PC 35:2	830.589	8.31537	1	0.0560425	0.874112	[M+CH3COO]-	0.874636	2.80479	RQC-4-ddms	neg	8.31537	0	1	1	Top 1
PE-O 27:14_18:0	1503	PE-O	PE-O 45:14	830.515	6.56942	1	0.017597	0.5	[M-H]-	0.5	2.0176	RQC-4-ddms	neg	6.56942	0	1	1	Top 1
MGDG-O 18:1_18:0	2354	MGDG-O	MGDG-O 36:1	829.643	9.5074	1	0.0272343	0.5	[M+CH3COO]-	0.5	2.02723	RQC-4-ddms	neg	9.5074	0	0	1	Top 1
PC-O 16:0_20:3	2083	PC-O	PC-O 36:3	828.611	8.56913	1	0.0690653	0.874806	[M+CH3COO]-	0.874806	2.81868	RQC-4-ddms	neg	8.56913	0	1	1	Top 1
PE-O 22:2_22:6	2471	PE-O	PE-O 44:8	828.59	9.91265	1	0.0665215	0.874643	[M-H]-	0.874385	2.81555	RQC-4-ddms	neg	9.91265	0	1	1	Top 1
PC 17:1_18:2	1743	PC	PC 35:3	828.575	7.39529	1	0.0678986	0.87269	[M+CH3COO]-	0.87493	2.81552	RQC-4-ddms	neg	7.39529	0	1	1	Top 1
DMPE 18:0_22:5	2402	DMPE	DMPE 40:5	820.584	9.67456	0.75	0.0197564	0.865229	[M-H]-	0.865229	2.50021	RQC-4-ddms	neg	9.67456	0	1	1	Top 1
DMPE 16:0_24:5	2402	DMPE	DMPE 40:5	820.584	9.67456	0.75	0.0151926	0.865229	[M-H]-	0.865229	2.49565	RQC-4-ddms	neg	9.67456	0	1	1	Top 1
PC-O 19:1_16:0	2323	PC-O	PC-O 35:1	818.626	9.39968	1	0.0151824	0.869664	[M+CH3COO]-	0.868424	2.75327	RQC-4-ddms	neg	9.39968	0	1	1	Top 1
PC 16:1_18:0	2106	PC	PC 34:1	818.59	8.65643	1	0.0291189	0.870275	[M+CH3COO]-	0.872673	2.77207	RQC-4-ddms	neg	8.65643	0	1	1	Top 1
PC-O 17:1_18:1	2141	PC-O	PC-O 35:2	816.61	8.77197	1	0.0165242	0.874492	[M+CH3COO]-	0.5	2.39102	RQC-4-ddms	neg	8.77197	0	1	1	Top 1
PC-O 17:0_18:2	2141	PC-O	PC-O 35:2	816.61	8.77197	1	0.0200623	0.86535	[M+CH3COO]-	0.874058	2.75947	RQC-4-ddms	neg	8.77197	0	1	1	Top 1
PS 18:0_20:2	1950	PS	PS 38:2	814.559	8.1125	1	0.0146373	0.866934	[M-H]-	0.87484	2.75641	RQC-4-ddms	neg	8.1125	0	1	1	Top 1
PS 18:1_20:1	1950	PS	PS 38:2	814.559	8.1125	1	0.0281408	0.866934	[M-H]-	0.87484	2.76992	RQC-4-ddms	neg	8.1125	0	1	1	Top 1
PC 14:0_20:3	1627	PC	PC 34:3	814.558	7.00223	1	0.0266736	0.868493	[M+CH3COO]-	0.873584	2.76875	RQC-4-ddms	neg	7.00223	0	1	1	Top 1
HexCer 26:0;2O/16:0	2892	HexCer	HexCer 42:0	812.697	11.3773	1	0.0155943	0.874953	[M-H]-	0.874953	2.7655	RQC-4-ddms	neg	11.3773	0	1	1	Top 1
PS 18:1_20:3	1587	PS	PS 38:4	810.526	6.86542	1	0.0158833	0.5	[M-H]-	0.5	2.01588	RQC-4-ddms	neg	6.86542	0	1	1	Top 1
PI 16:0_16:1	1327	PI	PI 32:1	807.5	5.96614	1	0.0361598	0.874511	[M-H]-	0.874511	2.78518	RQC-4-ddms	neg	5.96614	0	1	1	Top 1
PE-O 20:1_22:4	2698	PE-O	PE-O 42:5	806.607	10.7065	1	0.0287376	0.862147	[M-H]-	0.874801	2.76569	RQC-4-ddms	neg	10.7065	0	1	1	Top 1
PE-O 22:0_20:5	2645	PE-O	PE-O 42:5	806.606	10.5151	1	0.0276352	0.843554	[M-H]-	0.872399	2.74359	RQC-4-ddms	neg	10.5151	0	1	1	Top 1
PEtOH 18:1_25:11	1091	PEtOH	PEtOH 43:12	805.48	5.11235	0.75	0.00851535	0.873614	[M-H]-	0.874891	2.50702	RQC-4-ddms	neg	5.11235	0	1	loss HG	Top 2
PEtOH 17:1_26:11	1091	PEtOH	PEtOH 43:12	805.48	5.11235	0.75	0.0215197	0.874977	[M-H]-	0.874891	2.52139	RQC-4-ddms	neg	5.11235	0	1	loss HG	Top 2
PA 22:6_23:6	1091	PA	PA 45:12	805.48	5.11235	0.75	0.011959	0.874334	[M-H]-	0.874334	2.51063	RQC-4-ddms	neg	5.11235	0	1	loss HG	Top >3
PA 18:1_27:11	1091	PA	PA 45:12	805.48	5.11235	0.75	0.00851535	0.874334	[M-H]-	0.874334	2.50718	RQC-4-ddms	neg	5.11235	0	1	loss HG	Top >3
PEtOH 21:6_22:6	1091	PEtOH	PEtOH 43:12	805.48	5.11235	0.75	0.011959	0.874977	[M-H]-	0.874977	2.51191	RQC-4-ddms	neg	5.11235	0	1	loss HG	Top 2
PMeOH 22:6_22:6	1091	PMeOH	PMeOH 44:12	805.48	5.11235	1	0.011959	0.874977	[M-H]-	0.874977	2.76191	RQC-4-ddms	neg	5.11235	0	1	1	Top 1
PI 16:1_16:1	1091	PI	PI 32:2	805.48	5.11235	0.75	0.00535763	0.874892	[M-H]-	0.874981	2.50523	RQC-4-ddms	neg	5.11235	0	1	loss HG	Top >3
PC-O 18:1_16:0	2180	PC-O	PC-O 34:1	804.611	8.90812	1	0.0555657	0.874821	[M+CH3COO]-	0.874013	2.8044	RQC-4-ddms	neg	8.90812	0	1	1	Top 1
PC-O 16:1_18:0	2401	PC-O	PC-O 34:1	804.611	9.67222	1	0.0102305	0.805399	[M+CH3COO]-	0.874378	2.69001	RQC-4-ddms	neg	9.67222	0	1	1	Top 1
PE-O 22:2_20:4	2578	PE-O	PE-O 42:6	804.59	10.2885	1	0.0765955	0.860615	[M-H]-	0.859346	2.79656	RQC-4-ddms	neg	10.2885	0	1	1	Top 1
PE-O 18:2_24:5	2325	PE-O	PE-O 42:7	802.575	9.40597	1	0.0151461	0.874564	[M-H]-	0.872128	2.76184	RQC-4-ddms	neg	9.40597	0	1	1	Top 1
PC 16:0_17:2	1715	PC	PC 33:2	802.559	7.29775	1	0.0114372	0.874915	[M+CH3COO]-	0.874164	2.76052	RQC-4-ddms	neg	7.29775	0	1	1	Top 1
PC 15:1_18:1	1715	PC	PC 33:2	802.559	7.29775	1	0.0106189	0.86362	[M+CH3COO]-	0.874681	2.74892	RQC-4-ddms	neg	7.29775	0	1	1	Top 1
PC 16:1_17:1	1715	PC	PC 33:2	802.559	7.29775	1	0.0505162	0.874915	[M+CH3COO]-	0.874904	2.80034	RQC-4-ddms	neg	7.29775	0	1	1	Top 1
OxFA 17:0;O	263	OxFA	OxFA 17:0;O	285.243	1.51641	0.5	0.262344	0.856649	[M-H]-	0.856649	2.47564	RQC-4-ddms	neg	1.51641	0	1	0	Top 2
OxFA 17:0;(2OH)	263	OxFA	OxFA 17:0;(2OH)	285.243	1.51641	1	0.196758	0.856649	[M-H]-	0.856649	2.91006	RQC-4-ddms	neg	1.51641	0	1	1	Top 1
HexCer 18:0;2O/19:1	2388	HexCer	HexCer 37:1	800.624	9.63064	0.75	0.00344151	0.826386	[M+CH3COO]-	0.828778	2.40861	RQC-4-ddms	neg	9.63064	0	1	1	Top 1
HexCer 22:0;2O/15:1	2388	HexCer	HexCer 37:1	800.624	9.63064	0.75	0.00294531	0.830963	[M+CH3COO]-	0.828759	2.41267	RQC-4-ddms	neg	9.63064	0	1	1	Top 1
PE-O 20:2_22:6	2243	PE-O	PE-O 42:8	800.558	9.12254	1	0.0452971	0.872624	[M-H]-	0.874543	2.79246	RQC-4-ddms	neg	9.12254	0	1	1	Top 1
PS 18:1_19:1	1838	PS	PS 37:2	800.543	7.72924	1	0.0152461	0.87424	[M-H]-	0.874611	2.7641	RQC-4-ddms	neg	7.72924	0	1	1	Top 1
OxPE 18:2_20:1;2O	1838	OxPE	OxPE 38:3;2O	800.543	7.72924	1	0.0133674	0.5	[M-H]-	0.5	2.01337	RQC-4-ddms	neg	7.72924	0	1	1	Top >3
PC 15:3_18:0	1838	PC	PC 33:3	800.543	7.72924	0.5	0.0154855	0.753957	[M+CH3COO]-	0.777803	2.04725	RQC-4-ddms	neg	7.72924	0	1	1	Top 2
PC 15:1_18:2	1838	PC	PC 33:3	800.543	7.72924	0.5	0.00619446	0.753957	[M+CH3COO]-	0.765051	2.0252	RQC-4-ddms	neg	7.72924	0	1	1	Top 2
PC 14:2_19:1	1838	PC	PC 33:3	800.543	7.72924	0.5	0.00434644	0.753957	[M+CH3COO]-	0.765051	2.02335	RQC-4-ddms	neg	7.72924	0	1	1	Top 2
PC 15:2_18:1	1838	PC	PC 33:3	800.543	7.72924	0.5	0.0124407	0.753957	[M+CH3COO]-	0.765051	2.03145	RQC-4-ddms	neg	7.72924	0	1	1	Top 2
LPA 44:1	2770	LPA	LPA 44:1	799.666	10.9557	1	0.0900304	0.5	[M-H]-	0.5	2.09003	RQC-4-ddms	neg	10.9557	0	1	1	Top 1
PG 18:0_20:3	1854	PG	PG 38:3	799.545	7.7794	1	0.0593514	0.5	[M-H]-	0.5	2.05935	RQC-4-ddms	neg	7.7794	0	1	1	Top 1
OxFA 18:4;(2OH)	307	OxFA	OxFA 18:4;(2OH)	291.196	1.66231	1	0.145291	0.5	[M-H]-	0.5	2.14529	RQC-4-ddms	neg	1.66231	0	0	1	Top 1
LPA 44:2	2532	LPA	LPA 44:2	797.65	10.1239	1	0.0693432	0.5	[M-H]-	0.5	2.06934	RQC-4-ddms	neg	10.1239	0	1	1	Top 1
FA 19:2	465	FA	FA 19:2	293.248	2.20965	1	0.159319	0.871281	[M-H]-	0.873646	2.90425	RQC-4-ddms	neg	2.20965	0	1	1	Top 1
OxFA 18:2;O	183	OxFA	OxFA 18:2;O	295.227	1.23865	1	0.211102	0.5	[M-H]-	0.5	2.2111	RQC-4-ddms	neg	1.23865	0	1	1	Top 1
OxFA 18:2;(2OH)	246	OxFA	OxFA 18:2;(2OH)	295.227	1.45381	1	0.133957	0.5	[M-H]-	0.5	2.13396	RQC-4-ddms	neg	1.45381	0	1	1	Top 1
FA 19:1	603	FA	FA 19:1	295.263	2.70992	1	0.209899	0.860364	[M-H]-	0.871427	2.94169	RQC-4-ddms	neg	2.70992	0	1	1	Top 1
OxFA 18:1;(2OH)	322	OxFA	OxFA 18:1;(2OH)	297.242	1.7197	1	0.19591	0.5	[M-H]-	0.5	2.19591	RQC-4-ddms	neg	1.5	0.2197	1	1	Top 1
PC-O 15:0_18:0	2264	PC-O	PC-O 33:0	792.611	9.1958	1	0.0209758	0.870347	[M+CH3COO]-	0.87461	2.76593	RQC-4-ddms	neg	9.1958	0	1	1	Top 1
PC-O 17:1_16:0	2247	PC-O	PC-O 33:1	790.595	9.1431	1	0.0381122	0.850068	[M+CH3COO]-	0.825204	2.71338	RQC-4-ddms	neg	9.1431	0	1	1	Top 1
PC-O 16:1_17:0	2247	PC-O	PC-O 33:1	790.595	9.1431	1	0.0117476	0.812829	[M+CH3COO]-	0.854592	2.67917	RQC-4-ddms	neg	9.1431	0	1	1	Top 1
PC-O 15:0_18:1	2247	PC-O	PC-O 33:1	790.595	9.1431	1	0.0172323	0.865953	[M+CH3COO]-	0.86305	2.74623	RQC-4-ddms	neg	9.1431	0	1	1	Top 1
PE-O 19:1_22:5	2415	PE-O	PE-O 41:6	790.574	9.71772	1	0.0973058	0.874532	[M-H]-	0.874753	2.84659	RQC-4-ddms	neg	9.71772	0	1	1	Top 1
PG 18:0_19:1	2353	PG	PG 37:1	789.562	9.50346	0.5	0.00970398	0.874998	[M-H]-	0.874998	2.2597	RQC-4-ddms	neg	9.2	0.30346	1	loss one side chain fail judge	Top 1
OxFA 18:1;O	4132	OxFA	OxFA 18:1;O	297.243	15.7281	1	0.175523	0.5	[M-H]-	0.5	2.17552	RQC-4-ddms	neg	15.7281	0	1	1	Top 1
LPE O-20:1	778	LPE	LPE O-20:1	492.346	3.62698	1	0.279786	0.5	[M-H]-	0.5	2.27979	RQC-4-ddms	neg	2	1.62698	0	1	Top 1
PS 18:0_18:1	1997	PS	PS 36:1	788.543	8.27845	1	0.0548978	0.874919	[M-H]-	0.874919	2.80473	RQC-4-ddms	neg	8.27845	0	1	1	Top 1
PS 18:1_18:0	1997	PS	PS 36:1	788.543	8.27845	1	0.0548978	0.874919	[M-H]-	0.874737	2.80455	RQC-4-ddms	neg	8.27845	0	1	1	Top 1
FA 20:6	306	FA	FA 20:6	299.2	1.65999	1	0.136414	0.5	[M-H]-	0.5	2.13641	RQC-4-ddms	neg	1.4	0.25999	1	1	Top 1
OxFA 18:0;O	320	OxFA	OxFA 18:0;O	299.258	1.71505	0.5	0.0973069	0.863337	[M-H]-	0.863337	2.32398	RQC-4-ddms	neg	1.71505	0	1	0	Top 2
OxFA 18:0;(2OH)	320	OxFA	OxFA 18:0;(2OH)	299.258	1.71505	1	0.0824229	0.863337	[M-H]-	0.863337	2.8091	RQC-4-ddms	neg	1.71505	0	1	1	Top 1
FA 20:5	278	FA	FA 20:5	301.216	1.56261	1	0.166112	0.5	[M-H]-	0.5	2.16611	RQC-4-ddms	neg	1.56261	0	1	1	Top 1
FA 20:4	390	FA	FA 20:4	303.232	1.95721	1	0.233794	0.865189	[M-H]-	0.865189	2.96417	RQC-4-ddms	neg	1.95721	0	1	1	Top 1
HexCer 18:0;2O/18:1	2108	HexCer	HexCer 36:1	786.608	8.66112	1	0.015769	0.87265	[M+CH3COO]-	0.874868	2.76329	RQC-4-ddms	neg	8.66112	0	1	1	Top 1
HexCer 18:1;2O/18:0	2108	HexCer	HexCer 36:1	786.608	8.66112	1	0.0201562	0.873869	[M+CH3COO]-	0.873957	2.76798	RQC-4-ddms	neg	8.66112	0	1	1	Top 1
PS 18:0_18:2	1716	PS	PS 36:2	786.527	7.30966	1	0.0343343	0.867729	[M-H]-	0.87474	2.7768	RQC-4-ddms	neg	7.30966	0	1	1	Top 1
PS 18:2_18:0	1716	PS	PS 36:2	786.527	7.30966	1	0.0343343	0.867729	[M-H]-	0.87474	2.7768	RQC-4-ddms	neg	7.30966	0	1	1	Top 1
PS 18:1_18:1	1716	PS	PS 36:2	786.527	7.30966	1	0.0189777	0.867729	[M-H]-	0.87474	2.76145	RQC-4-ddms	neg	7.30966	0	1	1	Top 1
PS 18:0_18:3	1591	PS	PS 36:3	784.511	6.87479	1	0.0349175	0.5	[M-H]-	0.5	2.03492	RQC-4-ddms	neg	6.87479	0	1	1	Top 1
PS 18:3_18:0	1591	PS	PS 36:3	784.511	6.87479	1	0.0349175	0.5	[M-H]-	0.5	2.03492	RQC-4-ddms	neg	6.87479	0	1	1	Top 1
HexCer 18:0;2O/22:1	2630	HexCer	HexCer 40:1	782.651	10.4672	1	0.00602467	0.874956	[M-H]-	0.874161	2.75514	RQC-4-ddms	neg	10.4672	0	1	1	Top 1
PE-O 18:0_22:3	2657	PE-O	PE-O 40:3	782.606	10.5644	1	0.0880552	0.5	[M-H]-	0.5	2.08806	RQC-4-ddms	neg	10.5644	0	1	1	Top 1
PE-O 18:0_22:4	2496	PE-O	PE-O 40:4	780.59	10.0054	1	0.128889	0.867141	[M-H]-	0.873829	2.86986	RQC-4-ddms	neg	10.0054	0	1	1	Top 1
PE-O 18:1_22:4	2498	PE-O	PE-O 40:5	778.574	10.0101	1	0.0498541	0.8749	[M-H]-	0.873603	2.79836	RQC-4-ddms	neg	9.8	0.2101	1	1	Top 1
FA 20:3	460	FA	FA 20:3	305.247	2.19804	1	0.185711	0.841443	[M-H]-	0.874525	2.90168	RQC-4-ddms	neg	2.19804	0	1	1	Top 1
FA 20:1	686	FA	FA 20:1	309.28	3.073	1	0.261464	0.87054	[M-H]-	0.874773	3.00678	RQC-4-ddms	neg	3.073	0	1	1	Top 1
PC-O 18:1_14:0	1919	PC-O	PC-O 32:1	776.579	8.00639	1	0.0255627	0.870061	[M+CH3COO]-	0.874165	2.76979	RQC-4-ddms	neg	8.00639	0	1	1	Top 1
NAE 11:1	651	NAE	NAE 11:1	228.196	2.73716	1	0.00660066	0.873984	[M+H]+	0.873984	2.75457	RQC-1-ddms	pos	1.3	1.43716	0	1	Top 1
MG 13:3	230	MG	MG 13:3	300.217	1.28685	1	0.049988	0.230783	[M+NH4]+	0.870332	2.1511	RQC-2-ddms	pos	2.7	1.41315	0	1	Top 1
OxFA 20:8;(2OH)	233	OxFA	OxFA 20:8;(2OH)	311.168	1.41185	1	0.150897	0.5	[M-H]-	0.5	2.1509	RQC-4-ddms	neg	1.41185	0	1	1	Top 1
PC 14:0_17:1	1589	PC	PC 31:1	776.542	6.8701	1	0.0176306	0.82946	[M+CH3COO]-	0.872123	2.71921	RQC-4-ddms	neg	6.8701	0	1	1	Top 1
PC 15:0_16:1	1589	PC	PC 31:1	776.542	6.8701	1	0.0480578	0.828609	[M+CH3COO]-	0.841346	2.71801	RQC-4-ddms	neg	6.8701	0	1	1	Top 1
FA 21:3	519	FA	FA 21:3	319.263	2.39372	1	0.161146	0.86672	[M-H]-	0.874376	2.90224	RQC-4-ddms	neg	2.39372	0	1	1	Top 1
PG 18:0_18:1	1929	PG	PG 36:1	775.547	8.04091	1	0.0776531	0.870724	[M-H]-	0.874931	2.82331	RQC-4-ddms	neg	8.04091	0	1	1	Top 1
PE-O 24:7_16:0	2021	PE-O	PE-O 40:7	774.543	8.35699	1	0.00841315	0.820126	[M-H]-	0.829531	2.65807	RQC-4-ddms	neg	8.8	0.44301	1	1	Top 1
PE-O 20:2_20:5	2137	PE-O	PE-O 40:7	774.542	8.7626	1	0.020963	0.866561	[M-H]-	0.873354	2.76088	RQC-4-ddms	neg	8.7626	0	1	1	Top 1
MGDG-O 14:0_18:1	1764	MGDG-O	MGDG-O 32:1	773.579	7.46839	1	0.0585914	0.5	[M+CH3COO]-	0.5	2.05859	RQC-4-ddms	neg	7.46839	0	1	1	Top 1
PG 18:0_18:2	1770	PG	PG 36:2	773.531	7.49199	1	0.0348857	0.5	[M-H]-	0.5	2.03489	RQC-4-ddms	neg	7.49199	0	1	1	Top 1
PG 18:2_18:0	1770	PG	PG 36:2	773.531	7.49199	1	0.0348857	0.5	[M-H]-	0.5	2.03489	RQC-4-ddms	neg	7.49199	0	1	1	Top 1
PG 18:1_18:1	1770	PG	PG 36:2	773.531	7.49199	1	0.0506269	0.5	[M-H]-	0.5	2.05063	RQC-4-ddms	neg	7.49199	0	1	1	Top 1
LPA 42:1	2543	LPA	LPA 42:1	771.635	10.1609	1	0.0804675	0.5	[M-H]-	0.5	2.08047	RQC-4-ddms	neg	10.1609	0	1	1	Top 1
FA 21:1	733	FA	FA 21:1	323.295	3.36764	1	0.210488	0.867785	[M-H]-	0.870622	2.9489	RQC-4-ddms	neg	3.36764	0	1	1	Top 1
DG-O 30:14_20:0	2658	DG-O	DG-O 50:14	796.621	9.72945	1	0.00834713	0.5	[M+NH4]+	0.5	2.00835	RQC-1-ddms	pos	11.1	1.37055	0	1	Top 1
FA 22:6	303	FA	FA 22:6	327.232	1.65302	1	0.0897204	0.5	[M-H]-	0.5	2.08972	RQC-4-ddms	neg	1.65302	0	1	1	Top 1
FA 22:5	363	FA	FA 22:5	329.247	1.86034	1	0.234072	0.5	[M-H]-	0.5	2.23407	RQC-4-ddms	neg	1.86034	0	1	1	Top 1
FA 22:4	512	FA	FA 22:4	331.263	2.37585	1	0.0545779	0.862905	[M-H]-	0.862905	2.78039	RQC-4-ddms	neg	2.37585	0	1	1	Top 1
FA 22:3	578	FA	FA 22:3	333.279	2.61806	1	0.22212	0.86144	[M-H]-	0.874522	2.95808	RQC-4-ddms	neg	2.61806	0	1	1	Top 1
OxFA 22:8;(2OH)	291	OxFA	OxFA 22:8;(2OH)	339.199	1.61384	1	0.191635	0.5	[M-H]-	0.5	2.19163	RQC-4-ddms	neg	1.61384	0	1	1	Top 1
PE-O 19:0_20:4	2465	PE-O	PE-O 39:4	766.574	9.8888	1	0.0411692	0.870475	[M-H]-	0.873191	2.78484	RQC-4-ddms	neg	9.8888	0	1	1	Top 1
FA 23:7	565	FA	FA 23:7	339.232	2.57653	1	0.134181	0.5	[M-H]-	0.5	2.13418	RQC-4-ddms	neg	2.57653	0	1	1	Top 1
FA 24:12	243	FA	FA 24:12	343.169	1.44684	1	0.0620323	0.5	[M-H]-	0.5	2.06203	RQC-4-ddms	neg	1.44684	0	1	1	Top 1
PE-O 17:0_22:5	2194	PE-O	PE-O 39:5	764.558	8.9536	1	0.0980151	0.806296	[M-H]-	0.803848	2.70816	RQC-4-ddms	neg	9.4	0.4464	1	1	Top 1
PC 14:0_16:0	1660	PC	PC 30:0	764.542	7.11293	1	0.0515374	0.874995	[M+CH3COO]-	0.874995	2.80153	RQC-4-ddms	neg	7.11293	0	1	1	Top 1
PC 15:0_15:0	1660	PC	PC 30:0	764.542	7.11293	1	0.0138666	0.874995	[M+CH3COO]-	0.874995	2.76386	RQC-4-ddms	neg	7.11293	0	1	1	Top 1
PC-O 16:1_15:0	2010	PC-O	PC-O 31:1	762.564	8.32005	1	0.0231462	0.800675	[M+CH3COO]-	0.873509	2.69733	RQC-4-ddms	neg	8.32005	0	1	1	Top 1
PC-O 15:1_16:0	2010	PC-O	PC-O 31:1	762.564	8.32005	1	0.0188551	0.793019	[M+CH3COO]-	0.872041	2.68392	RQC-4-ddms	neg	8.32005	0	1	1	Top 1
PC-O 15:0_16:1	2010	PC-O	PC-O 31:1	762.564	8.32005	1	0.0295497	0.865728	[M+CH3COO]-	0.799602	2.69488	RQC-4-ddms	neg	8.32005	0	1	1	Top 1
PC 14:1_16:0	1567	PC	PC 30:1	762.528	6.79609	1	0.0202356	0.868518	[M+CH3COO]-	0.872393	2.76115	RQC-4-ddms	neg	6.79609	0	1	1	Top 1
MGDG-O 14:0_17:0	1864	MGDG-O	MGDG-O 31:0	761.58	7.81395	1	0.0212533	0.874789	[M+CH3COO]-	0.874789	2.77083	RQC-4-ddms	neg	7.81395	0	1	1	Top 1
PG 16:0_19:1	1785	PG	PG 35:1	761.532	7.54003	1	0.0366761	0.874985	[M-H]-	0.874985	2.78665	RQC-4-ddms	neg	7.54003	0	1	1	Top 1
PG 17:0_18:1	1785	PG	PG 35:1	761.532	7.54003	1	0.0556209	0.874985	[M-H]-	0.874885	2.80549	RQC-4-ddms	neg	7.54003	0	1	1	Top 1
FA 25:13	215	FA	FA 25:13	355.167	1.347	1	0.212486	0.5	[M-H]-	0.5	2.21249	RQC-4-ddms	neg	1.347	0	1	1	Top 1
FA 24:6	433	FA	FA 24:6	355.263	2.10203	1	0.0934307	0.5	[M-H]-	0.5	2.09343	RQC-4-ddms	neg	2.10203	0	1	1	Top 1
FA 24:5	513	FA	FA 24:5	357.279	2.37818	1	0.197071	0.5	[M-H]-	0.5	2.19707	RQC-4-ddms	neg	2.37818	0	1	1	Top 1
FA 24:4	653	FA	FA 24:4	359.294	2.88095	1	0.203641	0.871165	[M-H]-	0.871165	2.94597	RQC-4-ddms	neg	2.88095	0	1	1	Top 1
PE-O 17:1_22:6	2047	PE-O	PE-O 39:7	760.527	8.45123	1	0.0629452	0.874789	[M-H]-	0.874543	2.81228	RQC-4-ddms	neg	8.45123	0	1	1	Top 1
FA 24:3	748	FA	FA 24:3	361.311	3.44707	1	0.233336	0.77863	[M-H]-	0.874962	2.88693	RQC-4-ddms	neg	3.44707	0	1	1	Top 1
PS 16:1_18:0	1711	PS	PS 34:1	760.511	7.28838	1	0.0409085	0.871993	[M-H]-	0.874388	2.78729	RQC-4-ddms	neg	7.28838	0	1	1	Top 1
HexCer 18:0;2O/16:1	1816	HexCer	HexCer 34:1	758.577	7.65549	1	0.0184364	0.87485	[M+CH3COO]-	0.874957	2.76824	RQC-4-ddms	neg	7.65549	0	1	1	Top 1
PS 16:0_18:2	1391	PS	PS 34:2	758.495	6.18397	1	0.0157651	0.872973	[M-H]-	0.87497	2.76371	RQC-4-ddms	neg	6.18397	0	1	1	Top 1
PS 16:1_18:1	1391	PS	PS 34:2	758.495	6.18397	1	0.0175548	0.872973	[M-H]-	0.87497	2.7655	RQC-4-ddms	neg	6.18397	0	1	1	Top 1
PS 17:1_17:1	1391	PS	PS 34:2	758.495	6.18397	1	0.003523	0.872973	[M-H]-	0.87497	2.75147	RQC-4-ddms	neg	6.18397	0	1	1	Top 1
PE-O 20:2_18:1	2516	PE-O	PE-O 38:3	754.574	10.0752	1	0.0247902	0.5	[M-H]-	0.5	2.02479	RQC-4-ddms	neg	10.0752	0	1	1	Top 1
PE-O 18:2_20:1	2516	PE-O	PE-O 38:3	754.574	10.0752	1	0.0341208	0.5	[M-H]-	0.5	2.03412	RQC-4-ddms	neg	10.0752	0	1	1	Top 1
PE-O 18:1_20:2	2516	PE-O	PE-O 38:3	754.574	10.0752	1	0.0349817	0.5	[M-H]-	0.5	2.03498	RQC-4-ddms	neg	10.0752	0	1	1	Top 1
PE-O 16:1_22:2	2516	PE-O	PE-O 38:3	754.574	10.0752	1	0.0252604	0.5	[M-H]-	0.5	2.02526	RQC-4-ddms	neg	10.0752	0	1	1	Top 1
PE-O 18:0_20:3	2516	PE-O	PE-O 38:3	754.574	10.0752	1	0.0191375	0.5	[M-H]-	0.5	2.01914	RQC-4-ddms	neg	10.0752	0	1	1	Top 1
PC 14:5_16:0	1351	PC	PC 30:5	754.462	6.0454	0.5	0.00810063	0.829927	[M+CH3COO]-	0.874042	2.21207	RQC-4-ddms	neg	6.0454	0	1	1	Top 1
PC 14:4_16:1	1351	PC	PC 30:5	754.462	6.0454	0.5	0.00504121	0.829927	[M+CH3COO]-	0.874042	2.20901	RQC-4-ddms	neg	6.0454	0	1	1	Top 1
Cer 16:0;2O/16:0	2493	Cer	Cer 32:0	512.504	9.16362	0.75	0.066042	0.874709	[M+H]+	0.874709	2.56546	RQC-3-ddms	pos	7.8	1.36362	0	0	Top 1
PC-O 16:0_14:0	1869	PC-O	PC-O 30:0	750.564	7.83522	1	0.0402527	0.872864	[M+CH3COO]-	0.87464	2.78776	RQC-4-ddms	neg	7.83522	0	1	1	Top 1
PE-O 18:1_20:4	2296	PE-O	PE-O 38:5	750.543	9.31411	1	0.124716	0.874079	[M-H]-	0.874548	2.87334	RQC-4-ddms	neg	9.31411	0	1	1	Top 1
PG 16:0_18:0	1889	PG	PG 34:0	749.532	7.90439	1	0.0758318	0.5	[M-H]-	0.5	2.07583	RQC-4-ddms	neg	7.90439	0	1	1	Top 1
PE-P 23:5_18:0	2297	PE-P	PE-P 41:5	792.589	8.44994	0.75	0.00649933	0.811722	[M+H]+	0.874958	2.44318	RQC-3-ddms	pos	9.8	1.35006	0	1	Top 1
PC-O 16:1_14:0	1644	PC-O	PC-O 30:1	748.548	7.05471	0.75	0.00725595	0.867977	[M+CH3COO]-	0.874596	2.49983	RQC-4-ddms	neg	7.05471	0	1	loss HG	Top 1
PS-O 20:0_14:0	1644	PS-O	PS-O 34:0	748.548	7.05471	1	0.00725595	0.5	[M-H]-	0.5	2.00726	RQC-4-ddms	neg	7.05471	0	1	1	Top >3
PE-O 18:2_20:4	2076	PE-O	PE-O 38:6	748.528	8.55274	1	0.124574	0.872628	[M-H]-	0.873761	2.87096	RQC-4-ddms	neg	8.55274	0	1	1	Top 1
PE-O 18:1_20:5	2126	PE-O	PE-O 38:6	748.527	8.72575	1	0.0963572	0.852621	[M-H]-	0.854062	2.80304	RQC-4-ddms	neg	8.72575	0	1	1	Top 1
PE-O 18:2_20:5	1849	PE-O	PE-O 38:7	746.513	7.76614	1	0.0823843	0.873851	[M-H]-	0.874088	2.83032	RQC-4-ddms	neg	8.2	0.43386	1	1	Top 1
PS 16:0_17:1	1549	PS	PS 33:1	746.496	6.73147	1	0.0174265	0.874728	[M-H]-	0.874873	2.76703	RQC-4-ddms	neg	6.73147	0	1	1	Top 1
MGDG-O 12:0_18:1	1412	MGDG-O	MGDG-O 30:1	745.548	6.25566	1	0.0380806	0.5	[M+CH3COO]-	0.5	2.03808	RQC-4-ddms	neg	6.5	0.24434	1	1	Top 1
PG 16:0_18:2	1486	PG	PG 34:2	745.5	6.51849	1	0.0399634	0.5	[M-H]-	0.5	2.03996	RQC-4-ddms	neg	6.51849	0	1	1	Top 1
PG 16:1_18:1	1486	PG	PG 34:2	745.5	6.51849	1	0.0466649	0.5	[M-H]-	0.5	2.04666	RQC-4-ddms	neg	6.51849	0	1	1	Top 1
PE-O 19:1_18:1	2585	PE-O	PE-O 37:2	742.574	10.3064	1	0.039093	0.5	[M-H]-	0.5	2.03909	RQC-4-ddms	neg	10.3064	0	1	1	Top 1
PE-O 18:1_19:1	2585	PE-O	PE-O 37:2	742.574	10.3064	1	0.0256094	0.5	[M-H]-	0.5	2.02561	RQC-4-ddms	neg	10.3064	0	1	1	Top 1
PE-O 17:1_20:1	2585	PE-O	PE-O 37:2	742.574	10.3064	1	0.0505599	0.5	[M-H]-	0.5	2.05056	RQC-4-ddms	neg	10.3064	0	1	1	Top 1
PE-O 16:1_21:1	2585	PE-O	PE-O 37:2	742.574	10.3064	1	0.0259967	0.5	[M-H]-	0.5	2.026	RQC-4-ddms	neg	10.3064	0	1	1	Top 1
PE-O 21:2_16:0	2585	PE-O	PE-O 37:2	742.574	10.3064	1	0.0081745	0.5	[M-H]-	0.5	2.00817	RQC-4-ddms	neg	10.3064	0	1	1	Top 1
SL+O 8:2;O/9:3;O	141	SL+O	SL+O 17:5	370.136	1.09613	1	0.0102543	0.5	[M-H]-	0.5	2.01025	RQC-4-ddms	neg	1.09613	0	1	1	Top 1
SL+O 9:2;O/8:3;O	141	SL+O	SL+O 17:5	370.136	1.09613	1	0.0105211	0.5	[M-H]-	0.5	2.01052	RQC-4-ddms	neg	1.09613	0	1	1	Top 1
PE-O 18:1_19:3	2363	PE-O	PE-O 37:4	738.543	9.53816	1	0.0916675	0.861588	[M-H]-	0.874199	2.82745	RQC-4-ddms	neg	9.53816	0	1	1	Top 1
Cer 20:1;2O/24:0	3150	Cer	Cer 44:1	736.682	12.2858	1	0.0518597	0.860983	[M+CH3COO]-	0.874471	2.78731	RQC-4-ddms	neg	12.2858	0	1	1	Top 1
OxFA 24:0;(2OH)	787	OxFA	OxFA 24:0;(2OH)	383.353	3.69342	1	0.158117	0.874831	[M-H]-	0.874831	2.90778	RQC-4-ddms	neg	3.69342	0	1	1	Top 1
OxFA 24:0;O	787	OxFA	OxFA 24:0;O	383.353	3.69342	0.5	0.192464	0.874831	[M-H]-	0.874831	2.44213	RQC-4-ddms	neg	3.69342	0	1	0	Top 2
OxFA 26:13;(2OH)	217	OxFA	OxFA 26:13;(2OH)	385.178	1.35165	1	0.125592	0.5	[M-H]-	0.5	2.12559	RQC-4-ddms	neg	1.35165	0	1	1	Top 1
Cer 20:2;2O/24:0	2979	Cer	Cer 44:2	734.666	11.6861	0.833333	0.0300695	0.874821	[M+CH3COO]-	0.874733	2.61296	RQC-4-ddms	neg	11.6861	0	1	1	Top 1
Cer 18:1;2O/26:1	2979	Cer	Cer 44:2	734.666	11.6861	0.833333	0.0492068	0.874733	[M+CH3COO]-	0.874733	2.63201	RQC-4-ddms	neg	11.6861	0	1	1	Top 1
PS 16:0_16:0	1533	PS	PS 32:0	734.504	6.6732	1	0.00453487	0.5	[M-H]-	0.5	2.00453	RQC-4-ddms	neg	6.6732	0	1	1	Top >3
PC 10:0_18:1	1533	PC	PC 28:1	734.504	6.6732	0.5	0.0130016	0.815993	[M+CH3COO]-	0.874529	2.20352	RQC-4-ddms	neg	6.6732	0	1	1	Top 1
PC 11:0_17:1	1533	PC	PC 28:1	734.504	6.6732	0.5	0.00458667	0.795048	[M+CH3COO]-	0.839293	2.13893	RQC-4-ddms	neg	6.6732	0	1	1	Top 1
PC 12:1_16:0	1533	PC	PC 28:1	734.504	6.6732	0.5	0.00453487	0.859217	[M+CH3COO]-	0.787601	2.15135	RQC-4-ddms	neg	6.6732	0	1	1	Top 1
PC 13:1_15:0	1533	PC	PC 28:1	734.504	6.6732	0.5	0.00791115	0.85057	[M+CH3COO]-	0.782676	2.14116	RQC-4-ddms	neg	6.6732	0	1	1	Top 1
PE 16:1_20:5	1562	PE	PE 36:6	734.475	6.77314	1	0.0183373	0.5	[M-H]-	0.5	2.01834	RQC-4-ddms	neg	6.77314	0	1	1	Top 1
MGDG-O 13:0_16:0	1532	MGDG-O	MGDG-O 29:0	733.548	6.67087	1	0.0157008	0.874573	[M+CH3COO]-	0.874573	2.76485	RQC-4-ddms	neg	6.67087	0	1	1	Top 1
MGDG-O 14:0_15:0	1532	MGDG-O	MGDG-O 29:0	733.548	6.67087	1	0.0253265	0.874573	[M+CH3COO]-	0.874573	2.77447	RQC-4-ddms	neg	6.67087	0	1	1	Top 1
FA 26:1	1518	FA	FA 26:1	393.372	6.62693	1	0.262996	0.869239	[M-H]-	0.872798	3.00503	RQC-4-ddms	neg	6.62693	0	1	1	Top 1
PS 14:0_18:1	1330	PS	PS 32:1	732.48	5.97313	1	0.0119073	0.870283	[M-H]-	0.874931	2.75712	RQC-4-ddms	neg	5.97313	0	1	1	Top 1
FA 28:8	1268	FA	FA 28:8	407.294	5.76023	1	0.250675	0.5	[M-H]-	0.5	2.25068	RQC-4-ddms	neg	5.76023	0	1	1	Top 1
LPA 16:0	327	LPA	LPA 16:0	409.235	1.73132	1	0.0267782	0.5	[M-H]-	0.5	2.02678	RQC-4-ddms	neg	1.73132	0	1	1	Top 1
FA 28:7	1310	FA	FA 28:7	409.31	5.90323	1	0.258666	0.5	[M-H]-	0.5	2.25867	RQC-4-ddms	neg	5.90323	0	1	1	Top 1
PE-O 16:1_20:4	2036	PE-O	PE-O 36:5	722.512	8.41442	1	0.127571	0.874941	[M-H]-	0.873496	2.87601	RQC-4-ddms	neg	8.41442	0	1	1	Top 1
Cer 21:2;2O/22:0	2882	Cer	Cer 43:2	720.65	11.3424	1	0.0278264	0.871792	[M+CH3COO]-	0.871495	2.77111	RQC-4-ddms	neg	11.3424	0	1	1	Top 1
Cer 19:1;2O/24:1	2882	Cer	Cer 43:2	720.65	11.3424	1	0.0453015	0.870759	[M+CH3COO]-	0.874479	2.79054	RQC-4-ddms	neg	11.3424	0	1	1	Top 1
PE-O 16:1_20:5	1804	PE-O	PE-O 36:6	720.495	7.60673	1	0.102801	0.87458	[M-H]-	0.873954	2.85133	RQC-4-ddms	neg	7.4	0.20673	1	1	Top 1
PC 9:0_18:1	1383	PC	PC 27:1	720.488	6.1541	0.5	0.0111261	0.820022	[M+CH3COO]-	0.874435	2.20558	RQC-4-ddms	neg	6.1541	0	1	1	Top 1
PC 11:0_16:1	1383	PC	PC 27:1	720.488	6.1541	0.5	0.00527405	0.862195	[M+CH3COO]-	0.790047	2.15752	RQC-4-ddms	neg	6.1541	0	1	1	Top 1
PC 11:1_16:0	1383	PC	PC 27:1	720.488	6.1541	0.5	0.00374567	0.814251	[M+CH3COO]-	0.862079	2.18008	RQC-4-ddms	neg	6.1541	0	1	1	Top 1
PC 13:1_14:0	1383	PC	PC 27:1	720.488	6.1541	0.5	0.0126056	0.873273	[M+CH3COO]-	0.867176	2.25306	RQC-4-ddms	neg	6.1541	0	1	1	Top 1
Cer 16:0;2O/18:0	2735	Cer	Cer 34:0	540.536	9.99765	0.75	0.0469009	0.78037	[M+H]+	0.873749	2.45102	RQC-3-ddms	pos	8.7	1.29765	0	1	Top 1
PG 16:0_16:1	1427	PG	PG 32:1	719.485	6.31318	1	0.0423305	0.874976	[M-H]-	0.874823	2.79213	RQC-4-ddms	neg	6.31318	0	1	1	Top 1
PG 16:1_16:0	1427	PG	PG 32:1	719.485	6.31318	1	0.0423305	0.874976	[M-H]-	0.874823	2.79213	RQC-4-ddms	neg	6.31318	0	1	1	Top 1
PE-O 14:1_22:6	1641	PE-O	PE-O 36:7	718.48	7.04611	1	0.0383641	0.874764	[M-H]-	0.874874	2.788	RQC-4-ddms	neg	7.04611	0	1	1	Top 1
PE-O 16:1_19:3	2104	PE-O	PE-O 35:4	710.512	8.64209	1	0.124353	0.868246	[M-H]-	0.87487	2.86747	RQC-4-ddms	neg	8.64209	0	1	1	Top 1
LPA 19:9	124	LPA	LPA 19:9	433.138	1.03443	1	0.266816	0.5	[M-H]-	0.5	2.26682	RQC-4-ddms	neg	1.03443	0	1	1	Top 1
Cer 18:0;2O/10:9	403	Cer	Cer 28:9	436.282	1.99874	0.75	0.0345251	0.860603	[M-H]-	0.860603	2.50573	RQC-4-ddms	neg	1.99874	0	1	1	Top 2
LPE-O 16:1	403	LPE-O	LPE-O 16:1	436.282	1.99874	1	0.0699642	0.872553	[M-H]-	0.872553	2.81507	RQC-4-ddms	neg	1.99874	0	1	1	Top 1
Cer 17:0;2O/25:1	2947	Cer	Cer 42:1	708.65	11.5758	0.75	0.0336084	0.850641	[M+CH3COO]-	0.847902	2.48215	RQC-4-ddms	neg	11.5758	0	1	1	Top 1
Cer 18:0;2O/24:1	2947	Cer	Cer 42:1	708.65	11.5758	0.75	0.0310288	0.85133	[M+CH3COO]-	0.864465	2.49682	RQC-4-ddms	neg	11.5758	0	1	1	Top 1
PC-O 15:0_12:0	1057	PC-O	PC-O 27:0	708.526	4.99732	1	0.017376	0.864202	[M+CH3COO]-	0.792054	2.67363	RQC-4-ddms	neg	4.99732	0	1	1	Top 1
PC-O 13:0_14:0	1057	PC-O	PC-O 27:0	708.526	4.99732	1	0.0178163	0.874976	[M+CH3COO]-	0.874938	2.76773	RQC-4-ddms	neg	4.99732	0	1	1	Top 1
PE-O 15:1_20:4	1873	PE-O	PE-O 35:5	708.496	7.84455	1	0.127414	0.874575	[M-H]-	0.874444	2.87643	RQC-4-ddms	neg	7.84455	0	1	1	Top 1
PG 14:0_17:0	1492	PG	PG 31:0	707.485	6.53254	1	0.0158116	0.5	[M-H]-	0.5	2.01581	RQC-4-ddms	neg	6.53254	0	1	1	Top 1
PG 15:0_16:0	1492	PG	PG 31:0	707.485	6.53254	1	0.0322976	0.5	[M-H]-	0.5	2.0323	RQC-4-ddms	neg	6.53254	0	1	1	Top 1
Cer 20:2;2O/22:0	2796	Cer	Cer 42:2	706.634	11.0507	1	0.026474	0.874202	[M+CH3COO]-	0.874579	2.77525	RQC-4-ddms	neg	11.0507	0	1	1	Top 1
MG 50:14	2658	MG	MG 50:14	796.621	9.72945	1	0.00667555	0.5	[M+NH4]+	0.5	2.00668	RQC-1-ddms	pos	11	1.27055	0	1	Top 2
Cer 20:3;2O/22:0	2623	Cer	Cer 42:3	704.618	10.4395	1	0.0275796	0.5	[M+CH3COO]-	0.5	2.02758	RQC-4-ddms	neg	10.4395	0	1	1	Top 1
HexCer 18:0;2O/16:0	1921	HexCer	HexCer 34:0	700.571	8.01104	1	0.0151936	0.874979	[M-H]-	0.874979	2.76515	RQC-4-ddms	neg	8.01104	0	1	1	Top 1
PEtOH 16:0_18:2	1655	PEtOH	PEtOH 34:2	699.495	7.09165	1	0.0496109	0.5	[M-H]-	0.5	2.04961	RQC-4-ddms	neg	7.09165	0	1	1	Top 1
OxFA 29:4;(2OH)	1292	OxFA	OxFA 29:4;(2OH)	445.367	5.8384	1	0.0241061	0.5	[M-H]-	0.5	2.02411	RQC-4-ddms	neg	5.8384	0	1	1	Top 1
LPE-O 17:1	487	LPE-O	LPE-O 17:1	450.298	2.2833	1	0.0583379	0.869022	[M-H]-	0.869022	2.79638	RQC-4-ddms	neg	2.2833	0	1	1	Top 1
Cer 19:0;2O/10:9	487	Cer	Cer 29:9	450.298	2.2833	0.75	0.0292219	0.828066	[M-H]-	0.828066	2.43535	RQC-4-ddms	neg	2.2833	0	1	1	Top 2
LPA 19:0	592	LPA	LPA 19:0	451.281	2.67308	1	0.172401	0.5	[M-H]-	0.5	2.1724	RQC-4-ddms	neg	2.67308	0	1	1	Top 1
FA 32:10	1087	FA	FA 32:10	459.325	5.10144	1	0.257284	0.5	[M-H]-	0.5	2.25728	RQC-4-ddms	neg	5.10144	0	1	1	Top 1
Cer 20:0;2O/10:9	557	Cer	Cer 30:9	464.313	2.54672	0.75	0.0353393	0.819844	[M-H]-	0.819844	2.42503	RQC-4-ddms	neg	2.54672	0	1	1	Top 2
LPE-O 18:1	357	LPE-O	LPE-O 18:1	466.329	1.71677	1	0.0630184	0.87018	[M+H]+	0.87018	2.80338	RQC-1-ddms	pos	1.71677	0	1	1	Top 1
PE-O 18:5_18:1	1417	PE-O	PE-O 36:6	720.49	6.17201	1	0.0194556	0.798959	[M-H]-	0.857174	2.67559	RQC-6-ddms	neg	7.4	1.22799	0	1	Top 1
OxFA 32:11;(2OH)	660	OxFA	OxFA 32:11;(2OH)	473.304	2.89876	1	0.0434983	0.5	[M-H]-	0.5	2.0435	RQC-4-ddms	neg	2.89876	0	1	1	Top 1
PE-O 14:1_20:4	1742	PE-O	PE-O 34:5	694.48	7.39295	1	0.126692	0.874988	[M-H]-	0.874393	2.87607	RQC-4-ddms	neg	7.39295	0	1	1	Top 1
FA 50:19	1337	FA	FA 50:19	693.47	6.0011	1	0.0236183	0.5	[M-H]-	0.5	2.02362	RQC-4-ddms	neg	6.0011	0	1	1	Top 2
PG 14:0_16:0	1337	PG	PG 30:0	693.47	6.0011	1	0.0713479	0.5	[M-H]-	0.5	2.07135	RQC-4-ddms	neg	6.0011	0	1	1	Top 1
Cer 18:2;2O/23:0	2749	Cer	Cer 41:2	692.619	10.8837	1	0.0420806	0.868489	[M+CH3COO]-	0.846754	2.75732	RQC-4-ddms	neg	10.8837	0	1	1	Top 1
PE-O 17:1_16:1	2115	PE-O	PE-O 33:2	686.511	8.6792	1	0.0174893	0.5	[M-H]-	0.5	2.01749	RQC-4-ddms	neg	8.6792	0	1	1	Top 1
PE-O 16:1_17:1	2115	PE-O	PE-O 33:2	686.511	8.6792	1	0.0311471	0.5	[M-H]-	0.5	2.03115	RQC-4-ddms	neg	8.6792	0	1	1	Top 1
PE-O 15:1_18:1	2115	PE-O	PE-O 33:2	686.511	8.6792	1	0.0475298	0.5	[M-H]-	0.5	2.04753	RQC-4-ddms	neg	8.6792	0	1	1	Top 1
PE-O 18:2_15:0	2115	PE-O	PE-O 33:2	686.511	8.6792	1	0.0343695	0.5	[M-H]-	0.5	2.03437	RQC-4-ddms	neg	8.6792	0	1	1	Top 1
PE-O 17:2_16:0	2115	PE-O	PE-O 33:2	686.511	8.6792	1	0.0132	0.5	[M-H]-	0.5	2.0132	RQC-4-ddms	neg	8.6792	0	1	1	Top 1
LPA 36:2	1431	LPA	LPA 36:2	685.524	6.32254	1	0.0607969	0.5	[M-H]-	0.5	2.0608	RQC-4-ddms	neg	6.32254	0	1	1	Top 1
PE-O 22:6_14:0	1417	PE-O	PE-O 36:6	720.49	6.17201	1	0.0174316	0.807247	[M-H]-	0.833119	2.6578	RQC-6-ddms	neg	7.4	1.22799	0	1	Top 1
LPA 38:18	563	LPA	LPA 38:18	681.294	2.57188	1	0.0786192	0.5	[M-H]-	0.5	2.07862	RQC-4-ddms	neg	2.57188	0	1	1	Top 1
FA 34:9	1278	FA	FA 34:9	489.374	5.79461	1	0.030214	0.5	[M-H]-	0.5	2.03021	RQC-4-ddms	neg	5.79461	0	1	1	Top 1
OxFA 49:27;(2OH)	628	OxFA	OxFA 49:27;(2OH)	679.315	2.79032	1	0.0129761	0.5	[M-H]-	0.5	2.01298	RQC-4-ddms	neg	2.79032	0	1	1	Top 1
LPE-O 20:1	778	LPE-O	LPE-O 20:1	492.346	3.62698	1	0.0750438	0.874767	[M-H]-	0.874767	2.82458	RQC-4-ddms	neg	3.62698	0	1	1	Top 1
FA 35:14	160	FA	FA 35:14	493.307	1.15307	1	0.0269531	0.5	[M-H]-	0.5	2.02695	RQC-4-ddms	neg	1.15307	0	1	1	Top 1
Cer 18:1;2O/26:0	3171	Cer	Cer 44:1	676.659	12.3592	1	0.0548365	0.868521	[M-H]-	0.87308	2.79644	RQC-4-ddms	neg	12.3592	0	1	1	Top 1
LPA 35:1	1535	LPA	LPA 35:1	673.524	6.67787	1	0.0356877	0.5	[M-H]-	0.5	2.03569	RQC-4-ddms	neg	6.67787	0	1	1	Top 1
OxFA 49:31;(2OH)	569	OxFA	OxFA 49:31;(2OH)	671.266	2.58744	1	0.0262173	0.5	[M-H]-	0.5	2.02622	RQC-4-ddms	neg	2.58744	0	1	1	Top 1
Cer 17:0;2O/22:0	2766	Cer	Cer 39:0	668.619	10.9464	0.75	0.0486272	0.865415	[M+CH3COO]-	0.866542	2.53058	RQC-4-ddms	neg	10.9464	0	1	1	Top 1
O2xFA 32:1;O2	1224	O2xFA	O2xFA 32:1;O2	509.456	5.60231	1	0.172705	0.5	[M-H]-	0.5	2.17271	RQC-4-ddms	neg	5.60231	0	0	1	Top 1
LPA 25:8	462	LPA	LPA 25:8	519.25	2.20268	1	0.184691	0.5	[M-H]-	0.5	2.18469	RQC-4-ddms	neg	2.20268	0	1	1	Top 1
Cer 14:9;3O/19:0	613	Cer	Cer 33:9	522.355	2.74428	0.75	0.0563452	0.854403	[M-H]-	0.854403	2.51515	RQC-4-ddms	neg	2.4	0.34428	1	1	Top 1
OxFA 37:18;(2OH)	1258	OxFA	OxFA 37:18;(2OH)	529.277	5.72584	1	0.092358	0.5	[M-H]-	0.5	2.09236	RQC-4-ddms	neg	5.72584	0	1	1	Top 1
Cer 18:2;2O/24:0	2851	Cer	Cer 42:2	646.612	11.2359	1	0.0553934	0.862496	[M-H]-	0.844093	2.76198	RQC-4-ddms	neg	11.2359	0	1	1	Top 1
LPA 28:23	1054	LPA	LPA 28:23	531.063	4.99034	1	0.0210105	0.5	[M-H]-	0.5	2.02101	RQC-4-ddms	neg	4.99034	0	0	1	Top 1
Cer 18:2;2O/16:0	1824	Cer	Cer 34:2	534.487	7.67575	1	0.0568361	0.874985	[M-H]-	0.874817	2.80664	RQC-4-ddms	neg	7.67575	0	1	1	Top 1
FA 47:27	811	FA	FA 47:27	635.29	3.87521	1	0.216781	0.5	[M-H]-	0.5	2.21678	RQC-4-ddms	neg	3.87521	0	1	1	Top 1
Cer 17:1;2O/24:0	2912	Cer	Cer 41:1	634.613	11.4468	1	0.0288207	0.866782	[M-H]-	0.874911	2.77051	RQC-4-ddms	neg	11.4468	0	1	1	Top 1
Cer 19:2;2O/22:0	2714	Cer	Cer 41:2	632.597	10.7569	0.75	0.00904895	0.86906	[M-H]-	0.5	2.12811	RQC-4-ddms	neg	10.7569	0	1	1	Top 1
Cer 17:1;2O/24:1	2714	Cer	Cer 41:2	632.597	10.7569	1	0.0216241	0.870173	[M-H]-	0.867236	2.75903	RQC-4-ddms	neg	10.7569	0	1	1	Top 1
LPC 20:0	702	LPC	LPC 20:0	552.404	2.91659	1	0.0644699	0.871713	[M+H]+	0.874709	2.81089	RQC-1-ddms	pos	2.91659	0	1	1	Top 1
LPC 16:1	276	LPC	LPC 16:1	552.329	1.55795	1	0.10042	0.874785	[M+CH3COO]-	0.874785	2.84999	RQC-4-ddms	neg	1.55795	0	1	1	Top 1
LPG 22:6	186	LPG	LPG 22:6	555.271	1.24562	1	0.0500743	0.5	[M-H]-	0.5	2.05007	RQC-4-ddms	neg	1.24562	0	1	1	Top 1
LPC 20:5	248	LPC	LPC 20:5	600.33	1.45845	1	0.0286841	0.5	[M+CH3COO]-	0.5	2.02868	RQC-4-ddms	neg	1.45845	0	1	1	Top 1
LPC 17:1	339	LPC	LPC 17:1	566.344	1.77207	1	0.0445552	0.874564	[M+CH3COO]-	0.874564	2.79368	RQC-4-ddms	neg	1.77207	0	1	1	Top 1
Cer 18:0;2O/14:0	1861	Cer	Cer 32:0	570.509	7.80533	1	0.0484746	0.873372	[M+CH3COO]-	0.874964	2.79681	RQC-4-ddms	neg	7.80533	0	1	1	Top 1
LPC 18:2	285	LPC	LPC 18:2	578.345	1.58855	1	0.131175	0.5	[M+CH3COO]-	0.5	2.13118	RQC-4-ddms	neg	1.58855	0	1	1	Top 1
PE-O 12:3_14:3	427	PE-O	PE-O 26:6	580.338	2.07693	1	0.0143371	0.874911	[M-H]-	0.874998	2.76425	RQC-4-ddms	neg	2.07693	0	1	1	Top 1
Cer 18:1;2O/20:0	2573	Cer	Cer 38:1	592.566	10.2653	1	0.0578471	0.874713	[M-H]-	0.87456	2.80712	RQC-4-ddms	neg	10.2653	0	1	1	Top 1
CL 18:1_18:1_20:3_20:3	3399	CL	CL 76:8	1504.02	13.0931	0.75	0.0567003	0.818479	[M-H]-	0.874312	2.49949	RQC-5-ddms	neg	13.0931	0	1	1	Top 1
Cer 16:0;2O/20:0	2956	Cer	Cer 36:0	568.567	10.7609	0.75	0.0385242	0.854141	[M+H]+	0.859658	2.50232	RQC-2-ddms	pos	9.6	1.1609	0	0	Top 1
CL 18:0_18:1_18:0_20:4	3632	CL	CL 74:5	1482.04	13.9045	0.833333	0.0446542	0.873169	[M-H]-	0.87487	2.62603	RQC-5-ddms	neg	13.9045	0	1	loss one side chain fail judge	Top 1
CL 18:0_18:2_18:1_20:3	3430	CL	CL 74:6	1480.02	13.2002	0.625	0.060416	0.873404	[M-H]-	0.5	2.05882	RQC-5-ddms	neg	13.65	0.4498	1	1	Top 1
CL 18:0_18:1_18:0_20:5	3558	CL	CL 74:6	1480.02	13.6495	0.833333	0.0893115	0.874809	[M-H]-	0.874956	2.67241	RQC-5-ddms	neg	13.6495	0	1	loss one side chain fail judge	Top 1
CL 18:0_18:0_18:1_20:5	3558	CL	CL 74:6	1480.02	13.6495	0.833333	0.0893115	0.874973	[M-H]-	0.874822	2.67244	RQC-5-ddms	neg	13.6495	0	1	1	Top 1
CL 18:0_20:4_18:1_18:1	3558	CL	CL 74:6	1480.02	13.6495	0.833333	0.0893115	0.874809	[M-H]-	0.874912	2.67237	RQC-5-ddms	neg	13.6495	0	1	1	Top 1
CL 18:1_18:2_18:1_20:3	3377	CL	CL 74:7	1478.01	13.0185	0.75	0.0569467	0.816717	[M-H]-	0.815896	2.43956	RQC-5-ddms	neg	13.48	0.4615	1	1	Top 1
CL 16:1_22:4_18:1_18:2	3307	CL	CL 74:8	1475.99	12.7736	0.875	0.0563387	0.87365	[M-H]-	0.854042	2.65903	RQC-5-ddms	neg	13.07	0.2964	1	1	Top 1
CL 18:1_18:1_18:2_20:4	3438	CL	CL 74:8	1475.99	13.2305	0.833333	0.0722897	0.874768	[M-H]-	0.874768	2.65516	RQC-5-ddms	neg	13.2305	0	1	1	Top 1
CL 16:0_18:1_19:1_20:3	3451	CL	CL 73:5	1468.02	13.2727	0.75	0.0454137	0.868387	[M-H]-	0.874991	2.53879	RQC-5-ddms	neg	13.2727	0	1	0	Top 1
CL 17:1_18:2_18:2_20:3	3361	CL	CL 73:8	1461.97	12.958	0.833333	0.0815572	0.874158	[M-H]-	0.874158	2.66321	RQC-5-ddms	neg	12.958	0	1	1	Top 1
CL 18:0_18:1_18:1_18:0	3620	CL	CL 72:2	1460.06	13.8645	1	0.073259	0.874447	[M-H]-	0.858829	2.80654	RQC-5-ddms	neg	13.8645	0	1	1	Top 1
CL 18:1_18:0_18:0_18:1	3620	CL	CL 72:2	1460.06	13.8645	1	0.073259	0.874988	[M-H]-	0.5	2.44825	RQC-5-ddms	neg	13.8645	0	1	1	Top 1
CL 18:1_18:0_18:1_18:0	3620	CL	CL 72:2	1460.06	13.8645	1	0.073259	0.874447	[M-H]-	0.858829	2.80654	RQC-5-ddms	neg	13.8645	0	1	1	Top 1
CL 18:1_18:1_18:0_18:0	3620	CL	CL 72:2	1460.06	13.8645	1	0.0674362	0.874447	[M-H]-	0.874532	2.81642	RQC-5-ddms	neg	13.8645	0	1	1	Top 1
CL 18:0_18:1_18:0_18:2	3567	CL	CL 72:3	1458.04	13.6824	0.583333	0.0693546	0.869996	[M-H]-	0.5	2.02268	RQC-5-ddms	neg	13.6824	0	1	1	Top 1
CL 18:1_18:0_18:1_18:1	3567	CL	CL 72:3	1458.04	13.6824	0.75	0.0693546	0.869996	[M-H]-	0.866367	2.55572	RQC-5-ddms	neg	13.6824	0	1	1	Top 1
CL 16:0_16:0_18:1_22:4	3447	CL	CL 72:5	1454.01	13.2633	0.833333	0.0507752	0.858437	[M-H]-	0.5	2.24255	RQC-5-ddms	neg	13.2633	0	1	1	Top 1
CL 16:0_16:0_18:2_22:3	3447	CL	CL 72:5	1454.01	13.2633	0.833333	0.0325681	0.858437	[M-H]-	0.5	2.22434	RQC-5-ddms	neg	13.2633	0	1	loss one side chain fail judge	Top 1
PE O-14:1_22:6	1661	PE	PE O-14:1_22:6	718.48	7.05285	0.666667	0.0644349	0.874579	[M-H]-	0.874555	2.48024	RQC-5-ddms	neg	6	1.05285	0	1	Top 1
CL 16:0_16:1_18:1_22:4	3388	CL	CL 72:6	1451.99	13.0558	0.875	0.0768505	0.847211	[M-H]-	0.8587	2.65776	RQC-5-ddms	neg	13.0558	0	1	1	Top 1
CL 16:0_22:4_16:1_18:1	3388	CL	CL 72:6	1451.99	13.0558	0.875	0.0768505	0.847211	[M-H]-	0.861917	2.66098	RQC-5-ddms	neg	13.0558	0	1	1	Top 1
CL 16:0_16:1_18:2_22:3	3388	CL	CL 72:6	1451.99	13.0558	0.875	0.0673783	0.847211	[M-H]-	0.858784	2.64837	RQC-5-ddms	neg	13.0558	0	1	1	Top 1
CL 16:0_20:4_18:1_18:1	3460	CL	CL 72:6	1451.99	13.3052	0.833333	0.0824265	0.874908	[M-H]-	0.874888	2.66556	RQC-5-ddms	neg	12.99	0.3152	1	loss one side chain fail judge	Top 1
CL 18:1_18:1_18:2_18:3	3287	CL	CL 72:7	1449.98	12.7034	1	0.0465577	0.5	[M-H]-	0.5	2.04656	RQC-5-ddms	neg	12.7034	0	1	1	Top 1
CL 16:0_18:1_16:1_22:5	3407	CL	CL 72:7	1449.97	13.1233	0.875	0.092041	0.873729	[M-H]-	0.874558	2.71533	RQC-5-ddms	neg	12.7	0.4233	1	1	Top 1
CL 16:0_22:5_16:1_18:1	3407	CL	CL 72:7	1449.97	13.1233	0.875	0.092041	0.87153	[M-H]-	0.5	2.33857	RQC-5-ddms	neg	12.7	0.4233	1	1	Top 1
CL 16:0_16:1_18:2_22:4	3407	CL	CL 72:7	1449.97	13.1233	0.875	0.0779403	0.87153	[M-H]-	0.874558	2.69903	RQC-5-ddms	neg	12.7	0.4233	1	1	Top 1
CL 16:0_18:1_18:2_20:4	3407	CL	CL 72:7	1449.97	13.1233	0.875	0.0909263	0.87153	[M-H]-	0.874558	2.71201	RQC-5-ddms	neg	12.7	0.4233	1	1	Top 1
CL 16:0_18:2_16:1_22:4	3407	CL	CL 72:7	1449.97	13.1233	0.875	0.0779403	0.87153	[M-H]-	0.5	2.32447	RQC-5-ddms	neg	12.7	0.4233	1	1	Top 1
CL 16:1_16:1_18:1_22:4	3407	CL	CL 72:7	1449.97	13.1233	0.833333	0.0877019	0.87153	[M-H]-	0.5	2.29257	RQC-5-ddms	neg	12.7	0.4233	1	1	Top 1
CL 16:1_18:2_16:1_22:3	3407	CL	CL 72:7	1449.97	13.1233	0.833333	0.0736011	0.87153	[M-H]-	0.5	2.27846	RQC-5-ddms	neg	12.7	0.4233	1	1	Top 1
CL 18:1_18:2_18:1_18:3	3407	CL	CL 72:7	1449.97	13.1233	0.833333	0.086587	0.87153	[M-H]-	0.5	2.29145	RQC-5-ddms	neg	12.7	0.4233	1	1	Top 1
CL 18:1_18:2_18:2_18:2	3407	CL	CL 72:7	1449.97	13.1233	1	0.086587	0.87153	[M-H]-	0.874558	2.83267	RQC-5-ddms	neg	13.1233	0	1	1	Top 1
CL 16:1_20:3_18:2_18:2	3172	CL	CL 72:8	1447.96	12.2917	0.583333	0.0718604	0.874481	[M-H]-	0.830611	2.36029	RQC-5-ddms	neg	12.45	0.1583	1	1	Top 1
CL 16:1_20:5_18:1_18:1	3302	CL	CL 72:8	1447.96	12.7503	0.833333	0.0711187	0.874167	[M-H]-	0.5	2.27862	RQC-5-ddms	neg	12.45	0.3003	1	0	Top 1
CL 16:1_16:1_18:2_22:4	3302	CL	CL 72:8	1447.96	12.7503	0.833333	0.0715219	0.874167	[M-H]-	0.5	2.27902	RQC-5-ddms	neg	12.45	0.3003	1	0	Top 1
CL 16:1_18:2_18:1_20:4	3302	CL	CL 72:8	1447.96	12.7503	0.875	0.0815701	0.874167	[M-H]-	0.874167	2.7049	RQC-5-ddms	neg	12.45	0.3003	1	loss one side chain fail judge	Top 1
CL 16:1_20:4_18:1_18:2	3302	CL	CL 72:8	1447.96	12.7503	0.875	0.0815701	0.874167	[M-H]-	0.874167	2.7049	RQC-5-ddms	neg	12.45	0.3003	1	loss one side chain fail judge	Top 1
CL 17:1_18:1_18:1_18:1	3478	CL	CL 71:4	1442.01	13.3701	1	0.0377814	0.874836	[M-H]-	0.874811	2.78743	RQC-5-ddms	neg	13.3701	0	1	1	Top 1
CL 16:1_17:1_18:1_20:3	3424	CL	CL 71:6	1437.97	13.1747	0.875	0.0774125	0.872513	[M-H]-	0.87465	2.69958	RQC-5-ddms	neg	13.1747	0	1	1	Top 1
CL 16:1_17:1_18:2_20:3	3354	CL	CL 71:7	1435.96	12.93	0.875	0.0695677	0.874358	[M-H]-	0.874462	2.69339	RQC-5-ddms	neg	12.93	0	1	1	Top 1
CL 18:0_18:1_16:0_18:1	3537	CL	CL 70:2	1432.02	13.5768	1	0.0739725	0.870896	[M-H]-	0.874086	2.81895	RQC-5-ddms	neg	13.77	0.1932	1	1	Top 1
CL 16:0_18:1_18:1_18:0	3537	CL	CL 70:2	1432.02	13.5768	1	0.0739725	0.870896	[M-H]-	0.87496	2.81983	RQC-5-ddms	neg	13.77	0.1932	1	1	Top 1
CL 18:1_18:1_16:0_18:0	3537	CL	CL 70:2	1432.02	13.5768	1	0.0565731	0.872513	[M-H]-	0.874058	2.80314	RQC-5-ddms	neg	13.77	0.1932	1	1	Top 1
CL 16:0_16:1_16:0_22:3	3437	CL	CL 70:4	1427.99	13.2281	0.833333	0.0440238	0.872421	[M-H]-	0.5	2.24978	RQC-5-ddms	neg	13.2281	0	1	loss one side chain fail judge	Top 1
CL 16:1_18:1_18:1_18:1	3437	CL	CL 70:4	1427.99	13.2281	1	0.0632937	0.872421	[M-H]-	0.874755	2.81047	RQC-5-ddms	neg	13.2281	0	1	1	Top 1
CL 18:1_18:1_16:1_18:1	3437	CL	CL 70:4	1427.99	13.2281	1	0.0632937	0.874755	[M-H]-	0.874755	2.8128	RQC-5-ddms	neg	13.2281	0	1	1	Top 1
CL 16:0_16:1_16:0_22:4	3327	CL	CL 70:5	1425.98	12.8434	0.833333	0.0275202	0.868938	[M-H]-	0.5	2.22979	RQC-5-ddms	neg	12.8434	0	1	1	Top 1
CL 16:1_18:0_18:2_18:2	3327	CL	CL 70:5	1425.98	12.8434	0.833333	0.039898	0.85818	[M-H]-	0.5	2.23141	RQC-5-ddms	neg	12.8434	0	1	1	Top 1
CL 16:0_18:1_16:1_20:3	3379	CL	CL 70:5	1425.98	13.0234	0.875	0.0715084	0.847145	[M-H]-	0.874898	2.66855	RQC-5-ddms	neg	12.87	0.1534	1	1	Top 1
CL 16:0_18:1_16:0_20:4	3442	CL	CL 70:5	1425.97	13.2401	0.833333	0.0801038	0.836678	[M-H]-	0.874465	2.62458	RQC-5-ddms	neg	12.87	0.3701	1	1	Top 1
CL 16:0_20:3_16:2_18:1	3277	CL	CL 70:6	1423.96	12.6681	0.875	0.0309289	0.864213	[M-H]-	0.874395	2.64454	RQC-5-ddms	neg	12.6681	0	1	1	Top 1
CL 16:0_20:3_16:1_18:2	3277	CL	CL 70:6	1423.96	12.6681	1	0.0404461	0.864213	[M-H]-	0.874122	2.77878	RQC-5-ddms	neg	12.6681	0	1	1	Top 1
CL 14:0_16:0_20:3_20:3	3277	CL	CL 70:6	1423.96	12.6681	1	0.0226809	0.864213	[M-H]-	0.84917	2.73606	RQC-5-ddms	neg	12.6681	0	1	1	Top 1
CL 14:1_20:3_18:1_18:1	3277	CL	CL 70:6	1423.96	12.6681	0.833333	0.0287516	0.864213	[M-H]-	0.5	2.2263	RQC-5-ddms	neg	12.6681	0	1	1	Top 1
CL 16:2_18:2_18:1_18:1	3222	CL	CL 70:6	1423.96	12.4691	0.833333	0.0525337	0.870057	[M-H]-	0.873188	2.62911	RQC-5-ddms	neg	12.66	0.1909	1	1	Top 1
CL 16:0_16:0_18:1_20:5	3374	CL	CL 70:6	1423.96	13	0.833333	0.0860814	0.867856	[M-H]-	0.5	2.28727	RQC-5-ddms	neg	12.66	0.34	1	loss one side chain fail judge	Top 1
CL 16:0_16:1_18:1_20:4	3374	CL	CL 70:6	1423.96	13	0.875	0.0892773	0.874896	[M-H]-	0.874805	2.71398	RQC-5-ddms	neg	12.66	0.34	1	1	Top 1
CL 16:1_16:1_18:2_20:3	3162	CL	CL 70:7	1421.95	12.256	0.583333	0.0541751	0.874901	[M-H]-	0.874901	2.38731	RQC-5-ddms	neg	12.256	0	1	loss one side chain fail judge	Top 1
CL 14:0_22:5_16:1_18:1	3295	CL	CL 70:7	1421.94	12.7239	0.875	0.0767071	0.870513	[M-H]-	0.5	2.32222	RQC-5-ddms	neg	12.25	0.4739	1	1	Top 1
CL 14:0_20:5_18:1_18:1	3295	CL	CL 70:7	1421.94	12.7239	0.833333	0.0665309	0.870513	[M-H]-	0.5	2.27038	RQC-5-ddms	neg	12.25	0.4739	1	loss one side chain fail judge	Top 1
CL 14:0_18:1_18:1_20:5	3295	CL	CL 70:7	1421.94	12.7239	0.833333	0.0665309	0.870513	[M-H]-	0.5	2.27038	RQC-5-ddms	neg	12.25	0.4739	1	loss one side chain fail judge	Top 1
CL 14:0_16:1_18:1_22:5	3295	CL	CL 70:7	1421.94	12.7239	0.875	0.0767071	0.870513	[M-H]-	0.874813	2.69703	RQC-5-ddms	neg	12.25	0.4739	1	1	Top 1
CL 14:0_16:1_18:2_22:4	3295	CL	CL 70:7	1421.94	12.7239	0.875	0.0694514	0.870513	[M-H]-	0.873501	2.68846	RQC-5-ddms	neg	12.25	0.4739	1	1	Top 1
CL 16:1_18:2_18:2_18:2	3295	CL	CL 70:7	1421.94	12.7239	1	0.0662767	0.870513	[M-H]-	0.874813	2.8116	RQC-5-ddms	neg	12.7239	0	1	1	Top 1
CL 16:1_16:1_18:2_20:4	3220	CL	CL 70:8	1419.93	12.4643	0.833333	0.0825881	0.874776	[M-H]-	0.5	2.2907	RQC-5-ddms	neg	12	0.4643	1	loss one side chain fail judge	Top 1
CL 16:1_18:1_18:1_18:5	3220	CL	CL 70:8	1419.93	12.4643	0.833333	0.0795036	0.874776	[M-H]-	0.5	2.28761	RQC-5-ddms	neg	12	0.4643	1	1	Top 1
CL 16:1_18:1_16:1_20:5	3220	CL	CL 70:8	1419.93	12.4643	0.833333	0.0795036	0.874776	[M-H]-	0.5	2.28761	RQC-5-ddms	neg	12	0.4643	1	1	Top 1
CL 16:1_16:1_18:1_20:5	3220	CL	CL 70:8	1419.93	12.4643	0.833333	0.0795036	0.874776	[M-H]-	0.5	2.28761	RQC-5-ddms	neg	12	0.4643	1	1	Top 1
CL 16:1_18:4_18:1_18:2	3220	CL	CL 70:8	1419.93	12.4643	0.875	0.0899845	0.810152	[M-H]-	0.874776	2.64991	RQC-5-ddms	neg	12	0.4643	1	1	Top 1
CL 16:1_18:1_18:3_18:3	3220	CL	CL 70:8	1419.93	12.4643	0.833333	0.0795036	0.874776	[M-H]-	0.5	2.28761	RQC-5-ddms	neg	12	0.4643	1	1	Top 1
CL 16:0_18:1_16:1_19:0	3484	CL	CL 69:2	1418.01	13.3842	0.833333	0.0564549	0.87272	[M-H]-	0.5	2.26251	RQC-5-ddms	neg	13.6	0.2158	1	1	Top 1
CL 16:1_19:0_16:0_18:1	3484	CL	CL 69:2	1418.01	13.3842	0.833333	0.0564549	0.87272	[M-H]-	0.5	2.26251	RQC-5-ddms	neg	13.6	0.2158	1	1	Top 1
CL 16:0_16:1_18:1_18:0	3497	CL	CL 68:2	1403.99	13.4377	0.625	0.0541557	0.845459	[M-H]-	0.847023	2.37164	RQC-5-ddms	neg	13.4377	0	1	1	Top 1
CL 18:0_18:1_16:0_16:1	3497	CL	CL 68:2	1403.99	13.4377	0.625	0.0541557	0.843598	[M-H]-	0.874619	2.39737	RQC-5-ddms	neg	13.4377	0	1	1	Top 1
CL 16:1_18:0_16:0_18:1	3497	CL	CL 68:2	1403.99	13.4377	0.625	0.0705566	0.843598	[M-H]-	0.845459	2.38461	RQC-5-ddms	neg	13.4377	0	1	1	Top 1
CL 18:1_18:0_16:0_16:1	3497	CL	CL 68:2	1403.99	13.4377	0.625	0.0541557	0.843598	[M-H]-	0.840297	2.36305	RQC-5-ddms	neg	13.4377	0	1	1	Top 1
CL 16:0_18:1_16:0_18:2	3387	CL	CL 68:3	1401.98	13.0534	1	0.068498	0.874421	[M-H]-	0.873003	2.81592	RQC-5-ddms	neg	13.0534	0	1	1	Top 1
CL 16:0_18:2_16:1_18:0	3387	CL	CL 68:3	1401.98	13.0534	0.875	0.04812	0.874421	[M-H]-	0.5	2.29754	RQC-5-ddms	neg	13.0534	0	1	1	Top 1
CL 16:1_16:0_18:1_18:1	3387	CL	CL 68:3	1401.98	13.0534	1	0.0581059	0.874421	[M-H]-	0.874696	2.80722	RQC-5-ddms	neg	13.0534	0	1	1	Top 1
CL 16:1_18:1_16:0_18:1	3387	CL	CL 68:3	1401.98	13.0534	1	0.0724272	0.874421	[M-H]-	0.87437	2.82122	RQC-5-ddms	neg	13.0534	0	1	1	Top 1
CL 18:1_18:1_16:0_16:1	3387	CL	CL 68:3	1401.98	13.0534	1	0.0581059	0.874421	[M-H]-	0.873003	2.80553	RQC-5-ddms	neg	13.0534	0	1	1	Top 1
CL 14:0_20:3_16:1_18:1	3210	CL	CL 68:5	1397.94	12.4288	0.625	0.0349663	0.871469	[M-H]-	0.5	2.03143	RQC-5-ddms	neg	12.4288	0	1	1	Top 1
CL 16:0_16:1_18:1_18:3	3269	CL	CL 68:5	1397.94	12.6375	0.625	0.0190191	0.840262	[M-H]-	0.845202	2.32948	RQC-5-ddms	neg	12.42	0.2175	1	1	Top 1
CL 16:0_18:1_16:1_18:3	3269	CL	CL 68:5	1397.94	12.6375	0.625	0.0190191	0.840262	[M-H]-	0.846235	2.33052	RQC-5-ddms	neg	12.42	0.2175	1	1	Top 1
CL 16:0_16:1_18:2_18:2	3269	CL	CL 68:5	1397.94	12.6375	0.75	0.0194201	0.840262	[M-H]-	0.843153	2.45283	RQC-5-ddms	neg	12.42	0.2175	1	1	Top 1
CL 16:0_18:1_16:2_18:2	3269	CL	CL 68:5	1397.94	12.6375	0.625	0.0172008	0.840262	[M-H]-	0.846018	2.32848	RQC-5-ddms	neg	12.42	0.2175	1	1	Top 1
FA 16:1	85	FA	FA 16:1	253.217	0.866986	1	0.260566	0.872613	[M-H]-	0.873965	3.00714	RQC-4-ddms	neg	1.8	0.933014	0	1	Top 1
MG 50:15	2684	MG	MG 50:15	794.605	9.78948	1	0.00727933	0.5	[M+NH4]+	0.5	2.00728	RQC-2-ddms	pos	10.7	0.91052	0	1	Top 3
PC 11:0_19:1	1820	PC	PC 30:1	762.535	7.60395	0.5	0.00779088	0.766857	[M+CH3COO]-	0.809816	2.08446	RQC-5-ddms	neg	6.7	0.90395	0	1	Top 1
PC 13:1_17:0	1820	PC	PC 30:1	762.535	7.60395	0.5	0.00595048	0.770846	[M+CH3COO]-	0.813457	2.09025	RQC-5-ddms	neg	6.7	0.90395	0	1	Top 1
CL 14:0_18:2_16:1_20:3	3143	CL	CL 68:6	1395.93	12.188	0.625	0.0584402	0.867212	[M-H]-	0.5	2.05065	RQC-5-ddms	neg	12.188	0	1	1	Top 1
CL 14:0_18:4_18:1_18:1	3294	CL	CL 68:6	1395.93	12.7199	0.833333	0.0839933	0.874961	[M-H]-	0.5	2.29229	RQC-5-ddms	neg	12.7199	0	1	loss one side chain fail judge	Top 1
CL 14:0_20:4_16:1_18:1	3294	CL	CL 68:6	1395.93	12.7199	0.875	0.0911145	0.843099	[M-H]-	0.874756	2.68397	RQC-5-ddms	neg	12.7199	0	1	1	Top 1
CL 16:1_16:1_18:1_18:3	3294	CL	CL 68:6	1395.93	12.7199	0.833333	0.0870398	0.843099	[M-H]-	0.5	2.26347	RQC-5-ddms	neg	12.7199	0	1	loss one side chain fail judge	Top 1
PC 37:1	2880	PC	PC 37:1	824.617	10.4717	0.5	0.0309964	0.783471	[M+Na]+	0.814793	2.12926	RQC-2-ddms	pos	9.6	0.8717	0	1	Top 1
MG 50:13	2879	MG	MG 50:13	798.635	10.4903	1	0.012145	0.874997	[M+NH4]+	0.874997	2.76214	RQC-1-ddms	pos	11.3	0.8097	0	1	Top 1
PE-O 16:0_22:4	2239	PE-O	PE-O 38:4	752.558	9.11319	1	0.107674	0.773552	[M-H]-	0.78735	2.66858	RQC-4-ddms	neg	9.9	0.78681	0	1	Top 1
Cer 18:1;2O/12:8	357	Cer	Cer 30:9	466.329	1.71677	0.75	0.0247711	0.874461	[M+H]+	0.870674	2.51991	RQC-1-ddms	pos	2.5	0.78323	0	1	Top 1
Cer 12:8;2O/18:1	357	Cer	Cer 30:9	466.329	1.71677	0.75	0.0247711	0.874461	[M+H]+	0.870674	2.51991	RQC-2-ddms	pos	2.5	0.78323	0	0	Top 1
SM 34:2;2O	1651	SM	SM 34:2;2O	723.54	6.22479	0.5	0.204781	0.874941	[M+Na]+	0.874941	2.45466	RQC-2-ddms	pos	7	0.77521	0	1	Top >3
PE-O 20:1_20:3	2734	PE-O	PE-O 40:4	780.59	10.762	1	0.123859	0.851216	[M-H]-	0.87421	2.84928	RQC-5-ddms	neg	10	0.762	0	1	Top 1
PC 41:1	3276	PC	PC 41:1	880.68	11.8424	0.5	0.0141122	0.829009	[M+Na]+	0.868978	2.2121	RQC-2-ddms	pos	11.1	0.7424	1	1	Top 1
CL 15:0_16:0_18:1_18:2	3332	CL	CL 67:3	1387.96	12.8553	1	0.0362658	0.872242	[M-H]-	0.874705	2.78321	RQC-5-ddms	neg	12.8553	0	1	1	Top 1
CL 15:0_16:1_18:1_18:1	3332	CL	CL 67:3	1387.96	12.8553	1	0.0368876	0.870619	[M-H]-	0.874667	2.78217	RQC-5-ddms	neg	12.8553	0	1	1	Top 1
CL 15:0_16:1_18:1_18:2	3260	CL	CL 67:4	1385.94	12.6047	1	0.0491642	0.872088	[M-H]-	0.874935	2.79619	RQC-5-ddms	neg	12.6047	0	1	1	Top 1
CL 16:1_17:1_17:1_17:1	3260	CL	CL 67:4	1385.94	12.6047	1	0.0382686	0.872088	[M-H]-	0.87498	2.78534	RQC-5-ddms	neg	12.6047	0	1	1	Top 1
CL 14:0_16:1_18:0_18:1	3360	CL	CL 66:2	1375.96	12.9556	0.875	0.0456276	0.87371	[M-H]-	0.5	2.29434	RQC-5-ddms	neg	12.9556	0	1	1	Top 1
CL 14:0_18:0_16:1_18:1	3360	CL	CL 66:2	1375.96	12.9556	0.875	0.0456276	0.87371	[M-H]-	0.867536	2.66187	RQC-5-ddms	neg	12.9556	0	1	1	Top 1
CL 14:0_16:0_18:1_18:1	3360	CL	CL 66:2	1375.96	12.9556	1	0.0655604	0.87371	[M-H]-	0.87421	2.81348	RQC-5-ddms	neg	12.9556	0	1	1	Top 1
CL 16:1_16:0_16:0_18:1	3360	CL	CL 66:2	1375.96	12.9556	1	0.0652634	0.87371	[M-H]-	0.874911	2.81388	RQC-5-ddms	neg	12.9556	0	1	1	Top 1
CL 16:1_16:0_16:1_18:0	3360	CL	CL 66:2	1375.96	12.9556	0.833333	0.0417948	0.87371	[M-H]-	0.5	2.24884	RQC-5-ddms	neg	12.9556	0	1	1	Top 1
CL 16:1_18:1_16:0_16:0	3360	CL	CL 66:2	1375.96	12.9556	1	0.0518886	0.874742	[M-H]-	0.874783	2.80141	RQC-5-ddms	neg	12.9556	0	1	1	Top 1
CL 14:0_14:0_16:0_22:3	3281	CL	CL 66:3	1373.95	12.6776	0.833333	0.0290988	0.868594	[M-H]-	0.5	2.23103	RQC-5-ddms	neg	12.6776	0	1	1	Top 1
CL 16:0_16:1_16:0_18:2	3281	CL	CL 66:3	1373.95	12.6776	1	0.0432828	0.868594	[M-H]-	0.868189	2.78007	RQC-5-ddms	neg	12.6776	0	1	1	Top 1
CL 14:0_18:2_16:0_18:1	3281	CL	CL 66:3	1373.95	12.6776	1	0.0495121	0.868594	[M-H]-	0.87246	2.79057	RQC-5-ddms	neg	12.6776	0	1	1	Top 1
CL 16:1_18:1_16:0_16:1	3281	CL	CL 66:3	1373.95	12.6776	1	0.0510706	0.868594	[M-H]-	0.5	2.41966	RQC-5-ddms	neg	12.6776	0	1	1	Top 1
CL 14:0_16:1_16:0_18:1	3274	CL	CL 64:2	1347.93	12.6494	1	0.0423141	0.874096	[M-H]-	0.874935	2.79135	RQC-5-ddms	neg	12.6494	0	1	1	Top 1
CL 14:0_16:1_16:1_18:0	3274	CL	CL 64:2	1347.93	12.6494	0.833333	0.0212586	0.874096	[M-H]-	0.5	2.22869	RQC-5-ddms	neg	12.6494	0	1	1	Top 1
CL 16:0_16:1_16:1_16:0	3274	CL	CL 64:2	1347.93	12.6494	1	0.0225775	0.874096	[M-H]-	0.874912	2.77158	RQC-5-ddms	neg	12.6494	0	1	1	Top 1
CL 14:0_14:0_18:1_18:2	3203	CL	CL 64:3	1345.91	12.4004	0.75	0.0219842	0.873446	[M-H]-	0.87498	2.52041	RQC-5-ddms	neg	12.4004	0	1	1	Top 1
CL 14:0_16:1_16:0_18:2	3203	CL	CL 64:3	1345.91	12.4004	0.625	0.0314238	0.873446	[M-H]-	0.5	2.02987	RQC-5-ddms	neg	12.4004	0	1	1	Top 1
CL 14:0_18:2_16:0_16:1	3203	CL	CL 64:3	1345.91	12.4004	0.625	0.0314238	0.873446	[M-H]-	0.5	2.02987	RQC-5-ddms	neg	12.4004	0	1	1	Top 1
PC-O 29:2_20:4	3026	PC-O	PC-O 49:6	1004.77	11.7759	0.75	0.0476025	0.86464	[M+CH3COO]-	0.874515	2.53676	RQC-5-ddms	neg	11.7759	0	1	loss HG	Top 1
PC 22:6_26:0	2965	PC	PC 48:6	1004.73	11.5638	1	0.0216822	0.5	[M+CH3COO]-	0.5	2.02168	RQC-5-ddms	neg	11.5638	0	1	1	Top 1
PC 20:4_26:0	3024	PC	PC 46:4	980.73	11.7696	1	0.04954	0.874781	[M+CH3COO]-	0.874895	2.79922	RQC-5-ddms	neg	11.7696	0	1	1	Top 1
PC-O 24:1_22:5	2743	PC-O	PC-O 46:6	962.721	10.7947	1	0.0515117	0.850375	[M+CH3COO]-	0.874885	2.77677	RQC-5-ddms	neg	10.7947	0	1	1	Top 1
PC 20:3_24:0	2892	PC	PC 44:3	954.715	11.312	1	0.0684253	0.8749	[M+CH3COO]-	0.8749	2.81823	RQC-5-ddms	neg	11.312	0	1	1	Top 1
PC 20:4_24:0	2830	PC	PC 44:4	952.699	11.101	1	0.0670792	0.874628	[M+CH3COO]-	0.874946	2.81665	RQC-5-ddms	neg	11.101	0	1	1	Top 1
PC 20:4_24:1	2612	PC	PC 44:5	950.684	10.3399	1	0.0675501	0.86994	[M+CH3COO]-	0.874277	2.81177	RQC-5-ddms	neg	10.3399	0	1	1	Top 1
PC-O 24:0_20:3	3014	PC-O	PC-O 44:3	940.735	11.7351	1	0.0687213	0.874905	[M+CH3COO]-	0.874905	2.81853	RQC-5-ddms	neg	11.7351	0	1	1	Top 1
PC-O 24:0_20:4	2954	PC-O	PC-O 44:4	938.721	11.5246	1	0.0657545	0.874934	[M+CH3COO]-	0.874934	2.81562	RQC-5-ddms	neg	11.5246	0	1	1	Top 1
PC-O 24:1_20:3	2819	PC-O	PC-O 44:4	938.72	11.064	1	0.0711681	0.873184	[M+CH3COO]-	0.850833	2.79519	RQC-5-ddms	neg	11.5	0.436	1	1	Top 1
PEtOH 22:5_31:11	1746	PEtOH	PEtOH 53:16	937.579	7.34296	0.75	0.0160216	0.875	[M-H]-	0.875	2.51602	RQC-5-ddms	neg	7.34296	0	1	loss HG	Top 2
PI 20:1_22:5	1746	PI	PI 42:6	937.579	7.34296	1	0.0186212	0.875	[M-H]-	0.874991	2.76861	RQC-5-ddms	neg	7.5	0.15704	1	1	Top 1
PA 24:6_31:10	1802	PA	PA 55:16	937.578	7.53953	0.75	0.0452957	0.872851	[M-H]-	0.874992	2.54314	RQC-5-ddms	neg	7.53953	0	1	1	Top 2
PEtOH 24:6_29:10	1802	PEtOH	PEtOH 53:16	937.578	7.53953	0.75	0.0409728	0.874999	[M-H]-	0.874939	2.54091	RQC-5-ddms	neg	7.53953	0	1	loss HG	Top 2
PI 18:0_24:6	1802	PI	PI 42:6	937.578	7.53953	1	0.0526807	0.874999	[M-H]-	0.874999	2.80268	RQC-5-ddms	neg	7.53953	0	1	1	Top 1
PC-O 24:1_20:4	2748	PC-O	PC-O 44:5	936.705	10.8179	1	0.0646568	0.872021	[M+CH3COO]-	0.874628	2.81131	RQC-5-ddms	neg	10.8179	0	1	1	Top 1
PC-O 22:0_22:5	2748	PC-O	PC-O 44:5	936.705	10.8179	1	0.0146086	0.872021	[M+CH3COO]-	0.874628	2.76126	RQC-5-ddms	neg	10.8179	0	1	1	Top 1
PI 20:2_22:5	1564	PI	PI 42:7	935.562	6.71388	1	0.0154508	0.5	[M-H]-	0.5	2.01545	RQC-5-ddms	neg	7	0.28612	1	1	Top 1
PI 20:1_22:6	1664	PI	PI 42:7	935.562	7.05988	1	0.029569	0.874285	[M-H]-	0.874285	2.77814	RQC-5-ddms	neg	7.05988	0	1	1	Top 1
PS-O 29:9_20:4	1222	PS-O	PS-O 49:13	932.582	5.53115	1	0.00356192	0.5	[M-H]-	0.5	2.00356	RQC-5-ddms	neg	5.53115	0	1	1	Top 1
PC 18:0_24:1	2919	PC	PC 42:1	930.716	11.408	1	0.0128241	0.86701	[M+CH3COO]-	0.874782	2.75462	RQC-5-ddms	neg	11.408	0	1	1	Top 1
PC 16:1_26:1	2807	PC	PC 42:2	928.7	11.0249	1	0.0199468	0.874132	[M+CH3COO]-	0.874543	2.76862	RQC-5-ddms	neg	11.0249	0	1	1	Top 1
PC 18:2_24:1	2621	PC	PC 42:3	926.685	10.3724	1	0.0643176	0.867523	[M+CH3COO]-	0.874879	2.80672	RQC-5-ddms	neg	10.3724	0	1	1	Top 1
PC-O 24:1_18:0	3043	PC-O	PC-O 42:1	916.736	11.8366	1	0.0149904	0.874556	[M+CH3COO]-	0.873538	2.76308	RQC-5-ddms	neg	11.8366	0	1	1	Top 1
PC-O 18:0_24:1	3043	PC-O	PC-O 42:1	916.736	11.8366	1	0.0191947	0.870955	[M+CH3COO]-	0.862153	2.7523	RQC-5-ddms	neg	11.8366	0	1	1	Top 1
PEtOH 22:7_29:6	1989	PEtOH	PEtOH 51:13	915.597	8.18738	0.75	0.0205487	0.869419	[M-H]-	0.868358	2.50833	RQC-5-ddms	neg	8.18738	0	1	loss HG	Top 3
PEtOH 24:3_27:10	1989	PEtOH	PEtOH 51:13	915.597	8.18738	0.75	0.0207724	0.874868	[M-H]-	0.868358	2.514	RQC-5-ddms	neg	8.18738	0	1	loss HG	Top 3
PMeOH 25:3_27:10	1989	PMeOH	PMeOH 52:13	915.597	8.18738	0.75	0.0207724	0.874993	[M-H]-	0.874993	2.52076	RQC-5-ddms	neg	8.18738	0	1	loss HG	Top 1
PMeOH 22:7_30:6	1989	PMeOH	PMeOH 52:13	915.597	8.18738	0.75	0.0205487	0.874082	[M-H]-	0.874993	2.51962	RQC-5-ddms	neg	8.18738	0	1	loss HG	Top 1
PEtOH 22:3_29:10	2080	PEtOH	PEtOH 51:13	915.594	8.49919	0.75	0.0420001	0.874916	[M-H]-	0.874817	2.54173	RQC-5-ddms	neg	8.3	0.19919	1	loss HG	Top 3
PA 22:3_31:10	2080	PA	PA 53:13	915.594	8.49919	0.75	0.0452374	0.874916	[M-H]-	0.87295	2.5431	RQC-5-ddms	neg	8.49919	0	1	1	Top 2
PMeOH 22:3_30:10	2080	PMeOH	PMeOH 52:13	915.594	8.49919	0.75	0.0420001	0.874916	[M-H]-	0.874916	2.54183	RQC-5-ddms	neg	8.49919	0	1	loss HG	Top 1
PC-O 24:0_18:2	2973	PC-O	PC-O 42:2	914.721	11.5926	1	0.0704953	0.850641	[M+CH3COO]-	0.874964	2.7961	RQC-5-ddms	neg	11.3	0.2926	1	1	Top 1
PI 20:1_20:3	1936	PI	PI 40:4	913.579	7.99795	1	0.0352505	0.874961	[M-H]-	0.87497	2.78518	RQC-5-ddms	neg	7.99795	0	1	1	Top 1
PI 20:3_20:1	1936	PI	PI 40:4	913.579	7.99795	1	0.0352505	0.87497	[M-H]-	0.87497	2.78519	RQC-5-ddms	neg	7.99795	0	1	1	Top 1
PEtOH 22:3_29:11	1869	PEtOH	PEtOH 51:14	913.578	7.7727	0.75	0.0317526	0.874975	[M-H]-	0.85549	2.51222	RQC-5-ddms	neg	7.7727	0	1	loss HG	Top 1
PA 22:4_31:10	1869	PA	PA 53:14	913.578	7.7727	0.75	0.0466549	0.874786	[M-H]-	0.874786	2.54623	RQC-5-ddms	neg	7.7727	0	1	1	Top 2
PA 22:3_31:11	1869	PA	PA 53:14	913.578	7.7727	0.75	0.0362042	0.874786	[M-H]-	0.874786	2.53578	RQC-5-ddms	neg	7.7727	0	1	1	Top 2
PMeOH 22:3_30:11	1869	PMeOH	PMeOH 52:14	913.578	7.7727	0.75	0.0317526	0.874975	[M-H]-	0.874603	2.53133	RQC-5-ddms	neg	7.7727	0	1	loss HG	Top 2
PI 20:4_20:0	1996	PI	PI 40:4	913.578	8.2054	1	0.0491767	0.874976	[M-H]-	0.874981	2.79913	RQC-5-ddms	neg	7.8	0.4054	1	1	Top 1
DGDG-O 13:4_18:1	1645	DGDG-O	DGDG-O 31:5	913.558	6.99477	1	0.0132942	0.5	[M+CH3COO]-	0.5	2.01329	RQC-5-ddms	neg	6.99477	0	0	1	Top 1
PC-O 24:1_18:2	2759	PC-O	PC-O 42:3	912.705	10.8553	1	0.0636176	0.84987	[M+CH3COO]-	0.84987	2.76336	RQC-5-ddms	neg	11.1	0.2447	1	1	Top 1
PMeOH 22:5_30:10	1810	PMeOH	PMeOH 52:15	911.563	7.56941	0.75	0.0409883	0.874981	[M-H]-	0.874981	2.54095	RQC-5-ddms	neg	7.56941	0	1	loss HG	Top 3
PEtOH 22:5_29:10	1810	PEtOH	PEtOH 51:15	911.563	7.56941	0.75	0.0409883	0.874981	[M-H]-	0.874981	2.54095	RQC-5-ddms	neg	7.56941	0	1	loss HG	Top 3
PA 22:5_31:10	1810	PA	PA 53:15	911.563	7.56941	0.75	0.0445986	0.874945	[M-H]-	0.874945	2.54449	RQC-5-ddms	neg	7.56941	0	1	1	Top 2
PA 22:5_31:11	1519	PA	PA 53:16	909.547	6.56372	0.75	0.0426554	0.874806	[M-H]-	0.874865	2.54233	RQC-5-ddms	neg	6.56372	0	1	1	Top 2
PMeOH 22:5_30:11	1519	PMeOH	PMeOH 52:16	909.547	6.56372	0.75	0.0388699	0.874048	[M-H]-	0.874906	2.53782	RQC-5-ddms	neg	6.56372	0	1	loss HG	Top 3
PEtOH 22:5_29:11	1467	PEtOH	PEtOH 51:16	909.547	6.3859	0.75	0.0382111	0.874998	[M-H]-	0.874998	2.53821	RQC-5-ddms	neg	6.6	0.2141	1	loss HG	Top 2
PC-O 20:0_22:5	2522	PC-O	PC-O 42:5	908.673	10.0268	1	0.0610114	0.874959	[M+CH3COO]-	0.874243	2.81021	RQC-5-ddms	neg	10.0268	0	1	1	Top 1
PC-O 24:4_18:1	2522	PC-O	PC-O 42:5	908.673	10.0268	1	0.0138629	0.874959	[M+CH3COO]-	0.874243	2.76307	RQC-5-ddms	neg	10.0268	0	1	1	Top 1
PEtOH 21:2_29:11	1894	PEtOH	PEtOH 50:13	901.579	7.85344	0.75	0.0513093	0.874723	[M-H]-	0.874939	2.55097	RQC-5-ddms	neg	7.85344	0	1	loss HG	Top 2
PEtOH 20:2_30:11	1894	PEtOH	PEtOH 50:13	901.579	7.85344	0.75	0.0552045	0.874723	[M-H]-	0.874939	2.55487	RQC-5-ddms	neg	7.85344	0	1	loss HG	Top 2
PA 21:3_31:10	1894	PA	PA 52:13	901.579	7.85344	0.75	0.0574309	0.874723	[M-H]-	0.868719	2.55087	RQC-5-ddms	neg	7.85344	0	1	1	Top >3
PMeOH 21:2_30:11	1894	PMeOH	PMeOH 51:13	901.579	7.85344	0.75	0.0513093	0.874723	[M-H]-	0.87498	2.55101	RQC-5-ddms	neg	7.85344	0	1	loss HG	Top >3
PMeOH 21:3_30:10	1894	PMeOH	PMeOH 51:13	901.579	7.85344	0.75	0.0528107	0.87498	[M-H]-	0.87498	2.55277	RQC-5-ddms	neg	7.85344	0	1	loss HG	Top >3
PI 18:1_21:2	1894	PI	PI 39:3	901.579	7.85344	1	0.0387753	0.874723	[M-H]-	0.874939	2.78844	RQC-5-ddms	neg	7.85344	0	1	1	Top 1
PC-O 23:1_18:1	2834	PC-O	PC-O 41:2	900.704	11.1103	1	0.014057	0.872449	[M+CH3COO]-	0.874882	2.76139	RQC-5-ddms	neg	11.1103	0	1	1	Top 1
PC 20:0_20:2	2623	PC	PC 40:2	900.669	10.3772	1	0.008482	0.862389	[M+CH3COO]-	0.858588	2.72946	RQC-5-ddms	neg	10.3772	0	1	1	Top 1
PC 18:2_22:0	2623	PC	PC 40:2	900.669	10.3772	1	0.0166502	0.859395	[M+CH3COO]-	0.87135	2.7474	RQC-5-ddms	neg	10.3772	0	1	1	Top 1
PC 20:2_20:0	2623	PC	PC 40:2	900.669	10.3772	1	0.008482	0.855659	[M+CH3COO]-	0.868352	2.73249	RQC-5-ddms	neg	10.3772	0	1	1	Top 1
PC 16:1_24:1	2623	PC	PC 40:2	900.669	10.3772	1	0.0219711	0.853748	[M+CH3COO]-	0.873116	2.74884	RQC-5-ddms	neg	10.3772	0	1	1	Top 1
PC 18:1_22:1	2563	PC	PC 40:2	900.668	10.1682	1	0.0535866	0.873455	[M+CH3COO]-	0.874497	2.80154	RQC-5-ddms	neg	10.1682	0	1	1	Top 1
PEtOH 20:4_30:10	1811	PEtOH	PEtOH 50:14	899.562	7.57175	0.75	0.0429324	0.874923	[M-H]-	0.874776	2.54263	RQC-5-ddms	neg	7.2	0.37175	1	loss HG	Top 3
PA 21:3_31:11	1726	PA	PA 52:14	899.562	7.27382	0.75	0.0475986	0.874233	[M-H]-	0.874663	2.54649	RQC-5-ddms	neg	7.27382	0	1	1	Top 2
PI-O 18:0_22:5	1840	PI-O	PI-O 40:5	897.584	7.67138	1	0.0834962	0.5	[M-H]-	0.5	2.0835	RQC-5-ddms	neg	7.67138	0	1	1	Top 1
PA 22:5_30:10	1535	PA	PA 52:15	897.547	6.61393	0.75	0.048412	0.874687	[M-H]-	0.874687	2.54779	RQC-5-ddms	neg	6.61393	0	1	1	Top 2
PMeOH 22:5_29:10	1535	PMeOH	PMeOH 51:15	897.547	6.61393	0.75	0.0444163	0.874687	[M-H]-	0.874687	2.54379	RQC-5-ddms	neg	6.61393	0	1	loss HG	Top 3
PEtOH 20:4_30:11	1588	PEtOH	PEtOH 50:15	897.547	6.80372	0.75	0.0419525	0.874798	[M-H]-	0.872485	2.53924	RQC-5-ddms	neg	6.80372	0	1	loss HG	Top 2
HexCer 18:1;2O/26:1	2840	HexCer	HexCer 44:2	896.718	11.1358	0.75	0.0289726	0.869127	[M+CH3COO]-	0.874983	2.52308	RQC-5-ddms	neg	11.1358	0	1	1	Top 1
PC 20:0_20:4	2393	PC	PC 40:4	896.636	9.57708	1	0.0562851	0.867178	[M+CH3COO]-	0.820551	2.74401	RQC-5-ddms	neg	9.57708	0	1	1	Top 1
PE O-18:1_17:1	2650	PE	PE O-18:1_17:1	716.56	9.67776	0.6	0.13738	0.852403	[M+H]+	0.874799	2.46458	RQC-3-ddms	pos	9	0.67776	1	1	Top 1
PS-O 24:5_22:5	1601	PS-O	PS-O 46:10	896.572	6.84538	1	0.0240827	0.5	[M-H]-	0.5	2.02408	RQC-5-ddms	neg	6.84538	0	1	1	Top 1
PS-O 18:0_28:10	1601	PS-O	PS-O 46:10	896.572	6.84538	1	0.0261288	0.5	[M-H]-	0.5	2.02613	RQC-5-ddms	neg	6.84538	0	1	1	Top 1
PEtOH 20:4_30:12	1404	PEtOH	PEtOH 50:16	895.531	6.16007	0.75	0.0150013	0.874996	[M-H]-	0.874996	2.51499	RQC-5-ddms	neg	6.16007	0	1	1	Top 2
PI 19:2_20:4	1404	PI	PI 39:6	895.531	6.16007	1	0.0188146	0.874996	[M-H]-	0.874973	2.76878	RQC-5-ddms	neg	6.3	0.13993	1	1	Top 1
PA 22:6_30:10	1462	PA	PA 52:16	895.531	6.36309	0.75	0.0408723	0.861114	[M-H]-	0.874936	2.52692	RQC-5-ddms	neg	6.36309	0	1	1	Top 2
PMeOH 22:6_29:10	1462	PMeOH	PMeOH 51:16	895.531	6.36309	0.75	0.0372372	0.862643	[M-H]-	0.874957	2.52484	RQC-5-ddms	neg	6.36309	0	1	loss HG	Top 3
PI 17:0_22:6	1462	PI	PI 39:6	895.531	6.36309	1	0.0470501	0.874868	[M-H]-	0.874957	2.79688	RQC-5-ddms	neg	6.36309	0	1	1	Top 1
PC 18:0_22:5	2101	PC	PC 40:5	894.62	8.57085	1	0.0648568	0.874661	[M+CH3COO]-	0.874661	2.81418	RQC-5-ddms	neg	8.57085	0	1	1	Top 1
PI-O 18:1_22:6	1532	PI-O	PI-O 40:7	893.552	6.60531	1	0.0618876	0.5	[M-H]-	0.5	2.06189	RQC-5-ddms	neg	6.60531	0	1	1	Top 1
PC 18:0_22:6	2040	PC	PC 40:6	892.605	8.36106	1	0.055507	0.5	[M+CH3COO]-	0.5	2.05551	RQC-5-ddms	neg	8.36106	0	1	1	Top 1
PC 16:0_24:6	1919	PC	PC 40:6	892.605	7.94544	1	0.0420585	0.5	[M+CH3COO]-	0.5	2.04206	RQC-5-ddms	neg	7.94544	0	1	1	Top 1
PC 20:2_20:4	1919	PC	PC 40:6	892.605	7.94544	1	0.0123445	0.5	[M+CH3COO]-	0.5	2.01234	RQC-5-ddms	neg	7.94544	0	1	1	Top 1
PC 20:4_20:2	1919	PC	PC 40:6	892.605	7.94544	1	0.0123445	0.5	[M+CH3COO]-	0.5	2.01234	RQC-5-ddms	neg	7.94544	0	1	1	Top 1
PEtOH 20:1_29:10	2156	PEtOH	PEtOH 49:11	891.595	8.75653	0.75	0.0571114	0.874988	[M-H]-	0.874988	2.55709	RQC-5-ddms	neg	8.75653	0	1	loss HG	Top 2
PMeOH 20:1_30:10	2156	PMeOH	PMeOH 50:11	891.595	8.75653	0.75	0.0571114	0.874988	[M-H]-	0.874988	2.55709	RQC-5-ddms	neg	8.75653	0	1	loss HG	Top 2
PI 18:0_20:1	2156	PI	PI 38:1	891.595	8.75653	1	0.0570237	0.874988	[M-H]-	0.874988	2.807	RQC-5-ddms	neg	8.75653	0	1	1	Top 1
PC-O 16:0_24:1	2861	PC-O	PC-O 40:1	888.704	11.2075	1	0.0170979	0.874255	[M+CH3COO]-	0.874484	2.76584	RQC-5-ddms	neg	11.2075	0	1	1	Top 1
PEtOH 20:3_29:10	1798	PEtOH	PEtOH 49:13	887.563	7.53017	0.75	0.0472006	0.8748	[M-H]-	0.874839	2.54684	RQC-5-ddms	neg	7.53017	0	1	loss HG	Top 3
PMeOH 20:3_30:10	1798	PMeOH	PMeOH 50:13	887.563	7.53017	0.75	0.0472006	0.874984	[M-H]-	0.874984	2.54717	RQC-5-ddms	neg	7.53017	0	1	loss HG	Top 2
PC-O 22:1_18:1	2732	PC-O	PC-O 40:2	886.689	10.7574	1	0.0418056	0.874974	[M+CH3COO]-	0.874974	2.79175	RQC-5-ddms	neg	10.65	0.1074	1	1	Top 1
PC-O 20:0_20:2	2732	PC-O	PC-O 40:2	886.689	10.7574	1	0.0149301	0.874974	[M+CH3COO]-	0.874974	2.76488	RQC-5-ddms	neg	10.65	0.1074	1	1	Top 1
PC-O 24:1_16:1	2732	PC-O	PC-O 40:2	886.689	10.7574	1	0.029617	0.874974	[M+CH3COO]-	0.874974	2.77956	RQC-5-ddms	neg	10.65	0.1074	1	1	Top 1
PC-O 18:0_22:3	2611	PC-O	PC-O 40:3	884.673	10.3375	1	0.0164509	0.874504	[M+CH3COO]-	0.874504	2.76546	RQC-5-ddms	neg	10.3375	0	1	1	Top 1
PMeOH 22:5_28:10	1398	PMeOH	PMeOH 50:15	883.532	6.14609	0.75	0.0388662	0.874633	[M-H]-	0.874633	2.53813	RQC-5-ddms	neg	6.14609	0	1	loss HG	Top 3
PA 22:5_29:10	1398	PA	PA 51:15	883.532	6.14609	0.75	0.0426087	0.874633	[M-H]-	0.874633	2.54187	RQC-5-ddms	neg	6.14609	0	1	1	Top 2
PEtOH 20:5_29:10	1517	PEtOH	PEtOH 49:15	883.532	6.55903	0.75	0.0362722	0.874903	[M-H]-	0.874903	2.53608	RQC-5-ddms	neg	6.2	0.35903	1	loss HG	Top 3
PMeOH 20:5_30:10	1517	PMeOH	PMeOH 50:15	883.532	6.55903	0.75	0.0362722	0.874903	[M-H]-	0.874903	2.53608	RQC-5-ddms	neg	6.55903	0	1	loss HG	Top 3
PI 18:0_20:5	1517	PI	PI 38:5	883.532	6.55903	1	0.0487645	0.874903	[M-H]-	0.874903	2.79857	RQC-5-ddms	neg	6.55903	0	1	1	Top 1
HexCer 18:0;2O/25:2	2750	HexCer	HexCer 43:2	882.703	10.8226	1	0.0157158	0.862378	[M+CH3COO]-	0.874922	2.75302	RQC-5-ddms	neg	11.25	0.4274	1	1	Top 1
HexCer 18:1;2O/25:1	2750	HexCer	HexCer 43:2	882.703	10.8226	1	0.0207487	0.862378	[M+CH3COO]-	0.5	2.38313	RQC-5-ddms	neg	11.25	0.4274	1	1	Top 1
PEtOH 22:6_27:10	1347	PEtOH	PEtOH 49:16	881.516	5.96969	0.75	0.0344236	0.874998	[M-H]-	0.874998	2.53442	RQC-5-ddms	neg	5.7	0.26969	1	loss HG	Top 2
PEtOH 22:5_27:11	1175	PEtOH	PEtOH 49:16	881.515	5.35633	0.75	0.0092478	0.766823	[M-H]-	0.874729	2.4008	RQC-5-ddms	neg	5.7	0.34367	1	loss HG	Top 2
PI 16:1_22:5	1175	PI	PI 38:6	881.515	5.35633	0.75	0.00862805	0.874981	[M-H]-	0.874981	2.50859	RQC-5-ddms	neg	5.7	0.34367	1	loss HG	Top 1
PEtOH 20:5_29:11	1288	PEtOH	PEtOH 49:16	881.515	5.76378	0.75	0.0356341	0.874918	[M-H]-	0.874918	2.53547	RQC-5-ddms	neg	5.76378	0	1	loss HG	Top 2
PC 17:0_22:5	1972	PC	PC 39:5	880.605	8.12526	1	0.0622056	0.874028	[M+CH3COO]-	0.874828	2.81106	RQC-5-ddms	neg	8.12526	0	1	1	Top 1
PC-O 18:1_22:5	2258	PC-O	PC-O 40:6	878.626	9.11672	1	0.0469426	0.867761	[M+CH3COO]-	0.874596	2.7893	RQC-5-ddms	neg	9	0.11672	1	1	Top 1
PMeOH 20:1_29:10	2026	PMeOH	PMeOH 49:11	877.579	8.30913	0.75	0.0237841	0.874981	[M-H]-	0.874981	2.52375	RQC-5-ddms	neg	8.30913	0	1	loss HG	Top >3
PEtOH 20:1_28:10	2026	PEtOH	PEtOH 48:11	877.579	8.30913	0.75	0.0237841	0.874981	[M-H]-	0.874981	2.52375	RQC-5-ddms	neg	8.30913	0	1	loss HG	Top >3
PI 17:0_20:1	2026	PI	PI 37:1	877.579	8.30913	1	0.0258635	0.874981	[M-H]-	0.874378	2.77522	RQC-5-ddms	neg	8.30913	0	1	1	Top 1
PI 18:0_19:1	2026	PI	PI 37:1	877.579	8.30913	1	0.0458315	0.874981	[M-H]-	0.874378	2.79519	RQC-5-ddms	neg	8.30913	0	1	1	Top 1
PI 18:1_19:0	2026	PI	PI 37:1	877.579	8.30913	1	0.0265125	0.874981	[M-H]-	0.874981	2.77647	RQC-5-ddms	neg	8.30913	0	1	1	Top 1
PC-O 24:0_15:0	2985	PC-O	PC-O 39:0	876.705	11.6338	1	0.024655	0.87274	[M+CH3COO]-	0.874996	2.77239	RQC-5-ddms	neg	11.6338	0	1	1	Top 1
PC-O 23:0_16:0	2985	PC-O	PC-O 39:0	876.705	11.6338	1	0.0360031	0.87274	[M+CH3COO]-	0.874801	2.78354	RQC-5-ddms	neg	11.6338	0	1	1	Top 1
PI 18:1_19:1	1819	PI	PI 37:2	875.563	7.60161	1	0.0514259	0.873807	[M-H]-	0.874964	2.8002	RQC-5-ddms	neg	7.60161	0	1	1	Top 1
PA 20:2_30:10	1878	PA	PA 50:12	875.563	7.80488	0.75	0.0412012	0.874077	[M-H]-	0.874077	2.53936	RQC-5-ddms	neg	7.80488	0	1	1	Top 2
PEtOH 19:2_29:10	1878	PEtOH	PEtOH 48:12	875.563	7.80488	0.75	0.0462402	0.874177	[M-H]-	0.874177	2.54459	RQC-5-ddms	neg	7.80488	0	1	loss HG	Top 1
PC 16:0_22:1	2521	PC	PC 38:1	874.653	10.0245	1	0.029628	0.874892	[M+CH3COO]-	0.873975	2.7785	RQC-5-ddms	neg	10.0245	0	1	1	Top 1
PC 18:0_20:1	2521	PC	PC 38:1	874.653	10.0245	1	0.042716	0.874892	[M+CH3COO]-	0.874745	2.79235	RQC-5-ddms	neg	10.0245	0	1	1	Top 1
OxPE 22:4_22:4;2O	1576	OxPE	OxPE 44:8;2O	874.558	6.75477	1	0.0183395	0.5	[M-H]-	0.5	2.01834	RQC-5-ddms	neg	6.75477	0	1	1	Top 1
PEtOH 19:3_29:10	1693	PEtOH	PEtOH 48:13	873.548	7.16129	0.75	0.0237936	0.8742	[M-H]-	0.874862	2.52286	RQC-5-ddms	neg	7.16129	0	1	1	Top 3
PEtOH 19:2_29:11	1693	PEtOH	PEtOH 48:13	873.548	7.16129	0.75	0.0223766	0.87462	[M-H]-	0.874862	2.52186	RQC-5-ddms	neg	7.16129	0	1	1	Top 3
PA 21:3_29:10	1693	PA	PA 50:13	873.548	7.16129	0.75	0.0260612	0.87462	[M-H]-	0.867155	2.51784	RQC-5-ddms	neg	7.16129	0	1	1	Top 2
PS 18:1_24:0	2674	PS	PS 42:1	872.637	10.5528	1	0.0247723	0.874116	[M-H]-	0.874992	2.77388	RQC-5-ddms	neg	10.5528	0	1	1	Top 1
PC 18:0_20:2	2417	PC	PC 38:2	872.636	9.66719	1	0.0289244	0.844336	[M+CH3COO]-	0.872801	2.74606	RQC-5-ddms	neg	9.66719	0	1	1	Top 1
PI-O 18:0_20:4	1851	PI-O	PI-O 38:4	871.568	7.70818	1	0.0832171	0.5	[M-H]-	0.5	2.08322	RQC-5-ddms	neg	7.70818	0	1	1	Top 1
PEtOH 20:4_28:10	1568	PEtOH	PEtOH 48:14	871.531	6.73452	0.75	0.0385474	0.874855	[M-H]-	0.874436	2.53784	RQC-5-ddms	neg	6.5	0.23452	1	loss HG	Top 2
PMeOH 20:4_29:10	1568	PMeOH	PMeOH 49:14	871.531	6.73452	0.75	0.0385474	0.874855	[M-H]-	0.873163	2.53657	RQC-5-ddms	neg	6.73452	0	1	loss HG	Top 3
PI 17:0_20:4	1568	PI	PI 37:4	871.531	6.73452	1	0.0505128	0.874897	[M-H]-	0.874906	2.80032	RQC-5-ddms	neg	6.73452	0	1	1	Top 1
PA 20:4_30:10	1510	PA	PA 50:14	871.531	6.53139	0.75	0.0207807	0.871058	[M-H]-	0.874399	2.51624	RQC-5-ddms	neg	6.53139	0	1	1	Top 2
[truncated: 2,976 more rows]

## Sheet: Figure 3f
Compound	peak.num	subclass	Title	mz	rt	MS2.score1	MS2.score2	rule1.score.Stand	add	rule2.score.Stand	final.score	File	ESI	MS2.judgement	top_n	rt.theoretical	rt.error	rt.judgement
[truncated: 4,985 more rows]

[truncated: 2 more sheets: Figure 3g, Figure 3h]
