# Supplementary material for: LipidIN: a comprehensive repository for flash platform-independent annotation and reverse lipidomics
Source: Nat Commun. 2025 May 16;16:4566. doi: 10.1038/s41467-025-59683-5 (PMC12084368; doi:10.1038/s41467-025-59683-5)
Supplement: Supplementary file 6 — Source Data [file 41467_2025_59683_MOESM6_ESM.zip › Source Data/Source Data 3.xlsx]

## Sheet: Figure 4a
lipid	entropy similarity	kind
Cer 18:1:2O/16:0 (N)	0.985979	GroundTruth
Cer 18:1:2O/16:0 (N)	0.98609	Reference 2
Cer 18:1:2O/16:0 (N)	0.986192	Reference 3
DG 18:1_18:1 (P)	0.96724	GroundTruth
DG 18:1_18:1 (P)	0.966358	Reference 2
DG 18:1_18:1 (P)	0.975114	Reference 3
LPC 16:0 (P)	0.982043	GroundTruth
LPC 16:0 (P)	0.982376	Reference 2
LPC 16:0 (P)	0.982142	Reference 3
LPC 18:0 (P)	0.978171	GroundTruth
LPC 18:0 (P)	0.977745	Reference 2
LPC 18:0 (P)	0.977229	Reference 3
PC 16:0_16:0 (N)	0.987446	GroundTruth
PC 16:0_16:0 (N)	0.987416	Reference 2
PC 16:0_16:0 (N)	0.987518	Reference 3
PC 16:0_18:1 (N)	0.983025	GroundTruth
PC 16:0_18:1 (P)	0.988448	GroundTruth
PC 16:0_18:1 (N)	0.983258	Reference 2
PC 16:0_18:1 (P)	0.988521	Reference 2
PC 16:0_18:1 (N)	0.982974	Reference 3
PC 16:0_18:1 (P)	0.988455	Reference 3
PC 18:0_18:0 (P)	0.987264	GroundTruth
PC 18:0_18:0 (P)	0.986952	Reference 2
PC 18:0_18:0 (P)	0.987047	Reference 3
PC 18:1_18:1 (N)	0.983945	GroundTruth
PC 18:1_18:1 (P)	0.989134	GroundTruth
PC 18:1_18:1 (N)	0.983843	Reference 2
PC 18:1_18:1 (P)	0.984897	Reference 2
PC 18:1_18:1 (N)	0.983842	Reference 3
PC 18:1_18:1 (P)	0.987449	Reference 3
PE 18:1_18:1 (N)	0.98866	GroundTruth
PE 18:1_18:1 (P)	0.981038	GroundTruth
PE 18:1_18:1 (N)	0.988596	Reference 2
PE 18:1_18:1 (P)	0.984317	Reference 2
PE 18:1_18:1 (N)	0.988693	Reference 3
PE 18:1_18:1 (P)	0.984268	Reference 3
PI 18:1_18:1 (N)	0.97542	GroundTruth
PI 18:1_18:1 (N)	0.975503	Reference 2
PI 18:1_18:1 (N)	0.975337	Reference 3
SM 18:1;2O/16:0 (P)	0.983219	GroundTruth
SM 18:1;2O/16:0 (P)	0.98307	Reference 2
SM 18:1;2O/16:0 (P)	0.983152	Reference 3
SM 18:1;2O/18:0 (P)	0.981684	GroundTruth
SM 18:1;2O/18:1 (P)	0.981207	Reference 2
SM 18:1;2O/18:2 (P)	0.981068	Reference 3

## Sheet: Figure 4b
lipid	group	RT_err
Cer 18:1:2O/16:0 (N)	Clinical cohorts RT vs GroundTruth	0.0143807
Cer 18:1:2O/16:0 (N)	Clinical cohorts RT vs Reference 2	0.000976549
Cer 18:1:2O/16:0 (N)	Clinical cohorts RT vs Reference 3	0.0241926
DG 18:1_18:1	Clinical cohorts RT vs GroundTruth	0.0885249
DG 18:1_18:1	Clinical cohorts RT vs Reference 2	0.084696
DG 18:1_18:1	Clinical cohorts RT vs Reference 3	0.0892218
LPC 16:0 (P)	Clinical cohorts RT vs GroundTruth	0.0113372
LPC 16:0 (P)	Clinical cohorts RT vs Reference 2	0.000861083
LPC 16:0 (P)	Clinical cohorts RT vs Reference 3	0.00089762
LPC 18:0 (P)	Clinical cohorts RT vs GroundTruth	0.0415431
LPC 18:0 (P)	Clinical cohorts RT vs Reference 2	0.0310056
LPC 18:0 (P)	Clinical cohorts RT vs Reference 3	0.0839332
PC 16:0_16:0 (N)	Clinical cohorts RT vs GroundTruth	0.0124974
PC 16:0_16:0 (N)	Clinical cohorts RT vs Reference 2	0.0280547
PC 16:0_16:0 (N)	Clinical cohorts RT vs Reference 3	0.035887
PC 16:0_18:1 (N)	Clinical cohorts RT vs GroundTruth	0.0194328
PC 16:0_18:1 (P)	Clinical cohorts RT vs GroundTruth	0.0337034
PC 16:0_18:1 (N)	Clinical cohorts RT vs Reference 2	0.0204813
PC 16:0_18:1 (P)	Clinical cohorts RT vs Reference 2	0.0415227
PC 16:0_18:1 (N)	Clinical cohorts RT vs Reference 3	0.0146752
PC 16:0_18:1 (P)	Clinical cohorts RT vs Reference 3	0.0307818
PC 18:0_18:0 (P)	Clinical cohorts RT vs GroundTruth	0.00984171
PC 18:0_18:0 (P)	Clinical cohorts RT vs Reference 2	0.0392143
PC 18:0_18:0 (P)	Clinical cohorts RT vs Reference 3	0.0336857
PC 18:1_18:1 (N)	Clinical cohorts RT vs GroundTruth	0.00272595
PC 18:1_18:1 (P)	Clinical cohorts RT vs GroundTruth	0.0140283
PC 18:1_18:1 (N)	Clinical cohorts RT vs Reference 2	0.0035891
PC 18:1_18:1 (P)	Clinical cohorts RT vs Reference 2	0.0238763
PC 18:1_18:1 (N)	Clinical cohorts RT vs Reference 3	0.00219533
PC 18:1_18:1 (P)	Clinical cohorts RT vs Reference 3	0.00707184
PE 18:1_18:1 (N)	Clinical cohorts RT vs GroundTruth	0.0225645
PE 18:1_18:1 (P)	Clinical cohorts RT vs GroundTruth	0.0866345
PE 18:1_18:1 (N)	Clinical cohorts RT vs Reference 2	0.0200615
PE 18:1_18:1 (P)	Clinical cohorts RT vs Reference 2	0.0734101
PE 18:1_18:1 (N)	Clinical cohorts RT vs Reference 3	0.030171
PE 18:1_18:1 (P)	Clinical cohorts RT vs Reference 3	0.0802421
PI 18:1_18:1 (N)	Clinical cohorts RT vs GroundTruth	0.00708278
PI 18:1_18:1 (N)	Clinical cohorts RT vs Reference 2	0.0290079
PI 18:1_18:1 (N)	Clinical cohorts RT vs Reference 3	0.0473849
SM 18:1;2O/16:0 (P)	Clinical cohorts RT vs GroundTruth	0.00625745
SM 18:1;2O/16:0 (P)	Clinical cohorts RT vs Reference 2	0.0421014
SM 18:1;2O/16:0 (P)	Clinical cohorts RT vs Reference 3	0.046026
SM 18:1;2O/18:0 (P)	Clinical cohorts RT vs GroundTruth	0.0458667
SM 18:1;2O/18:0 (P)	Clinical cohorts RT vs Reference 2	0.0165818
SM 18:1;2O/18:0 (P)	Clinical cohorts RT vs Reference 3	0.00612686

## Sheet: Figure 4c
subclass	lipid	entropy similarity	ESI mode	Categories
Cer	Cer 18:1:2O/16:0 (N)	0.83426	neg	Sphingolipids [SP]
DG	DG 18:1_18:1 (P)	0.999464	pos	Glycerolipids [GL]
LPC	LPC 16:0 (P)	0.912392	pos	Glycerophospholipids [GP]
LPC	LPC 18:0 (P)	0.811381	pos	Glycerophospholipids [GP]
PC	PC 16:0_16:0 (N)	0.895791	neg	Glycerophospholipids [GP]
PC	PC 16:0_18:1 (N)	0.820182	neg	Glycerophospholipids [GP]
PC	PC 16:0_18:1 (P)	0.999863	pos	Glycerophospholipids [GP]
PC	PC 18:0_18:0 (P)	0.816795	pos	Glycerophospholipids [GP]
PC	PC 18:1_18:1 (N)	0.804657	neg	Glycerophospholipids [GP]
PC	PC 18:1_18:1 (P)	0.820945	pos	Glycerophospholipids [GP]
PE	PE 18:1_18:1 (N)	0.802917	neg	Glycerophospholipids [GP]
PE	PE 18:1_18:1 (P)	0.999978	pos	Glycerophospholipids [GP]
PI	PI 18:1_18:1 (N)	0.994461	neg	Glycerophospholipids [GP]
SM	SM 18:1;2O/16:0 (P)	0.99802	pos	Sphingolipids [SP]
SM	SM 18:1;2O/18:0 (P)	0.83137	pos	Sphingolipids [SP]

## Sheet: Figure 4d
lipid	accurate	Categories	entropy similarity	kind
SM 18:1;2O/18:0 (P)	Two decimal places	Sphingolipids [SP]	0.926437	WMYn
SM 18:1;2O/18:0 (P)	Two decimal places	Sphingolipids [SP]	0.578947	Mean Method
SM 18:1;2O/18:0 (P)	Two decimal places	Sphingolipids [SP]	0.550258	Linear Fitting
SM 18:1;2O/18:0 (P)	Two decimal places	Sphingolipids [SP]	0.55234	Polynomial Fitting
SM 18:1;2O/18:0 (P)	Two decimal places	Sphingolipids [SP]	0.538428	Exponential Fitting
SM 18:1;2O/16:0 (P)	Two decimal places	Sphingolipids [SP]	0.945592	WMYn
SM 18:1;2O/16:0 (P)	Two decimal places	Sphingolipids [SP]	0.688444	Mean Method
SM 18:1;2O/16:0 (P)	Two decimal places	Sphingolipids [SP]	0.689769	Linear Fitting
SM 18:1;2O/16:0 (P)	Two decimal places	Sphingolipids [SP]	0.690114	Polynomial Fitting
SM 18:1;2O/16:0 (P)	Two decimal places	Sphingolipids [SP]	0.684105	Exponential Fitting
PI 18:1_18:1 (N)	Two decimal places	Glycerophospholipids [GP]	0.985898	WMYn
PI 18:1_18:1 (N)	Two decimal places	Glycerophospholipids [GP]	0.535341	Mean Method
PI 18:1_18:1 (N)	Two decimal places	Glycerophospholipids [GP]	0.61227	Linear Fitting
PI 18:1_18:1 (N)	Two decimal places	Glycerophospholipids [GP]	0.608852	Polynomial Fitting
PI 18:1_18:1 (N)	Two decimal places	Glycerophospholipids [GP]	0.609896	Exponential Fitting
PE 18:1_18:1 (P)	Two decimal places	Glycerophospholipids [GP]	0.979056	WMYn
PE 18:1_18:1 (P)	Two decimal places	Glycerophospholipids [GP]	0.52745	Mean Method
PE 18:1_18:1 (P)	Two decimal places	Glycerophospholipids [GP]	0.539221	Linear Fitting
PE 18:1_18:1 (P)	Two decimal places	Glycerophospholipids [GP]	0.354633	Polynomial Fitting
PE 18:1_18:1 (P)	Two decimal places	Glycerophospholipids [GP]	0.541655	Exponential Fitting
PE 18:1_18:1 (N)	Two decimal places	Glycerophospholipids [GP]	0.897686	WMYn
PE 18:1_18:1 (N)	Two decimal places	Glycerophospholipids [GP]	0.386721	Mean Method
PE 18:1_18:1 (N)	Two decimal places	Glycerophospholipids [GP]	0.442113	Linear Fitting
PE 18:1_18:1 (N)	Two decimal places	Glycerophospholipids [GP]	0.44321	Polynomial Fitting
PE 18:1_18:1 (N)	Two decimal places	Glycerophospholipids [GP]	0.375405	Exponential Fitting
PC 18:1_18:1 (P)	Two decimal places	Glycerophospholipids [GP]	0.891874	WMYn
PC 18:1_18:1 (P)	Two decimal places	Glycerophospholipids [GP]	0.627936	Mean Method
PC 18:1_18:1 (P)	Two decimal places	Glycerophospholipids [GP]	0.617406	Linear Fitting
PC 18:1_18:1 (P)	Two decimal places	Glycerophospholipids [GP]	0.619376	Polynomial Fitting
PC 18:1_18:1 (P)	Two decimal places	Glycerophospholipids [GP]	0.611769	Exponential Fitting
PC 18:1_18:1 (N)	Two decimal places	Glycerophospholipids [GP]	0.920555	WMYn
PC 18:1_18:1 (N)	Two decimal places	Glycerophospholipids [GP]	0.307769	Mean Method
PC 18:1_18:1 (N)	Two decimal places	Glycerophospholipids [GP]	0.44787	Linear Fitting
PC 18:1_18:1 (N)	Two decimal places	Glycerophospholipids [GP]	0.45163	Polynomial Fitting
PC 18:1_18:1 (N)	Two decimal places	Glycerophospholipids [GP]	0.43768	Exponential Fitting
PC 18:0_18:0 (P)	Two decimal places	Glycerophospholipids [GP]	0.994081	WMYn
PC 18:0_18:0 (P)	Two decimal places	Glycerophospholipids [GP]	0.614594	Mean Method
PC 18:0_18:0 (P)	Two decimal places	Glycerophospholipids [GP]	0.616068	Linear Fitting
PC 18:0_18:0 (P)	Two decimal places	Glycerophospholipids [GP]	0.616173	Polynomial Fitting
PC 18:0_18:0 (P)	Two decimal places	Glycerophospholipids [GP]	0.611014	Exponential Fitting
PC 16:0_18:1 (P)	Two decimal places	Glycerophospholipids [GP]	0.898721	WMYn
PC 16:0_18:1 (P)	Two decimal places	Glycerophospholipids [GP]	0.551346	Mean Method
PC 16:0_18:1 (P)	Two decimal places	Glycerophospholipids [GP]	0.576045	Linear Fitting
PC 16:0_18:1 (P)	Two decimal places	Glycerophospholipids [GP]	0.575855	Polynomial Fitting
PC 16:0_18:1 (P)	Two decimal places	Glycerophospholipids [GP]	0.570168	Exponential Fitting
PC 16:0_18:1 (N)	Two decimal places	Glycerophospholipids [GP]	0.960795	WMYn
PC 16:0_18:1 (N)	Two decimal places	Glycerophospholipids [GP]	0.791366	Mean Method
PC 16:0_18:1 (N)	Two decimal places	Glycerophospholipids [GP]	0.766239	Linear Fitting
PC 16:0_18:1 (N)	Two decimal places	Glycerophospholipids [GP]	0.777981	Polynomial Fitting
PC 16:0_18:1 (N)	Two decimal places	Glycerophospholipids [GP]	0.731437	Exponential Fitting
PC 16:0_16:0 (N)	Two decimal places	Glycerophospholipids [GP]	0.926382	WMYn
PC 16:0_16:0 (N)	Two decimal places	Glycerophospholipids [GP]	0.673327	Mean Method
PC 16:0_16:0 (N)	Two decimal places	Glycerophospholipids [GP]	0.673033	Linear Fitting
PC 16:0_16:0 (N)	Two decimal places	Glycerophospholipids [GP]	0.667864	Polynomial Fitting
PC 16:0_16:0 (N)	Two decimal places	Glycerophospholipids [GP]	0.62041	Exponential Fitting
LPC 18:0 (P)	Two decimal places	Glycerophospholipids [GP]	0.998201	WMYn
LPC 18:0 (P)	Two decimal places	Glycerophospholipids [GP]	0.79441	Mean Method
LPC 18:0 (P)	Two decimal places	Glycerophospholipids [GP]	0.764943	Linear Fitting
LPC 18:0 (P)	Two decimal places	Glycerophospholipids [GP]	0.776832	Polynomial Fitting
LPC 18:0 (P)	Two decimal places	Glycerophospholipids [GP]	0.702595	Exponential Fitting
LPC 16:0 (P)	Two decimal places	Glycerophospholipids [GP]	0.959382	WMYn
LPC 16:0 (P)	Two decimal places	Glycerophospholipids [GP]	0.777034	Mean Method
LPC 16:0 (P)	Two decimal places	Glycerophospholipids [GP]	0.722854	Linear Fitting
LPC 16:0 (P)	Two decimal places	Glycerophospholipids [GP]	0.729092	Polynomial Fitting
LPC 16:0 (P)	Two decimal places	Glycerophospholipids [GP]	0.677122	Exponential Fitting
DG 18:1_18:1 (P)	Two decimal places	Glycerolipids [GL]	0.979727	WMYn
DG 18:1_18:1 (P)	Two decimal places	Glycerolipids [GL]	0.770193	Mean Method
DG 18:1_18:1 (P)	Two decimal places	Glycerolipids [GL]	0.788605	Linear Fitting
DG 18:1_18:1 (P)	Two decimal places	Glycerolipids [GL]	0.791782	Polynomial Fitting
DG 18:1_18:1 (P)	Two decimal places	Glycerolipids [GL]	0.786053	Exponential Fitting
Cer 18:1:2O/16:0 (N)	Two decimal places	Sphingolipids [SP]	0.976743	WMYn
Cer 18:1:2O/16:0 (N)	Two decimal places	Sphingolipids [SP]	0.733567	Mean Method
Cer 18:1:2O/16:0 (N)	Two decimal places	Sphingolipids [SP]	0.747634	Linear Fitting
Cer 18:1:2O/16:0 (N)	Two decimal places	Sphingolipids [SP]	0.759191	Polynomial Fitting
Cer 18:1:2O/16:0 (N)	Two decimal places	Sphingolipids [SP]	0.74252	Exponential Fitting

## Sheet: Figure 4e
lipid	accurate	Categories	entropy similarity	kind
SM 18:1;2O/18:0 (P)	Four decimal places	Sphingolipids [SP]	0.918113	WMYn
SM 18:1;2O/18:0 (P)	Four decimal places	Sphingolipids [SP]	0	Mean Method
SM 18:1;2O/18:0 (P)	Four decimal places	Sphingolipids [SP]	0	Linear Fitting
SM 18:1;2O/18:0 (P)	Four decimal places	Sphingolipids [SP]	0	Polynomial Fitting
SM 18:1;2O/18:0 (P)	Four decimal places	Sphingolipids [SP]	0	Exponential Fitting
SM 18:1;2O/16:0 (P)	Four decimal places	Sphingolipids [SP]	0.920695	WMYn
SM 18:1;2O/16:0 (P)	Four decimal places	Sphingolipids [SP]	0	Mean Method
SM 18:1;2O/16:0 (P)	Four decimal places	Sphingolipids [SP]	0	Linear Fitting
SM 18:1;2O/16:0 (P)	Four decimal places	Sphingolipids [SP]	0	Polynomial Fitting
SM 18:1;2O/16:0 (P)	Four decimal places	Sphingolipids [SP]	0	Exponential Fitting
PI 18:1_18:1 (N)	Four decimal places	Glycerophospholipids [GP]	0.988984	WMYn
PI 18:1_18:1 (N)	Four decimal places	Glycerophospholipids [GP]	0.00285693	Mean Method
PI 18:1_18:1 (N)	Four decimal places	Glycerophospholipids [GP]	0.00498512	Linear Fitting
PI 18:1_18:1 (N)	Four decimal places	Glycerophospholipids [GP]	0.00506811	Polynomial Fitting
PI 18:1_18:1 (N)	Four decimal places	Glycerophospholipids [GP]	0.0048532	Exponential Fitting
PE 18:1_18:1 (P)	Four decimal places	Glycerophospholipids [GP]	0.999978	WMYn
PE 18:1_18:1 (P)	Four decimal places	Glycerophospholipids [GP]	0.00311817	Mean Method
PE 18:1_18:1 (P)	Four decimal places	Glycerophospholipids [GP]	0	Linear Fitting
PE 18:1_18:1 (P)	Four decimal places	Glycerophospholipids [GP]	0	Polynomial Fitting
PE 18:1_18:1 (P)	Four decimal places	Glycerophospholipids [GP]	0	Exponential Fitting
PE 18:1_18:1 (N)	Four decimal places	Glycerophospholipids [GP]	0.928745	WMYn
PE 18:1_18:1 (N)	Four decimal places	Glycerophospholipids [GP]	0	Mean Method
PE 18:1_18:1 (N)	Four decimal places	Glycerophospholipids [GP]	0	Linear Fitting
PE 18:1_18:1 (N)	Four decimal places	Glycerophospholipids [GP]	0	Polynomial Fitting
PE 18:1_18:1 (N)	Four decimal places	Glycerophospholipids [GP]	0	Exponential Fitting
PC 18:1_18:1 (P)	Four decimal places	Glycerophospholipids [GP]	0.912581	WMYn
PC 18:1_18:1 (P)	Four decimal places	Glycerophospholipids [GP]	0.00170046	Mean Method
PC 18:1_18:1 (P)	Four decimal places	Glycerophospholipids [GP]	0.00838801	Linear Fitting
PC 18:1_18:1 (P)	Four decimal places	Glycerophospholipids [GP]	0.00730869	Polynomial Fitting
PC 18:1_18:1 (P)	Four decimal places	Glycerophospholipids [GP]	0.010095	Exponential Fitting
PC 18:1_18:1 (N)	Four decimal places	Glycerophospholipids [GP]	0.900196	WMYn
PC 18:1_18:1 (N)	Four decimal places	Glycerophospholipids [GP]	0	Mean Method
PC 18:1_18:1 (N)	Four decimal places	Glycerophospholipids [GP]	0	Linear Fitting
PC 18:1_18:1 (N)	Four decimal places	Glycerophospholipids [GP]	0	Polynomial Fitting
PC 18:1_18:1 (N)	Four decimal places	Glycerophospholipids [GP]	0	Exponential Fitting
PC 18:0_18:0 (P)	Four decimal places	Glycerophospholipids [GP]	1	WMYn
PC 18:0_18:0 (P)	Four decimal places	Glycerophospholipids [GP]	0	Mean Method
PC 18:0_18:0 (P)	Four decimal places	Glycerophospholipids [GP]	0	Linear Fitting
PC 18:0_18:0 (P)	Four decimal places	Glycerophospholipids [GP]	0	Polynomial Fitting
PC 18:0_18:0 (P)	Four decimal places	Glycerophospholipids [GP]	0	Exponential Fitting
PC 16:0_18:1 (P)	Four decimal places	Glycerophospholipids [GP]	0.914387	WMYn
PC 16:0_18:1 (P)	Four decimal places	Glycerophospholipids [GP]	0	Mean Method
PC 16:0_18:1 (P)	Four decimal places	Glycerophospholipids [GP]	0	Linear Fitting
PC 16:0_18:1 (P)	Four decimal places	Glycerophospholipids [GP]	0	Polynomial Fitting
PC 16:0_18:1 (P)	Four decimal places	Glycerophospholipids [GP]	0	Exponential Fitting
PC 16:0_18:1 (N)	Four decimal places	Glycerophospholipids [GP]	0.94768	WMYn
PC 16:0_18:1 (N)	Four decimal places	Glycerophospholipids [GP]	0	Mean Method
PC 16:0_18:1 (N)	Four decimal places	Glycerophospholipids [GP]	0	Linear Fitting
PC 16:0_18:1 (N)	Four decimal places	Glycerophospholipids [GP]	0	Polynomial Fitting
PC 16:0_18:1 (N)	Four decimal places	Glycerophospholipids [GP]	0	Exponential Fitting
PC 16:0_16:0 (N)	Four decimal places	Glycerophospholipids [GP]	0.933531	WMYn
PC 16:0_16:0 (N)	Four decimal places	Glycerophospholipids [GP]	0	Mean Method
PC 16:0_16:0 (N)	Four decimal places	Glycerophospholipids [GP]	0	Linear Fitting
PC 16:0_16:0 (N)	Four decimal places	Glycerophospholipids [GP]	0	Polynomial Fitting
PC 16:0_16:0 (N)	Four decimal places	Glycerophospholipids [GP]	0	Exponential Fitting
LPC 18:0 (P)	Four decimal places	Glycerophospholipids [GP]	1	WMYn
LPC 18:0 (P)	Four decimal places	Glycerophospholipids [GP]	0.042837	Mean Method
LPC 18:0 (P)	Four decimal places	Glycerophospholipids [GP]	0.0508	Linear Fitting
LPC 18:0 (P)	Four decimal places	Glycerophospholipids [GP]	0.058755	Polynomial Fitting
LPC 18:0 (P)	Four decimal places	Glycerophospholipids [GP]	0.0422703	Exponential Fitting
LPC 16:0 (P)	Four decimal places	Glycerophospholipids [GP]	0.974956	WMYn
LPC 16:0 (P)	Four decimal places	Glycerophospholipids [GP]	0.0173661	Mean Method
LPC 16:0 (P)	Four decimal places	Glycerophospholipids [GP]	0.023785	Linear Fitting
LPC 16:0 (P)	Four decimal places	Glycerophospholipids [GP]	0.0237667	Polynomial Fitting
LPC 16:0 (P)	Four decimal places	Glycerophospholipids [GP]	0.0256685	Exponential Fitting
DG 18:1_18:1 (P)	Four decimal places	Glycerolipids [GL]	0.991545	WMYn
DG 18:1_18:1 (P)	Four decimal places	Glycerolipids [GL]	0	Mean Method
DG 18:1_18:1 (P)	Four decimal places	Glycerolipids [GL]	0.00680605	Linear Fitting
DG 18:1_18:1 (P)	Four decimal places	Glycerolipids [GL]	0.00650907	Polynomial Fitting
DG 18:1_18:1 (P)	Four decimal places	Glycerolipids [GL]	0.00707027	Exponential Fitting
Cer 18:1:2O/16:0 (N)	Four decimal places	Sphingolipids [SP]	0.987767	WMYn
Cer 18:1:2O/16:0 (N)	Four decimal places	Sphingolipids [SP]	0	Mean Method
Cer 18:1:2O/16:0 (N)	Four decimal places	Sphingolipids [SP]	0	Linear Fitting
Cer 18:1:2O/16:0 (N)	Four decimal places	Sphingolipids [SP]	0	Polynomial Fitting
Cer 18:1:2O/16:0 (N)	Four decimal places	Sphingolipids [SP]	0	Exponential Fitting

## Sheet: Figure 4f
threshold	recall	method
0.9	0.00171233	without 5th library
0.8	0.0316781	without 5th library
0.7	0.155822	without 5th library
0.6	0.27226	without 5th library
0.5	0.34161	without 5th library
0.4	0.383562	without 5th library
0.3	0.394692	without 5th library
0.2	0.39726	without 5th library
0.1	0.39726	without 5th library
0	0.39726	without 5th library
0.9	0.263699	with 5th library
0.8	0.474315	with 5th library
0.7	0.452055	with 5th library
0.6	0.395548	with 5th library
0.5	0.339897	with 5th library
0.4	0.300514	with 5th library
0.3	0.293664	with 5th library
0.2	0.291096	with 5th library
0.1	0.291096	with 5th library
0	0.291096	with 5th library

## Sheet: Figure 4g
subclass	num	method	ratio	Categories	separarted.chain.number	MSDIAL.name
BMP	36	without 5th library	0	Glycerophospholipids [GP]	2	BMP
BMP	36	with 5th library	0.0277778	Glycerophospholipids [GP]	2	BMP
CAR	19	without 5th library	0	Fatty acyls [FA]	1	CAR
CAR	19	with 5th library	1	Fatty acyls [FA]	1	CAR
CE	1	with 5th library	1	Sterol Lipids [ST]	1	CE
CE	1	without 5th library	0	Sterol Lipids [ST]	1	CE
Cer	46	with 5th library	0.630435	Sphingolipids [SP]	2	Cer
Cer	46	without 5th library	0.521739	Sphingolipids [SP]	2	Cer
DG	11	without 5th library	0.181818	Glycerolipids [GL]	2	DG
DG	11	with 5th library	0.818182	Glycerolipids [GL]	2	DG
DG-O	12	without 5th library	0	Glycerolipids [GL]	2	EtherDG
DG-O	12	with 5th library	0.166667	Glycerolipids [GL]	2	EtherDG
DGCC	4	with 5th library	1	Glycerolipids [GL]	2	DGCC
DGCC	4	without 5th library	0	Glycerolipids [GL]	2	DGCC
DGDG-O	1	with 5th library	1	Glycerolipids [GL]	2	EtherDGDG
DGDG-O	1	without 5th library	0	Glycerolipids [GL]	2	EtherDGDG
DGGA	1	with 5th library	0	Glycerolipids [GL]	2	DGGA
DGGA	1	without 5th library	0	Glycerolipids [GL]	2	DGGA
DMPE	42	without 5th library	0	Glycerophospholipids [GP]	2	DMPE
DMPE	42	with 5th library	0.666667	Glycerophospholipids [GP]	2	DMPE
FA	47	with 5th library	0.914894	Fatty acyls [FA]	1	FA
FA	47	without 5th library	0	Fatty acyls [FA]	1	FA
FAHFA	30	with 5th library	0.1	Fatty acyls [FA]	2	FAHFA
FAHFA	30	without 5th library	0	Fatty acyls [FA]	2	FAHFA
GPNAE	40	with 5th library	0.325	Glycerophospholipids [GP]	1	GPNAE
GPNAE	40	without 5th library	0	Glycerophospholipids [GP]	1	GPNAE
HexCer	20	without 5th library	0.25	Sphingolipids [SP]	2	HexCer
HexCer	20	with 5th library	1	Sphingolipids [SP]	2	HexCer
LDGCC	3	without 5th library	0	Glycerolipids [GL]	1	LDGCC
LDGCC	3	with 5th library	1	Glycerolipids [GL]	1	LDGCC
LPA	4	with 5th library	1	Glycerophospholipids [GP]	1	LPA
LPA	4	without 5th library	0	Glycerophospholipids [GP]	1	LPA
LPC	30	with 5th library	0.933333	Glycerophospholipids [GP]	1	LPC
LPC	30	without 5th library	0.8	Glycerophospholipids [GP]	1	LPC
LPC-O	10	without 5th library	0.9	Glycerophospholipids [GP]	1	EtherLPC
LPC-O	10	with 5th library	0.8	Glycerophospholipids [GP]	1	EtherLPC
LPE	32	without 5th library	0.46875	Glycerophospholipids [GP]	1	LPE
LPE	32	with 5th library	0.625	Glycerophospholipids [GP]	1	LPE
LPE-O	14	with 5th library	0.642857	Glycerophospholipids [GP]	1	EtherLPE
LPE-O	14	without 5th library	0.428571	Glycerophospholipids [GP]	1	EtherLPE
LPG	1	with 5th library	1	Glycerophospholipids [GP]	1	LPG
LPG	1	without 5th library	1	Glycerophospholipids [GP]	1	LPG
LPI	4	with 5th library	1	Glycerophospholipids [GP]	1	LPI
LPI	4	without 5th library	0.75	Glycerophospholipids [GP]	1	LPI
MG	41	without 5th library	0	Glycerolipids [GL]	2	MG
MG	41	with 5th library	0.341463	Glycerolipids [GL]	2	MG
MGDG-O	18	with 5th library	0.833333	Glycerolipids [GL]	2	EtherMGDG
MGDG-O	18	without 5th library	0.111111	Glycerolipids [GL]	2	EtherMGDG
MMPE	11	with 5th library	0.454545	Glycerophospholipids [GP]	2	MMPE
MMPE	11	without 5th library	0	Glycerophospholipids [GP]	2	MMPE
NAE	19	with 5th library	0.368421	Fatty acyls [FA]	1	NAE
NAE	19	without 5th library	0	Fatty acyls [FA]	1	NAE
O2xFA	26	without 5th library	0	Fatty acyls [FA]	1	O2xFA
O2xFA	26	with 5th library	0.961538	Fatty acyls [FA]	1	O2xFA
OxFA	38	without 5th library	0	Fatty acyls [FA]	1	OxFA
OxFA	38	with 5th library	0.921053	Fatty acyls [FA]	1	OxFA
OxPE	46	with 5th library	0.652174	Glycerophospholipids [GP]	2	OxPE
OxPE	46	without 5th library	0	Glycerophospholipids [GP]	2	OxPE
PC	145	with 5th library	0.772414	Glycerophospholipids [GP]	2	PC
PC	145	without 5th library	0.57931	Glycerophospholipids [GP]	2	PC
PC-O	2	without 5th library	0.5	Glycerophospholipids [GP]	2	EtherPC
PC-O	2	with 5th library	1	Glycerophospholipids [GP]	2	EtherPC
PE	44	without 5th library	0.590909	Glycerophospholipids [GP]	2	PE
PE	44	with 5th library	0.704545	Glycerophospholipids [GP]	2	PE
PE-O	106	with 5th library	0.867925	Glycerophospholipids [GP]	2	EtherPE
PE-O	106	without 5th library	0.575472	Glycerophospholipids [GP]	2	EtherPE
PE-P	15	with 5th library	0.333333	Glycerophospholipids [GP]	2	EtherPE(P)
PE-P	15	without 5th library	0	Glycerophospholipids [GP]	2	EtherPE(P)
PEtOH	1	with 5th library	1	Glycerophospholipids [GP]	2	PEtOH
PEtOH	1	without 5th library	0	Glycerophospholipids [GP]	2	PEtOH
PG	12	without 5th library	0.5	Glycerophospholipids [GP]	2	PG
PG	12	with 5th library	0.666667	Glycerophospholipids [GP]	2	PG
PI	44	with 5th library	0.772727	Glycerophospholipids [GP]	2	PI
PI	44	without 5th library	0.659091	Glycerophospholipids [GP]	2	PI
PI-O	7	with 5th library	0.857143	Glycerophospholipids [GP]	1	EtherPI
PI-O	7	without 5th library	0.571429	Glycerophospholipids [GP]	1	EtherPI
PS	3	with 5th library	0	Glycerophospholipids [GP]	2	PS
PS	3	without 5th library	0	Glycerophospholipids [GP]	2	PS
PS-O	18	without 5th library	0.111111	Glycerophospholipids [GP]	2	EtherPS
PS-O	18	with 5th library	0.777778	Glycerophospholipids [GP]	2	EtherPS
SL+O	1	without 5th library	0	Sphingolipids [SP]	2	SL+O
SL+O	1	with 5th library	0	Sphingolipids [SP]	2	SL+O
SM	44	with 5th library	0.659091	Sphingolipids [SP]	2	SM
SM	44	without 5th library	0.136364	Sphingolipids [SP]	2	SM
SPB	30	with 5th library	0.533333	Sphingolipids [SP]	1	SPB
SPB	30	without 5th library	0	Sphingolipids [SP]	1	SPB
TG	77	without 5th library	0.103896	Sterol Lipids [ST]	3	TG
TG	77	with 5th library	0.545455	Sterol Lipids [ST]	3	TG
VAE	12	without 5th library	0	Prenol Lipids [PR]	1	VAE
VAE	12	with 5th library	0.583333	Prenol Lipids [PR]	1	VAE
