# Supplementary material for: LipidIN: a comprehensive repository for flash platform-independent annotation and reverse lipidomics
Source: Nat Commun. 2025 May 16;16:4566. doi: 10.1038/s41467-025-59683-5 (PMC12084368; doi:10.1038/s41467-025-59683-5)
Supplement: Supplementary file 6 — Source Data [file 41467_2025_59683_MOESM6_ESM.zip › Source Data/Source Data 4.xlsx]

## Sheet: Figure 5a
subclass	number	Categories	MSDIAL.name
CoQ10	1	Prenol Lipids [PR]	CoQ
Hex3Cer	1	Sphingolipids [SP]	Hex3Cer
LPS	1	Glycerophospholipids [GP]	LPS
PA	1	Glycerophospholipids [GP]	PA
LPG	2	Glycerophospholipids [GP]	LPG
DGCC	4	Glycerolipids [GL]	DGCC
Hex2Cer	4	Sphingolipids [SP]	Hex2Cer
MGDG	4	Glycerolipids [GL]	MGDG
LPI	5	Glycerophospholipids [GP]	LPI
PEtOH	5	Glycerophospholipids [GP]	PEtOH
PS	5	Glycerophospholipids [GP]	PS
CE	6	Sterol Lipids [ST]	CE
DGGA	6	Glycerolipids [GL]	DGGA
TG-O	6	Sterol Lipids [ST]	EtherTG
DGDG-O	8	Glycerolipids [GL]	EtherDGDG
LPA	9	Glycerophospholipids [GP]	LPA
SL+O	10	Sphingolipids [SP]	SL+O
PI-O	11	Glycerophospholipids [GP]	EtherPI
CerP	12	Sphingolipids [SP]	CerP
LDGTS	12	Glycerolipids [GL]	LDGTS
PG	19	Glycerophospholipids [GP]	PG
DG	27	Glycerolipids [GL]	DG
CAR	28	Fatty acyls [FA]	CAR
LDGCC	35	Glycerolipids [GL]	LDGCC
LPE-O	37	Glycerophospholipids [GP]	EtherLPE
LPC-O	38	Glycerophospholipids [GP]	EtherLPC
LPC	39	Glycerophospholipids [GP]	LPC
LPE	47	Glycerophospholipids [GP]	LPE
VAE	48	Prenol Lipids [PR]	VAE
PI	58	Glycerophospholipids [GP]	PI
FAHFA	59	Fatty acyls [FA]	FAHFA
PS-O	62	Glycerophospholipids [GP]	EtherPS
NAE	69	Fatty acyls [FA]	NAE
FA	71	Fatty acyls [FA]	FA
MGDG-O	78	Glycerolipids [GL]	EtherMGDG
MMPE	82	Glycerophospholipids [GP]	MMPE
OxFA	86	Fatty acyls [FA]	OxFA
PE	86	Glycerophospholipids [GP]	PE
DMPE	87	Glycerophospholipids [GP]	DMPE
PC-O	88	Glycerophospholipids [GP]	EtherPC
OxPE	92	Glycerophospholipids [GP]	OxPE
DG-O	100	Glycerolipids [GL]	EtherDG
SPB	109	Sphingolipids [SP]	SPB
PE-P	122	Glycerophospholipids [GP]	EtherPE(P)
MG	126	Glycerolipids [GL]	MG
HexCer	149	Sphingolipids [SP]	HexCer
SM	151	Sphingolipids [SP]	SM
GPNAE	160	Glycerophospholipids [GP]	GPNAE
PC	255	Glycerophospholipids [GP]	PC
PE-O	262	Glycerophospholipids [GP]	EtherPE
Cer	312	Sphingolipids [SP]	Cer
TG	575	Sterol Lipids [ST]	TG
BMP	681	Glycerophospholipids [GP]	BMP

## Sheet: Figure 5b
subclass	X0	X1	MeanDecreaseAccuracy	MeanDecreaseGini	Lipid	Categories	MSDIAL.name
CAR	0.0201293	0.0132034	0.016643	19.6709	CAR 18:1	Fatty acyls [FA]	CAR
CAR	-7.87087e-05	0.0012199	0.000590584	1.32616	CAR 26:0	Fatty acyls [FA]	CAR
Cer	0.000317549	-0.000113814	9.18175e-05	1.11228	Cer 16:1;2O/23:0	Sphingolipids [SP]	Cer
Cer	0.000196561	-0.000152967	2.2086e-05	1.026	Cer 16:1;2O/24:0	Sphingolipids [SP]	Cer
Cer	0.00201801	0.00073484	0.00134875	2.44196	Cer 17:1;2O/24:1	Sphingolipids [SP]	Cer
Cer	-4.21266e-05	-0.000428315	-0.000230136	1.12614	Cer 18:0;2O/24:1	Sphingolipids [SP]	Cer
Cer	5.41486e-07	0.000472923	0.000232248	1.93984	Cer 18:0;3O/24:0	Sphingolipids [SP]	Cer
Cer	0.00015908	0.00031708	0.000236762	1.17178	Cer 18:0;3O/24:1	Sphingolipids [SP]	Cer
Cer	0.00256963	0.00443172	0.00350676	4.83232	Cer 18:1;2O/16:0	Sphingolipids [SP]	Cer
Cer	0.000677595	0.00163541	0.00115822	2.40211	Cer 18:1;2O/18:0	Sphingolipids [SP]	Cer
Cer	0.0104055	0.0244548	0.0174971	19.2637	Cer 18:1;2O/22:0	Sphingolipids [SP]	Cer
Cer	0.00130037	0.00238372	0.00184683	3.57257	Cer 18:1;2O/23:0	Sphingolipids [SP]	Cer
Cer	0.000885804	-0.00013323	0.000378453	1.9176	Cer 18:1;2O/24:0	Sphingolipids [SP]	Cer
Cer	0.00499953	0.00608856	0.00554953	7.69369	Cer 18:2;2O/23:0	Sphingolipids [SP]	Cer
Cer	8.90058e-05	-3.38963e-05	2.07422e-05	0.478896	Cer 18:2;2O/26:0	Sphingolipids [SP]	Cer
Cer	0.000702775	0.00095697	0.00083615	2.16496	Cer 19:1;2O/22:0	Sphingolipids [SP]	Cer
Cer	0.00124389	0.000251463	0.000760779	1.66999	Cer 19:1;2O/24:0	Sphingolipids [SP]	Cer
Cer	4.97764e-05	7.64242e-06	1.92579e-05	1.47989	Cer 20:1;2O/24:1	Sphingolipids [SP]	Cer
Cer	0.00178319	0.00117511	0.00147027	1.68329	Cer 18:2;2O/24:0	Sphingolipids [SP]	Cer
Cer	0.000580307	0.000774582	0.000664923	1.06643	Cer 19:1;2O/23:0	Sphingolipids [SP]	Cer
Cer	0.000395581	0.000635706	0.000509484	1.8381	Cer 18:1;2O/24:1	Sphingolipids [SP]	Cer
Cer	0.00083559	0.00066343	0.000759502	1.35201	Cer 18:2;2O/22:0	Sphingolipids [SP]	Cer
DMPE	0.000558805	0.000327055	0.000439451	1.15658	DMPE 16:0_18:3	Glycerophospholipids [GP]	DMPE
DMPE	5.84608e-05	-0.000128241	-2.89005e-05	1.16967	DMPE 16:0_20:4	Glycerophospholipids [GP]	DMPE
DMPE	0.00255455	0.00207544	0.00232285	3.01019	DMPE 16:1_16:1	Glycerophospholipids [GP]	DMPE
DMPE	0.000352032	7.80384e-05	0.000216247	1.07031	DMPE 16:1_22:6	Glycerophospholipids [GP]	DMPE
DMPE	0.00053689	8.94982e-05	0.000296241	1.00393	DMPE 18:1_18:1	Glycerophospholipids [GP]	DMPE
DMPE	4.17365e-05	0.000300654	0.000173722	1.32775	DMPE 18:2_20:5	Glycerophospholipids [GP]	DMPE
FA	0.000220655	0.000288316	0.000272444	0.730815	FA 16:1	Fatty acyls [FA]	FA
FA	0.000705314	0.000580263	0.000635333	1.57056	FA 17:0	Fatty acyls [FA]	FA
FA	0.000429507	-0.000120253	0.000154111	1.10232	FA 19:0	Fatty acyls [FA]	FA
FA	0.000194908	-0.000144444	1.9956e-05	0.676539	FA 19:1	Fatty acyls [FA]	FA
FA	0.000124368	0.000413072	0.000278485	1.45463	FA 20:0	Fatty acyls [FA]	FA
FA	-0.000205136	0.000148827	-1.87416e-05	0.984061	FA 20:2	Fatty acyls [FA]	FA
FA	0.00252649	0.00238948	0.00247076	3.38151	FA 20:3	Fatty acyls [FA]	FA
FA	0.000318157	0.000537777	0.000427524	0.91781	FA 20:5	Fatty acyls [FA]	FA
FA	-0.000114766	0.000325705	0.000113047	1.63689	FA 22:0	Fatty acyls [FA]	FA
FA	0.0020612	0.00198845	0.00199851	2.95502	FA 12:0	Fatty acyls [FA]	FA
FA	5.46975e-05	0.00122136	0.000635423	2.45495	FA 14:0	Fatty acyls [FA]	FA
FA	0.00052443	0.00135687	0.000940887	2.65308	FA 14:1	Fatty acyls [FA]	FA
FA	0.000661265	0.000217731	0.000441721	1.75439	FA 15:0	Fatty acyls [FA]	FA
FA	1.43409e-05	-0.000192126	-9.71468e-05	0.60093	FA 23:0	Fatty acyls [FA]	FA
FA	0.000159447	0.000264581	0.000237319	1.80681	FA 24:0	Fatty acyls [FA]	FA
FA	-0.000268583	0.000318833	3.43668e-05	1.27976	FA 24:1	Fatty acyls [FA]	FA
FA	-1.1794e-05	0.000312027	0.000157953	0.624864	FA 24:2	Fatty acyls [FA]	FA
FA	0.000116378	0.000410842	0.000273787	1.09001	FA 24:4	Fatty acyls [FA]	FA
FA	4.55332e-05	0.000707756	0.000368481	1.77798	FA 24:5	Fatty acyls [FA]	FA
FA	0.000824504	0.00109236	0.000956897	3.47656	FA 26:0	Fatty acyls [FA]	FA
FA	0.000396845	0.000748088	0.000585945	1.32759	FA 26:2	Fatty acyls [FA]	FA
FA	-0.000219261	7.88179e-05	-7.69803e-05	0.847304	FA 26:3	Fatty acyls [FA]	FA
FA	0.000410365	0.000282032	0.000367525	1.17298	FA 22:1	Fatty acyls [FA]	FA
FA	-0.000152518	0.000271257	5.04595e-05	0.734315	FA 22:2	Fatty acyls [FA]	FA
FA	-0.000704451	0.000164972	-0.000262721	1.24024	FA 22:3	Fatty acyls [FA]	FA
FA	-0.000162642	0.000620024	0.000225024	1.07361	FA 22:4	Fatty acyls [FA]	FA
GPNAE	0.00150481	0.00101873	0.00127361	1.82225	GPNAE 45:3	Glycerophospholipids [GP]	GPNAE
GPNAE	0.00227331	0.00246169	0.00235419	2.47	GPNAE 25:1	Glycerophospholipids [GP]	GPNAE
GPNAE	0.000758055	0.00179792	0.00127335	2.13721	GPNAE 45:5	Glycerophospholipids [GP]	GPNAE
GPNAE	0.000259618	0.000357265	0.00030735	0.820694	GPNAE 43:5	Glycerophospholipids [GP]	GPNAE
GPNAE	-0.000237818	0.0014367	0.00060805	1.02687	GPNAE 23:1	Glycerophospholipids [GP]	GPNAE
GPNAE	0.00220724	-8.66372e-05	0.00105601	1.92697	GPNAE 41:5	Glycerophospholipids [GP]	GPNAE
GPNAE	9.83338e-05	-0.000116705	-7.34158e-07	0.50442	GPNAE 42:3	Glycerophospholipids [GP]	GPNAE
GPNAE	0.00174086	0.000994705	0.00132201	2.066	GPNAE 49:5	Glycerophospholipids [GP]	GPNAE
GPNAE	0.000320281	0.00275562	0.00153228	2.40631	GPNAE 43:6	Glycerophospholipids [GP]	GPNAE
GPNAE	0.00254788	0.000416233	0.00150683	1.95579	GPNAE 25:0	Glycerophospholipids [GP]	GPNAE
GPNAE	0.000988194	-0.00014368	0.000436764	1.1785	GPNAE 20:0	Glycerophospholipids [GP]	GPNAE
GPNAE	0.00130912	0.00116111	0.00122225	2.56106	GPNAE 23:2	Glycerophospholipids [GP]	GPNAE
GPNAE	0.00146894	0.000539913	0.000977725	1.64269	GPNAE 23:3	Glycerophospholipids [GP]	GPNAE
GPNAE	0.0050474	0.000679678	0.00284326	3.68045	GPNAE 49:6	Glycerophospholipids [GP]	GPNAE
GPNAE	0.000583286	0.000607226	0.000599138	1.40528	GPNAE 39:5	Glycerophospholipids [GP]	GPNAE
GPNAE	0.000449576	0.00117756	0.000821765	1.74903	GPNAE 33:0	Glycerophospholipids [GP]	GPNAE
GPNAE	0.0058796	0.00495254	0.00538503	7.285	GPNAE 25:4	Glycerophospholipids [GP]	GPNAE
GPNAE	0.000673748	0.00134715	0.000987603	2.3059	GPNAE 23:0	Glycerophospholipids [GP]	GPNAE
GPNAE	0.00186289	-0.000129738	0.000850054	1.83915	GPNAE 27:0	Glycerophospholipids [GP]	GPNAE
GPNAE	0.00224227	0.00080228	0.00149	1.7432	GPNAE 39:2	Glycerophospholipids [GP]	GPNAE
GPNAE	0.000423759	0.0022612	0.00135985	1.92314	GPNAE 43:2	Glycerophospholipids [GP]	GPNAE
GPNAE	0.000639493	0.000587182	0.000636328	1.76868	GPNAE 43:3	Glycerophospholipids [GP]	GPNAE
GPNAE	0.00368864	0.00253044	0.00313897	4.84433	GPNAE 21:3	Glycerophospholipids [GP]	GPNAE
GPNAE	0.00091788	-0.000229904	0.000327142	1.56223	GPNAE 20:1	Glycerophospholipids [GP]	GPNAE
GPNAE	0.00612273	0.00336047	0.00472178	4.89685	GPNAE 21:2	Glycerophospholipids [GP]	GPNAE
GPNAE	0.00139486	0.000784275	0.0010905	1.70663	GPNAE 38:2	Glycerophospholipids [GP]	GPNAE
GPNAE	0.00124456	0.000977486	0.00108689	1.62285	GPNAE 35:2	Glycerophospholipids [GP]	GPNAE
HexCer	-0.000150149	-0.000244314	-0.000196686	1.52641	HexCer 18:1;2O/23:0	Sphingolipids [SP]	HexCer
HexCer	0.000392524	0.000105529	0.00025704	1.0521	HexCer 18:1;2O/24:2	Sphingolipids [SP]	HexCer
HexCer	0.000158708	0.00232879	0.00125667	2.62312	HexCer 18:2;2O/23:0	Sphingolipids [SP]	HexCer
HexCer	-0.000143766	0.000118301	-5.25317e-06	1.02402	HexCer 18:2;2O/24:1	Sphingolipids [SP]	HexCer
HexCer	0.000282588	-8.15257e-05	0.000108919	2.29989	HexCer 20:1;2O/21:0	Sphingolipids [SP]	HexCer
HexCer	0.000641723	0.00166409	0.00116981	3.15336	HexCer 20:2;2O/21:0	Sphingolipids [SP]	HexCer
HexCer	0.00173301	0.00215398	0.00194157	2.87951	HexCer 16:1;2O/23:0	Sphingolipids [SP]	HexCer
HexCer	0.00026384	7.00932e-06	0.000134739	1.13609	HexCer 16:1;2O/24:0	Sphingolipids [SP]	HexCer
HexCer	0.00260877	0.00269154	0.00264801	3.54465	HexCer 16:1;2O/26:1;O	Sphingolipids [SP]	HexCer
HexCer	0.000831895	0.00262159	0.00172967	3.32183	HexCer 18:1;2O/16:0	Sphingolipids [SP]	HexCer
HexCer	0.00248666	0.00360944	0.00299975	3.18272	HexCer 18:1;2O/24:0;O	Sphingolipids [SP]	HexCer
HexCer	0.00387549	0.00467844	0.00437836	5.48122	HexCer 18:1;2O/24:1	Sphingolipids [SP]	HexCer
HexCer	0.00606915	0.00542449	0.00572602	3.54567	HexCer 18:2;2O/24:0	Sphingolipids [SP]	HexCer
LPA	0.00171447	0.000727196	0.00122635	2.53805	LPA 16:0	Glycerophospholipids [GP]	LPA
LPC	0.000319826	0.000850006	0.000576701	1.61847	LPC 20:1	Glycerophospholipids [GP]	LPC
LPC	0.000269387	0.000316287	0.00029268	2.01139	LPC 14:0	Glycerophospholipids [GP]	LPC
LPC	0.000378509	0.000161327	0.000274953	1.24679	LPC 18:3	Glycerophospholipids [GP]	LPC
LPC	0.00603626	0.00808765	0.00707909	7.55347	LPC 22:4	Glycerophospholipids [GP]	LPC
LPC	0.00370394	0.000350879	0.00201718	3.997	LPC 17:1	Glycerophospholipids [GP]	LPC
LPC	0.000161996	0.00107436	0.000644533	2.45954	LPC 20:2	Glycerophospholipids [GP]	LPC
LPC	0.00125836	0.00118922	0.00124161	1.9766	LPC 22:0	Glycerophospholipids [GP]	LPC
LPC	0.000878853	0.00107456	0.000980025	2.07465	LPC 17:0	Glycerophospholipids [GP]	LPC
LPC-O	0.000181042	0.000232616	0.0002127	1.27773	LPC-O 26:1	Glycerophospholipids [GP]	EtherLPC
LPC-O	0.00111558	0.000669144	0.000888303	2.28182	LPC-O 16:2	Glycerophospholipids [GP]	EtherLPC
LPC-O	0.00181399	0.00145503	0.00162525	2.28128	LPC-O 24:1	Glycerophospholipids [GP]	EtherLPC
LPC-O	0.00113755	0.000525181	0.000841452	1.16354	LPC-O 24:0	Glycerophospholipids [GP]	EtherLPC
LPC-O	0.00110126	0.000203175	0.000651158	1.21424	LPC-O 26:2	Glycerophospholipids [GP]	EtherLPC
LPC-O	0.0012682	0.000518367	0.00089764	1.90935	LPC-O 22:1	Glycerophospholipids [GP]	EtherLPC
LPC-O	0.000833267	0.000108829	0.00048015	1.21212	LPC-O 16:0	Glycerophospholipids [GP]	EtherLPC
LPC-O	7.10226e-05	0.000154294	0.000119624	1.64025	LPC-O 18:0	Glycerophospholipids [GP]	EtherLPC
LPC-O	0.000263033	2.841e-05	0.000144757	1.13728	LPC-O 22:0	Glycerophospholipids [GP]	EtherLPC
LPE	0.000317414	0.000243542	0.000269857	1.29101	LPE 22:6	Glycerophospholipids [GP]	LPE
LPE	0.00216781	0.000899489	0.00150237	2.88302	LPE 20:1	Glycerophospholipids [GP]	LPE
LPE	3.74813e-05	0.000385292	0.000211448	1.17062	LPE 18:1	Glycerophospholipids [GP]	LPE
LPE	0.000168378	0.000783648	0.000480383	1.72356	LPE 22:5	Glycerophospholipids [GP]	LPE
LPE	0.00269424	0.00123827	0.0019547	2.42542	LPE 25:0	Glycerophospholipids [GP]	LPE
LPE	0.000680079	0.000597807	0.000637713	1.85688	LPE 21:2	Glycerophospholipids [GP]	LPE
LPE	-0.000213897	-0.000172508	-0.000181322	1.13308	LPE 20:4	Glycerophospholipids [GP]	LPE
LPE	0.0018967	0.000913314	0.00138709	3.42719	LPE 20:0	Glycerophospholipids [GP]	LPE
LPE	0.00893548	0.00744711	0.0081853	10.8572	LPE 21:3	Glycerophospholipids [GP]	LPE
LPE	0.00129915	1.04899e-05	0.000649246	1.28587	LPE 23:3	Glycerophospholipids [GP]	LPE
LPE	1.47259e-05	0.000689525	0.000353609	2.78846	LPE 23:2	Glycerophospholipids [GP]	LPE
LPE-O	0.000184954	0.000296086	0.000234798	0.941587	LPE-O 25:1	Glycerophospholipids [GP]	EtherLPE
LPE-O	0.00048434	-7.31829e-05	0.000198	1.00039	LPE-O 19:0	Glycerophospholipids [GP]	EtherLPE
LPE-O	0.000319203	-0.000142249	9.14782e-05	0.72006	LPE-O 25:0	Glycerophospholipids [GP]	EtherLPE
LPE-O	0.00186972	0.00192341	0.00190545	2.51403	LPE-O 21:0	Glycerophospholipids [GP]	EtherLPE
LPE-O	0.00123657	0.00167981	0.00146811	2.30158	LPE-O 16:1	Glycerophospholipids [GP]	EtherLPE
LPE-O	0.00343612	0.00194859	0.00265355	3.37668	LPE-O 19:2	Glycerophospholipids [GP]	EtherLPE
MG	0.000665564	0.000703051	0.000695512	3.238	MG 15:0	Glycerolipids [GL]	MG
MG	0.0239363	0.0141553	0.0190538	20.3418	MG 22:3	Glycerolipids [GL]	MG
MG	0.000201778	0.000405474	0.000295533	1.1567	MG 30:2	Glycerolipids [GL]	MG
MMPE	0.000162513	0.000533376	0.000358323	1.97167	MMPE 16:0_17:1	Glycerophospholipids [GP]	MMPE
MMPE	0.000425132	0.000636212	0.000526064	2.2688	MMPE 16:0_17:2	Glycerophospholipids [GP]	MMPE
MMPE	0.00102307	0.00123362	0.00112989	2.91572	MMPE 14:0_15:0	Glycerophospholipids [GP]	MMPE
NAE	0.000242619	7.64234e-05	0.000155298	0.975392	NAE 40:0	Fatty acyls [FA]	NAE
NAE	4.2554e-05	-6.00078e-05	-1.78918e-05	0.601442	NAE 40:1	Fatty acyls [FA]	NAE
NAE	5.36944e-05	0.000339975	0.000200598	0.943556	NAE 40:2	Fatty acyls [FA]	NAE
NAE	0.000335667	0.000255542	0.000300799	1.33818	NAE 42:4	Fatty acyls [FA]	NAE
NAE	-0.00031154	0.000346021	2.20723e-05	0.983874	NAE 39:2	Fatty acyls [FA]	NAE
NAE	7.36602e-05	3.6665e-05	5.80211e-05	0.680746	NAE 38:3	Fatty acyls [FA]	NAE
NAE	-6.86472e-05	0.00232193	0.00111244	2.64272	NAE 11:1	Fatty acyls [FA]	NAE
OxFA	0.000115801	-0.000213967	-4.19387e-05	1.41552	OxFA 25:0;O	Fatty acyls [FA]	OxFA
OxFA	-0.000155703	0.000109852	-1.91155e-05	0.67814	OxFA 25:0;(2OH)	Fatty acyls [FA]	OxFA
OxFA	0.000784101	0.0009436	0.000884614	2.42508	OxFA 27:1;(2OH)	Fatty acyls [FA]	OxFA
OxFA	0.00604464	0.00503709	0.00552241	8.92305	OxFA 16:0;(2OH)	Fatty acyls [FA]	OxFA
OxFA	0.0016492	0.00196099	0.00182284	3.1876	OxFA 9:1;(2OH)	Fatty acyls [FA]	OxFA
OxFA	0.000700925	0.000658498	0.000669487	1.49439	OxFA 26:1;(2OH)	Fatty acyls [FA]	OxFA
OxFA	0.00543953	0.00275652	0.00406057	6.86081	OxFA 16:0;O	Fatty acyls [FA]	OxFA
OxFA	0.000197984	-0.000382049	-0.000103208	1.03033	OxFA 27:2;O	Fatty acyls [FA]	OxFA
OxFA	0.00132158	0.000575412	0.000941173	1.79404	OxFA 26:1;O	Fatty acyls [FA]	OxFA
OxFA	0.000422533	0.00117052	0.000816431	3.02449	OxFA 9:1;O	Fatty acyls [FA]	OxFA
OxFA	0.000141022	0.000174839	0.00016179	1.08391	OxFA 27:2;(2OH)	Fatty acyls [FA]	OxFA
PC	0.000293017	7.1519e-05	0.000179573	1.23365	PC 16:0_18:0	Glycerophospholipids [GP]	PC
PC	0.000344081	0.000443785	0.000390949	1.02547	PC 16:0_18:4	Glycerophospholipids [GP]	PC
PC	0.000658501	-0.000510806	7.66521e-05	1.45906	PC 17:0_20:4	Glycerophospholipids [GP]	PC
PC	-0.000159323	0.000151715	2.2776e-06	1.6711	PC 17:0_22:6	Glycerophospholipids [GP]	PC
PC	0.00386222	0.001691	0.00277122	4.05269	PC 16:0_17:1	Glycerophospholipids [GP]	PC
PC	-0.000358281	3.5017e-05	-0.00016071	1.16245	PC 18:0_20:3	Glycerophospholipids [GP]	PC
PC	0.000659346	0.000294802	0.000487185	1.85553	PC 18:0_20:5	Glycerophospholipids [GP]	PC
PC	0.00174764	0.00228295	0.00202204	3.56976	PC 16:0_19:1	Glycerophospholipids [GP]	PC
PC	-0.000584313	0.00118847	0.000300367	2.5644	PC 16:0_19:3	Glycerophospholipids [GP]	PC
PC	0.000963446	0.00104134	0.00102376	3.16635	PC 15:0_20:3	Glycerophospholipids [GP]	PC
PC	1.63145e-05	0.000284297	0.000157609	1.9011	PC 18:2_20:1	Glycerophospholipids [GP]	PC
PC	0.00111379	0.00164112	0.00138871	2.90135	PC 17:1_18:2	Glycerophospholipids [GP]	PC
PC	0.00317711	0.00811353	0.00559927	4.8406	PC 18:0_18:2	Glycerophospholipids [GP]	PC
PC	0.0020646	0.000448468	0.00124265	1.98394	PC 18:2_22:5	Glycerophospholipids [GP]	PC
PC	-8.91671e-05	0.000251439	7.40149e-05	1.83837	PC 18:2_24:0	Glycerophospholipids [GP]	PC
PC	-0.000447119	0.00132516	0.000396391	2.25526	PC 18:2_20:3	Glycerophospholipids [GP]	PC
PC	0.000587021	0.000404198	0.000499404	1.28824	PC 18:2_20:5	Glycerophospholipids [GP]	PC
PC	0.000425263	6.16958e-07	0.000215037	0.908651	PC 16:0_20:5	Glycerophospholipids [GP]	PC
PC	0.00133888	0.00096804	0.00113091	1.97849	PC 16:0_22:5	Glycerophospholipids [GP]	PC
PC	-4.2331e-05	-0.000180053	-0.000112654	1.25509	PC 19:0_19:0	Glycerophospholipids [GP]	PC
PC	0.000167519	-0.000276459	-6.17719e-05	0.951778	PC 19:0_20:4	Glycerophospholipids [GP]	PC
PC	0.00107435	0.00110783	0.00108231	2.97575	PC 14:0_22:6	Glycerophospholipids [GP]	PC
PC	0.00109597	0.002062	0.00157358	2.63438	PC 15:0_18:1	Glycerophospholipids [GP]	PC
PC	0.00168964	0.00156797	0.00162195	2.61688	PC 18:0_20:2	Glycerophospholipids [GP]	PC
PC	0.00317294	0.00124925	0.00217455	2.20317	PC 18:0_22:6	Glycerophospholipids [GP]	PC
PC	0.00160944	0.00279463	0.00220248	2.54058	PC 18:1_18:2	Glycerophospholipids [GP]	PC
PC	0.00054877	0.000285547	0.000431445	1.03017	PC 18:1_22:6	Glycerophospholipids [GP]	PC
PC	0.000464046	0.00116951	0.000812912	1.59406	PC 20:0_20:4	Glycerophospholipids [GP]	PC
PC	0.00175539	0.00592987	0.00382716	3.15699	PC 20:3_20:3	Glycerophospholipids [GP]	PC
PC	0.000921665	0.000135721	0.000517459	1.72967	PC 16:0_20:2	Glycerophospholipids [GP]	PC
PC	0.00082838	0.000737742	0.000778266	2.90963	PC 18:0_22:4	Glycerophospholipids [GP]	PC
PC	0.00378366	0.0101694	0.00703689	6.62773	PC 18:1_18:1	Glycerophospholipids [GP]	PC
PC	0.0120854	0.00871225	0.0103967	10.928	PC 18:1_19:1	Glycerophospholipids [GP]	PC
PC	0.000482287	0.000111344	0.000291814	0.931216	PC 16:1_20:5	Glycerophospholipids [GP]	PC
PC	0.000773307	-7.33764e-05	0.000357974	1.56273	PC 16:1_22:6	Glycerophospholipids [GP]	PC
PC	0.00327834	0.000914122	0.00202117	2.88798	PC 16:2_18:2	Glycerophospholipids [GP]	PC
PC	0.00108032	0.00124181	0.0011578	3.18194	PC 17:0_18:2	Glycerophospholipids [GP]	PC
PC	0.00200027	0.00126501	0.00161816	3.13956	PC 18:2_19:0	Glycerophospholipids [GP]	PC
PC	0.000284089	0.000691646	0.000503417	1.69287	PC 18:1_20:4	Glycerophospholipids [GP]	PC
PC	0.00255722	0.00480083	0.00373099	4.49575	PC 18:1_20:5	Glycerophospholipids [GP]	PC
PC	0.000126522	0.000563467	0.00034942	2.40774	PC 18:1_22:5	Glycerophospholipids [GP]	PC
PC	0.00315664	0.00395841	0.00356812	4.06485	PC 16:0_18:2	Glycerophospholipids [GP]	PC
PC	0.000119039	0.000783322	0.000452164	1.26027	PC 16:0_22:6	Glycerophospholipids [GP]	PC
PC	0.000304067	0.000526463	0.000407313	2.2472	PC 16:1_20:4	Glycerophospholipids [GP]	PC
PC	0.000351722	0.000526865	0.000428089	1.62151	PC 14:0_20:4	Glycerophospholipids [GP]	PC
PE	0.00118839	-0.000589942	0.00028995	1.41018	PE 18:0_20:2	Glycerophospholipids [GP]	PE
PE	0.000288349	3.28866e-05	0.000160768	1.18633	PE 18:1_20:3	Glycerophospholipids [GP]	PE
PE	0.000768849	0.000863909	0.000816092	1.3318	PE 17:0_20:4	Glycerophospholipids [GP]	PE
PE	0.000113919	2.41955e-05	6.34434e-05	1.38116	PE 16:0_22:4	Glycerophospholipids [GP]	PE
PE	0.000275293	7.54903e-05	0.000175441	1.26348	PE 18:0_20:3	Glycerophospholipids [GP]	PE
PE	0.000360966	-0.000142821	0.000103632	0.979198	PE 18:1_20:1	Glycerophospholipids [GP]	PE
PE	0.000205437	-1.18295e-05	9.47498e-05	1.05188	PE 16:0_18:1	Glycerophospholipids [GP]	PE
PE	0.00164916	0.000939263	0.00123398	2.84926	PE 16:0_18:2	Glycerophospholipids [GP]	PE
PE	0.000377099	0.00046177	0.000430055	1.34948	PE 18:0_20:4	Glycerophospholipids [GP]	PE
PE	0.000935175	0.000507489	0.000710282	1.21819	PE 16:0_22:5	Glycerophospholipids [GP]	PE
PE	0.000311484	0.000353285	0.000312629	1.63575	PE 16:0_20:4	Glycerophospholipids [GP]	PE
PE	0.000435684	0.000234976	0.00033401	1.91949	PE 18:2_20:0	Glycerophospholipids [GP]	PE
PE	0.000198527	1.59752e-06	0.000102476	0.927035	PE 18:1_22:6	Glycerophospholipids [GP]	PE
PE	0.0003084	0.000920431	0.000615496	3.06316	PE 15:0_15:0	Glycerophospholipids [GP]	PE
PE-O	0.00244466	0.00123459	0.00184095	2.78437	PE-O 18:2_20:3	Glycerophospholipids [GP]	EtherPE
PE-O	0.000486145	0.00116095	0.00083512	1.76923	PE-O 18:2_20:4	Glycerophospholipids [GP]	EtherPE
PE-O	0.000206306	0.000299888	0.000256857	1.12628	PE-O 18:2_20:5	Glycerophospholipids [GP]	EtherPE
PE-O	0.000548078	-0.000385134	7.92655e-05	1.22369	PE-O 18:2_22:5	Glycerophospholipids [GP]	EtherPE
PE-O	0.000230978	0.00068811	0.000468944	0.929736	PE-O 18:3_20:4	Glycerophospholipids [GP]	EtherPE
PE-O	0.00312673	0.0014639	0.00229112	3.53469	PE-O 20:1_20:4	Glycerophospholipids [GP]	EtherPE
PE-O	0.00034208	0.00114562	0.000738421	1.32232	PE-O 16:0_20:5	Glycerophospholipids [GP]	EtherPE
PE-O	0.000257314	8.60828e-05	0.000188549	1.51782	PE-O 16:0_22:6	Glycerophospholipids [GP]	EtherPE
PE-O	0.000416133	-8.25963e-05	0.00017263	1.14388	PE-O 16:1_20:3	Glycerophospholipids [GP]	EtherPE
PE-O	0.000917929	0.000568412	0.000713575	2.51671	PE-O 16:1_22:5	Glycerophospholipids [GP]	EtherPE
PE-O	0.000930154	0.000147872	0.000535722	0.990747	PE-O 16:1_22:6	Glycerophospholipids [GP]	EtherPE
PE-O	0.000552427	0.000454263	0.000525564	1.57232	PE-O 16:2_20:4	Glycerophospholipids [GP]	EtherPE
PE-O	0.00485036	-0.000330126	0.00220642	4.3969	PE-O 17:1_18:2	Glycerophospholipids [GP]	EtherPE
PE-O	0.000995782	6.57784e-05	0.000511285	2.71219	PE-O 17:1_20:5	Glycerophospholipids [GP]	EtherPE
PE-O	0.000353402	0.000106038	0.000237304	1.85362	PE-O 17:1_22:6	Glycerophospholipids [GP]	EtherPE
PE-O	0.000561579	0.000473251	0.000515375	1.35701	PE-O 17:2_20:4	Glycerophospholipids [GP]	EtherPE
PE-O	0.00489703	0.00228594	0.00358489	5.09547	PE-O 18:1_18:2	Glycerophospholipids [GP]	EtherPE
PE-O	0.000652859	2.40063e-05	0.000333316	0.989416	PE-O 18:1_20:4	Glycerophospholipids [GP]	EtherPE
PE-O	0.00123684	0.00099916	0.00111059	1.4021	PE-O 18:2_18:3	Glycerophospholipids [GP]	EtherPE
PE-O	0.000232404	0.000458343	0.000352204	0.720425	PE-O 20:2_20:5	Glycerophospholipids [GP]	EtherPE
PE-O	0.00180298	0.000289485	0.00105008	2.05992	PE-O 18:1_22:4	Glycerophospholipids [GP]	EtherPE
PE-O	-0.000273843	7.17938e-05	-0.000100353	0.534381	PE-O 20:1_22:5	Glycerophospholipids [GP]	EtherPE
PE-O	-0.000314239	0.000847947	0.000294654	1.31999	PE-O 20:2_20:3	Glycerophospholipids [GP]	EtherPE
PE-O	0.00187363	0.00130467	0.00158853	3.21321	PE-O 16:1_22:4	Glycerophospholipids [GP]	EtherPE
PE-O	0.00146231	-0.000697113	0.000343726	1.52388	PE-O 18:1_22:6	Glycerophospholipids [GP]	EtherPE
PE-O	-0.000169666	-0.000314167	-0.000227977	0.819958	PE-O 18:2_18:2	Glycerophospholipids [GP]	EtherPE
PE-O	0.00161045	2.20889e-05	0.000798549	1.00439	PE-O 16:1_20:5	Glycerophospholipids [GP]	EtherPE
PE-O	0.00128209	9.50646e-06	0.000674846	1.93312	PE-O 20:3_20:4	Glycerophospholipids [GP]	EtherPE
PE-O	0.000189199	0.000311939	0.000262945	1.69753	PE-O 16:1_20:4	Glycerophospholipids [GP]	EtherPE
PE-O	0.00164199	0.000698322	0.00114209	2.30017	PE-O 18:1_20:5	Glycerophospholipids [GP]	EtherPE
PE-P	8.18411e-05	0.000765999	0.000426904	1.47997	PE-P 16:0_18:2	Glycerophospholipids [GP]	EtherPE(P)
PE-P	-0.000281398	0.00132709	0.000519602	1.17488	PE-P 16:0_20:4	Glycerophospholipids [GP]	EtherPE(P)
PE-P	0.00147369	0.000606219	0.000998684	1.21193	PE-P 18:0_20:3	Glycerophospholipids [GP]	EtherPE(P)
PE-P	0.00193881	0.000417264	0.00112465	1.59243	PE-P 18:0_22:5	Glycerophospholipids [GP]	EtherPE(P)
PE-P	0.00275297	0.000169539	0.00143928	1.91957	PE-P 18:0_18:1	Glycerophospholipids [GP]	EtherPE(P)
PE-P	0.000699941	-5.29383e-05	0.000319708	0.840993	PE-P 18:0_18:2	Glycerophospholipids [GP]	EtherPE(P)
PE-P	0.000909121	0.000551615	0.000683544	1.21437	PE-P 18:1_20:5	Glycerophospholipids [GP]	EtherPE(P)
PE-P	0.00160002	0.000291792	0.000913074	2.04545	PE-P 18:2_20:4	Glycerophospholipids [GP]	EtherPE(P)
PE-P	0.00136067	0.000428962	0.000850906	1.49306	PE-P 18:1_18:1	Glycerophospholipids [GP]	EtherPE(P)
PE-P	0.00136736	0.000110309	0.000746601	1.48759	PE-P 18:1_18:2	Glycerophospholipids [GP]	EtherPE(P)
PI	0.000443148	4.90898e-06	0.000219177	0.785452	PI 16:0_20:3	Glycerophospholipids [GP]	PI
PI	0.000240515	-8.46375e-06	0.000117377	1.32925	PI 16:0_20:4	Glycerophospholipids [GP]	PI
PI	-3.04394e-05	0.000546728	0.000249808	1.49325	PI 19:0_20:4	Glycerophospholipids [GP]	PI
SM	0.000427625	0.00036108	0.000376943	1.52701	SM 18:2;2O/14:0	Sphingolipids [SP]	SM
SM	0.00742902	0.00431688	0.0058496	9.64108	SM 18:2;2O/17:1	Sphingolipids [SP]	SM
SM	0.00057136	-0.000175427	0.000209897	1.35325	SM 16:1;2O/16:0	Sphingolipids [SP]	SM
SM	0.000581031	0.000689722	0.000634822	1.01023	SM 16:1;2O/18:3	Sphingolipids [SP]	SM
SM	0.0028326	0.00237699	0.00259697	3.04947	SM 18:2;2O/24:0	Sphingolipids [SP]	SM
SM	0.000863605	0.00233118	0.00162199	2.56678	SM 18:2;2O/24:1	Sphingolipids [SP]	SM
SM	0.000914444	-0.000480295	0.000216974	1.45154	SM 18:0;2O/16:0	Sphingolipids [SP]	SM
SM	-0.000167231	0.000479275	0.000158009	1.43728	SM 18:1;2O/12:0	Sphingolipids [SP]	SM
SM	0.00668025	0.00576469	0.00622422	7.58239	SM 18:1;2O/22:0	Sphingolipids [SP]	SM
SM	0.000786891	0.00167013	0.00123904	3.4367	SM 16:1;2O/24:0	Sphingolipids [SP]	SM
SM	0.000644257	-0.0002067	0.000235677	1.45145	SM 17:1;2O/22:0	Sphingolipids [SP]	SM
SM	-0.000198709	0.000122445	-4.0301e-05	2.1147	SM 18:1;2O/26:4	Sphingolipids [SP]	SM
SM	0.000745457	0.00200056	0.00137636	2.66948	SM 16:1;2O/20:0	Sphingolipids [SP]	SM
SM	0.0141668	0.0110001	0.0125328	12.875	SM 18:1;2O/24:0	Sphingolipids [SP]	SM
SM	0.00354441	0.0058304	0.00470298	7.38459	SM 18:2;2O/20:0	Sphingolipids [SP]	SM
SM	0.00137892	0.000688916	0.00103194	1.85006	SM 18:1;2O/24:2	Sphingolipids [SP]	SM
SM	0.00103848	0.000402486	0.000716428	1.60713	SM 18:1;2O/25:3	Sphingolipids [SP]	SM
SM	0.00163893	0.00169912	0.00164189	3.01014	SM 18:1;2O/23:0	Sphingolipids [SP]	SM
SPB	0.00196349	0.00343991	0.00271104	3.53295	SPB 13:2;3O	Sphingolipids [SP]	SPB
SPB	0.0031564	0.00311208	0.00310377	6.22151	SPB 16:0;3O	Sphingolipids [SP]	SPB
SPB	0.00100593	0.0010261	0.00101376	2.60469	SPB 18:0;3O	Sphingolipids [SP]	SPB
SPB	0.00172614	0.000482415	0.00107672	1.67465	SPB 20:0;3O	Sphingolipids [SP]	SPB
SPB	-7.52688e-05	-0.000138637	-0.000114264	0.62845	SPB 41:3;3O	Sphingolipids [SP]	SPB
SPB	0.000690972	0.00072512	0.000725918	1.58639	SPB 42:1;3O	Sphingolipids [SP]	SPB
SPB	8.22316e-05	0.000512853	0.000293749	1.09212	SPB 42:3;3O	Sphingolipids [SP]	SPB
TG	0.000213457	0.000680606	0.000450043	1.60453	TG 15:0_15:0_15:0	Sterol Lipids [ST]	TG
TG	0.00079117	0.000583917	0.000698294	1.35821	TG 15:0_16:0_22:6	Sterol Lipids [ST]	TG
TG	0.000817743	-7.43486e-05	0.000363791	0.671976	TG 15:0_18:1_20:4	Sterol Lipids [ST]	TG
TG	0.00459075	0.00280406	0.00367996	4.49192	TG 15:0_18:2_18:2	Sterol Lipids [ST]	TG
TG	0.00135072	0.000828526	0.00109553	1.71126	TG 16:0_17:1_22:5	Sterol Lipids [ST]	TG
TG	0.00269603	0.00333948	0.0030165	2.95044	TG 16:0_17:2_18:2	Sterol Lipids [ST]	TG
TG	0.00139029	0.000475368	0.000927106	1.64722	TG 16:0_18:2_20:2	Sterol Lipids [ST]	TG
TG	0.00189279	0.000838731	0.00136041	2.73171	TG 16:1_17:1_18:2	Sterol Lipids [ST]	TG
TG	0.000905528	-0.000415249	0.000225482	1.7135	TG 17:0_18:2_20:4	Sterol Lipids [ST]	TG
TG	0.00109912	0.000391558	0.000726669	1.33763	TG 17:1_18:1_20:4	Sterol Lipids [ST]	TG
TG	0.000899681	0.0010054	0.000946706	1.156	TG 17:2_18:1_18:2	Sterol Lipids [ST]	TG
TG	-4.54865e-05	0.000323159	0.000145705	1.02432	TG 17:2_18:2_18:2	Sterol Lipids [ST]	TG
TG	0.00101296	0.00284326	0.00191856	2.72949	TG 18:1_18:1_20:4	Sterol Lipids [ST]	TG

## Sheet: Figure 5c
x	y	kind
0	0	333 case Prediction
0	0.00704225	333 case Prediction
0	0.0140845	333 case Prediction
0	0.0211268	333 case Prediction
0.0052356	0.0211268	333 case Prediction
0.0157068	0.0211268	333 case Prediction
0.0209424	0.0211268	333 case Prediction
0.026178	0.0211268	333 case Prediction
0.026178	0.028169	333 case Prediction
0.026178	0.0352113	333 case Prediction
0.026178	0.0422535	333 case Prediction
0.0314136	0.0422535	333 case Prediction
0.0366492	0.0422535	333 case Prediction
0.0418848	0.0422535	333 case Prediction
0.0418848	0.0492958	333 case Prediction
0.0418848	0.056338	333 case Prediction
0.0418848	0.0704225	333 case Prediction
0.0418848	0.0774648	333 case Prediction
0.0418848	0.084507	333 case Prediction
0.0418848	0.0915493	333 case Prediction
0.0418848	0.0985915	333 case Prediction
0.0471204	0.0985915	333 case Prediction
0.052356	0.0985915	333 case Prediction
0.052356	0.105634	333 case Prediction
0.052356	0.112676	333 case Prediction
0.052356	0.119718	333 case Prediction
0.052356	0.126761	333 case Prediction
0.0575916	0.126761	333 case Prediction
0.0575916	0.133803	333 case Prediction
0.0575916	0.140845	333 case Prediction
0.0628272	0.140845	333 case Prediction
0.0680628	0.140845	333 case Prediction
0.0732984	0.140845	333 case Prediction
0.0732984	0.147887	333 case Prediction
0.078534	0.147887	333 case Prediction
0.078534	0.15493	333 case Prediction
0.078534	0.161972	333 case Prediction
0.0837696	0.161972	333 case Prediction
0.0837696	0.169014	333 case Prediction
0.0837696	0.176056	333 case Prediction
0.0837696	0.183099	333 case Prediction
0.0837696	0.190141	333 case Prediction
0.0837696	0.197183	333 case Prediction
0.0837696	0.21831	333 case Prediction
0.0837696	0.225352	333 case Prediction
0.0837696	0.232394	333 case Prediction
0.0837696	0.239437	333 case Prediction
0.0890052	0.239437	333 case Prediction
0.0942408	0.239437	333 case Prediction
0.0942408	0.246479	333 case Prediction
0.0942408	0.253521	333 case Prediction
0.104712	0.288732	333 case Prediction
0.104712	0.295775	333 case Prediction
0.104712	0.359155	333 case Prediction
0.104712	0.366197	333 case Prediction
0.104712	0.373239	333 case Prediction
0.104712	0.422535	333 case Prediction
0.104712	0.43662	333 case Prediction
0.104712	0.485915	333 case Prediction
0.109948	0.570423	333 case Prediction
0.109948	0.577465	333 case Prediction
0.109948	0.605634	333 case Prediction
0.115183	0.619718	333 case Prediction
0.115183	0.633803	333 case Prediction
0.115183	0.640845	333 case Prediction
0.115183	0.647887	333 case Prediction
0.120419	0.647887	333 case Prediction
0.125654	0.647887	333 case Prediction
0.13089	0.647887	333 case Prediction
0.136126	0.647887	333 case Prediction
0.136126	0.65493	333 case Prediction
0.21466	0.71831	333 case Prediction
0.219895	0.71831	333 case Prediction
0.235602	0.732394	333 case Prediction
0.240838	0.732394	333 case Prediction
0.246073	0.746479	333 case Prediction
0.251309	0.746479	333 case Prediction
0.251309	0.753521	333 case Prediction
0.251309	0.760563	333 case Prediction
0.256545	0.760563	333 case Prediction
0.26178	0.760563	333 case Prediction
0.277487	0.760563	333 case Prediction
0.282723	0.760563	333 case Prediction
0.282723	0.767606	333 case Prediction
0.287958	0.767606	333 case Prediction
0.287958	0.774648	333 case Prediction
0.287958	0.78169	333 case Prediction
0.293194	0.78169	333 case Prediction
0.293194	0.788732	333 case Prediction
0.298429	0.788732	333 case Prediction
0.303665	0.788732	333 case Prediction
0.308901	0.802817	333 case Prediction
0.308901	0.809859	333 case Prediction
0.329843	0.838028	333 case Prediction
0.329843	0.84507	333 case Prediction
0.335079	0.84507	333 case Prediction
0.408377	0.873239	333 case Prediction
0.413613	0.873239	333 case Prediction
0.418848	0.873239	333 case Prediction
0.424084	0.873239	333 case Prediction
0.439791	0.873239	333 case Prediction
0.445026	0.894366	333 case Prediction
0.460733	0.901408	333 case Prediction
0.465969	0.901408	333 case Prediction
0.47644	0.901408	333 case Prediction
0.481675	0.901408	333 case Prediction
0.513089	0.915493	333 case Prediction
0.560209	0.915493	333 case Prediction
0.910995	0.964789	333 case Prediction
0.910995	0.971831	333 case Prediction
0.91623	0.971831	333 case Prediction
0.921466	0.971831	333 case Prediction
0.921466	0.978873	333 case Prediction
0.926702	0.978873	333 case Prediction
0.926702	0.992958	333 case Prediction
0.931937	0.992958	333 case Prediction
0.937173	0.992958	333 case Prediction
0.942408	0.992958	333 case Prediction
0.947644	0.992958	333 case Prediction
0.95288	0.992958	333 case Prediction
0.958115	0.992958	333 case Prediction
0.963351	0.992958	333 case Prediction
0.968586	0.992958	333 case Prediction
0.973822	0.992958	333 case Prediction
0.979058	0.992958	333 case Prediction
0.984293	0.992958	333 case Prediction
0.984293	1	333 case Prediction
1	1	333 case Prediction
0	0	1393 case Training
0	0.00143266	1393 case Training
0	0.00286533	1393 case Training
0	0.00429799	1393 case Training
0	0.00573066	1393 case Training
0	0.00716332	1393 case Training
0	0.00859599	1393 case Training
0	0.0100287	1393 case Training
0	0.0114613	1393 case Training
0	0.012894	1393 case Training
0	0.0143266	1393 case Training
0	0.0157593	1393 case Training
0	0.017192	1393 case Training
0	0.0186246	1393 case Training
0	0.0200573	1393 case Training
0	0.02149	1393 case Training
0	0.0229226	1393 case Training
0	0.0243553	1393 case Training
0	0.025788	1393 case Training
0	0.0272206	1393 case Training
0	0.0286533	1393 case Training
0	0.030086	1393 case Training
0	0.0315186	1393 case Training
0	0.0329513	1393 case Training
0	0.034384	1393 case Training
0	0.0358166	1393 case Training
0	0.0372493	1393 case Training
0	0.0386819	1393 case Training
0	0.0401146	1393 case Training
0	0.0415473	1393 case Training
0	0.0429799	1393 case Training
0	0.0444126	1393 case Training
0	0.0458453	1393 case Training
0	0.0472779	1393 case Training
0	0.0487106	1393 case Training
0	0.0501433	1393 case Training
0	0.0515759	1393 case Training
0	0.0530086	1393 case Training
0	0.0544413	1393 case Training
0	0.0558739	1393 case Training
0	0.0573066	1393 case Training
0	0.0587393	1393 case Training
0	0.0601719	1393 case Training
0	0.0616046	1393 case Training
0	0.0630372	1393 case Training
0	0.0644699	1393 case Training
0	0.0659026	1393 case Training
0	0.0673352	1393 case Training
0	0.0687679	1393 case Training
0	0.0702006	1393 case Training
0	0.0716332	1393 case Training
0	0.0730659	1393 case Training
0	0.0744986	1393 case Training
0	0.0759312	1393 case Training
0	0.0773639	1393 case Training
0	0.0787966	1393 case Training
0	0.0802292	1393 case Training
0	0.0816619	1393 case Training
0	0.0830946	1393 case Training
0	0.0845272	1393 case Training
0	0.0859599	1393 case Training
0	0.0873926	1393 case Training
0	0.0888252	1393 case Training
0	0.0902579	1393 case Training
0	0.0916905	1393 case Training
0	0.0931232	1393 case Training
0	0.0945559	1393 case Training
0	0.0959885	1393 case Training
0	0.0974212	1393 case Training
0	0.0988539	1393 case Training
0	0.100287	1393 case Training
0	0.101719	1393 case Training
0	0.103152	1393 case Training
0	0.104585	1393 case Training
0	0.106017	1393 case Training
0	0.10745	1393 case Training
0	0.108883	1393 case Training
0	0.110315	1393 case Training
0	0.111748	1393 case Training
0	0.113181	1393 case Training
0	0.114613	1393 case Training
0	0.116046	1393 case Training
0	0.117479	1393 case Training
0	0.118911	1393 case Training
0	0.120344	1393 case Training
0	0.121777	1393 case Training
0	0.123209	1393 case Training
0	0.124642	1393 case Training
0	0.126074	1393 case Training
0	0.127507	1393 case Training
0	0.12894	1393 case Training
0	0.130372	1393 case Training
0	0.131805	1393 case Training
0	0.133238	1393 case Training
0	0.13467	1393 case Training
0	0.136103	1393 case Training
0	0.137536	1393 case Training
0	0.138968	1393 case Training
0	0.140401	1393 case Training
0	0.141834	1393 case Training
0	0.143266	1393 case Training
0	0.144699	1393 case Training
0	0.146132	1393 case Training
0	0.147564	1393 case Training
0	0.148997	1393 case Training
0	0.15043	1393 case Training
0	0.151862	1393 case Training
0	0.153295	1393 case Training
0	0.154728	1393 case Training
0	0.15616	1393 case Training
0	0.157593	1393 case Training
0	0.159026	1393 case Training
0	0.160458	1393 case Training
0	0.161891	1393 case Training
0	0.163324	1393 case Training
0	0.164756	1393 case Training
0	0.166189	1393 case Training
0	0.167622	1393 case Training
0	0.169054	1393 case Training
0	0.170487	1393 case Training
0	0.17192	1393 case Training
0	0.173352	1393 case Training
0	0.174785	1393 case Training
0	0.176218	1393 case Training
0	0.17765	1393 case Training
0	0.179083	1393 case Training
0	0.180516	1393 case Training
0	0.181948	1393 case Training
0	0.183381	1393 case Training
0	0.184814	1393 case Training
0	0.186246	1393 case Training
0	0.187679	1393 case Training
0	0.189112	1393 case Training
0	0.190544	1393 case Training
0	0.191977	1393 case Training
0	0.19341	1393 case Training
0	0.194842	1393 case Training
0	0.196275	1393 case Training
0	0.197708	1393 case Training
0	0.19914	1393 case Training
0	0.200573	1393 case Training
0	0.202006	1393 case Training
0	0.203438	1393 case Training
0	0.204871	1393 case Training
0	0.206304	1393 case Training
0	0.207736	1393 case Training
0	0.209169	1393 case Training
0	0.210602	1393 case Training
0	0.212034	1393 case Training
0	0.213467	1393 case Training
0	0.2149	1393 case Training
0	0.216332	1393 case Training
0	0.217765	1393 case Training
0	0.219198	1393 case Training
0	0.22063	1393 case Training
0	0.222063	1393 case Training
0	0.223496	1393 case Training
0	0.224928	1393 case Training
0	0.226361	1393 case Training
0	0.227794	1393 case Training
0	0.229226	1393 case Training
0	0.230659	1393 case Training
0	0.232092	1393 case Training
0	0.233524	1393 case Training
0	0.234957	1393 case Training
0	0.23639	1393 case Training
0	0.237822	1393 case Training
0	0.239255	1393 case Training
0	0.240688	1393 case Training
0	0.24212	1393 case Training
0	0.243553	1393 case Training
0	0.244986	1393 case Training
0	0.246418	1393 case Training
0	0.247851	1393 case Training
0	0.249284	1393 case Training
0	0.250716	1393 case Training
0	0.252149	1393 case Training
0	0.253582	1393 case Training
0	0.255014	1393 case Training
0	0.256447	1393 case Training
0	0.25788	1393 case Training
0	0.259312	1393 case Training
0	0.260745	1393 case Training
0	0.262178	1393 case Training
0	0.26361	1393 case Training
0	0.265043	1393 case Training
0	0.266476	1393 case Training
0	0.267908	1393 case Training
0	0.269341	1393 case Training
0	0.270774	1393 case Training
0	0.272206	1393 case Training
0	0.273639	1393 case Training
0	0.275072	1393 case Training
0	0.276504	1393 case Training
0	0.277937	1393 case Training
0	0.27937	1393 case Training
0	0.280802	1393 case Training
0	0.282235	1393 case Training
0	0.283668	1393 case Training
0	0.2851	1393 case Training
0	0.286533	1393 case Training
0	0.287966	1393 case Training
0	0.289398	1393 case Training
0	0.290831	1393 case Training
0	0.292264	1393 case Training
0	0.293696	1393 case Training
0	0.295129	1393 case Training
0	0.296562	1393 case Training
0	0.297994	1393 case Training
0	0.299427	1393 case Training
0	0.30086	1393 case Training
0	0.302292	1393 case Training
0	0.303725	1393 case Training
0	0.305158	1393 case Training
0	0.30659	1393 case Training
0	0.308023	1393 case Training
0	0.309456	1393 case Training
0	0.310888	1393 case Training
0	0.312321	1393 case Training
0	0.313754	1393 case Training
0	0.315186	1393 case Training
0	0.316619	1393 case Training
0	0.318052	1393 case Training
0	0.319484	1393 case Training
0	0.320917	1393 case Training
0	0.32235	1393 case Training
0	0.323782	1393 case Training
0	0.325215	1393 case Training
0	0.326648	1393 case Training
0	0.32808	1393 case Training
0	0.329513	1393 case Training
0	0.330946	1393 case Training
0	0.332378	1393 case Training
0	0.333811	1393 case Training
0	0.335244	1393 case Training
0	0.336676	1393 case Training
0	0.338109	1393 case Training
0	0.339542	1393 case Training
0	0.340974	1393 case Training
0	0.342407	1393 case Training
0	0.34384	1393 case Training
0	0.345272	1393 case Training
0	0.346705	1393 case Training
0	0.348138	1393 case Training
0	0.34957	1393 case Training
0	0.351003	1393 case Training
0	0.352436	1393 case Training
0	0.353868	1393 case Training
0	0.355301	1393 case Training
0	0.356734	1393 case Training
0	0.358166	1393 case Training
0	0.359599	1393 case Training
0	0.361032	1393 case Training
0	0.362464	1393 case Training
0	0.363897	1393 case Training
0	0.36533	1393 case Training
0	0.366762	1393 case Training
0	0.368195	1393 case Training
0	0.369628	1393 case Training
0	0.37106	1393 case Training
0	0.372493	1393 case Training
0	0.373926	1393 case Training
0	0.375358	1393 case Training
0	0.376791	1393 case Training
0	0.378223	1393 case Training
0	0.379656	1393 case Training
0	0.381089	1393 case Training
0	0.382521	1393 case Training
0	0.383954	1393 case Training
0	0.385387	1393 case Training
0	0.386819	1393 case Training
0	0.388252	1393 case Training
0	0.389685	1393 case Training
0	0.391117	1393 case Training
0	0.39255	1393 case Training
0	0.393983	1393 case Training
0	0.395415	1393 case Training
0	0.396848	1393 case Training
0	0.398281	1393 case Training
0	0.399713	1393 case Training
0	0.401146	1393 case Training
0	0.402579	1393 case Training
0	0.404011	1393 case Training
0	0.405444	1393 case Training
0	0.406877	1393 case Training
0	0.408309	1393 case Training
0	0.409742	1393 case Training
0	0.411175	1393 case Training
0	0.412607	1393 case Training
0	0.41404	1393 case Training
0	0.415473	1393 case Training
0	0.416905	1393 case Training
0	0.418338	1393 case Training
0	0.419771	1393 case Training
0	0.421203	1393 case Training
0	0.422636	1393 case Training
0	0.424069	1393 case Training
0	0.425501	1393 case Training
0	0.426934	1393 case Training
0	0.428367	1393 case Training
0	0.429799	1393 case Training
0	0.431232	1393 case Training
0	0.432665	1393 case Training
0	0.434097	1393 case Training
0	0.43553	1393 case Training
0	0.436963	1393 case Training
0	0.438395	1393 case Training
0	0.439828	1393 case Training
0	0.441261	1393 case Training
0	0.442693	1393 case Training
0	0.444126	1393 case Training
0	0.445559	1393 case Training
0	0.446991	1393 case Training
0	0.448424	1393 case Training
0.00143885	0.448424	1393 case Training
0.00143885	0.449857	1393 case Training
0.00143885	0.451289	1393 case Training
0.00143885	0.452722	1393 case Training
0.00143885	0.454155	1393 case Training
0.00143885	0.455587	1393 case Training
0.00143885	0.45702	1393 case Training
0.00143885	0.458453	1393 case Training
0.00143885	0.459885	1393 case Training
0.00143885	0.461318	1393 case Training
0.00143885	0.462751	1393 case Training
0.00143885	0.464183	1393 case Training
0.00143885	0.465616	1393 case Training
0.00143885	0.467049	1393 case Training
0.00143885	0.468481	1393 case Training
0.00143885	0.469914	1393 case Training
0.00143885	0.471347	1393 case Training
0.00143885	0.472779	1393 case Training
0.00143885	0.474212	1393 case Training
0.00143885	0.475645	1393 case Training
0.00143885	0.477077	1393 case Training
0.00143885	0.47851	1393 case Training
0.00143885	0.479943	1393 case Training
0.00143885	0.481375	1393 case Training
0.00143885	0.482808	1393 case Training
0.00143885	0.484241	1393 case Training
0.00143885	0.485673	1393 case Training
0.00143885	0.487106	1393 case Training
0.00143885	0.488539	1393 case Training
0.00143885	0.489971	1393 case Training
0.00143885	0.491404	1393 case Training
0.00143885	0.492837	1393 case Training
0.00143885	0.494269	1393 case Training
0.00143885	0.495702	1393 case Training
0.00143885	0.497135	1393 case Training
0.00143885	0.498567	1393 case Training
0.00143885	0.5	1393 case Training
0.00143885	0.501433	1393 case Training
0.00143885	0.502865	1393 case Training
0.00143885	0.504298	1393 case Training
0.00143885	0.505731	1393 case Training
0.00143885	0.507163	1393 case Training
0.00143885	0.508596	1393 case Training
0.00143885	0.510029	1393 case Training
0.00143885	0.511461	1393 case Training
0.00143885	0.512894	1393 case Training
0.00143885	0.514327	1393 case Training
0.00143885	0.517192	1393 case Training
0.00143885	0.518625	1393 case Training
0.00143885	0.520057	1393 case Training
0.00143885	0.52149	1393 case Training
0.00143885	0.522923	1393 case Training
0.00143885	0.524355	1393 case Training
0.00143885	0.527221	1393 case Training
0.00143885	0.528653	1393 case Training
0.00143885	0.530086	1393 case Training
0.00143885	0.531519	1393 case Training
0.00143885	0.532951	1393 case Training
0.00143885	0.534384	1393 case Training
0.00143885	0.535817	1393 case Training
0.00143885	0.537249	1393 case Training
0.00143885	0.538682	1393 case Training
0.00143885	0.540115	1393 case Training
0.00143885	0.541547	1393 case Training
0.00143885	0.54298	1393 case Training
0.00143885	0.544413	1393 case Training
0.00143885	0.545845	1393 case Training
0.00143885	0.547278	1393 case Training
0.00143885	0.548711	1393 case Training
0.00143885	0.550143	1393 case Training
0.00143885	0.553009	1393 case Training
0.00143885	0.554441	1393 case Training
0.00143885	0.555874	1393 case Training
0.00143885	0.557307	1393 case Training
0.00143885	0.558739	1393 case Training
0.00143885	0.560172	1393 case Training
0.00143885	0.561605	1393 case Training
0.0028777	0.561605	1393 case Training
0.0028777	0.563037	1393 case Training
0.0028777	0.56447	1393 case Training
0.0028777	0.565903	1393 case Training
0.0028777	0.567335	1393 case Training
0.0028777	0.568768	1393 case Training
0.0028777	0.570201	1393 case Training
0.00431655	0.570201	1393 case Training
0.00431655	0.571633	1393 case Training
0.00431655	0.573066	1393 case Training
0.00431655	0.574499	1393 case Training
0.00431655	0.575931	1393 case Training
0.00431655	0.577364	1393 case Training
0.00431655	0.578797	1393 case Training
0.00431655	0.580229	1393 case Training
0.00431655	0.581662	1393 case Training
0.00431655	0.583095	1393 case Training
0.00431655	0.584527	1393 case Training
0.00431655	0.58596	1393 case Training
0.00431655	0.587393	1393 case Training
0.00431655	0.588825	1393 case Training
0.00431655	0.590258	1393 case Training
0.00431655	0.591691	1393 case Training
0.00431655	0.593123	1393 case Training
0.00431655	0.594556	1393 case Training
0.00431655	0.597421	1393 case Training
0.00431655	0.598854	1393 case Training
0.00431655	0.600287	1393 case Training
0.00431655	0.601719	1393 case Training
0.00431655	0.603152	1393 case Training
0.0057554	0.603152	1393 case Training
0.0057554	0.604585	1393 case Training
0.0057554	0.606017	1393 case Training
0.0057554	0.60745	1393 case Training
0.0057554	0.608883	1393 case Training
0.0057554	0.610315	1393 case Training
0.00719424	0.610315	1393 case Training
0.00719424	0.611748	1393 case Training
0.00719424	0.613181	1393 case Training
0.00719424	0.614613	1393 case Training
0.00719424	0.616046	1393 case Training
0.00719424	0.617479	1393 case Training
0.00719424	0.620344	1393 case Training
0.00719424	0.621777	1393 case Training
0.00719424	0.623209	1393 case Training
0.00719424	0.624642	1393 case Training
0.00719424	0.626074	1393 case Training
0.00719424	0.627507	1393 case Training
0.00719424	0.62894	1393 case Training
0.00719424	0.630372	1393 case Training
0.00719424	0.631805	1393 case Training
0.00719424	0.633238	1393 case Training
0.00719424	0.63467	1393 case Training
0.00719424	0.636103	1393 case Training
0.00719424	0.637536	1393 case Training
0.00719424	0.638968	1393 case Training
0.00719424	0.640401	1393 case Training
0.00719424	0.641834	1393 case Training
0.00719424	0.643266	1393 case Training
0.00719424	0.644699	1393 case Training
0.00719424	0.646132	1393 case Training
0.00719424	0.647564	1393 case Training
0.00719424	0.648997	1393 case Training
0.00719424	0.65043	1393 case Training
0.00719424	0.651862	1393 case Training
0.00719424	0.653295	1393 case Training
0.00719424	0.654728	1393 case Training
0.00719424	0.65616	1393 case Training
0.00863309	0.65616	1393 case Training
0.00863309	0.657593	1393 case Training
0.00863309	0.659026	1393 case Training
0.0100719	0.659026	1393 case Training
0.0115108	0.659026	1393 case Training
0.0129496	0.659026	1393 case Training
0.0129496	0.660458	1393 case Training
0.0129496	0.661891	1393 case Training
0.0129496	0.663324	1393 case Training
0.0129496	0.664756	1393 case Training
0.0129496	0.666189	1393 case Training
0.0129496	0.667622	1393 case Training
0.0129496	0.669054	1393 case Training
0.0129496	0.670487	1393 case Training
0.0129496	0.67192	1393 case Training
0.0129496	0.673352	1393 case Training
0.0129496	0.674785	1393 case Training
0.0129496	0.676218	1393 case Training
0.0143885	0.676218	1393 case Training
0.0143885	0.67765	1393 case Training
0.0143885	0.679083	1393 case Training
0.0143885	0.680516	1393 case Training
0.0143885	0.681948	1393 case Training
0.0143885	0.683381	1393 case Training
0.0143885	0.684814	1393 case Training
0.0143885	0.686246	1393 case Training
0.0143885	0.687679	1393 case Training
0.0143885	0.689112	1393 case Training
0.0143885	0.690544	1393 case Training
0.0143885	0.691977	1393 case Training
0.0158273	0.691977	1393 case Training
0.0158273	0.69341	1393 case Training
0.0158273	0.694842	1393 case Training
0.0158273	0.696275	1393 case Training
0.0158273	0.697708	1393 case Training
0.0158273	0.69914	1393 case Training
0.0158273	0.700573	1393 case Training
0.0172662	0.700573	1393 case Training
0.0172662	0.702006	1393 case Training
0.0172662	0.703438	1393 case Training
0.0172662	0.704871	1393 case Training
0.0172662	0.706304	1393 case Training
0.0172662	0.707736	1393 case Training
0.0172662	0.709169	1393 case Training
0.018705	0.712034	1393 case Training
0.018705	0.713467	1393 case Training
0.018705	0.7149	1393 case Training
0.0201439	0.716332	1393 case Training
0.0201439	0.717765	1393 case Training
0.0201439	0.719198	1393 case Training
0.0201439	0.72063	1393 case Training
0.0201439	0.722063	1393 case Training
0.0201439	0.723496	1393 case Training
0.0201439	0.724928	1393 case Training
0.0215827	0.724928	1393 case Training
0.0230216	0.726361	1393 case Training
0.0230216	0.727794	1393 case Training
0.0230216	0.729226	1393 case Training
0.0230216	0.730659	1393 case Training
0.0230216	0.732092	1393 case Training
0.0244604	0.732092	1393 case Training
0.0258993	0.732092	1393 case Training
0.0258993	0.733524	1393 case Training
0.0258993	0.734957	1393 case Training
0.0258993	0.73639	1393 case Training
0.0273381	0.73639	1393 case Training
0.0273381	0.737822	1393 case Training
0.0273381	0.739255	1393 case Training
0.0273381	0.740688	1393 case Training
0.028777	0.740688	1393 case Training
0.028777	0.74212	1393 case Training
0.028777	0.743553	1393 case Training
0.0302158	0.743553	1393 case Training
0.0302158	0.744986	1393 case Training
0.0316547	0.744986	1393 case Training
0.0316547	0.746418	1393 case Training
0.0316547	0.747851	1393 case Training
0.0316547	0.749284	1393 case Training
0.0316547	0.750716	1393 case Training
0.0316547	0.752149	1393 case Training
0.0316547	0.753582	1393 case Training
0.0316547	0.755014	1393 case Training
0.0316547	0.756447	1393 case Training
0.0316547	0.75788	1393 case Training
0.0316547	0.759312	1393 case Training
0.0316547	0.760745	1393 case Training
0.0316547	0.762178	1393 case Training
0.0316547	0.76361	1393 case Training
0.0316547	0.765043	1393 case Training
0.0330935	0.765043	1393 case Training
0.0330935	0.766476	1393 case Training
0.0330935	0.767908	1393 case Training
0.0330935	0.769341	1393 case Training
0.0330935	0.770774	1393 case Training
0.0330935	0.772206	1393 case Training
0.0330935	0.773639	1393 case Training
0.0330935	0.775072	1393 case Training
0.0345324	0.775072	1393 case Training
0.0345324	0.776504	1393 case Training
0.0359712	0.776504	1393 case Training
0.0359712	0.777937	1393 case Training
0.0374101	0.777937	1393 case Training
0.0388489	0.777937	1393 case Training
0.0388489	0.780802	1393 case Training
0.0388489	0.782235	1393 case Training
0.0388489	0.783668	1393 case Training
0.0388489	0.7851	1393 case Training
0.0388489	0.786533	1393 case Training
0.0402878	0.786533	1393 case Training
0.0417266	0.787966	1393 case Training
0.0431655	0.787966	1393 case Training
0.0431655	0.789398	1393 case Training
0.0431655	0.790831	1393 case Training
0.0460432	0.790831	1393 case Training
0.0460432	0.792264	1393 case Training
0.0460432	0.793696	1393 case Training
0.0460432	0.795129	1393 case Training
0.0460432	0.796562	1393 case Training
0.047482	0.796562	1393 case Training
0.047482	0.797994	1393 case Training
0.0489209	0.797994	1393 case Training
0.0489209	0.799427	1393 case Training
0.0489209	0.80086	1393 case Training
0.0503597	0.80086	1393 case Training
0.0503597	0.802292	1393 case Training
0.0503597	0.803725	1393 case Training
0.0503597	0.805158	1393 case Training
0.0517986	0.805158	1393 case Training
0.0517986	0.80659	1393 case Training
0.0532374	0.80659	1393 case Training
0.0532374	0.808023	1393 case Training
0.0532374	0.809456	1393 case Training
0.0546763	0.809456	1393 case Training
0.0546763	0.810888	1393 case Training
0.0561151	0.810888	1393 case Training
0.0561151	0.812321	1393 case Training
0.0561151	0.813754	1393 case Training
0.0561151	0.815186	1393 case Training
0.057554	0.815186	1393 case Training
0.0589928	0.815186	1393 case Training
0.0589928	0.816619	1393 case Training
0.0589928	0.818052	1393 case Training
0.0589928	0.819484	1393 case Training
0.0589928	0.820917	1393 case Training
0.0589928	0.82235	1393 case Training
0.0589928	0.823782	1393 case Training
0.0604317	0.823782	1393 case Training
0.0604317	0.825215	1393 case Training
0.0618705	0.825215	1393 case Training
0.0618705	0.826648	1393 case Training
0.0618705	0.82808	1393 case Training
0.0618705	0.829513	1393 case Training
0.0618705	0.830946	1393 case Training
0.0633094	0.830946	1393 case Training
0.0633094	0.832378	1393 case Training
0.0647482	0.832378	1393 case Training
0.0647482	0.836676	1393 case Training
0.0647482	0.838109	1393 case Training
0.0647482	0.839542	1393 case Training
0.0647482	0.842407	1393 case Training
0.0647482	0.84384	1393 case Training
0.0647482	0.845272	1393 case Training
0.0647482	0.846705	1393 case Training
0.0647482	0.848138	1393 case Training
0.0647482	0.84957	1393 case Training
0.0647482	0.851003	1393 case Training
0.0661871	0.851003	1393 case Training
0.0661871	0.852436	1393 case Training
0.0661871	0.853868	1393 case Training
0.0661871	0.855301	1393 case Training
0.0661871	0.856734	1393 case Training
0.0661871	0.858166	1393 case Training
0.0676259	0.858166	1393 case Training
0.0676259	0.859599	1393 case Training
0.0705036	0.872493	1393 case Training
0.0719424	0.872493	1393 case Training
0.0719424	0.873926	1393 case Training
0.0733813	0.873926	1393 case Training
0.0748201	0.873926	1393 case Training
0.076259	0.873926	1393 case Training
0.0776978	0.873926	1393 case Training
0.0791367	0.873926	1393 case Training
0.0805755	0.873926	1393 case Training
0.0805755	0.875358	1393 case Training
0.0820144	0.875358	1393 case Training
0.0834532	0.875358	1393 case Training
0.0848921	0.875358	1393 case Training
0.0863309	0.875358	1393 case Training
0.0863309	0.876791	1393 case Training
0.0877698	0.876791	1393 case Training
0.0877698	0.879656	1393 case Training
0.0892086	0.879656	1393 case Training
0.0906475	0.879656	1393 case Training
0.0920863	0.879656	1393 case Training
0.0920863	0.881089	1393 case Training
0.0920863	0.882521	1393 case Training
0.0935252	0.882521	1393 case Training
0.0935252	0.883954	1393 case Training
0.0935252	0.885387	1393 case Training
0.094964	0.886819	1393 case Training
0.094964	0.888252	1393 case Training
0.094964	0.889685	1393 case Training
0.094964	0.891117	1393 case Training
0.094964	0.89255	1393 case Training
0.094964	0.893983	1393 case Training
0.094964	0.895415	1393 case Training
0.0964029	0.895415	1393 case Training
0.0978417	0.896848	1393 case Training
0.0992806	0.896848	1393 case Training
0.100719	0.896848	1393 case Training
0.102158	0.898281	1393 case Training
0.102158	0.899713	1393 case Training
0.102158	0.901146	1393 case Training
0.102158	0.902579	1393 case Training
0.102158	0.904011	1393 case Training
0.102158	0.905444	1393 case Training
0.102158	0.906877	1393 case Training
0.103597	0.906877	1393 case Training
0.103597	0.908309	1393 case Training
0.105036	0.908309	1393 case Training
0.105036	0.909742	1393 case Training
0.105036	0.911175	1393 case Training
0.105036	0.912607	1393 case Training
0.105036	0.91404	1393 case Training
0.106475	0.91404	1393 case Training
0.107914	0.91404	1393 case Training
0.109353	0.91404	1393 case Training
0.110791	0.91404	1393 case Training
0.11223	0.91404	1393 case Training
0.11223	0.915473	1393 case Training
0.113669	0.915473	1393 case Training
0.115108	0.915473	1393 case Training
0.115108	0.916905	1393 case Training
0.115108	0.918338	1393 case Training
0.116547	0.918338	1393 case Training
0.116547	0.919771	1393 case Training
0.116547	0.921203	1393 case Training
0.117986	0.921203	1393 case Training
0.119424	0.921203	1393 case Training
0.120863	0.921203	1393 case Training
0.122302	0.921203	1393 case Training
0.123741	0.921203	1393 case Training
0.123741	0.922636	1393 case Training
0.12518	0.922636	1393 case Training
0.12518	0.924069	1393 case Training
0.126619	0.924069	1393 case Training
0.128058	0.924069	1393 case Training
0.129496	0.924069	1393 case Training
0.132374	0.925501	1393 case Training
0.133813	0.925501	1393 case Training
0.136691	0.925501	1393 case Training
0.138129	0.925501	1393 case Training
0.138129	0.926934	1393 case Training
0.138129	0.928367	1393 case Training
0.139568	0.928367	1393 case Training
0.139568	0.929799	1393 case Training
0.141007	0.929799	1393 case Training
0.142446	0.929799	1393 case Training
0.142446	0.931232	1393 case Training
0.143885	0.931232	1393 case Training
0.143885	0.932665	1393 case Training
0.145324	0.932665	1393 case Training
0.145324	0.934097	1393 case Training
0.145324	0.93553	1393 case Training
0.146763	0.93553	1393 case Training
0.148201	0.936963	1393 case Training
0.148201	0.938395	1393 case Training
0.14964	0.938395	1393 case Training
0.14964	0.939828	1393 case Training
0.14964	0.941261	1393 case Training
0.14964	0.942693	1393 case Training
0.14964	0.944126	1393 case Training
0.14964	0.945559	1393 case Training
0.151079	0.945559	1393 case Training
0.152518	0.946991	1393 case Training
0.156835	0.948424	1393 case Training
0.158273	0.948424	1393 case Training
0.159712	0.948424	1393 case Training
0.161151	0.948424	1393 case Training
0.16259	0.948424	1393 case Training
0.16259	0.949857	1393 case Training
0.16259	0.951289	1393 case Training
0.164029	0.951289	1393 case Training
0.165468	0.951289	1393 case Training
0.165468	0.952722	1393 case Training
0.166906	0.952722	1393 case Training
0.168345	0.952722	1393 case Training
0.169784	0.952722	1393 case Training
0.169784	0.954155	1393 case Training
0.171223	0.954155	1393 case Training
0.172662	0.954155	1393 case Training
0.174101	0.954155	1393 case Training
0.176978	0.954155	1393 case Training
0.178417	0.954155	1393 case Training
0.181295	0.954155	1393 case Training
0.181295	0.955587	1393 case Training
0.182734	0.955587	1393 case Training
0.182734	0.95702	1393 case Training
0.184173	0.95702	1393 case Training
0.185612	0.95702	1393 case Training
0.18705	0.95702	1393 case Training
0.188489	0.95702	1393 case Training
0.189928	0.95702	1393 case Training
0.189928	0.958453	1393 case Training
0.191367	0.958453	1393 case Training
0.192806	0.958453	1393 case Training
0.194245	0.958453	1393 case Training
0.195683	0.958453	1393 case Training
0.197122	0.958453	1393 case Training
0.198561	0.958453	1393 case Training
0.2	0.958453	1393 case Training
0.201439	0.958453	1393 case Training
0.202878	0.958453	1393 case Training
0.204317	0.958453	1393 case Training
0.205755	0.958453	1393 case Training
0.205755	0.959885	1393 case Training
0.207194	0.959885	1393 case Training
0.207194	0.961318	1393 case Training
0.208633	0.961318	1393 case Training
0.210072	0.961318	1393 case Training
0.210072	0.962751	1393 case Training
0.211511	0.962751	1393 case Training
0.211511	0.964183	1393 case Training
0.21295	0.964183	1393 case Training
0.21295	0.965616	1393 case Training
0.214388	0.965616	1393 case Training
0.215827	0.965616	1393 case Training
0.217266	0.965616	1393 case Training
0.217266	0.967049	1393 case Training
0.218705	0.967049	1393 case Training
0.220144	0.967049	1393 case Training
0.221583	0.967049	1393 case Training
0.223022	0.967049	1393 case Training
0.22446	0.967049	1393 case Training
0.225899	0.967049	1393 case Training
0.227338	0.967049	1393 case Training
0.228777	0.967049	1393 case Training
0.231655	0.967049	1393 case Training
0.234532	0.967049	1393 case Training
0.235971	0.967049	1393 case Training
0.23741	0.967049	1393 case Training
0.238849	0.967049	1393 case Training
0.240288	0.967049	1393 case Training
0.241727	0.967049	1393 case Training
0.243165	0.967049	1393 case Training
0.244604	0.967049	1393 case Training
0.246043	0.967049	1393 case Training
0.247482	0.967049	1393 case Training
0.248921	0.967049	1393 case Training
0.25036	0.967049	1393 case Training
0.251799	0.967049	1393 case Training
0.253237	0.967049	1393 case Training
0.254676	0.967049	1393 case Training
0.256115	0.967049	1393 case Training
0.258993	0.967049	1393 case Training
0.260432	0.967049	1393 case Training
0.260432	0.968481	1393 case Training
0.261871	0.968481	1393 case Training
0.263309	0.968481	1393 case Training
0.266187	0.968481	1393 case Training
0.267626	0.968481	1393 case Training
0.269065	0.968481	1393 case Training
0.270504	0.968481	1393 case Training
0.271942	0.968481	1393 case Training
0.273381	0.968481	1393 case Training
0.27482	0.968481	1393 case Training
0.276259	0.968481	1393 case Training
0.277698	0.968481	1393 case Training
0.280576	0.968481	1393 case Training
0.282014	0.968481	1393 case Training
0.283453	0.968481	1393 case Training
0.284892	0.968481	1393 case Training
0.286331	0.968481	1393 case Training
0.286331	0.969914	1393 case Training
0.28777	0.969914	1393 case Training
0.289209	0.969914	1393 case Training
0.290647	0.969914	1393 case Training
0.292086	0.969914	1393 case Training
0.294964	0.969914	1393 case Training
0.296403	0.969914	1393 case Training
0.297842	0.969914	1393 case Training
0.299281	0.969914	1393 case Training
0.300719	0.969914	1393 case Training
0.302158	0.969914	1393 case Training
0.303597	0.969914	1393 case Training
0.305036	0.969914	1393 case Training
0.306475	0.969914	1393 case Training
0.306475	0.971347	1393 case Training
0.307914	0.971347	1393 case Training
0.310791	0.971347	1393 case Training
0.31223	0.971347	1393 case Training
0.313669	0.971347	1393 case Training
0.316547	0.971347	1393 case Training
0.317986	0.971347	1393 case Training
0.319424	0.971347	1393 case Training
0.320863	0.971347	1393 case Training
0.322302	0.971347	1393 case Training
0.329496	0.971347	1393 case Training
0.329496	0.972779	1393 case Training
0.330935	0.972779	1393 case Training
0.332374	0.972779	1393 case Training
0.333813	0.972779	1393 case Training
0.335252	0.972779	1393 case Training
0.336691	0.972779	1393 case Training
0.338129	0.972779	1393 case Training
0.339568	0.972779	1393 case Training
0.342446	0.972779	1393 case Training
0.343885	0.972779	1393 case Training
0.345324	0.972779	1393 case Training
0.346763	0.972779	1393 case Training
0.348201	0.972779	1393 case Training
0.34964	0.972779	1393 case Training
0.351079	0.972779	1393 case Training
0.352518	0.972779	1393 case Training
0.356835	0.972779	1393 case Training
0.358273	0.972779	1393 case Training
0.358273	0.974212	1393 case Training
0.359712	0.974212	1393 case Training
0.361151	0.974212	1393 case Training
0.361151	0.975645	1393 case Training
0.365468	0.975645	1393 case Training
0.366906	0.975645	1393 case Training
0.368345	0.975645	1393 case Training
0.368345	0.977077	1393 case Training
0.369784	0.977077	1393 case Training
0.371223	0.977077	1393 case Training
0.372662	0.977077	1393 case Training
0.374101	0.977077	1393 case Training
0.37554	0.977077	1393 case Training
0.376978	0.977077	1393 case Training
0.378417	0.977077	1393 case Training
0.379856	0.977077	1393 case Training
0.381295	0.977077	1393 case Training
0.382734	0.977077	1393 case Training
0.384173	0.977077	1393 case Training
0.385612	0.977077	1393 case Training
0.38705	0.977077	1393 case Training
0.388489	0.977077	1393 case Training
0.389928	0.977077	1393 case Training
0.391367	0.977077	1393 case Training
0.391367	0.97851	1393 case Training
0.392806	0.97851	1393 case Training
0.392806	0.979943	1393 case Training
0.394245	0.979943	1393 case Training
0.395683	0.979943	1393 case Training
0.397122	0.979943	1393 case Training
0.398561	0.979943	1393 case Training
0.4	0.981375	1393 case Training
0.401439	0.981375	1393 case Training
0.402878	0.982808	1393 case Training
0.404317	0.982808	1393 case Training
0.405755	0.982808	1393 case Training
0.407194	0.982808	1393 case Training
0.408633	0.982808	1393 case Training
0.410072	0.982808	1393 case Training
0.411511	0.982808	1393 case Training
0.41295	0.982808	1393 case Training
0.414388	0.982808	1393 case Training
0.414388	0.984241	1393 case Training
0.415827	0.984241	1393 case Training
0.417266	0.984241	1393 case Training
0.42446	0.984241	1393 case Training
0.425899	0.984241	1393 case Training
0.427338	0.984241	1393 case Training
0.428777	0.984241	1393 case Training
0.430216	0.984241	1393 case Training
0.431655	0.984241	1393 case Training
0.433094	0.984241	1393 case Training
0.440288	0.987106	1393 case Training
0.441727	0.987106	1393 case Training
0.441727	0.988539	1393 case Training
0.443165	0.988539	1393 case Training
0.443165	0.989971	1393 case Training
0.444604	0.989971	1393 case Training
0.446043	0.989971	1393 case Training
0.447482	0.989971	1393 case Training
0.448921	0.989971	1393 case Training
0.45036	0.989971	1393 case Training
0.451799	0.989971	1393 case Training
0.453237	0.989971	1393 case Training
0.454676	0.989971	1393 case Training
0.456115	0.989971	1393 case Training
0.456115	0.991404	1393 case Training
0.457554	0.991404	1393 case Training
0.458993	0.991404	1393 case Training
0.460432	0.991404	1393 case Training
0.461871	0.991404	1393 case Training
0.463309	0.992837	1393 case Training
0.464748	0.992837	1393 case Training
0.466187	0.992837	1393 case Training
0.467626	0.992837	1393 case Training
0.469065	0.992837	1393 case Training
0.470504	0.992837	1393 case Training
0.471942	0.992837	1393 case Training
0.47482	0.994269	1393 case Training
0.476259	0.994269	1393 case Training
0.477698	0.994269	1393 case Training
0.480576	0.994269	1393 case Training
0.482014	0.994269	1393 case Training
0.483453	0.994269	1393 case Training
0.483453	0.995702	1393 case Training
0.484892	0.995702	1393 case Training
0.486331	0.995702	1393 case Training
0.48777	0.995702	1393 case Training
0.489209	0.995702	1393 case Training
0.492086	0.995702	1393 case Training
0.493525	0.995702	1393 case Training
0.494964	0.995702	1393 case Training
0.497842	0.995702	1393 case Training
0.499281	0.995702	1393 case Training
0.500719	0.995702	1393 case Training
0.503597	0.995702	1393 case Training
0.505036	0.995702	1393 case Training
0.506475	0.995702	1393 case Training
0.507914	0.995702	1393 case Training
0.509353	0.995702	1393 case Training
0.517986	0.995702	1393 case Training
0.519424	0.995702	1393 case Training
0.520863	0.995702	1393 case Training
0.522302	0.995702	1393 case Training
0.523741	0.995702	1393 case Training
0.52518	0.995702	1393 case Training
0.52518	0.997135	1393 case Training
0.526619	0.997135	1393 case Training
0.528058	0.997135	1393 case Training
0.528058	0.998567	1393 case Training
0.533813	0.998567	1393 case Training
0.541007	0.998567	1393 case Training
0.576978	1	1393 case Training
0.578417	1	1393 case Training
0.579856	1	1393 case Training
0.581295	1	1393 case Training
0.58705	1	1393 case Training
0.588489	1	1393 case Training
0.589928	1	1393 case Training
0.591367	1	1393 case Training
0.608633	1	1393 case Training
0.610072	1	1393 case Training
0.611511	1	1393 case Training
0.61295	1	1393 case Training
0.614388	1	1393 case Training
0.615827	1	1393 case Training
0.617266	1	1393 case Training
0.618705	1	1393 case Training
0.620144	1	1393 case Training
0.623022	1	1393 case Training
0.62446	1	1393 case Training
0.625899	1	1393 case Training
0.627338	1	1393 case Training
0.628777	1	1393 case Training
0.630216	1	1393 case Training
0.631655	1	1393 case Training
0.634532	1	1393 case Training
0.641727	1	1393 case Training
0.65036	1	1393 case Training
0.651799	1	1393 case Training
0.653237	1	1393 case Training
0.654676	1	1393 case Training
0.656115	1	1393 case Training
0.657554	1	1393 case Training
0.658993	1	1393 case Training
0.660432	1	1393 case Training
0.661871	1	1393 case Training
0.663309	1	1393 case Training
0.664748	1	1393 case Training
0.666187	1	1393 case Training
0.667626	1	1393 case Training
0.669065	1	1393 case Training
0.671942	1	1393 case Training
0.673381	1	1393 case Training
0.67482	1	1393 case Training
0.676259	1	1393 case Training
0.677698	1	1393 case Training
0.679137	1	1393 case Training
0.680576	1	1393 case Training
0.682014	1	1393 case Training
0.683453	1	1393 case Training
0.684892	1	1393 case Training
0.686331	1	1393 case Training
0.68777	1	1393 case Training
0.689209	1	1393 case Training
0.690647	1	1393 case Training
0.692086	1	1393 case Training
0.693525	1	1393 case Training
0.694964	1	1393 case Training
0.696403	1	1393 case Training
0.697842	1	1393 case Training
0.699281	1	1393 case Training
0.700719	1	1393 case Training
0.702158	1	1393 case Training
0.703597	1	1393 case Training
0.705036	1	1393 case Training
0.706475	1	1393 case Training
0.707914	1	1393 case Training
0.709353	1	1393 case Training
0.710791	1	1393 case Training
0.713669	1	1393 case Training
0.715108	1	1393 case Training
0.716547	1	1393 case Training
0.717986	1	1393 case Training
0.719424	1	1393 case Training
0.720863	1	1393 case Training
0.722302	1	1393 case Training
0.723741	1	1393 case Training
0.72518	1	1393 case Training
0.726619	1	1393 case Training
0.728058	1	1393 case Training
0.729496	1	1393 case Training
0.730935	1	1393 case Training
0.732374	1	1393 case Training
0.733813	1	1393 case Training
0.736691	1	1393 case Training
0.738129	1	1393 case Training
0.739568	1	1393 case Training
0.741007	1	1393 case Training
0.742446	1	1393 case Training
0.743885	1	1393 case Training
0.745324	1	1393 case Training
0.746763	1	1393 case Training
0.748201	1	1393 case Training
0.74964	1	1393 case Training
0.751079	1	1393 case Training
0.752518	1	1393 case Training
0.753957	1	1393 case Training
0.755396	1	1393 case Training
0.756835	1	1393 case Training
0.758273	1	1393 case Training
0.759712	1	1393 case Training
0.761151	1	1393 case Training
0.76259	1	1393 case Training
0.764029	1	1393 case Training
0.765468	1	1393 case Training
0.766906	1	1393 case Training
0.768345	1	1393 case Training
0.769784	1	1393 case Training
0.771223	1	1393 case Training
0.774101	1	1393 case Training
0.77554	1	1393 case Training
0.776978	1	1393 case Training
0.778417	1	1393 case Training
0.779856	1	1393 case Training
0.781295	1	1393 case Training
0.782734	1	1393 case Training
0.784173	1	1393 case Training
0.785612	1	1393 case Training
0.78705	1	1393 case Training
0.788489	1	1393 case Training
0.789928	1	1393 case Training
0.791367	1	1393 case Training
0.792806	1	1393 case Training
0.794245	1	1393 case Training
0.795683	1	1393 case Training
0.797122	1	1393 case Training
0.798561	1	1393 case Training
0.8	1	1393 case Training
0.801439	1	1393 case Training
0.802878	1	1393 case Training
0.804317	1	1393 case Training
0.805755	1	1393 case Training
0.807194	1	1393 case Training
0.808633	1	1393 case Training
0.810072	1	1393 case Training
0.811511	1	1393 case Training
0.81295	1	1393 case Training
0.814388	1	1393 case Training
0.815827	1	1393 case Training
0.817266	1	1393 case Training
0.818705	1	1393 case Training
0.820144	1	1393 case Training
0.821583	1	1393 case Training
0.823022	1	1393 case Training
0.82446	1	1393 case Training
0.825899	1	1393 case Training
0.827338	1	1393 case Training
0.828777	1	1393 case Training
0.830216	1	1393 case Training
0.831655	1	1393 case Training
0.833094	1	1393 case Training
0.834532	1	1393 case Training
0.835971	1	1393 case Training
0.83741	1	1393 case Training
0.838849	1	1393 case Training
0.840288	1	1393 case Training
0.841727	1	1393 case Training
0.843165	1	1393 case Training
0.844604	1	1393 case Training
0.846043	1	1393 case Training
0.847482	1	1393 case Training
0.848921	1	1393 case Training
0.85036	1	1393 case Training
0.851799	1	1393 case Training
0.853237	1	1393 case Training
0.854676	1	1393 case Training
0.856115	1	1393 case Training
0.857554	1	1393 case Training
0.858993	1	1393 case Training
0.860432	1	1393 case Training
0.861871	1	1393 case Training
0.863309	1	1393 case Training
0.864748	1	1393 case Training
0.866187	1	1393 case Training
0.867626	1	1393 case Training
0.869065	1	1393 case Training
0.870504	1	1393 case Training
0.871942	1	1393 case Training
0.873381	1	1393 case Training
0.87482	1	1393 case Training
0.876259	1	1393 case Training
0.877698	1	1393 case Training
0.879137	1	1393 case Training
0.880576	1	1393 case Training
0.882014	1	1393 case Training
0.883453	1	1393 case Training
0.884892	1	1393 case Training
0.886331	1	1393 case Training
0.88777	1	1393 case Training
0.889209	1	1393 case Training
0.890647	1	1393 case Training
0.892086	1	1393 case Training
0.893525	1	1393 case Training
0.894964	1	1393 case Training
0.896403	1	1393 case Training
0.897842	1	1393 case Training
0.899281	1	1393 case Training
0.900719	1	1393 case Training
0.902158	1	1393 case Training
0.903597	1	1393 case Training
0.905036	1	1393 case Training
0.906475	1	1393 case Training
0.907914	1	1393 case Training
0.909353	1	1393 case Training
0.910791	1	1393 case Training
0.91223	1	1393 case Training
0.913669	1	1393 case Training
0.915108	1	1393 case Training
0.916547	1	1393 case Training
0.917986	1	1393 case Training
0.919424	1	1393 case Training
0.920863	1	1393 case Training
0.922302	1	1393 case Training
0.923741	1	1393 case Training
0.92518	1	1393 case Training
0.926619	1	1393 case Training
0.928058	1	1393 case Training
0.929496	1	1393 case Training
0.930935	1	1393 case Training
0.932374	1	1393 case Training
0.933813	1	1393 case Training
0.935252	1	1393 case Training
0.936691	1	1393 case Training
0.938129	1	1393 case Training
0.939568	1	1393 case Training
0.941007	1	1393 case Training
0.943885	1	1393 case Training
0.945324	1	1393 case Training
0.946763	1	1393 case Training
0.948201	1	1393 case Training
0.94964	1	1393 case Training
0.951079	1	1393 case Training
0.952518	1	1393 case Training
0.953957	1	1393 case Training
0.955396	1	1393 case Training
0.956835	1	1393 case Training
0.958273	1	1393 case Training
0.959712	1	1393 case Training
0.961151	1	1393 case Training
0.96259	1	1393 case Training
0.964029	1	1393 case Training
0.965468	1	1393 case Training
0.966906	1	1393 case Training
0.968345	1	1393 case Training
0.969784	1	1393 case Training
0.971223	1	1393 case Training
0.972662	1	1393 case Training
0.974101	1	1393 case Training
0.97554	1	1393 case Training
0.976978	1	1393 case Training
0.978417	1	1393 case Training
0.979856	1	1393 case Training
0.981295	1	1393 case Training
0.982734	1	1393 case Training
0.984173	1	1393 case Training
0.985612	1	1393 case Training
0.98705	1	1393 case Training
0.988489	1	1393 case Training
0.989928	1	1393 case Training
0.991367	1	1393 case Training
0.992806	1	1393 case Training
0.994245	1	1393 case Training
0.995683	1	1393 case Training
0.997122	1	1393 case Training
0.998561	1	1393 case Training
1	1	1393 case Training

## Sheet: Figure 5 1&2 cohort quantificat
sample	class	cohort	Cer 16:1;2O/23:0	Cer 16:1;2O/24:0	Cer 17:1;2O/24:1	Cer 18:0;2O/24:1	Cer 18:0;3O/24:0	Cer 18:0;3O/24:1	Cer 18:1;2O/16:0	Cer 18:1;2O/18:0	Cer 18:1;2O/22:0	Cer 18:1;2O/23:0	Cer 18:1;2O/24:0	Cer 18:2;2O/23:0	Cer 18:2;2O/26:0	Cer 19:1;2O/22:0	Cer 19:1;2O/24:0	Cer 20:1;2O/24:1	DMPE 16:0_18:3	DMPE 16:0_20:4	DMPE 16:1_16:1	DMPE 16:1_22:6	DMPE 18:1_18:1	DMPE 18:2_20:5	FA 12:0	FA 14:0	FA 14:1	FA 15:0	FA 16:1	FA 17:0	FA 19:0	FA 19:1	FA 20:0	FA 20:2	FA 20:3	FA 20:5	FA 22:0	FA 22:1	FA 22:2	FA 22:3	FA 22:4	FA 23:0	FA 24:0	FA 24:1	FA 24:2	FA 24:4	FA 24:5	FA 26:0	FA 26:2
HD-1	0	1393 cohort	6.75367	6.64348	2.02533	6.3341	6.68545	6.75978	4.41861	4.60493	5.9565	6.69868	6.33697	6.51822	6.70877	6.6588	6.64751	6.4551	6.51854	6.58546	6.43951	6.0537	6.95538	6.27545	6.96967	6.64939	6.46981	6.79328	6.38487	5.99726	6.32161	6.01458	6.51121	6.03039	6.40037	6.66035	6.34051	5.67923	6.02072	6.13772	6.6634	6.26225	6.41752	5.93802	6.37694	6.2794	6.18373	6.04183	6.48181
HD-10	0	1393 cohort	7.38789	6.48878	2.21065	6.57187	6.67629	6.63458	6.1938	6.25532	15.7937	6.49735	6.40964	6.85051	6.02563	6.76944	10.155	6.64506	6.97863	6.81971	6.56263	18.5455	7.60906	15.2994	7.09715	7.05409	7.17051	7.14522	7.26885	6.85067	7.0515	7.232	6.98701	7.14283	7.26264	7.62025	6.90263	6.73708	7.3068	6.97113	7.32033	6.59726	6.96541	7.14311	7.34918	6.86324	7.11185	6.09577	6.6942
HD-100	0	1393 cohort	6.69374	6.82037	3.02242	6.52875	7.02109	6.76073	3.47696	5.44185	6.802	6.966	6.46246	7.14202	6.74176	6.7254	6.65058	6.53368	6.46949	6.5426	6.57309	6.75643	7.35881	6.72404	7.36667	7.26567	6.94696	7.15318	7.09573	7.0389	7.34586	7.27627	7.38179	6.55923	6.6804	7.60417	7.25261	6.90208	7.0525	6.68235	7.01798	7.13241	7.06819	7.15548	7.04516	6.56547	6.73341	7.39942	7.46181
HD-102	0	1393 cohort	6.83285	7.20801	2.73221	13.3549	7.28261	7.15666	3.69737	4.34824	6.96425	6.98832	17.2094	6.81835	6.71424	7.15571	13.1567	15.142	7.14106	6.83402	7.06076	7.41485	7.009	7.43674	18.0725	6.99875	7.10581	7.0398	7.0785	6.85269	6.78478	15.699	7.01666	6.56946	17.3267	7.23435	7.10451	6.45444	16.8677	17.2368	18.1448	7.25078	7.16048	7.12161	7.10425	17.8725	6.88912	7.19683	7.0183
HD-103	0	1393 cohort	7.19178	7.49683	2.99545	6.97292	6.96301	7.24375	5.04122	4.2108	6.9735	7.02296	6.87968	7.32858	8.00159	6.94529	6.16692	7.43925	6.81204	6.59796	7.12331	7.2029	7.33559	7.22014	6.65624	7.33503	5.81623	6.71948	7.65041	6.46247	6.94637	6.37297	6.98393	7.05179	6.33454	5.57046	6.88089	6.78772	7.19126	6.6879	5.84047	6.51755	6.76172	6.48363	6.54314	6.36297	6.23907	6.79635	6.41422
HD-104	0	1393 cohort	17.7368	7.14418	6.46393	7.28439	7.90964	6.52043	5.43415	5.91967	6.51866	6.95572	7.1592	5.95209	5.77382	6.89697	7.01051	5.69588	6.57247	6.59172	4.62787	5.83924	6.94204	5.64966	7.16922	6.75099	6.79421	7.01962	6.62878	6.52579	6.59289	7.02536	6.53702	6.97428	6.92922	7.78336	7.00716	6.56154	6.72365	6.61373	6.09096	6.71113	7.3425	6.78937	6.87269	6.47275	6.38048	6.87712	8.03536
HD-105	0	1393 cohort	7.48276	6.99163	6.99729	7.31489	6.87418	7.28124	6.0673	5.8159	7.03113	7.18043	7.11741	6.20938	6.90473	6.81646	6.81342	6.44234	6.86044	7.12533	4.14872	6.71633	6.62193	7.38861	7.2385	7.2259	7.22898	6.69479	7.33695	6.91597	6.61988	6.7099	7.20192	7.28596	8.13938	7.70516	7.08193	6.3025	6.6851	7.10441	6.68828	6.79895	5.65128	6.64662	6.84494	7.28844	7.11566	7.42507	8.03815
HD-106	0	1393 cohort	7.07365	7.04585	6.17532	6.96682	6.80158	6.92019	15.4681	5.79469	6.55453	7.6515	6.81596	5.98373	6.16538	7.0569	7.3253	5.77561	6.03069	6.51298	4.024	6.05846	7.68752	6.16743	7.0455	6.41236	6.7178	6.80314	6.78221	6.66482	6.83588	6.51214	6.65772	7.64383	6.86285	7.38937	6.83461	5.99948	6.64269	6.71513	6.71339	7.08527	6.54752	6.37581	6.54948	6.81842	6.57463	6.65936	8.213
HD-107	0	1393 cohort	6.65189	6.53477	5.87018	6.81468	16.327	6.44811	5.83256	5.38758	8.50003	6.64822	6.71247	15.3484	5.90891	6.44321	6.09236	5.55521	6.48851	15.8987	3.71268	6.90977	6.3915	6.7585	6.97554	6.22755	5.84896	6.56323	16.478	16.8821	17.4096	17.1503	17.889	6.63005	6.26474	7.48763	17.5599	14.3898	5.83693	6.30952	6.19648	5.80494	6.63434	15.5919	15.1583	6.35231	6.08376	15.9478	15.2969
HD-108	0	1393 cohort	7.15651	7.02253	7.07318	7.37566	7.04231	7.00023	5.2252	6.03832	6.94295	7.12516	7.09579	6.57297	6.26233	7.16549	6.65885	6.28913	6.92465	7.2568	4.49047	6.97409	7.08957	6.98306	6.9056	6.13088	6.41103	6.46622	6.43668	6.53869	6.70079	6.31396	6.6694	6.41391	6.18624	6.78379	7.16426	6.16681	6.30266	6.52222	6.16588	6.93722	6.65069	6.50626	6.55965	6.82623	6.31762	6.41405	8.09222
HD-109	0	1393 cohort	7.34181	17.9338	17.1258	7.7258	7.38229	17.4608	5.51617	6.38845	8.01353	8.43272	7.71664	7.00263	8.45598	8.64272	8.28485	8.5268	7.10438	6.82496	4.64698	6.77675	6.98019	6.78746	7.43069	6.92468	7.18488	6.82422	7.02308	6.4982	6.97237	6.78277	6.38661	6.94782	6.61736	7.20825	6.94541	10.1888	8.05475	6.77297	7.0676	6.79527	7.01208	8.66573	7.80078	6.97049	7.56496	6.91784	8.75397
HD-11	0	1393 cohort	6.10176	6.2209	1.94808	13.3594	6.60191	6.50806	4.88391	4.32215	6.39394	6.48204	15.8428	6.59837	5.01881	6.58363	15.5031	12.1072	6.80045	6.44288	6.42532	6.51981	7.5348	6.37596	7.07019	4.70671	6.2494	6.84813	6.91071	6.32217	6.50734	6.53079	6.66462	6.23494	6.46394	6.86941	6.45312	6.14685	6.32755	6.52297	6.77372	6.9426	6.3867	6.61175	6.61753	6.62479	6.6289	6.96625	7.22229
HD-110	0	1393 cohort	7.00474	7.55758	6.26394	7.72094	7.28017	7.05074	4.69492	5.7341	6.75154	7.64081	7.33812	5.83701	6.5319	7.18534	7.85499	6.39961	6.81451	6.98134	4.15784	6.67619	7.11628	6.99065	7.76643	6.91766	7.29456	7.15462	7.36689	7.10165	7.35132	7.48229	6.72489	8.16636	7.07185	6.96565	6.96343	7.247	7.71604	7.02109	7.87525	7.05052	6.94416	7.74556	7.38964	6.73692	7.14837	7.13467	8.89404
HD-111	0	1393 cohort	7.01581	6.86682	6.28341	7.09428	6.63554	6.63856	6.43274	6.94436	6.95763	6.8218	6.92225	5.76743	6.55805	7.04416	7.51997	6.35302	6.4425	6.6024	4.16698	6.62268	7.08272	6.74396	6.95037	16.8984	6.13356	5.21075	5.9395	6.29556	6.66867	6.25172	17.1519	6.66225	17.5283	7.19291	17.722	5.63343	6.41976	6.30805	6.27424	18.2795	15.4149	6.48381	6.48523	6.43542	6.91888	6.6212	8.64074
HD-112	0	1393 cohort	7.06043	7.41222	6.52421	7.06443	6.35973	6.23759	5.28212	6.3314	7.07275	7.13638	7.48364	6.03893	6.37943	7.04829	6.37954	6.36003	17.2777	6.81695	14.8404	17.4069	6.91865	7.10011	6.86203	6.68648	6.66303	6.3861	7.07823	6.56626	6.66767	6.69885	6.39181	7.33961	6.79892	6.97339	6.95338	6.29843	6.74608	6.88914	6.49429	7.35243	6.87043	6.96403	6.94712	6.88084	6.59465	6.88763	8.53443
HD-113	0	1393 cohort	6.78528	6.96122	6.5753	6.7885	6.50141	6.83783	5.41434	5.45671	6.45852	6.63222	6.66721	5.97675	5.88204	6.49947	6.09198	5.91797	6.22751	6.81722	4.05316	6.68431	6.71549	6.54439	6.84967	6.40213	5.91031	6.39124	6.26126	7.24213	6.33214	6.29932	6.56937	6.72505	5.93739	7.0175	6.85524	5.92432	6.42459	6.09089	5.95042	6.67064	6.54282	6.56731	6.67132	6.0565	5.81745	6.4688	8.77545
HD-114	0	1393 cohort	7.2281	7.10637	6.87505	6.87438	7.00226	6.6318	5.38864	6.41858	16.4939	7.2021	17.3205	6.81795	17.0203	6.78896	16.9982	17.1974	7.19009	7.3486	4.99415	6.91895	7.15707	6.99799	6.81339	6.99013	6.32542	6.53553	6.89602	6.73845	6.68158	7.0357	6.68909	6.88069	6.54492	7.07832	6.87691	6.62594	6.61771	6.55952	6.37629	7.07906	7.10678	7.50324	6.88315	7.16294	6.41528	6.99163	9.06899
HD-115	0	1393 cohort	7.17094	7.58347	6.59669	7.56494	6.85603	7.20022	5.82737	6.42224	7.62239	7.45443	7.65236	6.67127	6.95552	7.19875	7.07855	7.08037	7.58026	7.40898	4.26167	7.40648	7.24183	7.43057	6.96918	6.43636	6.92749	6.54917	6.55239	6.82288	6.50837	6.5765	6.36346	7.14436	6.99281	6.92912	6.73177	6.60321	6.92601	6.97448	6.49521	6.7404	6.95653	6.88253	6.83294	7.12501	6.9409	6.78916	8.40888
HD-116	0	1393 cohort	16.7273	7.04596	16.4148	6.18307	6.42428	6.4944	5.06148	5.88146	6.64325	6.30221	6.48871	5.84382	5.70411	6.12671	5.90755	5.61861	6.40103	17.5294	4.23056	5.95669	7.04012	5.822	18.1716	6.82658	6.92585	17.3846	6.57618	6.32202	6.66976	6.18892	6.40607	17.4543	6.71464	16.0201	6.44875	6.33325	17.3142	17.6943	17.2694	6.85399	6.20224	6.51447	6.82153	18.0842	16.946	6.63563	8.5238
HD-117	0	1393 cohort	7.47654	8.1115	6.70208	7.33725	7.00168	7.13167	6.8178	5.89337	6.74983	7.44361	7.59278	6.24065	6.8502	7.08814	6.91525	6.90045	6.39088	6.89317	4.35331	6.24695	7.01069	6.43106	7.35655	7.08483	7.68737	6.96988	7.16323	7.06268	6.78198	6.87378	7.4977	7.57054	7.3121	7.10288	7.74081	6.50902	7.33116	6.9567	6.9254	7.03362	7.59955	6.88333	6.89633	6.94528	6.9889	6.87895	8.19112
HD-118	0	1393 cohort	7.16488	7.04687	6.4248	7.04718	7.11567	6.85419	14.8321	5.85472	6.66835	7.35027	6.9836	6.51637	6.48346	7.16848	6.79409	6.50904	7.41844	6.89866	4.18231	6.75426	7.12813	6.75833	6.54107	6.52342	6.08817	6.57435	6.37442	6.69745	6.81898	6.17735	6.64163	6.65067	7.10132	6.937	7.41903	5.84207	6.38266	6.38144	5.90596	7.07105	7.77815	6.86937	6.43646	6.41318	6.1578	7.09766	8.26427
HD-119	0	1393 cohort	6.92486	6.92969	5.94523	6.70616	13.9039	6.74502	4.24281	5.75137	5.69271	6.42468	7.11329	17.8304	5.50162	6.16948	5.36009	5.48969	5.96842	6.09515	4.16776	6.5444	7.30298	6.16941	7.13587	6.6686	6.83557	6.61643	6.71881	6.52177	6.62142	6.45672	6.53355	6.98687	6.49578	7.68349	6.93055	6.03311	6.51881	6.32066	6.62422	6.81017	7.06479	6.34057	6.52413	6.10818	6.58583	6.86301	8.21749
HD-12	0	1393 cohort	7.57772	7.18391	2.57584	6.83273	7.11611	6.90666	4.43382	4.59145	7.0757	7.76783	6.75506	7.31062	7.00809	7.35931	7.80844	7.05739	7.32875	7.58384	6.78513	7.68064	6.74553	7.63948	7.13589	6.92271	7.46514	7.15826	6.98712	6.67419	7.3519	7.3441	6.80501	6.83541	7.47414	8.81682	6.5036	6.82892	7.9466	7.46142	8.07752	7.00406	7.16794	6.97741	7.16975	7.47508	8.0715	7.17877	6.78665
HD-120	0	1393 cohort	7.11857	7.16908	6.28805	6.81707	6.71279	7.43975	5.58951	6.35924	6.58101	7.00126	7.02188	6.10465	6.26188	7.46418	6.83682	6.37793	6.57901	6.87458	4.2727	6.81923	6.5462	6.82142	7.01229	6.91992	6.48139	6.98733	18.4005	17.847	17.9794	17.8307	6.75188	7.10564	6.96541	7.29085	6.86589	6.6947	17.8072	15.753	8.20993	7.04234	6.80845	6.65875	18.0156	17.3436	6.709	13.4474	18.3149
HD-121	0	1393 cohort	6.74712	6.93817	6.2694	9.03652	6.82889	9.30306	5.19843	5.93923	6.92172	17.2025	17.328	6.19945	16.937	8.30112	6.76229	6.87726	18.2936	7.00513	15.496	18.1153	6.76552	17.5092	7.09189	6.72561	6.94749	6.99123	7.19079	7.3561	6.76545	6.93932	6.53342	6.9853	6.8647	7.06613	6.63052	6.20082	6.79928	6.80698	7.2125	6.81996	6.57853	6.79365	7.25243	7.10427	6.90436	7.45841	8.38855
HD-122	0	1393 cohort	6.23146	6.82711	6.82615	7.44924	6.90278	6.41571	4.87402	6.36409	6.81005	7.13299	7.34976	6.38674	6.84124	6.84169	6.88469	7.38046	6.35049	6.51177	4.86158	6.37729	7.28682	6.2716	7.28268	6.92041	6.57432	6.34553	6.3846	6.28878	6.38684	6.20446	5.96132	6.85768	6.83643	7.72069	6.40669	5.72324	6.70751	7.10521	6.61787	6.67339	6.52435	6.54813	6.47684	6.60311	7.3779	6.3392	8.32512
HD-123	0	1393 cohort	17.3013	7.51767	7.03497	7.7012	7.59014	7.40675	4.48032	5.67166	7.31606	7.58729	7.70286	6.75989	6.75549	7.49905	7.47494	6.76697	7.12974	7.3156	4.32026	7.11423	6.80026	6.83258	7.52906	6.85689	7.05997	6.64726	6.66191	6.59965	6.85087	6.90608	6.8268	7.76947	7.15773	8.26423	7.33799	6.73918	6.83161	7.06869	7.31676	7.72522	7.36654	7.19424	6.95379	7.12792	7.12608	6.63845	9.55461
HD-124	0	1393 cohort	7.25458	7.78482	7.25051	7.48269	7.21882	7.39498	5.64937	5.9809	7.28887	7.76508	7.15986	6.76443	7.26162	7.67358	7.28625	7.34039	7.51178	7.87938	4.46398	7.50068	7.22719	8.35657	6.96722	18.0769	7.04632	6.72075	17.6018	17.6189	7.02307	6.7704	7.12101	6.83011	17.8152	7.14884	17.8217	7.12963	6.62965	7.12206	6.39236	18.2628	16.2402	7.21361	7.1384	6.71619	6.73488	7.6641	9.63349
HD-125	0	1393 cohort	6.75574	7.42166	7.0645	7.72076	7.33313	7.29113	5.59875	6.10587	7.47413	7.47659	7.44616	6.37775	6.22813	7.06954	6.34957	6.2631	7.66474	7.43041	4.81357	6.91257	6.9998	7.04591	7.07958	6.69428	6.24742	6.78392	6.21861	6.79317	6.69971	6.61564	6.93946	6.70213	6.72807	7.25317	7.22574	6.07197	6.37962	6.61859	6.03255	7.65365	7.09085	6.94319	6.64713	6.54698	6.12196	7.17691	9.10343
HD-126	0	1393 cohort	6.22437	6.59315	6.01315	6.87299	13.2137	6.8494	5.87362	6.49051	8.18762	6.81442	7.39566	16.105	6.77049	6.61046	6.67195	6.75681	6.94197	7.07946	3.79557	7.7417	6.89835	7.80318	6.99604	6.68013	6.70508	6.73718	6.79276	6.87713	7.34927	6.61514	6.26507	6.86175	7.03227	7.31063	6.39167	6.29029	6.99868	7.06288	7.09135	7.13026	6.6619	6.9181	6.73814	7.23173	7.19769	6.80971	8.3807
HD-127	0	1393 cohort	6.15759	6.61948	6.5188	6.27547	6.73954	6.59558	4.71132	6.04138	6.98934	6.52351	6.41543	6.28627	6.05237	6.45743	6.40973	6.2276	6.86279	6.94348	4.57426	8.04826	7.02293	7.37882	7.33113	6.89111	7.33451	7.01528	7.14671	6.75449	6.83959	6.6854	6.46527	7.11598	6.79767	7.16305	6.84672	8.23487	7.7033	6.74981	7.14836	7.23597	7.16052	7.61672	7.11881	6.58279	6.93361	6.55303	9.42257
HD-128	0	1393 cohort	6.87806	17.11	17.1208	7.2091	6.88269	17.188	5.49277	6.08485	6.999	17.5345	7.3105	6.14895	6.55405	14.8653	6.81965	6.47439	7.4997	6.76108	4.1837	6.78516	7.29768	6.3599	7.02341	17.3989	6.35761	6.75948	6.50397	6.59595	6.95182	6.47306	6.41108	7.01689	15.9523	6.91149	6.75135	6.02061	6.19889	6.32111	5.75533	7.62377	7.09101	6.83558	6.76073	6.37689	6.16872	6.54377	8.86126
HD-129	0	1393 cohort	6.00371	6.77574	6.63919	6.66618	7.10593	6.62832	5.65822	6.15449	6.89074	7.07362	7.00174	5.61853	6.2921	7.81558	6.56959	6.5861	6.66308	6.63908	3.95564	6.66799	6.57259	6.81564	18.3244	6.7453	17.1188	17.8879	5.96256	6.64725	6.73307	6.34102	6.99694	7.05413	6.60332	16.8901	7.07561	5.84383	6.27228	6.39155	6.1721	7.74756	6.86785	6.68763	6.77835	6.45709	16.9838	6.86629	8.63826
HD-130	0	1393 cohort	5.83508	6.23264	6.31218	6.78974	6.12405	6.21484	5.21997	14.8212	6.92886	6.52054	6.88433	5.57936	6.26953	6.44041	6.35416	6.35007	7.17861	7.13796	7.01564	17.9404	7.0208	6.91709	7.48397	7.10352	7.71717	6.89316	8.00968	7.46062	7.1048	7.07511	6.58373	7.62102	7.51682	7.11337	7.09144	6.60155	6.72161	7.44031	6.96355	5.80214	6.3406	7.05692	6.67053	7.32704	7.54074	6.60251	7.07462
HD-131	0	1393 cohort	5.75958	6.24718	6.79111	6.37519	6.01146	5.81703	4.98158	5.97021	6.7257	6.57892	6.54511	5.73596	7.06212	6.48824	6.87651	6.60137	6.84761	7.18104	4.38487	8.02901	6.85629	7.35931	7.08949	6.65289	6.23232	6.77776	6.59964	7.38547	6.73377	6.66073	6.65377	6.50276	6.4526	6.68759	7.2123	6.70969	6.15339	6.08777	6.23901	6.5977	6.98195	7.09403	6.44047	6.18927	6.68562	7.19246	8.16324
HD-132	0	1393 cohort	6.99635	7.06446	6.71104	6.99736	6.8619	6.52818	6.14874	5.77085	6.51742	7.2351	7.70214	6.14395	6.76623	7.34807	7.52625	6.84599	6.43299	6.85634	3.91855	7.0811	6.63313	7.11362	7.13465	6.84285	7.06932	6.92475	7.35468	7.16798	7.15985	7.53872	7.21307	7.95565	7.59672	7.67578	6.97129	6.87353	7.61332	7.24236	7.77095	6.86687	7.11053	7.16844	7.31956	7.41727	8.28606	6.8642	8.31141
HD-133	0	1393 cohort	6.1515	6.48275	6.96712	6.38718	6.39424	6.72768	7.3335	5.74216	8.09771	6.48195	16.7618	6.62505	17.3978	6.5218	14.34	13.5835	6.29149	6.56459	4.87314	6.89455	6.99734	7.17363	6.99504	6.2689	6.18656	6.92084	6.0518	6.42722	6.64053	17.4437	6.41734	15.1513	6.37726	7.10124	6.78358	14.6868	18.6535	14.6356	17.7183	6.92368	6.61852	15.245	17.1785	9.78703	17.6086	7.04364	18.8732
HD-134	0	1393 cohort	7.49591	7.00429	6.47574	7.35227	7.09706	7.42631	6.89353	5.81782	7.88736	6.98237	7.42215	6.23065	6.74854	7.1335	7.08637	6.72603	16.261	6.70924	4.34214	7.47831	18.2018	7.74259	6.75105	6.94936	6.46959	6.45545	6.62282	6.33261	6.62368	6.49183	6.1594	7.14902	6.68735	6.72857	6.66676	5.9885	6.70806	6.69543	6.56283	6.90283	6.81781	7.21323	6.8314	6.35455	6.85557	7.02865	8.7093
HD-135	0	1393 cohort	16.7063	15.5889	17.5163	6.70252	7.21837	6.854	5.36841	5.35111	6.59485	6.89122	6.7729	6.19316	6.6502	6.7136	7.01191	6.40946	6.42074	6.41217	4.31312	6.83304	7.54645	6.89335	7.02068	6.44547	7.39014	7.4834	5.94073	6.3556	6.40158	6.57578	6.41173	6.60302	6.52089	6.83348	6.70615	6.54748	6.44691	6.33138	6.67353	7.59957	6.79212	6.96521	6.95223	6.4998	7.07035	6.5834	8.87401
HD-136	0	1393 cohort	6.50992	6.84061	6.55603	6.65557	6.35517	6.54289	4.9598	5.30985	6.07021	6.32394	6.37418	5.33316	5.85327	6.33314	6.05939	5.6637	7.14515	6.77128	3.7412	6.76835	6.8965	6.92023	6.87761	6.35903	6.15852	6.53808	6.65071	6.71946	6.38309	6.77434	6.33321	7.91748	6.87974	7.03542	6.48728	6.86137	6.93679	7.5942	6.57081	7.12506	6.60045	6.47276	6.82063	7.02363	6.77624	6.89011	8.96317
HD-137	0	1393 cohort	7.13427	7.60637	7.17615	7.41817	7.54867	7.75576	15.3158	6.23731	7.0709	7.39152	7.69587	6.65391	6.29414	7.52705	6.45199	6.42405	6.53903	6.68426	4.34474	6.7977	7.1336	6.66165	6.85384	6.52464	6.50103	6.8229	16.1763	17.6315	15.4104	7.00813	16.9487	6.82088	6.83348	7.28463	17.803	6.09737	6.62544	6.87317	6.14737	18.1835	17.5732	6.92745	6.88692	6.58471	6.8182	18.1155	8.40286
HD-138	0	1393 cohort	6.50714	7.45546	6.84792	7.46806	7.144	7.15418	5.24171	6.00362	6.83358	7.7181	7.07914	16.742	6.76354	7.47636	6.68535	6.42274	7.18157	7.21116	4.31398	7.02332	7.15885	7.0404	7.04697	6.81087	6.80326	6.67251	7.25644	6.86893	6.75142	6.5725	6.81961	6.92589	6.73969	7.25764	7.38126	6.58303	7.10094	6.57784	6.31548	7.3079	7.36756	7.10431	7.0472	7.02161	6.82038	6.9687	8.52967
HD-139	0	1393 cohort	6.30977	6.8542	6.2871	6.56149	6.77937	6.51384	5.15159	6.19751	6.80805	6.54225	6.49101	6.30457	6.5104	6.92	6.87202	6.37514	6.66091	6.82066	14.8882	6.77272	6.87051	6.9257	6.91963	6.35095	6.67029	7.01031	6.554	6.31022	6.5013	7.14838	6.45977	6.81994	6.62558	6.77749	6.70551	6.12425	6.81858	7.16097	6.64194	6.59578	6.58633	6.58682	6.50394	6.68546	7.08656	6.64446	8.06577
HD-14	0	1393 cohort	6.79514	6.64847	2.09905	15.6472	17.4429	6.74736	4.70243	4.21105	6.27848	6.66642	17.158	6.51033	6.58806	6.53768	15.0627	17.137	6.58962	6.4551	6.48159	6.49641	7.29749	6.36725	6.86731	6.76563	8.11499	6.66838	6.83064	6.49009	6.71139	6.58514	6.92054	6.65707	6.86382	6.06782	7.13949	6.72913	6.62453	6.68888	6.80088	7.48306	7.23901	7.05051	7.07849	6.66616	6.49549	7.59916	7.40651
HD-140	0	1393 cohort	6.47583	7.15068	6.60866	7.23179	7.15188	17.3181	5.00373	5.34593	6.63232	17.5893	6.95656	6.22328	17.0488	17.5303	7.08121	7.43505	6.05926	7.35316	4.83346	6.46349	6.8667	6.48372	7.08607	6.87032	7.11566	7.08122	6.7485	6.78152	6.95782	6.54922	6.73077	7.36263	6.81923	7.18872	7.04043	6.62358	7.28441	7.74662	6.59474	6.98613	7.5416	6.91844	6.9131	6.90292	7.46162	8.3576	8.90143
HD-141	0	1393 cohort	6.23363	6.69941	5.96338	7.28302	7.33459	7.12569	4.64726	5.78259	6.38962	6.84619	6.90997	6.14297	6.33647	6.69139	6.1117	6.40947	5.77254	6.81543	3.74635	6.16677	7.53161	6.10258	6.83072	7.4473	7.03392	6.50239	6.66134	6.55005	6.8038	6.96104	6.62684	6.95432	18.227	7.07293	14.8814	6.49815	6.77321	7.1898	6.56949	6.93528	6.80172	7.07635	6.8412	7.61732	6.8599	7.35145	8.96825
HD-142	0	1393 cohort	5.95749	6.8665	6.16492	6.84629	6.26228	6.59561	4.80358	6.36258	6.81056	6.88448	6.81846	6.07648	6.18082	6.68436	6.89149	6.15263	6.33612	6.49297	4.54209	6.18606	6.9249	6.50861	7.14315	7.01186	17.5818	6.78297	6.63484	6.80809	6.61822	6.56962	6.65814	7.01068	6.92982	17.6748	6.76902	6.29176	6.64048	6.90043	6.58047	7.30196	6.69865	6.73251	6.91429	6.61603	6.45468	6.7811	8.05044
HD-143	0	1393 cohort	6.76662	6.93246	6.84249	7.12175	6.85384	7.62627	5.12804	5.02811	7.19785	7.28214	6.88946	6.25364	6.20547	7.23134	6.74163	6.49988	18.3389	7.0428	4.29088	7.01341	15.4532	15.53	7.02595	6.33347	7.00745	6.67854	6.63921	6.81499	7.0411	6.7957	7.2457	7.08438	6.65711	7.36041	6.83182	6.02517	6.5472	6.63687	6.47031	7.20134	6.76458	6.34895	6.61524	6.64332	6.54259	6.65647	8.44182
HD-144	0	1393 cohort	6.38236	6.91178	5.78524	7.30316	6.43171	7.08887	4.77369	5.12714	6.73924	6.60016	7.01079	5.39733	5.70845	6.58303	6.51944	5.95463	6.87719	7.15377	3.89281	6.59721	6.88388	6.87113	6.70047	3.37253	6.56052	6.30136	6.0475	7.05347	7.59469	6.42865	6.54883	7.2611	6.56707	6.84681	6.94841	6.4936	6.41161	6.65591	5.95079	7.29734	7.22751	6.99247	6.66128	7.25874	6.64963	7.30005	8.79852
HD-145	0	1393 cohort	6.04023	6.53147	5.53254	6.4445	7.13949	6.76039	5.37526	5.46158	16.6954	6.83848	6.55051	13.7098	6.47461	6.60433	6.73072	5.92803	6.36238	6.1901	4.38725	6.32226	6.48483	6.04642	7.06645	6.82029	6.3809	6.80971	7.08183	6.73198	6.84316	6.36734	7.21652	6.87453	6.60137	7.17388	7.14948	6.20422	6.44905	6.6249	6.47277	6.8567	6.85085	6.6714	6.46951	6.66898	6.31918	6.94972	9.03664
HD-146	0	1393 cohort	6.41686	6.56242	5.97403	6.25228	8.40488	6.37656	5.91999	6.65432	6.80222	6.53708	6.23261	6.69237	6.1615	6.40786	6.37949	6.07797	6.62341	6.87336	4.85868	7.10971	7.09357	7.17653	18.375	7.30141	18.2277	7.1722	7.27142	6.98947	7.2038	6.78286	7.05749	7.37377	6.70996	6.87798	7.14219	6.65307	17.5432	16.0538	17.4644	5.75767	6.59895	6.7911	17.5025	17.0614	17.8184	6.84357	7.43147
HD-147	0	1393 cohort	6.6749	14.1372	17.2363	7.45675	7.68281	8.81734	5.18144	6.10321	6.75216	17.7154	7.50074	6.42568	6.69181	16.8072	6.96086	6.64683	6.29607	6.81942	4.1663	6.34039	6.56179	6.20591	7.21589	6.87534	7.49322	7.02522	6.2863	6.83002	6.88543	6.61778	7.13339	6.93568	6.88589	7.18493	7.15292	6.73213	6.83306	6.57386	6.75129	7.34404	6.79664	6.48859	6.71897	6.83758	6.72609	6.68547	8.52233
HD-148	0	1393 cohort	5.91751	7.0939	5.85463	7.0093	6.92812	7.46337	6.04841	5.71437	6.60374	7.18235	7.26715	5.6516	6.48951	6.82303	7.47003	6.21071	6.42893	6.31624	3.96097	6.63329	7.0072	6.77442	7.23383	7.04537	6.8662	7.06373	6.93825	7.05849	6.9476	6.36289	7.28247	6.6965	6.75646	6.78293	7.26395	6.07957	6.41098	6.53258	6.32308	6.81805	7.06764	6.25339	6.63986	6.38552	6.20619	7.50045	8.0299
HD-149	0	1393 cohort	6.77804	7.16522	6.12102	7.2475	6.93507	7.22704	8.33802	5.55694	6.60336	7.07096	7.7925	5.96026	6.4943	7.05008	6.81247	6.48734	6.03829	6.62197	4.48512	6.21909	6.75094	6.22343	7.09663	7.3549	6.52557	7.25033	6.75277	6.8582	7.08512	6.45057	7.10978	7.15026	6.74312	7.43065	6.97827	5.79664	6.25729	7.08965	6.65448	6.63185	7.38743	6.22416	6.26535	6.51088	6.47629	7.1593	7.91899
HD-15	0	1393 cohort	6.9438	6.97708	2.56992	6.54742	6.67783	6.4022	4.19997	4.35351	7.34151	7.30521	6.65935	6.9719	6.60502	7.48552	7.2862	6.54051	6.95404	6.72457	6.6931	6.82549	7.37349	6.82017	17.6004	6.99314	14.628	7.05266	7.03915	6.5571	6.7344	6.62626	6.56749	6.49065	6.93374	17.9076	6.73669	6.23858	6.52783	6.59926	6.68295	6.88698	6.88684	6.87329	7.20247	6.48361	6.57761	6.46168	6.48977
HD-150	0	1393 cohort	6.9145	6.9733	6.0806	6.52397	7.11255	6.93293	5.47122	6.23534	6.89681	6.69418	6.38155	5.86023	7.21077	7.02208	7.00329	7.12848	5.88072	6.52964	4.18373	5.69848	6.8143	5.74779	7.06981	6.98473	6.86393	7.10589	17.2153	18.1968	16.8793	6.88326	18.169	7.17805	6.44166	6.87081	7.33673	6.76526	8.29362	6.96548	6.92844	6.21183	7.12267	18.4844	6.90078	6.35594	6.77093	17.5054	8.15558
HD-151	0	1393 cohort	6.93725	6.60315	6.19236	7.21457	6.48178	6.79509	5.03105	5.64275	6.63639	6.63155	6.45115	5.76078	7.53665	6.61369	6.90004	6.91715	6.99053	6.95239	4.4515	6.86903	6.75743	6.71146	7.17136	7.46251	7.4371	7.11876	7.80705	7.61469	7.17742	7.54998	7.59639	7.76542	7.20316	6.65958	7.16644	6.86971	7.02021	7.06445	7.53791	7.17	6.78626	6.99431	7.13229	7.30442	7.67541	6.70698	8.04743
HD-152	0	1393 cohort	6.23143	7.12501	6.35006	14.665	7.07271	6.88026	5.82181	5.9283	16.3781	7.46331	16.8822	6.12746	17.106	6.77128	11.6887	14.4077	17.2995	6.61453	4.18501	14.7428	17.3329	17.1516	7.33156	6.8988	7.3165	7.27323	6.65458	6.81021	6.84952	6.64766	6.72218	7.29016	6.54793	6.97404	6.92419	6.07706	6.87948	6.42113	6.5527	6.44674	6.6589	6.8379	7.43619	7.55333	7.05143	6.7519	7.90613
HD-153	0	1393 cohort	6.1841	6.59239	5.19174	6.42792	6.70838	6.83026	6.17152	5.6864	6.42999	6.44743	6.23479	5.51453	6.72628	6.18697	7.57867	6.75855	6.54832	6.63127	3.83981	6.45122	6.53348	6.25656	7.13118	6.78748	7.26991	7.89129	6.94006	6.90885	7.55849	7.21797	6.73959	7.45173	6.96264	7.46212	6.9754	6.59797	7.06889	7.65612	6.58974	6.24368	6.96406	8.09693	7.07427	7.43875	8.01048	7.15616	8.57873
HD-154	0	1393 cohort	16.3572	6.84483	15.1129	6.61845	7.32219	6.75788	5.58689	6.08157	7.04285	6.94553	6.49254	5.85323	6.44756	6.8437	6.64245	6.47849	7.1056	7.18224	3.94797	6.60037	6.77155	7.26706	6.82962	17.3869	6.73482	6.93876	6.43506	15.2358	7.52984	6.57217	18.1308	7.01324	17.356	7.33061	18.4144	6.00749	6.51625	6.66949	5.80373	14.67	6.72694	6.79127	6.99516	6.96071	6.46767	6.80502	7.42651
HD-155	0	1393 cohort	5.79336	6.85667	6.34151	6.46512	6.77577	6.51774	5.94202	5.74872	6.63582	6.54992	6.52617	5.47811	6.11037	6.79128	6.79262	6.49496	6.21499	6.56937	3.89975	6.21948	7.7324	6.32318	6.85487	6.80512	6.39536	6.83694	6.68738	6.52191	6.68302	6.06855	6.77132	6.42949	6.33186	7.08389	6.81922	5.77534	6.03264	6.2307	6.1229	6.80319	6.61239	6.36755	6.29125	6.45214	6.57189	7.02973	7.87487
HD-156	0	1393 cohort	6.54942	6.79406	6.69557	6.6399	7.41027	6.64862	8.61117	5.86406	7.02655	6.96607	6.54855	6.13118	6.73822	6.67519	6.83458	6.56373	6.19921	16.1484	4.12651	6.40139	7.05092	6.24484	6.7851	6.93002	6.7027	6.6852	7.90653	6.96021	6.75218	6.85864	6.94617	6.50352	6.77775	7.49325	6.84973	5.79684	6.54237	6.61423	6.58348	6.49856	6.50779	6.72859	7.05106	6.96856	6.61123	6.96233	8.39549
HD-157	0	1393 cohort	6.72304	6.95729	6.27463	6.58629	17.1341	6.97344	5.12509	6.04124	6.94562	7.07774	6.46929	7.10835	6.29796	6.79891	7.15253	6.79144	6.13565	6.80406	3.91512	6.29111	6.60599	6.29547	6.63177	6.99093	6.54205	6.7555	7.06136	7.03712	7.47152	7.60771	6.92889	7.13062	6.87619	6.03558	7.04368	6.47531	6.83141	6.73944	6.18759	7.02939	7.33441	6.76886	6.87884	6.89691	6.51702	6.90724	8.53357
HD-158	0	1393 cohort	5.3182	6.21357	5.2003	5.21916	5.52536	5.51353	5.54187	5.75192	5.79422	6.22049	5.51586	4.88339	5.53682	5.9413	5.47555	5.67756	5.64917	5.76163	3.43073	5.14252	5.97994	5.14894	6.975	6.50794	6.59868	6.84636	6.88855	6.6233	6.90998	6.38139	6.8224	6.2975	6.41603	6.4595	6.75728	6.41824	6.05548	6.17982	6.26304	6.20993	6.50411	6.16727	6.13166	6.48097	6.13444	6.98772	6.9376
HD-159	0	1393 cohort	6.56268	6.56587	6.0849	6.7487	6.86397	6.74898	5.38217	5.44458	6.51868	17.0999	6.62021	5.542	5.82532	16.4243	6.39379	6.1708	6.61269	6.85809	3.77498	6.27897	6.733	6.58914	17.8562	6.68987	17.6009	16.3725	6.76961	6.68908	6.74865	6.60436	6.70134	15.158	6.80183	14.3389	6.9824	6.41987	6.4558	17.4004	16.9586	6.16685	6.99167	6.46857	6.53451	17.4807	17.254	7.02889	7.58393
HD-16	0	1393 cohort	6.22655	6.87514	2.25843	15.3447	15.7307	17.4383	4.34513	4.34587	6.72463	6.81842	15.0609	6.98984	6.70937	6.87398	14.7807	16.5052	6.56098	6.66409	6.11317	6.39818	6.83737	6.29331	7.4801	6.80863	6.68542	6.80376	7.04197	6.40048	6.43034	6.27813	6.52619	6.93098	7.40623	6.20934	6.41894	6.45886	6.45993	7.18044	7.58829	6.70033	6.70168	6.60794	6.99225	6.7142	7.57722	6.54749	7.42068
HD-160	0	1393 cohort	6.61964	6.17032	5.33015	6.5489	6.87738	6.33449	5.11884	5.21558	6.0266	6.69804	6.42522	5.17917	5.5303	6.34126	6.20072	5.97387	5.78167	6.00983	3.78274	5.95639	6.59889	6.07321	7.23987	7.8529	7.44216	7.0243	6.82897	6.95456	7.05564	6.15872	7.72194	6.85328	5.99685	6.09543	7.32086	5.66918	6.18629	6.37537	5.952	6.7779	6.67182	5.70433	6.19351	6.51805	6.45326	6.86514	7.42863
HD-161	0	1393 cohort	7.12057	7.33209	6.74801	7.17109	4.94949	7.11843	5.48521	17.0945	7.30228	7.24127	7.23044	6.43272	7.13265	7.10195	7.1523	7.2289	17.2207	7.09412	15.0427	17.5154	16.5219	17.0306	7.0844	7.00976	6.11233	6.98027	6.9218	7.05055	7.09041	6.40762	7.83887	6.39827	6.59619	6.02256	7.53048	6.61406	6.44739	6.66312	6.11882	7.33687	7.58444	7.11906	6.62548	6.87003	6.5918	7.69751	8.28302
HD-162	0	1393 cohort	7.52723	7.68775	6.09678	6.97298	7.37418	7.15987	5.38423	6.13546	6.12215	7.02891	7.0359	5.90564	5.94448	6.74426	6.62281	6.24518	6.17754	7.03419	4.16625	6.78911	6.95138	6.64505	7.28855	7.13327	6.39228	7.56767	6.63066	6.74593	6.92503	6.41458	7.06317	5.81381	6.2891	7.68471	7.22316	6.10537	6.2571	6.5639	6.29159	7.14641	6.98752	6.57507	6.31223	6.08298	6.37877	7.08928	8.34522
HD-163	0	1393 cohort	7.32455	7.28899	6.57384	7.40409	6.80927	7.0219	5.50232	6.12455	7.40251	7.11529	7.10641	5.70276	6.77817	6.81801	6.75386	7.13631	5.85849	6.24938	4.35116	5.7756	6.57947	5.85052	7.11257	6.55913	6.45537	7.36036	17.1391	6.74776	17.5213	15.7366	6.57808	7.01743	6.74007	6.74474	6.87187	17.1689	17.6934	6.68372	12.862	6.83129	6.8868	16.7437	13.7951	17.3994	6.74782	18.6253	8.13847
HD-164	0	1393 cohort	6.90716	6.83165	6.12193	6.57159	16.5007	6.6726	5.67904	6.4727	16.4168	6.7437	8.20581	8.67911	6.43274	6.68731	17.2925	6.3841	6.2124	6.31266	4.16507	5.65013	7.28101	5.67	7.15762	7.04245	7.55022	6.83825	7.72985	6.97462	7.1323	6.9372	6.78108	6.97226	6.64496	6.48849	6.98793	6.81386	7.00664	6.7696	6.31458	7.0168	7.063	6.99465	7.03195	7.15549	6.50238	7.27252	8.19765
HD-165	0	1393 cohort	7.36187	7.92359	6.50279	6.57199	7.16188	7.19797	5.60164	6.35908	7.2936	7.07234	7.06696	6.63475	6.16379	7.09308	6.69782	6.24081	6.72453	17.7499	4.14565	6.84305	6.80555	6.70414	6.80734	7.07441	6.5986	6.89092	6.44649	6.81964	6.94248	6.38883	6.71025	6.11902	6.75432	7.66247	7.02662	6.06247	6.82752	6.61213	7.12263	6.77975	7.56138	6.58409	6.4723	6.51725	6.96144	7.0567	8.12592
HD-166	0	1393 cohort	6.8783	7.146	9.26499	6.98807	7.47481	14.5666	5.3808	6.48023	7.05455	6.88774	7.01913	6.25735	7.31923	7.29425	7.36788	7.33331	6.29766	7.00306	4.50816	6.16534	7.39723	6.34519	6.96425	6.85845	8.00374	7.38657	6.30383	6.84503	6.99493	7.50535	6.67053	7.04555	6.89762	6.9524	7.02839	7.5491	7.0542	7.42117	6.79519	7.74081	6.89045	7.25487	7.22445	7.03099	6.78082	6.67462	8.93487
HD-167	0	1393 cohort	6.79628	6.83738	6.77205	6.86823	7.19501	7.03795	5.72271	5.88708	6.42162	6.82793	6.59407	6.10212	7.26987	7.00663	6.87143	7.06579	6.39835	6.14566	4.12235	5.97785	6.54749	5.97719	6.84536	17.7906	7.61321	6.99149	18.5953	18.1469	16.0549	7.63422	17.7941	7.06939	18.1539	7.11307	17.8236	6.73529	6.88901	6.66116	7.22174	16.6569	15.8909	6.68773	7.07352	6.84201	7.1431	17.6602	8.32678
HD-168	0	1393 cohort	7.2792	7.22705	7.01741	7.8805	7.13119	7.41615	7.70852	16.7523	7.11222	7.37161	7.37482	6.70693	7.73846	7.42571	7.03958	7.24722	6.8179	7.15112	4.33334	7.59774	7.17821	7.21802	6.94575	7.27521	7.23878	6.82749	7.32383	6.9422	6.85939	6.80106	6.94119	6.60596	6.73372	6.97145	7.16297	7.57279	6.67724	6.50471	6.49186	7.09196	6.79729	7.40045	6.85233	6.49162	6.68574	6.8081	8.5167
HD-169	0	1393 cohort	6.91921	6.79127	6.39015	6.91427	6.96466	7.07891	5.31354	6.43339	6.2686	6.64123	6.80088	5.83916	6.04589	6.74109	6.76787	6.24248	5.74582	6.0759	4.08861	5.83174	6.63427	5.82755	6.77924	6.76186	6.63329	6.91233	6.49008	6.77577	7.02634	6.42214	6.57024	6.16299	6.41013	7.32773	7.02422	6.24785	6.55089	6.23752	6.95455	6.80662	6.8445	6.54755	6.87821	6.80294	6.54619	7.14696	8.53898
HD-17	0	1393 cohort	6.31739	6.90778	2.10491	6.74492	6.73767	6.64824	4.80144	4.4318	6.43334	6.92271	7.02291	6.50394	6.79919	6.90559	5.8945	6.53841	17.5654	7.05425	14.4681	7.28688	15.6041	6.94172	6.9638	6.16041	6.80042	6.94116	7.08595	6.73955	6.72819	6.25536	7.09117	6.15275	6.51332	7.96986	6.92058	6.05645	6.35556	6.16736	7.07939	6.53552	7.11689	6.48878	6.36537	6.51812	7.32998	6.48101	6.48497
HD-170	0	1393 cohort	7.7287	7.17295	6.54666	7.11866	6.79511	7.49962	5.71023	6.33513	6.81769	7.70428	7.25061	6.04233	6.57751	7.49533	7.16432	7.34234	18.2043	6.83665	15.9154	17.4447	7.056	16.8336	7.05831	6.73947	6.77844	6.97812	6.72408	6.97986	7.39744	7.22646	7.00779	6.96672	6.65306	7.0412	7.21026	6.70023	7.00535	6.87499	6.52738	7.70466	7.3971	6.91632	7.86062	7.69566	7.22331	7.06338	8.981
HD-171	0	1393 cohort	7.3403	7.11989	6.73523	6.31853	7.31708	7.60605	6.09955	6.48283	7.35451	7.3146	7.87455	6.20602	16.8514	14.8374	16.7538	15.4748	6.97594	7.12663	4.44536	6.72655	7.06681	6.61594	7.01187	18.0269	6.81999	6.85273	6.70649	6.82935	6.77085	6.85687	6.90061	6.4786	6.68873	6.61102	7.38235	6.35888	6.86027	7.4766	6.76673	7.7109	7.05253	6.93945	7.02361	7.16107	7.03058	7.21563	9.12599
HD-172	0	1393 cohort	7.17707	7.09328	6.10358	7.35448	7.40227	7.69913	5.24733	6.27866	7.42547	7.1805	6.9916	5.58747	7.0795	7.16096	7.28357	7.27441	7.14218	7.18747	3.93827	7.97129	6.45674	7.6857	18.0497	7.1057	17.6142	17.7134	6.96621	6.72534	6.67301	6.56625	6.95385	6.47388	7.04143	15.889	7.25595	6.30798	6.56252	7.29399	6.58525	6.45112	6.98459	6.9292	6.59147	7.04541	7.59229	7.14972	8.11775
HD-173	0	1393 cohort	6.88497	7.28006	6.77267	6.81137	7.65656	7.39112	6.53166	6.16157	7.14379	7.49376	7.12632	6.66914	7.21985	7.41534	8.07823	7.35038	6.9983	7.2763	4.60505	7.11424	7.52628	7.9657	7.01918	7.02856	7.62012	7.26467	7.09905	7.08055	6.91565	6.89111	7.10843	6.35457	7.38366	7.57322	6.82914	5.96494	6.45173	6.80816	7.19973	6.58886	6.90169	6.77425	6.74154	6.6166	7.14652	7.46131	7.84633
HD-174	0	1393 cohort	6.9151	7.00491	6.70628	6.68088	7.01583	6.61737	4.90915	5.70439	6.71611	7.49482	6.68516	5.91205	6.26542	6.61316	7.04367	6.20899	6.91821	6.7883	4.45904	6.17677	15.0564	6.30568	6.70167	6.38247	5.74653	6.67921	6.14198	6.8614	6.89781	5.92346	7.23964	5.81186	6.2385	5.59476	6.90285	6.36004	5.96946	6.12213	5.162	7.72082	7.1486	7.07707	6.67479	6.3766	6.09195	6.95204	9.17632
HD-175	0	1393 cohort	7.60508	7.45661	6.7778	7.07333	7.93542	7.71114	7.65579	6.24245	6.92493	8.0171	6.98865	6.26897	6.34057	7.39497	7.05902	6.43583	5.89866	6.33338	4.33024	5.61836	7.53244	5.67532	7.02387	6.85084	6.81708	7.13803	6.3751	6.88637	7.49956	6.64823	7.00888	6.79583	7.36451	7.27784	7.29834	6.43697	6.85837	6.98588	6.51091	7.26654	7.22483	7.01998	6.90723	7.06457	6.82777	7.08903	7.89817
HD-176	0	1393 cohort	7.14379	6.9367	6.46836	7.01863	17.006	6.89401	6.32092	6.14614	8.57094	6.9439	6.65357	9.1649	6.57563	6.97555	7.40727	6.75276	5.98261	6.31252	4.37212	6.40118	7.05183	5.73247	15.6525	6.74142	15.4785	14.4517	6.32287	6.70436	7.01577	17.3071	6.73906	17.7928	6.60666	6.85194	7.01027	16.7386	17.5128	6.71475	15.3622	6.99848	7.08152	18.0254	16.5306	17.9069	18.03	6.86493	7.61855
HD-177	0	1393 cohort	6.73756	7.37129	6.93614	6.73952	7.22897	7.20498	5.97908	6.20215	6.60442	7.12394	6.53183	6.32424	7.1985	7.01679	7.26769	6.96193	7.41497	6.50181	3.83726	7.84768	7.25061	7.42316	7.46793	7.3735	4.80859	7.07045	6.81205	6.83979	7.24958	7.08581	6.74095	6.50064	6.96368	8.02883	6.58783	7.32249	7.01787	6.80504	7.01278	6.40455	6.86657	7.31637	6.96736	6.70494	7.51214	6.83022	8.61066
HD-178	0	1393 cohort	7.12973	13.1067	6.75073	7.50991	7.19471	8.73968	5.74802	6.91317	7.44079	17.56	7.38267	6.67512	6.76698	17.8677	7.29566	6.95607	6.40628	6.58233	4.25899	6.56872	6.63156	6.71781	7.70426	7.87047	7.04121	7.13735	6.8299	6.76995	6.89065	6.44456	7.19271	6.17663	6.79383	7.0084	7.33129	6.16708	6.33291	6.38134	6.46579	6.48421	7.36173	6.47084	6.72977	6.48552	6.77298	6.61568	7.6587
HD-179	0	1393 cohort	6.02139	5.604	5.09892	6.23629	6.3755	6.50545	6.02361	5.46786	6.18974	6.19198	5.92908	5.30544	6.27562	6.24128	6.78412	6.46374	6.52549	6.13514	15.1462	17.0418	6.89874	6.66192	7.09305	6.61267	5.78619	7.27448	5.7169	6.86402	6.99061	5.99091	6.88688	6.59174	5.55219	6.11269	6.94571	6.08501	5.95521	6.49808	5.50432	7.20656	6.6211	6.00871	6.97099	6.22698	5.8871	7.26894	7.74517
HD-18	0	1393 cohort	7.88434	7.55843	13.0998	15.3332	17.8036	17.2264	3.3566	4.67037	8.54452	7.31152	7.82885	7.29149	8.17368	7.36057	7.25669	16.9686	7.90023	7.82771	7.53951	7.67452	8.05697	7.77014	7.01197	6.92136	6.59577	7.1697	6.60967	6.80074	6.64243	6.58385	6.81927	6.41882	7.06025	7.28017	7.01264	6.03558	6.69819	6.68644	7.3229	6.4276	7.107	6.5787	6.83219	6.8943	7.28184	6.53282	7.01411
HD-180	0	1393 cohort	6.53283	6.60402	6.21691	6.79751	7.02571	6.7121	6.11475	16.4254	6.99329	6.56584	6.66266	5.79248	6.67313	6.45617	6.63921	6.67823	7.27326	7.31936	4.36788	7.93416	6.85718	7.26757	7.37695	6.76896	6.7989	6.70722	18.038	17.8183	15.3319	15.886	18.0067	6.37973	6.67215	6.96902	18.1958	6.26546	6.77761	6.70942	6.48599	17.3299	7.00739	17.7794	7.57336	6.9344	6.7824	16.7697	16.9762
HD-181	0	1393 cohort	6.93221	7.06357	6.91784	6.68851	7.10064	6.96476	5.46007	6.14352	6.52916	6.73751	6.5171	6.36021	6.05069	6.4378	6.31502	6.05286	6.81041	7.43074	4.15874	6.82356	6.67013	6.85869	6.80205	6.92908	7.34844	6.86231	7.2239	7.22924	7.17032	6.97691	7.25356	6.97684	7.16615	6.67019	7.184	6.74564	6.98659	6.94632	6.42042	7.46466	7.66369	6.84963	6.9686	7.13686	6.40993	7.08087	8.36136
HD-182	0	1393 cohort	6.20365	6.78326	5.36642	5.76128	6.56646	5.75343	5.69765	5.7953	5.7103	5.77299	6.30799	4.81207	5.72686	5.5317	6.54903	6.06604	5.56677	5.87605	4.32688	5.59788	6.44344	5.88001	7.25958	6.71651	6.77682	6.88187	6.12714	6.74886	6.67988	6.30139	6.85252	5.55769	5.79474	6.07338	7.0185	5.99188	5.56224	6.25147	6.32968	5.85812	6.64317	6.20858	5.79699	6.69822	5.96179	7.0577	6.64895
HD-183	0	1393 cohort	6.17773	6.90359	5.5785	16.6609	6.84233	7.35372	6.46171	6.35627	17.1203	6.51136	17.6292	5.35046	7.21696	6.49769	16.2023	10.485	6.6235	6.71835	3.46827	6.67448	17.4715	6.94181	7.12137	7.33144	7.14319	7.23188	6.96552	7.35754	7.91523	7.07047	7.3476	7.1247	6.86191	7.30715	7.28543	6.32375	6.69021	7.10459	7.65857	6.31362	6.76303	6.46801	7.32721	7.51004	7.22826	7.37322	7.64825
HD-184	0	1393 cohort	7.23263	6.79364	6.69103	6.89513	7.26011	6.83281	5.27159	5.73282	6.5345	6.67508	6.68533	6.20869	6.03953	6.57454	6.67965	5.58491	6.50899	6.72875	3.99488	6.95786	6.82522	7.02273	6.88854	18.046	6.67131	7.31346	6.87315	7.02929	7.04881	6.43948	6.71506	6.34493	5.91034	7.2287	6.85798	6.4493	6.48831	6.4537	6.63363	12.9846	13.0146	6.53975	6.6476	6.72619	6.65634	6.85612	7.47018
HD-185	0	1393 cohort	12.2984	14.061	9.78366	6.31319	6.90692	6.59093	5.47909	6.27146	6.19711	6.43289	6.30647	5.37379	6.45776	6.55874	6.6192	6.46733	5.93861	5.84656	3.79119	5.58274	6.96744	5.74023	7.00955	7.1202	7.25939	6.98279	7.17516	7.0764	6.93574	6.61011	6.77325	6.79778	6.90117	7.12447	6.82596	6.19554	7.05186	6.69721	6.50641	6.52822	6.7099	6.48606	6.76572	6.90614	6.63404	7.22103	7.76246
HD-186	0	1393 cohort	6.99652	7.51235	6.32104	7.13877	7.25737	7.72662	5.66859	6.07386	6.42121	7.17452	7.1274	5.96304	6.52137	7.05595	6.69231	6.83616	6.50605	6.65648	4.06767	7.13577	7.01403	7.00533	7.06956	6.91898	7.57607	7.24196	7.63709	7.04057	7.18843	6.98276	7.22081	6.86612	7.45194	8.12139	7.72086	6.68741	6.88942	7.4507	7.25373	6.59404	6.82911	7.31878	6.84196	7.48641	8.04155	6.81871	7.88225
HD-187	0	1393 cohort	7.12098	6.98076	6.32721	7.15825	7.17367	7.42772	15.7604	16.5584	6.33545	7.49099	6.81699	6.78903	7.09733	7.35723	7.32373	7.6432	7.01978	7.09826	4.14488	7.1353	6.44072	7.15382	6.56786	6.99272	6.37965	6.55876	7.50193	6.9238	7.28635	6.93573	6.95614	7.04558	7.45888	6.92549	7.03536	6.68388	6.94791	7.43821	6.72243	7.44773	6.94678	6.7164	6.88943	7.0706	6.60591	7.08744	8.55235
HD-188	0	1393 cohort	7.55601	7.18878	6.22323	6.98907	13.7423	7.04251	5.78497	6.62709	6.58404	7.02467	6.8509	5.93002	6.81392	6.96228	6.91994	6.9702	6.25648	6.60104	15.161	6.80294	7.31779	6.95642	6.8153	6.77497	6.63154	7.04926	6.40358	6.96241	7.00906	7.36399	6.86671	6.97077	6.97204	7.33908	7.6762	7.50383	7.67683	6.88967	7.0328	6.79226	7.33977	7.54597	7.29657	6.61585	7.11725	7.69371	8.2696
HD-189	0	1393 cohort	6.65233	6.67937	5.96956	6.66842	6.7713	7.61202	5.29418	5.78662	6.41602	6.67161	6.67393	5.59504	6.23388	6.43788	5.94887	6.14482	5.94981	7.10193	4.36766	6.70134	6.45064	6.72207	6.85771	6.97538	18.8766	6.9288	7.24966	6.95304	6.90408	6.93374	6.93357	17.032	6.70131	8.79908	7.05673	17.8882	17.7061	6.82903	16.4276	6.54834	6.99376	6.7866	17.3991	17.666	17.4578	7.04931	7.78048
HD-19	0	1393 cohort	6.07187	6.30476	1.63766	6.47619	6.16945	6.15042	4.67905	4.42399	6.6069	6.65678	6.5161	6.37338	5.44254	6.76926	7.13916	5.44049	7.10709	6.91139	6.82333	7.24367	6.90796	7.23162	6.76763	15.8158	6.04976	17.4696	18.6926	14.5123	7.08945	6.92926	14.7138	6.52474	6.85058	6.34714	7.05458	6.59206	6.76503	6.58355	6.86408	5.95535	7.06086	7.15681	7.011	6.93949	7.01294	5.41493	5.58258
HD-190	0	1393 cohort	7.15924	7.22862	6.28182	17.374	7.39572	6.91849	5.3791	6.36632	6.97726	16.3209	14.3324	6.16355	15.6979	17.645	7.56034	13.7507	5.84522	6.91453	4.39341	6.15596	7.3838	6.09273	6.86904	7.20793	6.77896	7.00243	6.52981	6.83571	7.0317	6.92468	6.65514	7.0339	7.72247	7.34458	7.28075	6.56715	6.94977	6.89948	6.95333	7.01226	6.90352	6.75248	7.23565	7.29265	7.45156	6.97356	8.69913
HD-191	0	1393 cohort	6.78127	7.00819	6.34222	7.14632	7.17723	7.25326	6.11062	6.24654	7.27142	7.21381	7.96085	6.76569	7.90298	7.55767	7.97858	8.30854	7.17141	7.08904	7.24388	7.64169	6.77039	7.96455	6.75589	7.24595	5.8981	6.55993	6.16211	9.13714	7.39501	6.21762	7.01288	6.21883	7.70894	7.9358	7.3325	6.58818	6.38728	6.47739	6.89859	7.30499	7.77512	6.90147	6.74622	6.6964	7.30458	7.65922	6.40636
HD-192	0	1393 cohort	7.02137	7.03636	6.55416	7.15042	7.41701	7.05408	5.19849	6.68946	6.56173	6.90033	7.1421	6.39645	6.51878	6.77799	6.95824	6.24599	17.4986	6.23456	6.90564	15.4276	6.64337	7.00893	7.62543	7.22447	7.40038	7.80458	7.25047	9.64413	7.17674	6.91252	7.07245	7.06688	6.74232	7.97235	7.40975	6.14554	6.67933	7.0421	7.40371	6.87024	7.25877	6.74707	6.93226	6.52517	6.80106	7.34515	6.43606
HD-193	0	1393 cohort	7.81209	6.88198	6.63649	6.86824	6.88861	7.24541	5.82561	6.17909	7.007	6.80456	6.90556	6.09201	6.8009	7.25989	7.07724	6.83795	7.26935	7.39221	6.78613	7.11605	7.04277	7.39163	7.31584	7.22406	7.15474	7.35119	18.1853	15.7689	13.1184	14.8771	7.2579	6.88654	7.17034	5.98867	7.22251	17.0495	14.1583	6.90573	7.24509	6.1739	7.38129	6.78921	15.8142	15.1661	7.02977	17.9053	17.7833
HD-194	0	1393 cohort	6.45837	6.70312	5.86927	6.01872	5.80383	6.38185	15.7225	6.38186	6.60189	6.75662	6.25969	5.99162	6.20255	6.60786	7.1795	6.28427	6.26388	5.90819	10.6688	5.74503	6.23753	5.47086	7.11373	6.86553	6.66466	7.06078	6.82945	14.9509	6.74785	6.54509	7.06313	6.48885	6.35339	5.80324	6.93284	6.2028	6.1921	6.50513	6.0697	6.25767	6.39534	6.3859	6.28471	6.24329	6.18292	7.25781	6.15485
HD-195	0	1393 cohort	6.81024	6.69555	5.90812	6.64901	17.5873	6.84578	5.73915	6.12073	17.3147	6.98771	6.81265	14.676	5.90586	6.93256	6.47852	6.26788	6.39255	6.47823	6.96915	6.85792	6.29034	6.92703	7.59379	7.1481	7.14686	7.17321	6.88113	7.20957	6.98656	6.38251	7.00285	6.47179	6.73616	7.00688	7.03902	6.35351	6.98656	6.78778	6.47033	5.65398	6.80092	6.1542	6.42407	6.73847	6.44032	7.25777	5.25195
HD-196	0	1393 cohort	6.68941	6.37248	6.21999	6.09724	6.73219	7.07094	5.86554	6.14435	6.4719	6.59044	6.37741	5.63493	5.54571	6.34513	6.0698	5.75168	5.71782	6.86136	13.0556	5.96861	6.42693	5.83565	7.93883	6.527	5.89151	7.35951	5.54926	7.03591	7.21812	6.21759	6.96487	5.33715	5.53714	6.12346	7.05355	5.56401	5.5322	5.98573	6.0083	6.12069	6.96451	5.9605	6.29249	5.80005	5.64737	7.3715	6.9943
HD-197	0	1393 cohort	7.17504	17.1558	11.8762	6.69726	6.66268	14.1974	5.88853	6.04102	6.24061	16.575	6.65034	5.7303	6.20726	13.1466	6.86534	6.33108	6.16026	6.48436	6.81183	6.21771	6.72748	6.35969	7.12377	18.1324	6.81803	7.02477	6.87598	15.0077	7.03405	6.81802	18.4746	6.86602	16.5209	7.09254	16.0858	6.45485	7.08611	6.88532	6.81203	15.1108	18.608	6.62138	6.65247	6.84029	6.80443	7.22264	7.11589
HD-198	0	1393 cohort	7.17544	7.35631	6.11828	7.02821	6.80926	7.14278	5.98216	6.92206	7.53207	7.26556	7.16954	6.20543	6.82866	7.9572	7.0724	7.13217	5.66076	6.17628	6.59837	5.90006	6.80223	5.90525	7.10637	7.26075	6.77301	6.99382	6.92922	6.87589	7.22051	6.66906	7.3703	6.72538	6.69384	7.6672	7.46953	6.05979	6.48602	6.66517	6.57512	6.85857	7.12207	6.83441	6.60192	6.52909	6.54313	7.31281	6.70211
HD-199	0	1393 cohort	7.01761	7.07803	6.58787	6.80133	6.46097	7.24794	6.00803	16.8116	7.41311	7.29585	7.04886	6.12474	7.23562	7.14335	7.10933	7.36885	6.59454	7.11085	13.8332	6.5775	6.50477	6.62878	6.81466	6.89429	6.94249	7.03295	7.57411	6.88943	7.0019	6.79862	6.79312	6.67291	7.02647	7.23532	6.90333	7.26928	7.0683	6.78476	6.74866	6.23019	6.46851	6.70656	6.74949	6.78353	6.87029	7.62365	6.56398
HD-2	0	1393 cohort	7.11082	7.66017	12.0228	6.89599	15.8929	17.7816	4.12585	4.35557	6.99593	7.43151	7.24787	17.8174	7.10051	7.46247	7.03546	7.09758	7.42757	7.3203	7.42371	7.42042	7.59216	7.33374	4.80884	6.02069	16.7853	6.63141	6.21095	6.12099	6.44631	6.39758	6.58352	6.20895	6.39812	7.21153	6.7704	7.40135	6.66528	6.31389	6.87433	7.31109	6.92522	7.36553	7.72659	6.4778	6.96372	6.87484	7.60005
HD-20	0	1393 cohort	7.07467	7.46303	2.50729	7.1725	7.45549	7.00044	4.40565	4.41095	7.10515	7.63006	7.01168	6.91258	7.08034	7.1733	6.37984	7.03761	7.01842	7.0786	6.67865	6.9246	7.58	6.69252	6.90777	6.86551	7.72621	6.83667	7.25295	6.66166	6.95843	7.8558	6.90874	7.15234	6.93411	6.82459	7.01113	6.79782	6.95621	7.03506	7.87601	6.95934	7.25386	7.32202	7.06947	7.15594	7.48497	6.85892	6.61855
HD-200	0	1393 cohort	6.99902	7.36646	6.38782	6.99143	6.40886	7.0922	4.69989	6.62316	7.35301	7.22962	6.86204	5.73104	6.7309	7.24474	7.34017	6.93753	6.44913	6.65486	6.00952	5.98118	6.69686	5.8229	7.14268	7.29014	6.89459	7.60303	7.0219	7.02891	7.38362	7.30156	6.9742	7.06351	7.59664	6.48264	7.3576	6.60366	6.84225	7.46499	6.69033	7.42011	7.99663	7.00876	7.14699	7.16981	6.84596	7.2738	7.09076
HD-201	0	1393 cohort	7.41586	7.49486	7.37029	6.80901	6.84837	7.20657	7.18043	7.41249	6.91118	7.28409	7.29356	6.04071	7.22207	7.27897	6.70953	6.71161	18.1448	7.03518	11.944	14.2396	17.1164	17.9037	6.99722	7.13339	6.56361	6.90422	6.64105	7.01383	6.95031	6.59924	6.75755	6.86166	7.35943	6.28709	7.08802	6.09799	6.60507	6.88136	6.68389	6.68969	6.82416	7.0956	7.49942	6.71493	6.97091	7.216	6.88102
HD-202	0	1393 cohort	7.32337	7.24125	6.72392	17.4131	7.0141	6.96601	7.51593	7.10082	13.0432	6.9119	17.4585	6.30036	7.02144	7.08412	17.2861	16.97	6.58827	6.49409	6.65003	6.94215	6.72338	6.74718	16.4849	6.76305	17.3088	12.4746	6.66223	6.84311	7.1557	6.60433	6.89062	17.9466	6.51525	18.4129	7.00556	6.23811	6.47386	6.64854	17.3351	7.147	7.04558	6.7999	7.04628	6.66474	17.7903	7.07551	7.23504
HD-203	0	1393 cohort	7.24954	6.81184	6.42949	7.00213	7.44905	6.92088	7.43358	7.42607	7.71496	6.83227	6.95157	6.40451	6.71844	6.90959	7.04354	6.96334	6.43103	6.86509	7.02216	6.35277	6.25783	7.01965	6.90163	7.43139	7.82656	7.02814	7.48021	7.01217	6.91441	7.54986	6.92501	7.42893	7.17678	7.12089	7.4469	6.49167	6.98318	7.89792	7.30298	6.41732	7.0078	6.71521	7.12012	7.41044	7.77672	7.26267	6.2117
HD-204	0	1393 cohort	7.42341	6.8936	7.1205	6.88272	6.86599	6.90543	4.66205	7.7013	7.15356	6.95045	6.77829	7.21424	6.97038	6.9047	7.05805	13.5404	16.2643	16.9339	4.79078	6.53577	16.4415	6.551	7.78428	7.72365	7.95197	7.69987	8.02927	7.49445	8.28777	7.75706	7.13524	7.49962	5.01538	7.29455	7.2069	7.22201	7.55008	7.75791	7.23274	7.57085	6.37234	7.13229	7.34474	7.74035	7.4083	6.80728	7.15624
HD-205	0	1393 cohort	6.32034	6.37166	6.70992	6.35002	7.04687	6.4227	4.85613	7.58279	6.525	6.64549	5.95987	6.86182	6.5267	6.13913	6.09427	6.5458	7.12369	7.05557	4.42832	6.96397	7.47371	7.25948	7.00369	6.94368	7.38557	6.88667	7.06849	6.92771	8.27492	7.18558	7.28321	6.63214	5.1511	6.86014	6.55654	6.43948	6.95856	6.82804	6.63412	7.12717	6.48033	6.77194	6.79743	6.73062	6.68835	7.50579	6.56134
HD-206	0	1393 cohort	6.7866	14.9583	12.1844	6.52371	14.4519	15.7217	4.71239	7.6735	17.3011	10.3646	6.26846	6.1614	6.5743	6.10902	6.57886	6.55219	7.16183	6.89277	4.58463	7.62119	7.30583	7.65662	7.1198	7.06986	7.66269	7.24968	7.68117	7.48736	8.52512	8.05483	7.2329	7.71467	5.12468	6.87164	7.52956	7.54365	7.56948	7.47294	6.99171	7.08582	6.28067	7.3499	7.14262	6.95319	7.18713	7.30628	7.32739
HD-207	0	1393 cohort	7.00919	7.10224	7.07755	6.96988	7.17353	6.86467	4.5492	7.94036	6.93554	7.1086	6.9137	6.78893	6.70549	6.71195	6.78557	6.94451	7.14384	7.29373	4.62182	6.724	7.15537	6.84367	6.9414	6.8312	6.30814	6.84535	6.37087	6.86832	7.65384	15.5869	6.75543	14.3462	11.1444	7.18395	6.8948	16.1135	16.6183	16.8036	16.3508	14.4049	6.34696	16.1125	16.1867	17.2271	17.1208	16.4798	16.6364
HD-208	0	1393 cohort	7.0442	7.09732	6.61997	7.05545	7.12352	6.82262	4.52787	7.4745	6.98453	7.12826	7.1159	6.63237	7.26248	6.7996	6.69224	7.05934	6.30137	6.77938	4.8778	6.58308	7.08904	6.56502	7.0089	7.22843	7.00074	7.38033	7.18288	7.28307	8.33718	7.24873	7.13816	7.21107	4.87985	6.81781	7.18141	6.75069	6.9129	7.13558	6.5155	7.63909	6.72865	6.95233	6.73934	6.87456	6.84061	7.12691	7.00733
HD-209	0	1393 cohort	7.23919	7.4908	7.32042	7.39196	7.14354	6.70016	4.66478	8.31253	7.51991	7.29438	7.30657	7.31648	6.87651	7.30694	6.74596	6.82899	6.82538	16.353	4.5195	6.91278	7.44068	7.00302	7.16011	7.24783	6.96715	7.12719	6.70777	7.43095	8.33082	7.134	7.04204	5.2048	5.16624	7.24534	7.0695	6.61705	14.6328	7.19063	7.3082	7.03096	6.59729	7.13439	7.18023	6.75882	8.54244	7.18419	7.33216
HD-21	0	1393 cohort	7.29682	6.63488	13.2916	6.33706	7.21247	15.1665	3.78166	4.17111	6.94634	6.73489	6.58424	16.1151	7.5212	7.25666	7.2831	6.71452	6.55672	17.5305	6.39527	7.18138	6.79459	7.20578	6.66431	5.96302	5.17195	6.95244	7.1761	6.64966	6.60493	6.28251	6.42365	6.2465	6.75694	7.87674	6.62698	6.13984	6.36002	6.1795	7.02745	6.19964	6.81384	6.72781	6.58834	6.20674	7.03126	6.07735	5.70116
HD-210	0	1393 cohort	6.61194	7.13481	6.83021	6.95788	6.831	7.76223	15.767	17.6175	6.9294	7.04039	6.85075	6.79294	6.62475	6.62171	6.66396	7.37407	6.79799	7.03809	4.36462	6.42734	7.29306	6.50826	7.44548	7.46515	8.2295	7.23036	7.8755	7.45747	8.38353	7.72441	7.25201	7.69468	5.75368	7.58595	7.24197	7.08575	7.30182	7.77931	7.5574	7.65999	6.94329	7.18174	7.2697	7.36353	7.33982	7.93838	7.87909
HD-211	0	1393 cohort	14.7474	6.46312	6.24895	6.53119	6.62262	6.4621	4.90198	7.15149	6.62725	6.37178	6.59783	6.4659	6.78368	6.13299	6.19195	10.5543	6.84936	7.03311	4.3711	7.25888	6.92436	7.3399	6.83521	17.0987	7.58312	16.3359	17.2283	16.5298	17.7243	16.6337	16.3243	6.74356	5.00664	6.80629	16.1044	16.7295	6.756	6.63085	6.62158	6.42691	14.858	6.56657	6.43126	6.34331	6.58569	12.2196	5.60195
HD-212	0	1393 cohort	7.52129	7.59463	7.06299	6.72432	6.76075	7.10547	4.74439	7.62499	7.1347	7.23105	7.04586	6.88602	6.86601	6.87892	6.91124	7.0982	6.16003	6.18294	4.53594	6.68586	7.13852	6.46592	7.003	7.31668	7.55804	7.44398	7.49138	7.15392	8.22602	7.62538	7.08037	7.18645	4.73336	7.06658	7.55444	6.95575	7.09137	7.11625	6.95505	5.57906	6.1	6.91511	7.1294	6.92277	7.41317	7.02784	6.6721
HD-213	0	1393 cohort	7.39253	13.2623	6.61389	6.49022	16.5949	17.6683	5.014	7.64153	13.4691	11.7938	6.66071	6.67993	7.4794	16.7673	6.80271	7.36773	6.33641	6.29509	4.52136	6.63759	6.83711	6.52949	7.31631	14.5656	5.83414	7.55552	5.79511	7.23827	8.61322	6.23119	7.24846	6.01856	4.60245	6.91376	7.47032	6.74322	6.43703	6.52667	5.48469	7.39782	6.42604	6.7667	7.8557	7.82597	6.50219	6.81284	7.3499
HD-214	0	1393 cohort	7.42224	7.44894	7.09535	7.09764	7.45121	6.97101	4.83268	8.23469	7.29964	7.5178	7.2582	7.44806	7.06336	7.16498	7.60613	7.02656	6.54838	16.0958	14.2484	11.8718	6.89936	6.74984	7.28014	7.75473	8.5172	8.66487	8.19011	7.79575	8.36961	7.49371	7.28758	7.20147	5.39522	7.13404	8.00728	7.15077	7.34462	7.60788	6.82214	7.20875	6.70677	7.46943	7.64765	6.56063	6.95413	7.69819	7.32132
HD-215	0	1393 cohort	7.02375	7.18118	6.56746	6.99384	7.11711	6.93017	4.49756	7.24656	7.51308	7.07415	7.00834	6.73617	6.92887	6.6773	6.65166	6.93094	6.92948	6.93646	4.94419	6.96477	7.05411	7.08222	7.30026	6.93261	6.93507	7.01473	6.80957	6.99219	8.04715	6.9793	12.0084	6.7401	4.57219	7.63373	14.8504	6.47036	6.59023	6.71649	6.20883	6.88786	12.4042	6.62003	6.75877	6.40912	6.73522	6.62677	6.64233
HD-216	0	1393 cohort	7.09761	7.15501	7.06244	7.11513	6.9871	7.15033	6.21348	7.57074	7.19798	7.0645	7.08209	7.06279	6.83993	7.17124	7.44619	6.90628	6.60818	6.85331	6.40966	7.29684	7.45667	7.05726	16.7072	7.28789	16.3824	7.06713	7.40436	7.4461	8.07872	7.46636	6.89251	7.10163	5.33871	16.5804	6.86	6.61853	7.26075	7.16803	7.25794	5.64596	7.12601	6.69124	6.79761	6.95661	7.96622	7.6832	7.30565
HD-217	0	1393 cohort	7.60909	7.13978	7.19413	7.14736	6.91944	7.40951	15.5437	18.5446	7.19776	7.37191	7.15903	7.39989	7.55793	7.33891	7.47454	7.36727	7.05106	7.3287	4.65559	7.38169	7.19849	7.55881	7.3378	7.07594	6.20407	7.14924	6.42974	7.19576	8.31477	7.82101	7.32468	6.65289	5.03549	7.10072	6.97256	6.35176	7.03748	7.04022	6.65551	5.70701	7.26313	7.01448	7.22343	6.75564	6.97205	7.85334	7.44841
HD-218	0	1393 cohort	17.6482	6.6405	6.78881	6.59502	6.67241	6.88137	4.92735	7.6307	6.63846	6.85063	6.63387	6.80944	6.75008	6.45323	6.08038	16.633	6.75385	6.60846	4.54228	6.6767	7.0023	6.77192	6.87844	6.60819	6.72749	7.1369	6.57906	6.98959	8.20756	7.02482	6.773	6.87102	5.06481	6.90905	7.04165	6.49162	6.532	7.09908	6.00115	6.60186	6.47822	6.80385	5.79755	6.69129	6.63709	6.61605	6.39709
HD-219	0	1393 cohort	6.86909	6.93804	6.8748	6.85013	7.14239	8.16606	4.68842	7.57486	7.24967	7.01656	6.75129	6.87248	7.1721	6.59814	6.9717	6.89328	6.71047	6.75808	13.6914	16.1934	7.19711	16.7602	7.10061	13.6043	7.07785	7.33256	6.48901	7.03088	8.02048	6.59057	7.07614	6.4969	4.75378	7.28222	7.03456	6.78782	6.53482	6.71804	6.27949	7.52825	6.61123	6.80146	6.56426	6.31374	6.24191	6.81524	6.98612
HD-22	0	1393 cohort	6.45315	6.52417	2.41907	6.36804	6.85702	6.75696	4.41445	4.36492	6.79473	6.94235	6.37195	6.7167	6.70001	6.9981	6.71217	6.70582	7.65732	7.30762	6.39359	7.0519	7.15177	7.1551	7.25904	7.16264	8.28301	7.10467	8.05483	6.79909	7.12862	7.19617	7.25888	7.40137	7.15355	7.39691	7.16177	6.99576	7.30005	7.10243	7.31022	7.14549	7.1257	7.15255	7.0132	7.52421	7.02539	6.6631	7.20215
HD-220	0	1393 cohort	6.86378	16.7529	6.91367	17.7727	14.1447	12.2852	4.5834	7.50166	11.8301	13.1762	16.2637	6.92915	7.17035	16.8613	7.12228	6.77261	7.77313	7.65673	4.93171	7.26445	7.49753	7.22994	16.9941	6.86132	12.4651	6.75607	6.30526	6.89313	8.08674	6.55045	6.89154	16.0255	14.5901	12.2836	6.92169	6.20949	15.3644	16.1827	15.3472	16.3684	6.10639	16.2617	16.0564	13.3523	15.7477	6.87498	15.8293
HD-221	0	1393 cohort	7.40088	7.26537	7.21821	6.68398	6.99963	6.83649	4.79611	7.72967	7.15013	8.48877	7.30505	6.09334	7.19147	6.90126	7.39024	6.96585	6.71051	6.36778	4.58416	7.011	7.02127	6.97446	7.28796	7.37975	7.27492	7.26416	7.34256	7.12148	8.0406	6.86724	6.98778	6.57344	4.84389	7.22089	7.1259	6.33421	7.04285	6.45102	6.39355	7.93658	7.23263	6.96054	6.7762	6.53363	6.7013	7.71532	8.76639
HD-222	0	1393 cohort	7.01243	6.79142	6.99018	6.62379	6.63912	6.22459	4.72427	7.40499	6.84357	7.91169	6.7978	12.1173	6.94769	6.85818	6.87753	6.84348	6.98064	6.25368	4.704	6.91816	6.86812	7.04502	6.59814	6.74082	6.94473	6.99199	6.79399	6.96431	7.90951	6.91994	6.96255	7.20938	12.4366	7.38019	7.07928	6.30299	7.12753	7.04277	6.15075	6.12017	5.98078	7.12242	7.339	6.82934	6.94842	5.61876	7.60035
HD-223	0	1393 cohort	6.96122	6.8753	6.85726	6.85435	6.66552	6.99292	4.74586	8.50177	6.68022	8.5885	6.70343	6.25098	6.67148	6.78576	6.97679	6.76404	14.6169	5.87199	4.38025	6.73711	17.0343	6.71726	7.03685	6.97821	7.77144	6.94427	7.07013	7.08631	8.2199	7.40044	6.8588	7.22101	4.86145	7.1732	6.93284	6.85443	7.0565	7.10566	6.97985	7.18963	6.11137	7.13579	6.80543	6.57208	6.76108	6.2045	7.89368
HD-224	0	1393 cohort	7.27583	6.95778	6.74139	6.66306	7.59682	7.13142	13.384	14.4397	6.9764	7.65676	6.67893	6.15292	7.33419	6.72144	6.48247	7.46581	6.74241	6.0392	13.3837	15.4337	6.86799	15.6682	6.64383	15.9276	6.76017	15.7313	16.8669	16.4492	17.132	16.299	15.6257	16.6151	5.05219	7.14507	6.56465	16.3205	14.5008	7.10754	6.39674	16.6896	6.32681	16.8959	6.55098	6.99801	7.05244	16.5472	17.7606
HD-225	0	1393 cohort	17.3366	6.82808	6.63942	6.63558	6.60239	6.95388	4.60549	7.25027	6.52453	15.0099	6.6103	6.06948	17.4221	6.36964	6.3323	15.075	6.80901	6.4898	4.51654	6.87573	7.92675	7.08113	6.66617	7.655	6.64573	6.92846	7.08589	7.3569	8.34524	7.23775	7.21887	7.14559	5.10971	6.54957	7.34761	6.54172	6.76191	7.14522	7.06937	7.08128	6.63922	6.86608	6.59023	6.56991	6.65772	7.37636	8.68834
HD-226	0	1393 cohort	7.12423	7.17754	7.13186	6.91032	6.95299	7.2284	4.85637	7.2477	7.30774	8.04502	7.31914	6.38574	7.42399	6.62014	6.37009	6.98698	6.78834	6.15568	4.28648	7.09676	6.93288	6.94743	8.50455	7.13778	6.60601	7.15219	6.6842	7.14468	7.99247	6.7394	7.21732	7.93935	4.92168	6.90098	7.32784	6.59222	6.36763	6.66758	6.13701	7.1808	7.01323	6.48146	6.75322	6.37107	6.90866	14.642	9.29826
HD-227	0	1393 cohort	7.0627	6.11831	6.88096	16.8579	17.2465	6.54737	4.82377	8.04465	12.7632	7.77802	17.6634	5.68081	6.80062	17.8685	17.4081	6.86868	6.56598	6.13041	4.52569	6.72286	6.59309	6.56902	6.49086	6.97958	6.63528	7.15566	6.78235	7.19443	8.12918	7.17491	7.12377	7.10796	4.7756	6.90199	6.93471	6.71141	7.15732	7.26912	6.58008	7.07268	6.2319	7.03947	7.12468	7.09747	7.65396	6.51222	8.40645
HD-228	0	1393 cohort	7.31179	6.92207	7.05378	7.04131	7.10187	6.73285	5.12407	7.71662	7.05342	8.08531	7.07729	6.44774	6.87592	7.2306	7.2591	6.75705	16.553	6.12967	4.401	6.57242	16.8771	6.58393	6.48326	15.893	6.70045	13.1302	16.6119	16.9855	13.0615	7.07987	16.5451	6.97612	4.82681	7.03607	17.0777	7.15802	6.87348	7.1191	6.22083	7.01334	16.3227	7.07964	7.026	6.78609	6.74845	7.05589	8.2059
HD-229	0	1393 cohort	6.63583	6.6027	6.60141	6.8045	6.8218	6.62611	4.77122	7.29445	6.69236	9.09912	6.60289	16.7708	6.75963	6.63636	6.43088	7.43706	6.86278	6.4798	4.33925	16.5654	6.80521	16.6704	6.37873	7.00136	7.48756	7.00241	7.55419	7.01213	7.86797	6.88642	6.96075	7.0077	4.88695	15.7439	6.79991	6.23012	6.80221	6.60939	6.49824	6.72798	6.86196	6.88627	6.53911	6.17525	6.45236	7.28851	8.22508
HD-23	0	1393 cohort	7.5143	7.16373	10.9246	6.83282	7.27892	7.50016	5.3083	4.41399	6.63258	7.57101	7.01599	17.7531	7.1161	7.20778	7.52267	6.87214	6.3128	6.30024	6.10406	6.47128	7.03902	6.52764	6.88134	15.9862	6.76559	15.8727	17.4606	17.277	18.1896	7.20184	6.88405	6.68889	6.5562	6.73428	17.3005	6.75855	6.84012	6.80828	7.16561	15.1342	16.9863	7.18617	7.09293	6.84314	7.21209	18.3966	8.56667
HD-230	0	1393 cohort	5.7745	5.71233	5.53711	5.77024	5.72115	5.82081	5.03966	7.0332	5.61551	8.28338	5.90195	4.98611	6.07276	5.70002	5.81781	6.17928	5.66743	5.23715	3.84694	5.82243	6.6242	5.74107	6.61053	6.81808	7.06201	7.21312	7.89047	7.54496	7.94477	6.77408	6.88338	7.14559	4.8091	6.82436	6.99719	5.95908	6.61173	6.67572	6.40656	6.35028	13.084	7.99842	6.65595	6.96028	6.76458	5.41144	7.32553
HD-231	0	1393 cohort	6.67391	7.3487	6.57142	6.57222	6.51561	6.34747	16.576	16.3109	6.43632	7.89688	6.47327	5.50368	6.9424	6.40051	6.3443	6.80854	6.33008	5.65328	4.3889	13.7918	7.14219	6.23447	6.72567	7.51521	7.82234	7.64393	7.55618	7.29539	8.24883	7.61933	7.28213	5.4728	5.04599	7.21748	5.05695	6.90866	7.48713	7.13186	6.78786	7.59298	6.08323	6.74445	7.28508	6.97661	6.65356	6.70092	8.08922
HD-232	0	1393 cohort	13.6747	6.77921	6.81193	6.51213	7.01203	6.62297	4.84912	8.08785	6.81849	7.79233	6.7243	5.88343	17.2801	6.56855	6.98611	17.4849	6.70419	6.39894	4.97215	7.05039	6.76393	7.29076	7.07634	7.1729	7.23201	7.36544	6.89896	7.32123	8.44522	7.12036	7.34583	6.91634	5.11088	6.67136	6.99069	6.60421	7.03677	6.83612	6.84689	7.63628	6.17031	6.57858	7.25998	6.70993	6.91842	6.865	8.15952
HD-233	0	1393 cohort	7.02268	6.94422	6.57634	6.41727	8.14878	6.74853	4.6999	7.98158	6.75743	6.97875	6.87454	5.83605	6.55876	7.87009	7.0767	6.59394	15.8107	14.6281	4.60043	6.06701	16.5538	6.00659	13.0328	7.15929	16.7279	7.30415	6.78726	7.40216	8.30498	6.85732	7.43666	6.7815	14.2073	16.502	7.03369	6.70818	6.83452	16.4788	16.5567	7.54464	6.19764	6.67724	16.3082	16.3965	15.7334	6.93021	7.98801
HD-234	0	1393 cohort	6.52737	17.142	5.82712	17.1332	12.0157	6.3039	4.93354	7.08863	11.4112	11.0927	16.8445	6.34456	6.92632	15.2113	16.8666	6.52863	6.31665	5.68742	3.84637	6.04081	6.46162	6.21805	6.92436	6.84107	5.96616	6.77569	6.26288	6.93299	7.84289	6.26007	8.10497	6.43786	5.45641	6.85743	7.075	5.90851	6.4026	6.84291	6.25306	7.38992	6.27019	6.73762	6.9359	6.5522	6.34328	7.01717	8.37382
HD-235	0	1393 cohort	7.09332	6.72007	6.86305	6.81258	6.57489	6.72416	4.73739	7.54991	6.89167	7.73147	6.66766	5.98637	6.66325	6.70405	6.57988	6.58738	7.07999	5.45875	4.66238	6.01713	6.65908	6.1036	6.41742	7.16167	14.2261	7.10782	6.75447	7.03187	8.04627	7.12655	7.10534	6.55678	4.80309	7.09691	7.064	6.29228	6.62646	6.57494	6.68009	6.8384	5.95771	6.51134	6.41145	6.38399	6.71027	6.50732	7.82466
HD-236	0	1393 cohort	6.95935	6.47601	16.3962	6.6314	6.33047	6.61583	5.21047	7.25034	6.43276	8.07531	6.48159	16.1862	6.9828	6.56566	7.56769	6.95982	6.33	6.12816	4.00159	6.5723	6.22506	6.60861	6.74368	6.9977	6.99048	7.05894	6.83604	6.85745	7.67127	6.77526	6.57672	6.39577	5.55946	6.95461	6.55942	6.38334	6.31471	6.55163	6.77772	6.75955	5.62842	7.03917	6.38325	6.37052	7.4655	5.99569	7.62865
HD-237	0	1393 cohort	6.55278	6.70626	6.47094	6.6844	6.74735	6.31195	5.0901	7.41516	6.76923	7.22072	6.83492	5.8748	6.54346	6.58368	6.6279	6.83922	6.41491	5.93137	4.42321	5.97185	6.71858	5.83395	6.60197	6.79524	7.01966	6.76367	7.33383	6.96235	16.7108	16.3816	6.60273	16.4968	12.2106	6.54995	6.66368	16.0083	16.7891	17.1641	15.9905	16.2304	6.09132	13.2916	17.023	17.2389	13.7281	15.4188	17.3838
HD-238	0	1393 cohort	7.18283	6.65134	6.73571	6.38835	6.14746	6.33064	10.9199	18.5119	6.59831	8.89962	6.42005	5.49048	6.54468	6.6954	6.88124	7.53816	15.2887	15.9532	4.23898	6.84852	6.99033	6.93836	6.53612	6.64386	6.27052	6.7596	6.83608	6.71119	7.48562	6.92693	6.25033	6.41792	4.75837	7.33182	6.35055	6.42669	6.25987	6.50455	6.79337	6.73109	6.41794	7.04246	6.40864	6.59817	6.93356	7.6246	7.93628
HD-239	0	1393 cohort	6.54807	6.12355	6.58074	5.7619	6.18738	5.99606	4.8518	6.98865	6.06239	15.2236	5.85803	5.27849	6.81192	6.12138	5.74099	11.9749	6.6611	5.70859	4.0581	6.06312	6.64789	6.129	6.44559	6.60831	7.232	6.94813	6.41249	6.86507	7.73066	7.08096	6.47265	7.09581	4.64673	8.05892	6.45863	6.42908	6.78326	7.22962	7.63452	7.22504	6.34736	6.49446	6.19455	6.74466	6.94405	6.84657	7.94949
HD-24	0	1393 cohort	6.92391	6.67524	2.74125	6.65329	6.70369	6.9603	5.10625	4.56231	7.66366	7.07087	6.32635	6.8533	7.11532	7.00718	6.83532	7.5521	7.42981	7.01064	7.66086	7.05714	8.05394	6.91291	7.13612	7.30843	6.76186	6.91618	7.34982	6.81603	6.32683	6.44242	7.66441	6.28594	6.52188	5.77827	6.4698	6.03953	6.46116	6.55554	6.71195	6.4523	6.76896	6.60867	6.74885	6.8287	6.38521	7.45759	6.62192
HD-240	0	1393 cohort	7.01707	7.79891	6.91044	7.99917	6.5499	6.43129	4.57918	7.05531	6.69166	13.6832	6.90449	5.87948	6.85344	6.9424	7.08494	6.60184	6.67289	5.93949	4.37303	6.59828	6.83997	6.69838	6.54809	6.68269	6.55241	6.71348	6.77775	7.05824	7.73502	7.0991	6.4488	6.59877	5.38132	7.39115	6.52317	6.79423	6.47947	6.85391	6.69112	7.20666	6.28663	6.87966	6.80928	7.0626	7.3796	6.86352	7.98002
HD-241	0	1393 cohort	6.51939	12.5179	6.48885	15.7123	6.39893	6.17949	4.97211	7.39245	12.6064	14.594	13.2376	5.57371	6.70382	6.84753	13.4456	6.74306	6.62218	5.83959	4.40421	6.37753	7.19667	6.27571	6.12132	16.2536	6.63858	16.3157	15.829	16.1417	16.9374	16.7896	15.6823	6.77704	4.5948	6.80265	15.9354	15.8909	6.41624	6.60122	5.76999	7.0518	15.7372	6.82839	6.68285	6.51198	6.43973	6.84357	7.96371
HD-242	0	1393 cohort	5.96381	6.53661	6.29689	6.5264	6.33303	6.69162	4.67547	6.96052	6.67794	7.51511	6.57534	5.97764	6.76522	5.83053	5.48034	6.89403	6.23143	5.87761	4.01035	6.57762	6.44276	6.51183	6.45937	6.4452	6.66492	6.79938	6.23699	6.93271	7.71909	6.67606	6.80451	6.55583	5.12167	6.95545	7.13076	6.36483	6.16049	6.70195	6.29992	6.77023	6.57166	6.69937	6.55079	6.63915	6.26881	5.84915	7.46238
HD-243	0	1393 cohort	6.72079	6.59475	16.5029	6.52123	6.2924	14.4682	4.80535	6.99525	6.29499	7.14805	6.86251	12.1375	6.92606	6.45165	6.14243	6.73763	6.3875	15.4426	4.14874	6.3576	6.5209	6.51452	6.60157	7.04574	7.15742	14.3856	6.94618	6.9831	7.69657	6.66436	6.73262	6.76894	4.87502	6.97107	6.50004	7.46125	6.56069	6.74954	6.87763	6.96437	6.24539	6.60274	8.17124	6.85334	6.69825	6.27252	8.03229
HD-244	0	1393 cohort	5.95528	6.58102	6.22909	6.18608	6.47874	6.49865	6.21867	7.18395	6.37901	8.23726	6.35923	5.54072	6.16851	6.00693	6.28496	6.57107	5.78208	5.04143	3.8551	5.80802	6.8331	5.82115	6.82218	6.71965	7.47133	6.78129	7.13322	7.02262	7.8581	7.08816	6.71568	7.2876	5.16403	6.98026	6.81461	6.02562	7.03519	6.97103	6.58265	7.05979	6.19654	6.48989	6.50198	6.63747	6.74805	6.65452	7.95106
HD-245	0	1393 cohort	7.61722	7.06926	7.38658	7.07217	6.45601	6.79868	4.32629	13.9637	7.13092	8.59882	6.96206	6.44723	7.44282	7.09152	7.4834	6.97451	6.77684	7.74334	4.69886	7.27247	6.87616	7.25047	6.86794	6.78682	7.08243	6.94739	7.05282	6.77413	7.58377	6.95078	6.29387	6.46591	4.69084	6.99279	11.4947	5.86563	6.30674	6.63741	6.60075	6.83229	7.23055	6.691	6.52257	6.5988	6.73698	6.32538	7.50542
HD-246	0	1393 cohort	13.4155	7.16378	6.96105	7.01308	6.72149	6.99644	4.75646	7.38912	6.8753	16.3353	6.82474	6.42147	7.24822	6.79512	6.52435	6.60745	7.00511	6.52831	4.51828	7.03559	6.99167	6.97086	16.0491	6.60115	15.3497	6.80906	6.65766	6.88286	7.78305	6.73427	6.58368	6.38237	4.52243	16.1052	6.6883	6.49582	6.46887	6.74226	6.28318	6.41561	6.1575	6.51502	6.37977	6.39223	6.61625	6.27477	7.58703
HD-247	0	1393 cohort	6.63543	6.66217	6.53762	6.62862	6.35156	6.77869	4.75248	6.979	6.68392	8.32156	6.92251	5.91284	6.84603	6.41204	7.37508	6.43305	6.30483	5.91508	4.41463	6.7799	6.5266	6.92562	6.73675	6.80416	7.43794	7.11068	7.08819	6.97721	9.11313	8.62047	6.98743	7.07046	4.87257	7.16549	7.19663	7.74351	6.82966	7.26777	6.70766	7.40847	6.53287	7.04403	6.99017	6.9523	7.28634	7.35459	8.71114
HD-248	0	1393 cohort	6.73155	6.18416	6.39013	15.4761	5.94805	6.33389	4.93378	7.26466	6.27775	7.46448	13.8632	5.73335	6.69811	17.2534	11.5514	6.47347	6.12393	14.9934	13.9587	16.3446	6.51485	6.62384	6.62663	7.11667	6.88494	6.53685	7.54077	6.84366	8.03787	6.80135	6.77468	7.20709	4.94914	6.96064	6.67783	5.82507	6.6081	6.94372	6.77066	7.11708	6.51573	6.34884	6.47384	6.82993	7.15889	6.59857	8.2549
HD-249	0	1393 cohort	5.49229	5.91576	5.50862	5.79859	5.97882	5.94728	4.34866	6.40162	5.96381	11.6279	5.90998	5.75486	6.29797	5.13686	5.11202	6.28749	6.55138	6.61704	3.62679	6.84458	6.67231	6.53026	7.11177	6.90388	7.13662	6.83746	7.12228	6.75629	7.91153	6.42134	6.96818	6.45227	4.28017	6.43782	7.01378	6.09878	6.44941	6.34535	6.21112	6.29977	5.47135	6.08256	6.3542	6.23601	5.96712	5.57883	6.98914
HD-25	0	1393 cohort	7.54293	6.75183	2.58662	6.92328	7.0155	6.48099	4.51831	4.27767	6.39218	6.60905	6.87612	15.1247	5.75695	6.60173	6.88298	6.08478	6.32315	6.31282	5.92748	6.07224	6.98763	6.27247	6.78752	6.61469	7.53081	6.74791	6.84076	6.34173	6.79143	6.68693	6.4613	6.33126	6.44878	6.99322	6.54108	6.00454	6.61796	6.44739	6.98464	7.29617	6.49731	6.45966	6.55947	6.53863	6.7148	7.1766	7.19026
HD-250	0	1393 cohort	7.16022	6.5594	17.8854	6.65797	6.53394	17.2499	4.62736	7.57486	6.65307	8.38421	6.74304	5.69915	6.72085	6.60214	7.35377	6.7467	6.9563	6.54104	4.68303	8.36512	7.37247	6.84363	17.0006	7.43849	6.90175	7.39452	7.2648	7.46168	8.23647	7.57142	6.79643	16.1942	14.7737	6.65905	6.95568	6.82175	16.7381	16.9403	16.1918	16.3826	6.37955	16.7543	13.8728	16.778	17.2327	6.60168	17.7065
HD-251	0	1393 cohort	6.48749	6.47508	6.47888	6.23314	6.04478	6.24621	5.20697	8.70307	6.31865	8.15011	6.21791	5.91144	6.33683	6.18056	6.46873	6.56873	6.31384	5.59058	3.99491	6.05445	6.63005	5.97127	6.71237	6.75128	6.68411	6.93729	6.71722	7.04629	7.89489	7.08715	6.80062	6.7568	4.57478	6.63333	6.80512	6.28577	7.07547	6.97512	6.54076	7.354	6.08592	6.73163	7.12766	6.83732	6.75289	6.17379	8.37324
HD-252	0	1393 cohort	6.41547	6.96139	6.6577	7.02141	6.66797	6.27868	4.51867	6.99959	6.72726	6.63974	7.0029	6.29445	6.869	6.52192	6.01639	6.81592	6.00691	5.43983	4.20641	5.86878	11.9069	5.99677	7.14422	6.97964	7.42279	6.84057	7.3396	7.15132	7.9019	7.01584	6.99492	7.35156	5.09737	6.83694	7.11815	6.53797	6.89312	7.28433	6.91678	6.95089	6.60658	6.77416	6.79449	6.98421	14.5898	7.09467	7.96174
HD-253	0	1393 cohort	13.5868	6.36146	6.57059	6.17031	6.46053	6.25043	4.40778	7.20003	6.29665	11.3657	5.99868	5.74962	16.3464	6.21447	6.07336	6.42072	5.91674	5.2832	10.9631	14.8347	7.12166	15.3948	7.03813	6.85514	6.83114	6.89986	6.4616	7.20815	8.31436	7.13242	7.17878	6.9326	4.36948	7.13258	7.1453	7.02855	7.55852	6.931	6.4305	7.60328	7.5452	7.42202	7.09529	6.62699	6.40754	8.63945	9.57988
HD-254	0	1393 cohort	6.12837	6.34122	6.05291	6.22785	6.05418	5.91911	4.85653	7.00317	6.33875	8.44601	6.38558	5.70329	6.59151	5.99345	5.85692	6.6924	6.13485	5.63461	4.46183	5.6274	7.4632	5.6426	6.58986	16.0382	6.35153	15.7285	15.6919	16.5214	16.9476	13.0696	16.1639	12.6477	4.24002	6.32937	15.6539	15.1322	11.3788	6.4165	5.95536	16.7589	6.0108	16.2833	6.4355	6.66546	6.41691	16.1774	17.2824
HD-255	0	1393 cohort	6.51629	6.06642	6.32581	16.3326	5.16032	6.47138	4.62793	7.3331	5.99048	15.1843	13.8645	5.50828	5.89495	11.8881	15.5825	5.96404	6.89462	6.45847	4.47333	6.94817	6.88724	6.88888	7.04245	7.39433	6.75898	7.55998	6.83459	7.32466	8.15566	7.27339	7.32037	7.22439	5.03318	6.34014	6.92543	7.07191	6.94279	7.17296	6.79425	6.56243	6.14222	6.93676	7.15732	7.25473	6.95693	5.68726	7.61055
HD-256	0	1393 cohort	6.59177	6.84951	7.71989	6.26656	6.7332	6.54567	4.86686	7.01322	6.81816	6.64232	6.55502	6.64184	6.7421	6.2483	6.29835	6.52725	6.34635	6.72574	4.65111	6.89262	7.12596	6.47259	6.90697	6.32205	5.88812	6.90995	6.02666	6.9225	7.85107	5.85122	6.74317	6.44448	4.56511	6.96927	6.85889	5.94645	6.16585	6.15982	5.80677	7.46951	6.12687	6.37879	6.44425	6.2017	6.35823	6.14243	7.92845
HD-257	0	1393 cohort	6.60865	6.66881	8.62275	6.15827	8.76288	17.2921	4.82235	6.85876	6.64634	16.5729	6.44296	14.6713	6.56238	6.0102	5.41939	6.53815	15.9538	6.11689	4.11577	6.56139	16.4164	6.64183	6.4002	6.5673	6.70387	6.54897	6.90799	6.82569	7.71401	6.67129	6.75683	7.36272	4.94596	6.74328	6.79076	6.36113	6.84393	6.72659	6.54974	7.21653	6.06631	6.77294	6.80591	6.58778	6.37297	5.20043	7.04656
HD-258	0	1393 cohort	7.52431	7.4785	7.01655	7.28857	7.28736	7.60719	4.59424	7.78926	7.68958	7.18634	7.05274	7.00909	7.41106	7.13872	6.52334	7.41757	7.56086	7.13598	13.9771	16.1177	6.97436	16.4913	6.77333	12.0067	6.20326	6.8403	13.026	16.6004	7.82227	6.37249	17.3079	6.55808	4.62149	6.63071	17.4582	6.15258	6.52979	6.54955	5.90224	7.44172	16.0509	6.66291	6.33828	6.51208	6.67413	5.99779	6.97789
HD-259	0	1393 cohort	5.96087	6.4734	6.70522	6.52439	6.2031	6.27259	4.38874	7.02092	6.44013	6.39331	6.28997	6.76333	6.64169	6.3562	6.66837	6.59444	7.46153	6.53256	4.34905	6.73053	6.59054	6.70471	6.9745	7.11486	6.88401	6.9304	7.32781	7.50572	8.16814	7.43315	7.22842	7.48325	5.26665	16.3176	7.05548	6.71463	7.2079	7.3385	6.823	7.05089	6.27681	6.9461	6.95613	6.94251	7.11266	5.42146	6.78711
HD-26	0	1393 cohort	7.13392	6.85658	2.15812	6.92145	6.88856	6.86877	4.09321	4.55673	6.38474	6.90898	7.17796	6.90299	7.10075	7.07786	6.28367	7.01292	6.76614	6.53343	6.69701	6.76792	7.35992	17.3243	6.62856	6.48109	5.63429	6.72596	6.16968	6.28642	6.66775	5.82262	6.96788	6.05776	6.45302	6.08089	7.79855	6.35833	6.27464	6.13885	6.80354	6.50351	8.28933	6.77334	6.90924	6.31777	6.1478	6.13868	5.96693
HD-260	0	1393 cohort	12.4227	6.70843	6.51919	6.47014	6.46898	6.53003	4.93331	6.93052	6.83025	6.5598	6.55096	6.35345	12.8617	6.31659	5.84499	6.45034	7.36248	7.35049	4.78278	7.47899	6.90681	8.59156	7.00196	6.9742	6.75383	6.70568	7.16169	8.18455	7.92552	6.59584	6.77495	6.52041	4.48636	6.94426	7.03907	6.4093	6.33566	6.20892	6.14071	7.02599	6.2277	6.67912	6.7421	6.46969	6.46733	5.53199	6.72092
HD-261	0	1393 cohort	6.07091	6.19461	6.61273	6.34964	6.51562	5.94984	4.5535	7.06234	6.30412	6.17939	6.21273	6.28761	6.23783	7.43232	6.36053	6.35663	6.6487	6.90322	4.64791	7.25821	7.13525	7.28183	7.28643	6.89716	6.61261	7.25259	7.36809	7.19725	8.25183	6.83412	7.40009	6.85948	4.59158	6.95026	7.2992	6.34783	6.9374	6.57872	6.34388	7.03666	5.98398	6.40583	6.78622	6.34441	6.72548	6.33086	6.99015
HD-262	0	1393 cohort	6.15632	6.52931	6.80944	13.0249	6.14588	6.52368	5.13893	7.2403	6.52071	6.62334	17.6662	6.81284	6.64413	6.4103	13.406	15.111	16.128	6.45366	4.04198	6.79308	16.088	6.84794	7.20016	7.09169	6.70774	6.80904	6.81082	6.92795	7.91077	6.72201	6.86717	6.75704	4.84136	7.24128	6.87754	6.14251	6.60625	6.83556	6.49329	6.77539	6.6242	6.73554	6.85715	6.38417	6.87559	5.35594	7.17645
HD-263	0	1393 cohort	6.54028	6.54242	6.48072	6.21792	6.73943	6.80229	5.08944	7.12556	6.41527	8.28121	6.43523	6.41092	6.86527	5.92426	5.78265	7.33315	6.345	6.09087	4.01937	6.33907	6.50796	15.215	16.3989	6.7001	15.6323	6.91369	5.45102	6.94845	7.62417	6.20304	6.92999	6.03533	13.8335	17.2359	7.25167	7.55409	15.2743	16.0424	14.9019	7.52635	6.74787	7.02271	15.5769	15.131	15.0862	5.85854	7.72016
HD-264	0	1393 cohort	7.01296	12.8422	5.51137	6.94523	17.6001	13.3279	5.03195	7.18799	6.96408	16.8639	6.88846	11.9383	7.81148	6.72167	6.70628	7.07099	6.59555	6.75829	4.58229	6.9974	6.9607	7.46772	6.91397	6.59815	6.09568	6.89842	6.08703	7.20716	7.84797	6.28861	8.42655	6.23981	4.70788	7.36462	8.13871	6.15897	6.31895	6.49226	5.9639	7.20842	6.65079	6.54773	6.58257	6.32308	7.20426	5.515	7.42124
HD-265	0	1393 cohort	6.36435	7.23616	6.84472	7.14025	6.60683	6.85935	4.81932	7.63631	6.63674	6.9502	6.99749	7.072	6.70266	6.90989	6.63066	6.67109	7.47072	7.34936	4.47396	6.63985	6.79467	6.98236	6.7959	6.90322	6.85285	6.97422	7.0573	6.91617	7.90626	6.89796	6.70342	7.05536	4.74701	6.88454	7.33723	6.36816	6.51325	6.8936	6.20604	7.04972	7.35075	6.92571	6.58768	6.76405	6.40387	5.64121	7.07378
HD-266	0	1393 cohort	6.73747	6.66834	6.58743	6.50754	6.81419	6.65997	4.60088	6.91126	6.6063	6.74255	6.62602	6.51073	6.89393	6.49295	7.44155	6.71521	5.98275	6.28084	4.25515	6.05691	6.91176	5.91291	6.97976	6.81549	6.66785	6.81775	6.78955	7.11568	8.02623	7.27164	6.64168	7.09091	4.85294	7.08555	6.91561	6.61773	7.16512	7.17183	6.93234	7.28763	6.09251	6.99777	7.18893	7.02526	7.06391	5.70899	6.67845
HD-267	0	1393 cohort	6.44721	6.48316	6.18191	6.66956	6.68776	6.34225	4.70639	7.47262	6.5562	6.42314	6.63942	6.29499	17.5182	5.95979	5.83072	6.48536	16.0166	16.2512	4.33977	6.28954	16.3223	6.18276	7.72713	16.24	6.35314	7.07595	6.77784	7.43409	17.4644	16.3704	6.80658	16.8795	9.77618	6.51477	6.56723	15.1371	16.2044	16.4507	12.4247	16.9446	6.70712	15.8618	16.7362	16.6422	7.1571	14.1056	16.4286
HD-268	0	1393 cohort	7.01444	7.05293	6.3694	8.26102	6.71705	7.03167	15.2044	6.97603	6.97347	6.81218	6.86029	6.32683	6.66275	6.57761	5.70299	6.95246	5.86365	6.18134	4.25847	6.15201	7.20451	6.08958	7.08388	6.64078	6.56111	6.85576	6.90243	7.16737	8.18524	6.84046	7.14494	6.82673	4.67174	6.83661	7.25065	6.54205	6.94391	7.10143	6.64675	8.26346	6.56218	6.54534	6.7223	6.37028	6.5653	5.74548	7.8823
HD-269	0	1393 cohort	6.87899	7.06684	7.082	6.93098	6.49358	7.01493	4.69489	7.92505	7.07868	7.23248	12.9536	7.24564	8.00717	6.95214	17.8593	18.8135	6.5826	8.02659	4.57594	7.04084	14.417	7.01644	6.96702	6.63315	5.96872	6.74578	6.63911	6.8172	7.6997	6.46093	6.61936	14.2321	4.90882	8.58894	6.77382	5.86798	6.43539	7.76423	6.70694	6.64318	6.20575	6.2801	6.86365	7.00399	6.3084	5.37552	7.11044
HD-27	0	1393 cohort	7.41535	15.0971	2.77087	7.09294	7.30241	7.70451	4.62719	4.80437	7.6563	7.02447	7.2247	7.80601	7.25071	7.06394	6.51687	7.93716	7.24689	7.04978	7.00475	7.43527	7.13312	7.01258	6.66785	6.06912	6.24142	6.95185	6.66734	6.58971	6.67831	6.66994	7.10204	6.39007	6.84706	6.59272	6.9687	6.0999	6.53552	7.12422	6.84609	6.3856	7.21192	6.76596	6.9187	7.37624	7.12477	7.12211	6.64346
HD-270	0	1393 cohort	6.21411	6.42289	6.26294	6.12182	6.7865	6.65442	4.55028	7.19775	6.22403	6.17164	6.30035	6.26787	6.48298	5.91862	5.96414	6.4895	5.95374	6.42893	4.2334	5.95174	6.91822	6.03283	7.00462	6.61923	6.29217	6.80144	5.67437	6.9037	8.04253	6.47511	7.03779	6.11882	4.53441	6.5744	7.02872	6.18657	6.44015	6.59556	6.5228	7.70999	6.45027	6.49423	6.92489	6.54637	6.6549	5.95824	7.30526
HD-271	0	1393 cohort	6.43852	17.3834	17.4783	6.68125	17.0685	12.3459	4.55366	7.42479	16.6444	17.5674	6.40638	12.4607	6.80099	6.42736	6.15781	6.5642	6.56035	6.68531	4.29513	6.5002	6.68583	6.68193	6.7287	16.4391	6.75173	16.8684	16.7925	16.2727	18.0141	17.2151	13.514	6.85347	5.25863	6.96728	16.1181	12.4031	6.45721	6.77206	6.78352	6.3726	15.5242	6.46614	6.49415	6.85129	6.84103	10.9245	6.21752
HD-272	0	1393 cohort	6.43046	6.53284	6.28259	6.60427	6.78294	6.35916	4.87076	7.32302	6.21772	6.74616	6.54878	6.67623	6.5856	6.4176	6.36949	6.62409	6.16358	15.9648	4.46014	6.16917	6.38225	6.10433	6.71999	6.67207	6.94802	6.65723	6.99527	7.3777	8.11105	7.41776	6.97303	7.43641	5.5279	6.89865	7.00693	7.25278	7.50952	7.22258	6.5041	7.67179	6.34667	7.24612	7.18719	6.95889	6.79836	5.81314	7.60946
HD-273	0	1393 cohort	6.67944	6.31612	5.737	6.24834	6.02187	6.69185	4.24128	6.91257	6.28228	6.45171	6.40382	5.78716	7.70925	6.10945	5.61063	6.56282	6.31009	6.27928	4.0865	5.93528	6.59272	5.65211	6.80425	6.68108	6.57377	6.84468	14.1827	6.88605	7.34621	6.53559	6.3068	6.56561	4.68955	6.95569	6.62485	6.0533	7.488	6.93141	6.21006	6.78371	6.34287	6.04292	6.42263	6.5112	6.31301	5.75376	7.1455
HD-274	0	1393 cohort	7.15032	7.30885	6.85942	6.89563	7.05397	7.21845	4.85656	7.25791	7.27315	7.25154	6.9106	6.96267	12.7734	6.87483	6.78096	7.1042	7.24751	7.11089	4.70112	7.47839	6.94069	7.42221	7.14322	7.40046	7.01499	6.89542	7.46659	7.25878	8.29645	7.31962	7.14499	7.00712	4.73856	7.02943	7.61977	7.13013	7.34004	7.02701	6.95887	6.49659	6.20903	6.95523	6.85737	6.94829	7.68197	5.88632	6.50196
HD-275	0	1393 cohort	6.82111	6.69013	6.61511	7.00782	6.55105	6.49261	15.2622	17.6634	6.74689	6.52972	6.85418	6.65063	6.44643	6.32487	6.94521	6.82159	6.92249	7.09074	4.48238	7.0923	6.50213	7.4303	6.6516	6.45599	6.14994	6.44434	6.38947	6.75888	7.58844	5.99576	6.73338	6.22877	4.81741	7.20707	6.88535	5.69743	6.21417	6.24276	5.70826	6.80915	11.357	6.05892	6.53618	5.99694	6.13453	5.60283	6.78195
HD-276	0	1393 cohort	6.0575	5.83898	5.2478	5.38966	5.04693	5.2666	3.8001	6.43579	5.61101	5.43075	5.59637	5.20522	6.13421	5.05344	10.211	16.6902	5.71551	5.93137	3.27629	5.27763	5.80014	5.30069	15.9772	6.15401	13.0974	6.13265	6.03964	5.90099	6.96817	5.42835	6.20131	5.53345	12.618	13.1091	6.02709	5.13832	5.63196	5.64094	5.36268	5.44659	5.50597	5.21031	5.45571	5.68625	5.63467	5.06536	4.65316
HD-277	0	1393 cohort	6.10901	6.22295	5.50743	5.72483	5.74618	6.56674	4.53499	6.13348	5.14732	7.33235	5.75156	5.60115	6.82468	5.66788	5.09946	6.63822	5.63225	15.778	9.43067	5.07613	5.83211	5.08065	6.47414	7.33733	5.70552	6.38889	5.88535	6.23891	8.727	5.69399	6.34071	5.75792	3.967	6.61635	6.39488	5.3527	5.5622	5.78416	5.49834	6.47433	5.8057	5.57067	5.63901	5.56527	5.74663	5.35668	5.9292
HD-278	0	1393 cohort	6.13118	16.8967	12.7132	6.1714	12.5908	14.1148	4.95367	7.22342	16.2256	7.87305	6.00216	6.27493	6.43496	6.04005	5.96939	6.30509	6.67098	6.47847	4.21305	6.15056	6.42382	6.27893	6.96828	7.28769	6.69865	7.18847	6.76343	7.34799	7.63316	6.71557	6.83535	6.49534	4.48392	6.67356	7.04077	6.27279	6.54982	6.54554	6.29878	7.16474	6.23408	6.83605	7.06979	6.73615	6.43985	6.26171	6.88632
HD-279	0	1393 cohort	6.68247	7.2345	6.82914	7.03289	6.98422	6.90325	4.8235	7.84054	7.13455	7.29514	6.98995	6.82636	7.36649	7.46345	7.01773	7.4189	7.44167	7.23524	5.30495	6.7532	7.29263	6.81091	6.66844	6.66676	6.36389	6.42295	6.31426	6.67786	7.49857	6.18776	6.83904	6.56302	4.8857	6.57482	6.87936	5.8444	6.66917	6.64976	5.6315	6.87122	6.61907	6.58197	7.09204	7.08626	6.26567	5.46417	7.06025
HD-28	0	1393 cohort	6.33545	6.10383	1.8122	6.69275	6.36107	5.97598	4.99079	4.6108	6.2676	6.431	6.75183	6.34535	6.31063	6.17613	6.60631	6.59398	6.30949	6.21166	5.70688	6.40175	7.19069	6.26922	6.89244	6.04816	6.44404	6.83579	7.064	6.7506	6.80203	14.988	6.9379	6.90461	7.16277	7.50839	7.03759	14.5782	7.24131	7.19698	7.14316	17.6914	6.96592	17.7	14.569	7.21171	7.28346	7.14124	17.0752
HD-280	0	1393 cohort	5.81406	6.64932	6.42455	6.76411	6.69418	6.82795	4.30813	6.99617	6.82648	6.86189	6.55591	6.40865	6.822	6.80616	6.56284	6.6802	6.8483	6.9084	4.08557	6.6165	6.70972	6.52348	16.6824	7.05912	12.2047	7.13897	7.3155	7.0228	7.73952	7.27916	6.74891	16.0506	14.4109	7.12992	6.77627	6.47986	16.1414	16.5345	17.2579	16.1602	5.98817	16.3761	16.3199	17.0763	17.461	14.6499	15.0006
HD-281	0	1393 cohort	6.82102	6.94014	6.95218	6.86432	6.58368	6.50714	4.9202	7.43971	6.71805	6.78307	6.79383	6.70425	6.4827	6.89187	6.21	6.56959	6.41121	6.5437	4.30068	6.97722	6.598	6.83919	7.29988	7.04974	7.19209	7.04837	7.50282	7.23701	7.97765	7.02405	7.22684	7.46764	4.60561	7.49556	7.26189	6.48148	6.73528	6.88239	6.6955	7.51743	6.85954	6.70628	6.65432	6.54386	7.00261	5.7321	7.07238
HD-282	0	1393 cohort	6.3427	6.87265	6.97173	6.74944	6.65887	6.67563	14.5145	17.8208	6.87844	7.18394	6.778	6.90281	6.48446	7.02068	6.5894	6.86068	6.80034	6.90494	14.1503	17.0182	6.90445	16.905	7.56447	7.00083	6.96311	6.86936	6.95638	7.34766	7.84788	7.31872	7.11663	7.26757	4.63746	7.23199	7.18084	7.27533	7.09284	7.24606	14.3158	7.39624	6.63458	6.81349	6.94847	7.04481	7.2128	5.67848	7.10475
HD-283	0	1393 cohort	6.41302	6.53935	6.53862	6.2432	6.31353	6.44029	4.90433	7.2852	6.46339	6.65568	6.42284	6.50021	6.42521	6.40392	6.49022	13.1688	6.40363	6.64539	4.36876	6.28485	6.80625	6.3001	6.95352	6.89493	6.75473	7.02529	6.71223	7.02168	7.84102	6.64135	6.98957	6.68063	4.65343	7.1047	7.03288	5.83634	6.4631	6.46779	5.97693	6.9194	6.04272	6.31848	6.66233	6.70112	6.32051	5.79991	6.80626
HD-284	0	1393 cohort	6.07833	6.64421	8.06436	6.76292	6.8728	6.17031	4.74854	7.57117	6.27741	6.73036	6.70579	6.68005	6.69505	6.40462	6.98007	6.7173	7.29579	6.72415	4.76467	6.86176	6.95449	7.95267	6.97977	16.4675	7.45641	16.7466	16.5748	16.2641	14.4232	16.3025	16.5949	10.3579	4.50122	6.63181	16.6423	16.4142	6.66636	6.91642	6.06625	16.0904	15.0402	16.7789	6.83659	6.91786	6.60086	15.8466	12.3656
HD-285	0	1393 cohort	6.4109	13.2522	6.69445	6.74811	6.42402	15.7241	4.6436	7.35613	17.585	7.38165	6.80101	6.77888	6.81534	17.4335	6.45769	7.03807	6.71947	6.71797	4.15644	6.92347	6.77896	7.19979	7.07376	7.01849	7.06405	6.91734	7.94785	6.97236	7.89565	6.84803	7.13671	7.00498	4.69284	6.89997	7.43838	6.18984	6.97412	6.79607	6.63804	7.25994	6.35705	6.93798	7.33008	6.83195	6.66613	5.76831	7.30964
HD-286	0	1393 cohort	6.89526	7.0452	6.77417	7.27703	6.57463	7.06052	5.05123	7.56343	7.12973	6.97872	7.01743	7.03463	6.79035	7.21355	7.08789	6.82962	11.0032	6.2247	4.20446	5.97469	16.0825	5.9944	7.41059	7.45661	7.50002	7.13219	7.09351	7.43714	7.85587	7.2371	7.04159	6.99185	6.43725	6.7988	7.13422	14.2775	6.90587	7.08317	7.37354	8.62859	6.51606	7.35228	6.79826	6.94118	7.42506	5.75746	7.36445
HD-287	0	1393 cohort	6.17144	6.59062	6.52331	6.56282	6.20396	6.25951	4.20074	7.07449	6.33068	6.32702	6.20751	6.50019	6.48208	5.95844	6.48266	6.53123	6.29194	6.25242	12.9399	12.8971	6.65914	15.833	7.01345	6.94337	7.01207	7.01449	7.07301	7.14691	7.42645	6.62271	6.95111	6.8553	5.17701	7.14053	7.0386	5.85663	6.50958	6.81046	6.43911	6.21454	5.99368	6.50977	6.8961	6.55383	7.0697	5.65826	6.37802
HD-288	0	1393 cohort	5.91766	5.98814	5.60128	6.21208	5.66593	6.1899	4.98437	6.66398	5.88955	5.74433	5.99801	5.58009	6.23041	5.51666	5.43553	6.05966	5.84007	5.82134	3.60406	5.13739	7.56149	5.16765	6.59115	6.00867	5.53873	11.4928	6.99179	12.3441	6.74751	5.13578	16.2396	5.01973	3.75685	7.07786	16.3509	5.53114	5.20395	5.03243	5.08716	5.86019	15.0243	5.16881	5.15298	4.99868	5.14334	5.33773	5.55464
HD-289	0	1393 cohort	6.34262	6.24932	6.03992	6.37016	6.05208	6.15866	7.00496	10.1634	6.15211	6.34955	6.33133	6.07945	6.58987	6.12163	5.86239	6.74893	5.76315	5.99473	4.36495	5.64467	6.50589	5.80244	6.74007	6.52141	15.4894	6.71542	6.72574	6.773	7.25343	6.76316	6.56053	6.54209	4.54414	16.2152	6.64481	5.94357	5.97175	6.06221	6.29777	6.31432	5.95187	6.1401	6.00466	6.40155	6.50307	5.28484	5.61197
HD-29	0	1393 cohort	7.37385	14.0832	3.43949	6.94069	7.04144	7.56998	4.88017	4.82387	7.31378	7.70191	7.06594	7.66725	6.90164	6.93254	6.78974	7.13692	7.75006	7.36548	7.84878	7.17103	7.61968	7.15279	6.95887	5.99618	6.12875	6.47961	7.0245	7.32573	7.44714	6.71274	7.29539	6.65637	6.42183	6.35898	7.31715	6.55537	6.64128	6.97415	6.73803	6.55603	7.4302	6.87781	6.64444	7.05437	6.86094	6.14018	7.01612
HD-290	0	1393 cohort	16.3423	6.19975	5.98661	6.22175	6.11295	6.06487	4.84564	6.94452	6.1917	6.06257	6.20489	6.27927	6.49617	5.7101	5.77047	6.94118	6.24033	6.24722	4.08317	6.10957	6.92938	6.12773	6.87186	7.10512	7.16912	7.09191	7.05496	7.56763	7.85672	6.98003	7.3811	7.00366	4.60211	6.86981	7.30164	6.82093	7.22553	6.86491	6.73937	7.59773	6.12675	7.07462	6.77328	6.93188	6.87663	6.97411	6.42862
HD-291	0	1393 cohort	6.85427	7.53196	7.43028	7.01007	7.31984	6.65613	4.97811	7.36861	8.43305	7.08243	6.95208	7.17483	7.24596	7.28099	7.40231	7.35989	16.1287	6.38727	4.7819	6.73154	16.5612	6.66468	7.16885	6.95524	6.80454	7.02753	6.5288	7.51038	7.71234	6.52336	7.18966	6.58824	4.87751	6.95062	7.31913	5.83019	6.47037	6.69432	6.05323	7.20842	6.43972	6.51054	6.60729	6.6713	6.32861	6.03814	6.76432
HD-292	0	1393 cohort	7.28406	13.1587	6.82954	18.0581	7.05741	13.2006	4.47989	7.07325	6.57871	18.3191	7.19203	7.00369	7.64648	17.8783	7.22802	7.62689	6.93465	6.9118	4.09086	16.9426	7.07215	17.1945	7.00621	6.67601	6.31797	6.79706	6.19465	6.93015	7.55906	6.33369	6.78437	6.71245	4.93669	7.05905	7.38596	6.46737	6.72744	6.69655	6.40449	7.26883	6.74745	6.83775	6.72722	6.60237	7.70786	5.93312	7.12781
HD-293	0	1393 cohort	6.5891	6.40666	6.4471	6.71597	6.035	6.53779	4.58278	7.24725	6.41958	6.28441	6.13023	6.47263	6.46706	6.33175	6.07039	6.38601	6.15913	6.24732	4.01635	6.69797	6.67253	6.53245	16.4487	6.80479	17.2322	6.94022	7.48033	7.07449	7.89802	7.23598	6.98068	7.16153	14.1021	16.7725	6.87091	6.99396	16.5304	15.9335	16.4001	6.77721	6.20031	6.44334	16.0313	16.1803	16.1753	5.45302	6.63872
HD-294	0	1393 cohort	2.78283	0.842093	-1.18923	0.376504	3.05966	2.62424	1.7192	3.85263	0.768942	-0.034332	0.524495	-1.39245	1.9729	0.332173	0.733999	2.04363	-0.982989	0.0614343	1.67538	-0.496478	0.511223	-0.947469	6.47115	5.74697	5.15554	6.14471	3.88415	5.79488	6.88879	4.09023	6.5193	2.52184	2.61908	6.50954	7.36364	4.19672	5.0206	3.79941	3.88153	5.53996	7.10126	3.82737	4.33375	2.89716	4.11836	4.66198	1.68839
HD-295	0	1393 cohort	6.38842	6.71534	6.61296	6.8207	6.13855	7.13705	4.33651	7.65836	6.70344	6.95508	6.86341	6.37745	6.82139	6.60591	6.5062	6.62637	6.53572	6.86011	4.15117	6.66403	6.53972	6.31384	6.96822	6.94905	6.70621	6.88554	6.89583	7.04807	7.76234	6.49833	6.71781	6.65844	4.78839	6.89582	6.67387	5.93227	6.43575	6.55264	6.50355	6.93372	6.73537	6.21941	6.82536	6.9027	7.06155	5.42816	7.24781
HD-296	0	1393 cohort	6.6566	6.8997	7.00298	6.8485	5.77801	7.07065	14.4064	8.0744	6.99013	7.07952	6.73838	6.92773	6.70764	6.92966	6.4168	6.90742	15.9241	11.8299	4.15939	6.79402	15.2758	6.89435	7.21222	7.42382	7.88668	7.25605	7.75203	7.23531	8.12811	7.26072	6.9345	7.16429	5.68171	7.14337	6.92657	6.5783	7.32163	7.12963	7.60722	6.60343	5.97411	6.78433	6.80095	6.93525	7.95549	5.85607	5.94817
HD-297	0	1393 cohort	16.2524	6.51026	6.56916	6.55088	6.70166	6.10815	4.82928	7.21012	6.77915	6.50867	6.55327	6.49543	13.7658	6.04892	6.18889	15.374	6.31914	6.57363	4.29237	6.39853	7.0312	6.4169	6.89399	16.3294	6.97567	15.8471	6.605	7.13849	17.3729	16.0155	7.01239	16.4158	4.68184	6.86949	7.1972	15.4952	16.5387	12.936	8.73383	15.9871	5.93384	16.2133	16.7067	16.4467	11.5891	15.2386	15.7076
HD-298	0	1393 cohort	7.52254	7.35981	7.43125	7.49381	6.60432	7.6636	4.72594	8.08326	7.22436	7.42621	7.23157	7.38984	7.84157	7.25567	7.28087	7.55217	7.58974	7.74166	4.90141	7.3751	6.91201	7.2093	7.19944	7.66902	7.56919	7.13465	7.96793	7.55359	8.22539	7.56962	7.14012	7.38183	5.23886	6.58804	7.23168	8.66731	7.47248	7.47442	7.39509	7.48878	6.71449	7.58237	7.2362	7.77039	8.19929	5.66735	7.58599
HD-299	0	1393 cohort	6.59178	6.33158	6.04006	17.231	6.69156	6.44703	4.85895	6.99987	13.5269	12.972	16.6388	6.13797	6.61095	16.2801	8.14809	6.58717	5.69848	5.93608	4.50556	5.71721	7.00095	5.64812	6.87597	6.81259	8.11619	6.76321	7.24873	7.19627	7.66055	6.80115	6.77544	7.36872	4.70354	7.24142	6.6391	6.3842	6.57549	7.00097	6.07776	7.6099	6.41203	6.42395	7.3169	7.65135	6.63677	5.71542	14.7643
HD-3	0	1393 cohort	6.91328	6.62515	2.39107	6.62234	7.12224	6.86065	4.36908	4.05717	7.48471	6.875	6.79633	6.94322	6.42294	6.95827	7.67449	6.90861	6.79545	6.89894	6.73069	7.32901	14.9573	7.24329	7.17227	6.72914	7.35935	6.82031	6.88364	6.42645	6.52862	6.7821	6.70598	6.67625	6.86344	7.65028	6.76368	6.23939	6.69163	6.64934	7.10575	6.50691	6.73548	7.00102	6.8483	6.57715	6.95416	6.88234	6.44683
HD-30	0	1393 cohort	7.14286	16.1785	2.35537	6.72768	7.21013	6.87753	4.68831	4.83376	6.35676	6.63294	6.82016	7.14291	6.83788	6.53522	6.65752	7.01038	6.68257	7.03551	6.35099	7.15849	6.72084	6.95634	6.77715	6.01366	6.60084	6.76648	7.24395	6.44397	6.94024	6.93504	6.81918	6.69351	6.78724	6.8445	6.90769	6.37068	6.87015	6.94516	7.32967	6.21059	6.75133	6.79798	7.24128	7.12179	7.11321	6.20935	6.33091
HD-300	0	1393 cohort	6.29533	6.32575	6.64786	6.2804	6.36738	5.8825	4.8881	7.03878	6.17289	6.32028	6.05906	6.46758	6.28307	6.35355	6.70223	6.12306	6.39459	6.61003	4.37417	5.92005	6.88875	6.12754	7.11576	7.30438	7.55085	7.01498	7.36251	7.09709	8.03556	6.92661	7.08954	7.09991	4.71228	6.67102	7.10752	6.61962	7.20705	7.37024	6.21443	7.15561	6.20446	6.67379	7.10726	6.67673	6.48817	5.75679	6.7456
HD-301	0	1393 cohort	6.51833	6.56768	6.27413	6.5076	6.11194	5.80853	4.66768	6.85018	6.46098	6.26529	6.08332	16.3022	6.50138	6.0466	6.21067	6.33251	15.4538	15.7069	4.0878	5.58369	7.23155	5.65686	6.97646	17.3103	7.52823	16.3878	17.3976	16.8842	17.7211	17.2161	16.0184	6.86851	4.66344	6.34117	13.2458	10.1299	6.63774	6.75959	6.37014	6.75827	15.2224	6.31586	6.48093	6.46766	6.55769	5.31923	6.35355
HD-302	0	1393 cohort	6.69243	6.50395	7.02812	6.79787	6.49481	6.29434	4.63088	7.06164	6.65094	7.02042	6.81909	6.34445	6.51667	6.61393	6.37087	6.70963	6.78638	6.70968	4.08444	6.71964	7.19174	6.55958	6.90272	7.02464	6.62463	6.94448	6.17166	7.21207	7.98228	6.8263	6.74008	6.48229	4.2983	5.97781	6.87637	5.90359	6.37876	6.42724	6.35796	6.41854	6.03165	6.22374	6.4167	6.46391	6.70477	5.22272	6.07322
HD-303	0	1393 cohort	6.65131	6.50196	6.84929	6.73997	6.44083	6.04157	6.8168	16.8307	6.70444	6.57885	6.65426	6.37528	6.84137	6.61216	6.40368	6.60345	13.5275	6.31453	3.92225	6.15106	6.60634	6.12153	6.83466	6.66568	6.86799	7.1058	7.16489	14.6435	8.15751	7.79502	6.59035	6.97685	5.03624	6.54803	6.61891	6.16661	8.43791	6.88219	6.95039	6.93895	6.1444	6.35643	6.66255	6.98136	7.27652	5.8214	6.19043
HD-304	0	1393 cohort	6.5377	6.96558	6.91942	6.75742	7.39993	6.90298	4.24585	6.06829	18.0137	6.9036	6.74991	8.70864	6.69489	6.81227	6.49879	6.64016	6.61443	6.98732	6.31953	6.58477	6.77172	6.55328	6.7973	6.78741	6.85416	6.92322	6.10602	10.6227	7.13871	6.4077	7.10089	6.3468	6.85981	6.24799	6.94418	7.02582	6.24389	6.63438	6.32814	7.24948	6.26344	6.44213	6.23732	6.40051	5.81562	7.15877	6.95375
HD-305	0	1393 cohort	17.5026	7.2524	6.2957	6.6271	7.1499	6.96735	4.55771	6.61022	7.03578	6.13207	6.58889	6.26946	14.1055	16.356	6.1297	7.28248	6.16395	6.11944	6.32567	6.14672	6.88663	5.99312	6.87099	6.69354	6.40416	7.05287	6.65964	10.8702	7.35202	6.56825	7.02211	6.45241	6.47496	5.80699	6.91236	5.70835	6.21558	6.55172	6.27043	6.26791	5.90175	6.26198	6.43928	6.26352	6.37089	6.83949	6.02646
HD-306	0	1393 cohort	6.90154	6.7667	6.42238	6.80466	7.07957	7.32256	4.525	6.84738	7.21821	6.78303	6.62895	6.73824	6.51923	6.66147	5.88279	6.60201	6.65649	6.89448	16.4604	6.03497	6.66642	6.02961	6.79799	7.06983	7.06803	6.81881	16.5729	21.1574	15.5917	7.16699	15.7627	6.97797	6.97266	5.78181	15.1429	6.26423	6.77931	7.00168	6.64778	16.0494	15.8721	15.2023	6.84366	7.30834	7.01793	15.2501	16.1409
HD-307	0	1393 cohort	6.16799	6.49911	16.5252	6.33219	6.76509	6.52037	4.45256	6.3764	17.5709	16.8513	6.16815	6.11106	6.40742	6.23639	5.46935	6.40305	6.38557	6.3805	6.30925	6.18734	6.97955	6.18403	6.85016	6.86248	6.76322	6.69157	6.92797	10.6962	7.01236	6.65445	7.09674	6.92943	6.69689	5.93083	7.06717	6.43733	6.7281	6.82114	6.13412	6.84824	6.10674	6.61099	6.4716	6.46198	6.10305	6.8372	6.40241
HD-308	0	1393 cohort	15.9465	7.1543	6.75051	7.05901	7.16748	7.12135	4.16721	7.59122	7.02708	6.90106	6.86775	6.75761	18.7679	7.13927	7.43456	8.47679	7.23641	7.28627	7.32607	7.11737	6.82526	7.18932	6.83952	7.19975	6.73509	7.05337	6.70571	10.8682	6.96383	7.24743	6.84573	6.98813	7.42763	6.79341	6.83449	6.37823	6.79881	7.23045	6.90913	7.06482	6.254	6.78135	6.83823	7.00405	6.99409	7.00292	7.1183
HD-309	0	1393 cohort	6.87313	7.09397	6.24542	6.91319	7.18107	6.88285	14.8218	6.61206	7.02149	6.9883	6.83689	5.90054	6.48313	6.67269	6.59746	6.41493	6.7396	6.7132	6.72343	6.3972	6.86176	6.42389	7.26117	7.19981	6.8868	7.26938	6.80021	11.0351	7.36216	7.31934	7.30786	7.1064	7.12878	6.52363	7.18213	6.41896	6.79731	7.1639	6.75644	6.49629	5.94723	6.90435	6.74284	7.01993	6.86185	5.91917	6.29573
HD-31	0	1393 cohort	6.66484	6.6755	2.01312	7.09804	7.15459	7.09729	8.37724	4.28064	6.27813	6.82993	6.7028	6.56766	7.31547	6.9424	6.88277	6.87212	6.90863	7.06433	6.4761	6.97301	7.04478	6.90332	7.26819	7.0065	6.52258	6.99984	7.13256	6.64528	6.80806	6.70979	7.17816	6.77311	7.07004	7.30196	6.80114	6.24586	6.55936	6.78335	7.12106	5.94133	6.83476	6.7262	6.85117	6.84945	7.01176	6.06547	6.31565
HD-310	0	1393 cohort	7.10541	6.70262	15.7556	6.66737	7.09551	14.8864	4.42841	6.80515	6.72866	17.2813	6.2283	6.25766	6.52516	6.79158	6.55134	6.36685	6.33432	16.0723	15.3769	6.47195	6.56335	6.53696	7.18375	7.32797	7.5306	7.3542	7.28961	11.0324	7.13345	16.5013	6.95102	16.1932	16.6055	7.04855	6.90241	16.8878	16.5348	15.98	15.2515	15.9452	5.91785	16.3288	16.2836	16.7366	16.6569	6.25725	14.654
HD-311	0	1393 cohort	6.84896	7.08187	6.50397	6.63588	6.93808	6.62716	4.46539	6.52825	6.63623	5.47056	6.71049	6.3125	6.52966	6.39615	5.94948	6.42738	6.50651	6.73203	6.47358	6.82919	6.62616	6.92059	6.5667	6.66121	6.76136	6.67955	6.95849	10.6739	7.03889	7.24493	6.98079	6.84105	6.72052	7.38061	7.0743	6.70631	7.03115	6.76249	6.90366	6.75425	6.1772	7.07633	6.97521	6.61571	7.11381	6.34731	6.19014
HD-312	0	1393 cohort	5.72757	6.2106	5.90313	5.81287	6.2058	5.93439	14.2139	15.7968	6.07906	5.30936	5.75956	5.83771	5.94122	5.65134	5.4073	6.17961	6.11839	6.31835	5.71975	6.29361	6.69811	6.24491	7.09024	6.8482	7.0067	6.77926	6.94786	10.6034	7.01696	6.93401	6.82758	7.01807	7.35669	6.30532	6.7082	6.71979	7.11677	7.13043	6.52084	6.21978	5.74936	6.81949	6.85323	7.14523	6.91984	6.34218	6.42602
HD-313	0	1393 cohort	6.51588	6.95228	6.61437	17.2433	17.2338	6.69502	4.3144	6.84015	6.86434	6.54271	6.85241	6.74001	6.63653	6.73299	17.5592	6.6317	6.5206	6.76635	6.26981	6.77999	6.75709	6.75965	6.79715	6.80789	7.42391	6.76749	6.92425	10.6389	6.90664	7.00107	6.77402	7.0288	7.09449	5.98347	6.83554	6.74183	6.80613	7.14791	6.91764	6.86805	7.03519	6.86107	6.97884	6.81767	6.55945	7.14291	7.60092
HD-314	0	1393 cohort	7.00142	6.48925	5.78718	6.39084	6.51701	6.53096	4.03462	6.4785	6.35386	5.86865	6.52625	6.35367	6.69827	6.61591	7.16627	6.82083	6.01065	15.0535	15.0362	6.77337	6.73074	6.75872	16.1597	16.3159	16.1253	15.5933	7.04141	10.7846	6.98437	7.16652	6.80007	7.15892	16.7709	16.9712	6.8176	6.8709	7.19309	15.7218	16.2618	6.68066	6.3447	6.66707	6.90284	6.58021	15.9288	6.40419	6.59755
HD-315	0	1393 cohort	6.40882	6.37197	5.82079	6.34359	7.03978	6.42382	4.60544	12.7476	6.324	6.21092	6.52096	5.70156	6.47737	6.5482	6.80098	6.55446	6.28946	6.42331	6.08312	6.18349	7.0515	6.25807	7.3813	7.03394	6.37219	7.40225	6.46415	10.9603	7.45633	6.65106	7.46491	6.29242	6.77458	6.40695	7.21475	5.97537	6.49068	6.62027	6.51965	7.23634	6.51598	6.5061	6.52093	6.44847	6.07684	7.40912	7.06578
HD-316	0	1393 cohort	6.68741	17.0944	6.34515	15.9916	6.6524	6.14879	4.54235	7.00617	6.53162	6.21668	17.5037	6.44248	6.47855	6.63885	16.0887	6.75551	6.88552	6.78718	6.94476	6.33469	6.9863	6.34166	6.75834	6.73927	6.36578	6.71139	6.50647	10.6385	7.03635	6.76692	6.95512	6.52036	6.56382	5.99139	6.81	5.85364	6.28075	6.66146	5.72958	6.93423	6.20518	6.54304	6.61218	6.64302	5.93473	6.45213	6.3242
HD-317	0	1393 cohort	6.39415	6.07201	6.14675	6.00599	6.25367	6.02968	4.6083	5.84207	6.31734	5.50345	5.89312	6.17424	6.31397	6.07106	5.76877	6.20576	7.45185	7.27242	7.14852	8.12399	6.88097	8.29728	6.89031	6.81672	7.19064	6.88208	16.0203	20.3733	16.1862	7.29012	15.4628	6.85174	6.48172	6.89581	16.3913	7.53386	7.06348	7.2194	6.63525	7.30355	15.0217	7.32174	6.81245	6.46351	6.6629	17.3335	7.24097
HD-318	0	1393 cohort	7.42067	7.07545	6.66875	7.0258	7.42194	6.95869	4.21289	6.84542	7.32653	6.79934	6.95932	17.1488	6.8262	6.86496	7.02272	6.72015	6.93458	16.0744	16.2853	7.35583	6.7095	7.32735	7.03778	7.09469	7.54487	7.15943	7.39996	11.084	7.15225	7.3852	7.16417	6.86376	6.89967	7.26508	7.00518	6.67811	6.91392	6.90201	6.92824	6.67468	6.41657	6.74548	6.8109	6.80567	7.03472	6.50787	6.25716
HD-319	0	1393 cohort	7.44398	16.4295	6.79442	6.78224	6.82434	6.84992	3.95424	6.62914	6.94819	6.44661	15.953	6.73836	6.56916	18.1295	6.67863	17.0565	6.78982	6.94587	6.7022	7.36821	7.03675	7.17869	7.0189	6.22618	7.13454	7.16173	7.12286	10.8839	6.91182	7.21708	6.5647	6.66692	6.49015	7.7474	6.73137	6.54958	6.79786	6.86908	7.04781	6.82478	6.10325	6.93088	6.98485	6.6528	7.03173	6.43893	6.60395
HD-32	0	1393 cohort	6.75325	15.2538	1.93777	6.2276	6.31852	6.19254	8.11426	4.55455	6.22028	6.62462	6.81089	6.64131	6.61226	6.22905	6.97894	6.6595	7.1492	7.06681	6.67867	6.37208	7.12253	6.31384	17.3607	6.6889	6.89805	6.83792	6.91578	6.78526	6.79409	16.5419	6.80772	6.9074	18.3216	6.81436	6.61663	6.23465	17.7866	17.2479	8.35089	7.36396	6.87992	6.84019	17.6136	17.2863	14.7311	6.98935	7.44466
HD-320	0	1393 cohort	7.48707	7.136	7.11296	6.91015	6.96507	8.00219	4.24846	7.60927	7.52704	8.21399	7.08173	7.79462	7.67606	7.73447	7.21642	7.4757	7.53955	7.78986	7.76698	7.62963	6.76239	7.50348	7.00509	7.347	7.2708	6.97585	7.63514	11.0563	7.14516	7.70915	6.80501	7.99524	7.38475	7.70539	6.88927	6.71503	7.82262	7.58168	7.62323	6.37081	6.14097	7.20416	7.47095	7.80618	8.36126	6.22598	6.70435
HD-321	0	1393 cohort	6.65755	6.6539	6.26038	6.45778	6.84128	6.66264	4.62506	6.03348	16.8355	6.22072	6.55164	15.6173	6.42859	6.24189	5.98031	6.36594	6.40568	6.41766	6.44301	6.43919	7.25063	6.25627	7.00559	7.08089	6.94171	7.08	6.87351	10.9496	7.35968	15.7405	7.13321	16.6108	7.16893	6.74749	7.13296	16.1222	15.3433	6.92984	6.67083	16.1526	15.651	16.2444	15.6228	16.1636	6.97864	15.8869	17.6993
HD-322	0	1393 cohort	16.3856	7.10913	7.06001	7.00036	7.51979	7.04507	4.59494	7.07447	6.9811	7.11986	7.18486	6.92097	16.3196	16.6797	6.82126	16.2826	6.83428	15.8949	16.5923	6.44175	7.07808	6.62234	6.73709	6.74949	7.11365	6.82697	7.64708	10.7275	6.66172	7.4942	6.23974	7.07242	6.8407	5.99996	6.55304	6.58669	7.03853	7.22863	6.87961	7.2198	6.45548	7.12203	6.95094	7.34592	6.69446	6.75228	6.99863
HD-323	0	1393 cohort	5.80579	6.78889	6.49301	7.06847	7.11252	6.91023	4.56447	6.5921	7.1496	8.89511	6.72413	6.64448	6.74532	6.78794	6.77094	6.72401	6.91261	7.17373	7.10124	7.28497	7.05119	7.40786	6.79878	7.06581	6.66689	6.90158	6.97088	10.5611	6.93518	6.89841	6.68323	6.89759	6.84575	6.94981	6.75659	6.34312	6.78969	7.05015	6.71462	6.78371	6.3389	6.76583	6.8785	7.01456	7.10647	6.23023	6.55366
HD-324	0	1393 cohort	6.96751	6.78483	17.0278	6.67779	6.94928	6.64095	4.58219	7.21577	16.6115	9.18254	6.68831	6.57872	6.62404	6.89073	6.84151	6.67207	6.71724	6.69711	6.85956	6.39192	6.80418	6.55246	6.81392	6.99708	6.58462	7.11901	6.96466	10.7277	6.94047	7.1403	6.90475	6.80969	6.33993	6.07203	6.87576	6.50869	6.86907	7.03059	6.24098	6.94461	6.2484	6.8376	6.88208	6.89393	6.92737	6.36691	6.3467
HD-325	0	1393 cohort	6.7377	6.7348	6.31388	6.95036	7.21971	7.07779	4.45037	6.5283	6.81743	7.02248	6.71757	6.14328	6.58227	6.76139	6.52446	6.6717	5.92096	6.30119	5.92566	5.96641	6.85404	5.95854	15.1971	14.5471	16.4669	16.4386	6.3255	10.6763	6.67837	7.3653	6.53517	15.8183	15.8364	16.434	6.52439	7.71661	16.1793	16.0855	16.1042	7.08327	5.88569	7.07661	15.776	16.9891	16.1592	5.91271	6.61847
HD-326	0	1393 cohort	6.98632	7.29477	6.62738	7.38444	7.15354	6.96543	15.6929	7.35004	7.39099	8.83559	7.33389	6.13432	6.89329	7.01533	7.12953	6.59002	7.09434	17.9634	6.97796	7.02131	6.76267	7.13356	6.71975	6.71692	7.2755	6.59059	7.40348	10.44	6.50159	7.21884	6.20728	7.38343	7.05549	6.22765	6.36464	6.58763	7.11224	7.40381	7.1325	6.1436	5.7477	7.12916	7.07011	7.63656	7.30425	5.41914	5.94512
HD-327	0	1393 cohort	7.11131	7.16053	15.0251	7.12072	16.5908	18.5949	4.86348	7.05444	7.22799	8.50128	6.59028	6.40154	6.61835	6.56646	6.4362	6.59033	6.46316	6.87276	6.14195	6.75467	6.72878	6.75086	6.54583	6.32079	6.82771	6.64232	7.01481	10.3069	6.76479	6.87295	6.33691	6.51333	6.53909	6.98399	6.72153	6.05011	6.55726	6.74401	6.348	6.78482	6.40369	6.63312	6.59192	6.72229	6.67303	7.12761	6.7744
HD-328	0	1393 cohort	7.18472	7.4036	6.89006	7.54962	7.09537	6.64895	4.49388	7.02949	7.27724	8.5423	7.54097	6.70763	7.24823	7.03293	7.00551	6.9226	6.73325	7.03865	6.50265	6.902	6.81307	6.80419	6.66625	6.81043	7.32947	7.10866	15.8654	19.3365	16.7931	7.78356	16.5854	7.3169	7.32851	6.89661	16.611	7.16962	7.2334	7.38239	7.09741	6.65288	6.08698	7.39291	7.1181	7.34055	7.92993	6.34652	6.18685
HD-329	0	1393 cohort	6.78679	7.13821	6.61803	6.88917	7.25201	6.99411	13.7483	17.0496	7.25592	8.2971	7.0848	6.55082	6.55504	6.81422	6.83033	6.78361	6.80167	7.15711	7.14785	6.61501	6.80964	6.6988	7.24317	6.64803	15.4815	6.70081	6.45286	10.3843	6.60435	6.37122	6.42362	6.61498	6.87025	16.7123	6.84424	5.90076	6.50661	6.79154	6.43661	7.11885	6.25856	6.39701	6.53764	6.79222	6.54712	7.52818	7.4788
HD-33	0	1393 cohort	6.8153	6.66234	2.88657	6.45361	7.072	6.68571	8.09381	4.73602	7.08804	6.54703	6.55357	6.8373	7.17712	7.61757	6.82351	7.39933	7.14866	7.10002	6.30341	6.66911	6.98255	6.61083	6.86956	6.66809	6.06045	5.56066	6.18971	7.18858	7.24148	6.81102	6.99122	7.03318	6.75728	6.48461	6.96101	5.77229	6.26859	6.18784	6.46784	7.10823	6.77873	6.36352	7.03171	7.10785	6.68833	6.98987	6.72089
HD-330	0	1393 cohort	7.5382	7.71508	7.17932	18.2259	7.02323	7.98545	3.53968	7.1948	7.76292	7.93445	7.71901	7.50686	7.95102	7.46308	18.1511	7.95749	7.43634	16.4763	7.89295	7.40269	6.79352	16.144	6.46157	7.09608	7.11042	6.51762	7.13641	10.4287	6.64034	7.18597	6.30089	7.76999	6.95944	7.08554	6.85512	6.56882	7.64565	7.81748	7.34756	6.87026	6.29173	7.10217	7.29892	7.73158	8.15872	6.37418	6.96594
HD-331	0	1393 cohort	7.03906	7.06229	6.31065	6.67557	6.83418	6.90662	4.77946	7.17676	6.83053	6.91622	6.88188	6.8515	6.62471	6.92479	6.30307	6.82775	7.21928	7.23908	7.12649	6.9768	6.76824	6.96036	6.55491	6.75063	6.96087	6.60875	7.34107	10.8873	6.99307	7.58507	6.61714	7.3938	7.07331	6.45717	6.7252	6.66629	7.1945	7.48997	7.21368	6.88681	6.54112	7.27795	7.08212	7.76857	7.24806	6.50714	6.78371
HD-332	0	1393 cohort	6.81035	6.95962	6.72539	7.0771	7.5943	6.7052	4.32252	16.2608	6.98588	15.8098	7.21351	6.66832	6.85299	6.87241	6.90297	6.83836	6.54206	7.20142	6.75655	6.48088	6.95521	6.46333	6.94382	6.74849	6.84422	6.97298	6.86639	20.2392	15.9766	16.8817	15.7525	6.92453	6.87427	6.34787	17.2446	14.7899	6.86127	7.15198	6.70294	16.3788	15.8538	15.6755	7.00439	7.19363	6.69316	17.6061	16.7177
HD-333	0	1393 cohort	7.69078	18.1178	7.29671	15.8556	7.89443	7.66861	4.1001	7.02285	7.6554	9.22403	16.354	7.38315	6.97179	7.59014	18.2917	7.16188	6.72179	7.17918	6.79017	6.81468	6.8276	6.90476	6.77588	6.90287	7.01949	7.20869	7.06246	10.9804	7.78454	7.00858	7.07018	6.8702	6.8894	6.93916	7.57507	7.15548	7.02238	7.09123	6.70273	7.7984	7.16919	7.37494	7.25284	7.13221	7.04176	7.69085	7.77118
HD-334	0	1393 cohort	7.61464	7.37044	7.61157	7.59488	7.59684	7.27829	4.79624	7.60757	7.48912	8.59551	7.49383	7.26146	7.19873	7.67659	7.74015	7.16854	7.87094	16.8939	7.98732	17.1872	7.16708	18.33	7.0422	6.98614	6.92223	7.89866	6.76171	10.8336	7.31439	7.10734	6.68388	6.8823	7.32804	7.08706	7.16356	7.02108	7.48429	7.34298	6.93716	6.64045	6.43504	7.87903	7.96465	7.71352	7.44904	6.66157	7.06108
HD-335	0	1393 cohort	7.17956	7.32201	6.74354	7.59838	7.68534	7.18397	4.49265	7.06572	7.37921	8.36501	7.37113	17.2462	7.07476	7.42609	7.60252	6.88259	6.70294	6.61608	6.88921	6.7758	7.06553	6.82625	6.83651	6.96292	6.64852	7.33042	6.85418	10.7723	7.11392	7.10798	6.82609	6.83894	7.05201	6.43497	6.99171	6.50324	6.90615	6.87569	6.35673	6.76807	6.30597	6.93437	7.06717	6.78262	6.72785	6.70378	6.82129
HD-336	0	1393 cohort	7.00071	15.7524	6.65829	7.27491	7.71798	6.72617	4.15923	6.40141	7.2541	13.0529	17.7682	6.13137	7.06814	17.7501	6.74004	17.3985	6.20504	6.78729	6.28012	5.68107	6.95233	5.6545	16.6985	16.1032	7.85578	16.5299	7.13353	10.8228	7.26042	16.3365	6.93833	16.0127	16.1424	6.69755	7.38549	16.4465	16.4118	15.7323	15.8109	6.59709	6.16754	7.1435	16.2558	16.1666	16.4233	6.20462	6.40306
HD-337	0	1393 cohort	6.99346	6.94594	6.88366	6.75564	7.3947	6.92514	4.37823	7.12438	6.86514	7.64674	6.90082	6.80045	7.65493	7.10133	7.19833	7.55518	6.76783	6.85975	6.76215	7.07043	6.62719	7.02855	6.82747	6.84573	7.02794	7.15398	6.76469	10.8778	7.07154	7.21114	6.77361	7.30651	7.2175	7.98761	6.8245	6.46498	7.23202	7.21178	7.60136	6.74818	6.99814	6.69125	7.10155	6.95637	8.11818	7.05896	7.45149
HD-338	0	1393 cohort	7.50373	7.33112	6.92818	7.09021	7.33296	7.46492	4.56709	7.17039	18.3392	8.39678	7.17935	15.522	6.76584	7.36847	7.96521	6.7419	6.93615	16.5684	6.93295	17.4897	6.94668	16.0446	6.78498	6.9299	7.07292	7.70007	7.05138	10.8364	7.04781	6.99667	6.60706	6.58284	6.77587	7.62215	7.09342	6.44373	6.74317	6.89956	7.00277	6.70604	6.43481	7.00597	6.9447	7.14273	7.43322	6.62219	6.5743
HD-339	0	1393 cohort	17.3812	6.44612	6.0756	6.70939	7.37508	6.57125	3.95884	6.10605	6.64131	8.20855	6.48229	5.88985	16.9622	17.3105	6.07033	14.8953	7.0656	7.15082	7.10238	6.87928	6.73591	6.90271	6.86594	6.76774	6.39635	7.31598	15.9497	10.8501	7.34261	6.66232	7.0996	6.82536	6.51689	5.14501	7.40346	6.36336	6.74599	6.94741	5.60533	6.88671	6.32577	6.95665	7.01534	6.89006	6.37507	6.53322	6.86415
HD-34	0	1393 cohort	7.61806	14.6851	2.36573	6.84314	6.76022	6.4271	8.59856	14.9585	6.17845	6.38511	6.52411	6.71663	6.66164	6.73238	6.73902	6.61454	6.32023	6.9423	15.3509	6.75222	7.59716	6.72659	6.94314	5.97521	6.92979	6.50086	6.89936	6.36884	6.67858	6.72157	6.66124	6.71408	7.09013	7.36216	6.58581	6.13649	7.26927	6.87212	7.11192	7.1826	6.53249	6.84014	7.05827	6.66046	6.79157	7.39478	7.64171
HD-340	0	1393 cohort	7.13678	6.92569	6.67571	6.98385	7.24937	6.84792	4.52516	6.36759	7.12675	8.84766	6.81359	6.90274	6.68937	6.73252	6.46058	6.81014	7.75801	7.40478	7.92746	7.34608	6.79746	7.62257	15.45	7.36347	15.9755	17.0986	7.43266	10.6015	6.84887	7.16748	6.94995	6.86886	6.69237	14.6664	7.42564	6.83584	6.76274	7.31148	6.44175	6.33758	6.36117	7.30435	6.73852	7.23018	6.85225	7.41338	6.49392
HD-341	0	1393 cohort	6.99558	6.9361	11.7084	6.69818	7.31947	7.00359	4.70156	7.20334	16.4704	8.58657	6.62338	6.73477	6.49975	6.82935	6.2493	6.81242	6.8864	7.08598	6.75045	7.38325	6.8279	7.46242	6.84774	6.74197	6.72086	6.78383	6.71098	10.2947	6.47108	6.51012	6.50019	6.64249	6.73341	6.4006	6.65497	5.81259	6.60298	6.81284	6.00369	6.82936	6.02224	6.4305	6.85599	6.4593	6.32027	6.35007	6.98727
HD-342	0	1393 cohort	6.94987	7.21431	6.07032	6.6573	6.98065	6.60309	4.64979	6.57754	6.79148	8.31472	6.54145	5.91669	16.0631	6.46624	6.37034	6.57714	6.58359	15.1793	6.42362	15.2341	6.67939	15.823	6.63924	6.74754	6.78908	6.96141	7.06633	10.5477	6.79062	6.86605	6.63679	6.48852	6.43733	6.47664	6.91375	6.30589	6.54216	6.59644	6.11763	6.67212	5.97813	6.74476	6.39834	6.34844	6.3637	6.74334	6.20829
HD-343	0	1393 cohort	7.11503	7.33853	6.8	7.40892	7.55065	7.19707	15.3814	7.83071	7.42343	8.21534	7.15076	6.94616	6.79004	7.31461	7.26109	6.55629	7.96291	7.87113	7.93762	7.35196	7.13586	7.31974	6.64128	7.04344	7.541	6.6069	7.73696	19.7237	15.18	7.18602	16.8673	7.74195	7.26025	6.9543	15.5325	6.32758	7.41903	7.85283	7.22174	14.2324	14.3454	15.9816	7.29393	7.64563	7.56837	14.8217	14.1327
HD-344	0	1393 cohort	7.23906	7.55315	6.56042	7.40546	17.5299	17.2156	4.55479	7.05425	7.43352	8.76662	7.05696	6.34564	6.87184	6.78629	6.72343	6.79067	6.33154	6.52185	6.22603	6.64982	6.73021	6.48074	6.78181	6.48629	6.96384	6.90199	7.23643	10.7274	7.17172	7.2573	6.88009	6.66536	6.68032	6.90571	7.22221	6.47641	6.7758	6.72579	6.33411	7.21128	6.24438	7.07011	6.82903	6.58709	6.57946	6.88447	7.01745
HD-345	0	1393 cohort	6.52976	6.5979	5.94546	6.5723	6.6725	5.98911	4.29423	6.4537	6.39685	7.32159	6.69036	6.15564	6.39612	6.53213	6.53883	6.61694	6.21368	6.4526	6.1167	6.38248	6.69783	6.36207	6.76827	6.81701	7.3283	6.88142	7.38376	10.7359	6.93055	7.42881	6.47613	7.36701	6.83207	7.36917	6.87643	6.53298	7.73075	7.15009	7.25886	6.96733	6.07127	6.74137	7.04265	7.0864	7.09648	6.67277	6.6103
HD-346	0	1393 cohort	6.91202	7.02946	6.26152	6.85329	7.09938	6.61531	15.572	17.2272	6.6747	8.64641	6.8719	6.58316	6.25615	6.87405	7.21047	6.60808	7.23258	15.3682	7.0839	16.0957	7.01023	15.523	6.87772	6.95378	6.86435	6.74523	6.84251	10.6177	6.95274	7.14796	6.55658	6.88713	7.04703	6.24906	7.14962	6.30314	6.94919	7.10503	6.6718	6.27378	5.93549	6.95228	6.94238	6.90128	6.47465	6.06375	6.30858
HD-347	0	1393 cohort	6.98508	6.80326	6.46685	16.5186	16.4487	6.87512	4.50088	6.51196	6.57372	8.5745	6.60135	6.70788	6.69907	6.5465	18.21	6.74404	6.55866	6.59199	6.33244	7.10422	6.57505	7.19622	7.03754	16.7339	8.05731	7.24434	7.22879	10.7337	7.11625	17.9516	6.80582	16.5436	15.4061	6.99508	7.02803	16.272	15.8933	16.7286	16.216	6.95891	6.05276	7.42396	15.4648	16.0851	15.8828	6.1489	15.7107
HD-348	0	1393 cohort	6.53344	7.15795	6.12062	7.05471	7.36076	7.13735	4.43293	6.30263	6.99689	15.3774	7.18188	6.47132	7.13547	6.93636	6.01953	7.32315	6.94655	6.84677	7.40763	6.98834	6.60801	7.05662	6.63936	6.78152	6.22362	6.74543	7.13397	10.8191	7.17472	6.94742	7.15124	6.97548	6.96386	6.75429	7.43683	6.85576	7.14447	7.17749	6.51287	6.30493	6.32458	6.92191	7.04519	6.63006	6.60978	6.95581	6.71985
HD-349	0	1393 cohort	7.19272	7.03573	6.38226	6.88856	7.35907	7.24322	4.05256	14.8485	7.04978	8.5496	6.8524	6.75025	6.789	6.84421	6.73524	6.99086	6.48108	6.8656	6.50129	6.88308	6.98254	6.8193	6.88817	7.02378	6.8035	7.09773	6.93786	10.6197	6.74941	6.72706	6.90997	6.50732	6.83369	7.36065	7.01465	6.97767	6.56177	6.66979	7.07088	6.38197	6.09908	6.68078	6.61083	6.09749	7.26741	6.28654	5.88374
HD-35	0	1393 cohort	7.61524	7.27387	3.23007	7.11485	6.76922	8.00888	8.64476	4.65268	7.26131	7.60908	7.09536	7.79438	7.06449	7.1494	7.84803	7.00064	8.16168	7.02849	8.51363	7.45346	7.25186	7.50091	7.16925	7.12104	7.13705	6.8811	7.56008	6.59872	6.87555	7.3109	6.94952	7.12453	6.88959	7.38082	7.17004	7.04375	7.34689	7.25808	7.25037	6.38468	6.79586	7.44434	7.43372	7.38013	7.5468	7.17898	6.5871
HD-350	0	1393 cohort	7.6195	5.04976	7.06331	7.14322	7.05305	6.89703	4.38428	7.50524	7.23933	8.64346	16.6873	7.09462	7.01933	7.5094	16.6059	7.28569	15.5372	16.4813	6.62162	15.6892	6.88571	15.4736	7.02764	7.14927	7.44771	6.89905	16.9307	10.7561	7.10287	7.09883	6.7891	7.0831	7.04801	7.48588	6.96279	6.46599	6.90132	7.00388	7.05709	6.71819	6.32541	6.65496	6.75404	6.74238	7.51659	6.92411	6.78298
HD-351	0	1393 cohort	5.97708	6.60841	6.22696	6.56043	6.56049	6.14955	4.40301	6.13613	6.58462	8.10935	6.55632	5.94319	6.68993	6.29432	5.7821	6.61349	6.5025	6.5888	6.10947	6.39147	6.86749	6.30109	17.2898	15.486	16.1819	15.7777	6.52497	10.3443	6.7467	6.88874	6.57768	6.92045	6.95301	15.3063	6.74599	6.08529	6.50085	6.90258	6.87471	7.03857	6.4688	6.40218	6.77069	6.70816	15.3365	7.0223	6.97125
HD-352	0	1393 cohort	7.1319	7.03077	6.883	6.65398	6.96489	7.03358	4.55572	6.99867	7.14162	7.84097	6.73698	8.79132	6.67315	7.00771	7.24075	6.6369	6.66423	6.99275	6.75062	7.03251	6.61678	7.16636	6.89363	6.68882	6.65603	6.8763	6.77078	10.7741	6.96121	6.67632	6.76671	6.74095	6.59949	6.62864	7.16947	6.31209	6.60429	6.79576	6.54677	6.61346	6.56874	6.67376	6.84077	6.80554	6.68534	6.52647	6.65452
HD-353	0	1393 cohort	6.6256	6.49464	5.97969	6.54008	6.78846	6.07427	4.52054	6.5438	6.55039	8.22031	12.0412	5.2371	6.7517	17.3609	6.43494	6.67426	6.35389	6.42589	6.28511	6.33292	6.64463	6.323	6.70704	6.5859	7.32641	6.73744	7.15347	10.747	6.85424	6.96402	6.64836	7.2447	6.71665	7.21449	7.02341	6.3349	7.10474	7.1909	7.0543	7.08323	6.50604	7.10318	6.97235	6.7575	7.18343	7.04587	6.94817
HD-354	0	1393 cohort	7.0035	6.82642	6.45899	6.6128	7.22677	6.72322	3.93073	6.98883	6.94525	8.46571	6.83069	6.59825	6.76157	6.78846	6.86515	6.6391	16.5832	6.80313	6.49101	15.0888	7.27392	15.7157	6.86704	6.77792	7.08113	7.04088	17.1238	19.5998	16.4774	7.29405	16.592	7.21364	6.98087	7.44886	16.3004	6.56275	6.96579	7.00916	6.98281	16.5413	15.5007	16.5965	6.92285	6.66838	7.19543	14.9752	6.82791
HD-355	0	1393 cohort	6.67705	6.61952	6.76859	6.78868	7.29132	6.38992	4.32798	6.47435	17.6421	8.53053	6.84751	6.51103	6.66321	6.85668	6.94278	6.76417	6.73379	6.61853	6.56114	6.343	7.12131	6.50279	7.17165	6.99245	7.34603	7.00471	7.338	10.8946	7.36766	7.53871	7.09521	7.18472	6.91661	6.92144	7.15839	7.36179	7.03829	6.95793	6.65569	7.0248	6.373	7.16397	7.04455	6.69997	6.5171	6.55526	6.63542
HD-356	0	1393 cohort	18.0074	7.2562	6.95513	7.3222	7.45653	7.15599	4.38839	7.1097	7.16223	8.90115	7.4137	6.98934	17.5128	16.4692	7.31158	6.94192	6.99674	7.25344	7.20453	7.139	6.75104	6.91041	6.93515	7.24557	7.63871	7.18081	7.18673	10.8227	6.94855	7.49505	6.862	7.4105	7.00374	6.49395	6.83922	6.59827	7.19551	7.53764	6.88651	5.77324	5.9156	7.05619	6.97865	7.57256	7.12305	5.7366	5.78098
HD-357	0	1393 cohort	6.36784	6.50741	6.20573	6.70202	7.20272	6.67607	4.20862	6.47883	6.70866	6.72395	6.50533	6.19206	6.65782	6.65476	6.6945	6.67949	6.56148	6.86941	6.5388	6.43076	6.95498	6.46118	6.6012	6.4053	6.51934	6.55316	6.4568	10.4978	6.86127	6.80233	6.87626	6.70856	6.98126	6.45307	7.06246	6.47659	6.73139	6.78651	6.59652	7.03591	6.34289	6.76672	7.07828	7.12538	6.69922	6.56844	6.76736
HD-358	0	1393 cohort	7.21144	7.08259	18.0182	7.19217	7.90844	16.9173	7.17517	7.00919	18.1211	15.5565	6.95637	6.52027	6.76413	7.22979	7.01732	6.64894	15.4013	7.1535	6.50391	15.7748	15.4871	16.3087	6.93931	6.97152	6.69982	7.4753	6.91693	10.8688	7.3224	16.7146	7.06586	15.553	16.857	6.79766	7.08737	15.3317	15.9017	16.6053	16.7622	15.8079	6.78655	15.6471	16.4928	15.701	7.11117	16.0183	15.8142
HD-359	0	1393 cohort	7.2109	7.00457	6.31144	6.92148	7.24559	6.81223	6.7897	6.88451	6.82854	12.0547	6.70297	6.30335	15.2096	7.02018	6.74929	6.81399	5.93141	5.83435	5.9977	6.29331	7.31594	6.22223	6.7629	4.42322	6.62865	6.63708	6.36898	10.5398	6.95159	6.95706	6.88491	6.65943	6.64938	6.81864	7.09229	6.52864	6.92504	7.04313	6.52433	7.07673	6.59903	6.87776	6.95479	6.97266	6.63767	7.13157	7.18846
HD-36	0	1393 cohort	6.97303	6.50437	2.69406	6.12493	7.46857	6.67737	13.5045	13.956	6.58793	7.12794	6.16182	7.16799	6.73792	6.68448	6.45161	6.6505	6.76745	6.92826	6.62833	7.09591	7.06315	7.08798	7.21689	6.07659	6.5608	7.12478	6.75788	6.63784	6.90157	6.41561	7.27588	6.56551	6.47838	6.28538	7.06074	6.44042	6.51679	6.56582	6.51234	7.15667	6.98694	6.7661	6.90506	6.77563	6.6405	7.70086	7.89421
HD-360	0	1393 cohort	6.48623	6.87289	6.28258	6.81741	7.06542	6.59155	18.0461	6.90904	6.84198	8.09332	7.01691	6.21236	6.84815	6.42082	6.6238	6.5495	6.70792	6.80504	5.99317	6.29014	6.81519	6.36997	6.69406	5.68508	6.89242	7.02553	6.95065	10.5629	6.79809	6.96769	6.8729	6.89115	6.74449	6.71708	6.84514	6.16467	6.61214	7.14122	6.90023	6.34819	6.57368	6.72691	7.05679	6.72187	6.90845	6.65096	6.64941
HD-361	0	1393 cohort	7.16594	7.21977	6.6823	7.34963	17.859	17.8761	7.19695	6.98465	7.05042	8.20617	7.08539	6.72786	7.18315	7.14328	6.93852	6.91101	6.98401	7.00094	6.7364	6.67859	7.33994	6.73955	7.02427	7.07652	7.17152	7.39273	7.30866	10.9988	7.12984	7.17368	7.3069	6.84834	7.00259	6.75287	7.07042	6.85214	6.66328	6.79287	6.8202	6.05427	5.88416	6.72128	7.03564	6.77174	7.05329	5.72955	5.83635
HD-362	0	1393 cohort	6.49875	6.63506	6.23732	6.55469	7.00345	5.83032	6.94512	6.54561	6.502	8.47019	6.55701	6.05972	6.54925	6.46035	6.69363	6.67091	16.1964	6.99527	6.78098	16.4898	16.9603	16.0187	16.6842	15.3148	15.3151	16.0622	6.35291	10.5211	6.89613	6.88914	6.81801	15.6656	15.488	14.5774	7.02398	5.91327	6.65074	16.8989	15.1918	6.36767	6.04406	6.71664	6.8288	7.11501	15.6688	6.40579	6.05654
HD-363	0	1393 cohort	7.80168	7.60471	7.32575	7.65322	8.04934	7.97268	17.3112	17.6216	7.57437	17.9774	7.75599	7.42305	7.06673	7.70066	7.61291	7.34038	7.43223	7.37569	7.44686	7.66517	6.89161	7.58283	6.98444	7.27718	7.20362	7.68941	7.4587	11.1298	7.51916	7.49349	7.17199	7.24592	6.98503	7.09567	7.40082	6.94433	7.29147	7.47024	7.11992	6.74713	6.54408	7.45964	7.27277	7.26478	7.25573	6.82037	7.35526
HD-364	0	1393 cohort	6.81662	7.02555	6.29972	18.1837	15.7978	7.65004	6.92215	5.92905	6.86629	6.64708	6.94877	5.65055	7.12369	6.56568	13.3563	7.2739	7.67453	7.28363	7.98137	7.9577	6.98126	7.84817	7.25869	7.13456	7.80671	7.11538	7.59579	11.1265	7.37079	7.29408	7.12271	7.49793	6.9604	7.2205	7.53858	6.76448	7.61691	7.75648	7.25275	6.39108	6.62971	7.08917	7.26882	7.69375	8.05082	6.22403	6.38976
HD-365	0	1393 cohort	6.21004	6.53954	5.97177	6.50412	7.06796	6.34949	6.90276	5.86091	6.48391	8.19532	6.5248	4.45314	6.90124	6.30652	6.43578	6.7763	6.00063	5.81031	5.88431	6.09933	6.7541	5.99719	7.01163	6.71212	7.02214	6.81492	15.9652	19.7856	15.7897	6.96702	15.2212	6.99521	6.60132	7.33665	15.4798	6.21761	7.11835	6.94314	6.81906	6.66366	16.1383	6.93815	7.14826	6.55935	6.80758	7.04277	6.78436
HD-366	0	1393 cohort	5.89857	5.78133	5.89743	5.87538	6.2956	5.92854	6.9463	6.1493	5.72377	8.45397	5.9615	5.45986	6.34131	6.02746	6.0903	6.20792	14.8288	6.44614	6.1884	15.8065	15.1747	15.4274	7.02212	6.90824	16.2127	6.78698	7.64644	10.5367	6.85034	7.45009	6.61746	7.35052	6.80657	7.72627	6.85054	6.472	7.21537	7.35272	7.41481	6.10471	6.10219	6.91349	6.99647	6.65417	7.38317	6.18071	6.42511
HD-367	0	1393 cohort	6.84454	18.4021	6.09913	6.82261	7.07228	6.64052	7.02942	6.69042	7.13354	8.05295	17.2934	5.96137	6.76187	6.45594	17.1377	7.01964	6.35025	6.45978	6.725	5.84728	6.63932	5.85444	6.93702	6.62813	6.92195	6.9791	6.51896	10.4192	6.76718	6.68478	6.6327	6.48327	6.51457	5.82174	6.78658	6.28513	6.36528	6.60495	6.0334	7.36952	6.62406	6.54449	6.82508	6.32323	6.25322	7.26403	7.26018
HD-368	0	1393 cohort	6.54996	6.77965	6.43371	6.6532	6.39611	6.8323	7.01883	6.49866	6.75091	7.72581	6.62999	6.2396	6.8852	6.57496	5.94166	6.89691	7.18961	7.03027	7.15785	6.42699	6.87828	6.58455	6.80246	6.6473	4.55869	6.76828	7.0887	10.501	6.65997	6.71451	6.56233	6.50561	6.90824	6.40521	6.66285	6.22368	6.72864	7.06114	6.25155	6.02211	6.53726	6.72305	6.58616	6.99864	6.72358	6.67564	6.17015
HD-369	0	1393 cohort	6.93209	6.62836	6.42659	6.79552	7.20314	6.27702	6.57781	6.37454	6.80105	8.70686	6.67203	17.6628	6.89098	6.59507	6.60167	6.60025	7.14802	7.16466	6.76391	7.1311	7.37666	7.19541	7.03037	6.96576	6.86017	7.07219	7.00508	11.1392	16.183	15.6231	16.4722	6.93435	6.7815	7.46209	7.47559	15.8201	16.6641	7.11453	7.22145	16.6294	14.9644	15.7357	16.3717	16.8141	7.3912	15.3067	14.7334
HD-37	0	1393 cohort	7.66276	7.40807	3.14716	7.11849	7.29459	7.20238	9.07374	4.76034	6.99396	7.25677	7.18383	7.53502	7.37905	7.24371	7.58269	7.53848	6.91756	7.05137	7.51877	6.80475	7.36797	6.88415	15.6847	7.35847	17.8827	7.33982	7.45988	6.88238	7.34255	7.39851	7.12098	6.94355	6.6139	16.897	7.20523	6.92486	7.0618	7.40116	7.08876	7.29946	7.23469	7.20757	7.28022	7.48968	7.56002	7.06776	7.6374
HD-370	0	1393 cohort	16.5107	6.73202	6.29673	6.7247	7.42537	6.48183	6.44483	5.89574	6.74904	8.92614	16.1859	6.02432	7.02422	6.8454	6.31781	18.2142	15.3188	6.88221	6.64263	15.7054	16.0485	16.4109	6.94878	6.3107	6.17797	6.75501	6.22497	10.2838	6.9073	6.81914	7.04745	6.33476	6.49261	7.78924	7.19433	6.51413	7.15787	6.42695	6.72894	7.69664	6.36622	6.56337	6.7997	4.6031	6.21254	6.30666	7.72268
HD-371	0	1393 cohort	6.9902	6.95298	6.23089	6.77011	7.23377	7.5253	6.38989	6.52498	7.12282	7.69173	6.71382	6.20854	7.27545	6.55695	6.20725	7.26268	6.76145	6.88306	6.57577	6.24954	6.98264	6.12552	7.0569	7.06237	6.76403	7.03536	6.64465	10.6304	6.67363	6.68057	6.54489	6.67044	6.96043	6.80152	6.94603	6.15575	6.66606	7.28981	6.58901	6.92762	6.4774	6.31972	6.62887	7.15715	7.42684	7.54283	6.80731
HD-372	0	1393 cohort	6.65455	6.84474	6.62146	6.8152	7.1461	6.54763	6.82189	6.29155	17.7954	8.53588	6.73478	5.99606	6.70415	6.38915	6.2558	6.58999	5.98829	6.26475	6.04159	5.78653	7.01113	5.91295	6.80863	6.55104	6.12385	6.98176	6.28702	10.5671	6.95969	6.67408	6.71005	6.47856	6.91157	6.4856	7.09983	5.92766	6.4273	6.82532	6.52603	7.11517	6.5333	6.60273	6.65982	6.64293	6.42111	7.19543	6.92127
HD-373	0	1393 cohort	17.969	6.84894	6.49261	6.81215	7.14857	6.43514	7.02375	6.57075	6.73623	9.02381	6.89528	6.50392	16.2496	17.463	7.19092	6.99322	7.05369	6.90889	7.47903	6.92144	6.96024	6.98183	15.4765	16.3864	6.63702	15.6881	6.50321	10.3677	6.68638	16.3793	6.58178	15.8208	17.1661	15.7442	6.66599	6.40264	15.3858	15.638	15.2224	6.89596	6.41535	6.79998	17.022	15.2387	15.0365	6.64624	6.5751
HD-374	0	1393 cohort	6.59539	6.63054	6.2576	6.56715	7.25779	6.48679	6.58626	6.34567	6.66432	15.2241	6.17884	6.30104	6.48514	6.40259	6.61566	6.47138	15.3298	6.68619	6.03053	15.4527	15.8149	15.7176	6.96803	6.97288	6.73666	7.32065	7.00957	10.6543	6.97902	7.10257	6.68731	6.42144	6.65184	6.78642	6.93196	6.54571	6.52159	6.78661	6.61015	6.84738	6.22604	6.68519	6.6783	6.75849	6.49408	6.54039	6.75462
HD-375	0	1393 cohort	7.06334	7.02467	17.1195	7.06302	7.07745	18.0059	6.7699	7.10569	16.23	7.8318	6.92094	6.66563	6.96841	7.00813	6.60199	7.01146	7.10606	6.86217	6.91724	6.65543	6.96807	6.68741	6.60417	6.48764	5.9695	6.71595	6.35862	10.5868	6.56843	6.15276	6.59696	6.35115	6.43888	6.21109	6.90197	6.06879	6.20903	6.62391	5.81747	6.59812	6.01894	6.37216	6.27746	6.40643	6.40803	6.23119	6.4231
HD-376	0	1393 cohort	6.5652	6.32912	5.96032	6.24065	6.71095	6.09776	6.88224	6.25802	6.30203	9.24683	6.12801	6.19469	6.42516	6.32585	6.48894	6.48543	6.40711	6.57175	6.22338	6.80122	6.93013	6.6275	6.88265	6.52023	6.99307	6.94194	15.6768	20.2714	6.78336	6.85009	6.75624	6.67586	6.46621	6.67778	16.6052	6.18724	6.69603	6.75403	9.40047	6.63944	6.32834	6.91124	6.83259	6.4711	6.21584	6.55459	6.90721
HD-377	0	1393 cohort	6.38818	6.12241	6.7028	6.10581	6.4208	6.56923	13.7064	7.28237	6.26065	8.5118	6.21281	7.06731	6.33172	6.25439	6.60255	6.39471	7.41337	7.15141	6.83784	7.33951	6.8278	7.27921	16.1603	4.82156	16.0532	6.97618	7.22297	10.6929	6.93636	7.35561	6.39073	6.92566	6.40975	14.5857	6.5839	6.52766	6.88196	7.30376	6.7153	6.97045	6.77329	7.42649	6.81164	7.3038	7.09363	8.13328	7.25711
HD-378	0	1393 cohort	6.8325	6.88261	6.44552	6.93657	14.5044	17.6002	6.9213	6.14982	6.85954	11.6637	6.51908	6.15559	6.40335	6.38244	6.36165	6.63992	16.0056	6.6916	5.95228	16.1493	14.9696	6.46397	6.79703	6.79899	6.82571	6.87055	6.78038	10.7718	7.00451	6.99271	6.79534	6.75086	6.73718	6.29195	7.02617	6.28275	6.81491	6.92763	6.81035	5.62386	5.93274	6.97845	7.03032	7.61973	7.41904	5.9563	5.53322
HD-379	0	1393 cohort	6.67999	6.6291	6.17479	6.62466	6.96109	6.21887	6.96027	6.48735	6.34139	8.84383	6.64757	6.40795	6.73813	6.55633	6.38856	6.63051	6.14261	6.02594	6.53256	5.48253	6.93267	5.39661	6.76417	6.65302	6.53732	7.1229	6.51734	10.9109	7.13008	6.5821	7.04389	6.36041	6.54136	6.2121	7.12894	6.95647	6.03887	6.52308	6.16439	6.55927	6.27409	6.83093	6.94309	4.8744	6.28181	6.63383	6.7882
HD-38	0	1393 cohort	7.58389	7.39182	2.59219	6.7667	7.37792	7.78166	15.4308	16.0414	7.04156	7.52952	6.70262	6.92343	7.68739	7.14451	7.44637	7.53809	6.69397	6.74807	7.46746	7.49861	7.36906	7.47761	7.161	6.41776	6.05644	6.93668	6.33582	6.69725	6.95527	6.46502	7.09233	6.74008	7.49785	7.98534	7.1872	6.55297	7.17507	7.43914	7.94764	8.18342	7.26646	6.90549	7.88109	7.19555	7.83649	7.43346	7.68942
HD-380	0	1393 cohort	7.06104	7.21519	6.78727	7.27313	7.34661	6.88167	17.6668	18.1103	7.22821	9.08584	7.34777	6.66473	6.73927	6.84094	6.40612	7.0426	6.63059	6.9455	6.58803	6.59258	6.92943	6.67146	6.89406	6.84959	7.3307	7.16056	7.18188	19.6635	16.1523	7.29662	16.1764	7.12793	6.53415	6.32158	15.7455	16.4948	6.98529	6.94134	6.74888	16.6691	15.3502	16.159	6.94857	6.79521	6.93708	15.764	15.7725
HD-381	0	1393 cohort	6.88997	7.32479	6.69777	17.2991	7.06589	6.58385	6.746	6.91753	6.84384	8.50654	6.93134	6.43508	6.7806	6.4803	15.9108	6.91187	6.30794	6.23147	5.93378	6.70965	6.88332	6.81164	6.75349	6.72405	6.33018	6.86833	6.74908	10.697	6.88453	6.5573	6.86514	6.51585	6.73943	7.06034	6.96112	6.58568	6.40517	6.53531	6.66431	6.7705	6.19797	6.81181	6.52863	6.55372	6.74427	6.2938	6.33452
HD-382	0	1393 cohort	6.60868	6.79109	6.55444	6.45932	6.90257	6.2546	6.90469	6.27892	6.7198	8.41913	6.73341	6.14702	6.86601	6.62094	6.71061	6.74607	15.2719	6.23802	6.00719	6.22039	16.3207	6.24371	6.82129	6.83833	6.83529	6.95292	7.07101	10.5482	6.66857	6.67842	6.61278	6.59308	6.95203	6.65651	6.7427	6.06651	6.26123	6.79871	6.4587	7.02106	6.39852	6.58299	6.76876	6.69693	6.43869	6.06072	6.3425
HD-383	0	1393 cohort	6.79685	5.99337	6.22656	5.93166	6.1616	6.27625	6.92555	6.86192	5.79652	8.03032	5.66497	6.95598	6.2903	6.02868	5.67459	6.23104	5.84492	6.20005	6.26105	5.61855	6.70099	5.71879	7.18129	7.02923	7.27345	7.01681	6.81687	10.8312	7.08548	6.99987	7.26364	6.76603	6.44046	6.39183	6.99298	8.99262	6.99285	6.94852	6.82675	6.85181	6.3445	7.13392	6.42062	6.26877	6.93182	6.95079	6.91733
HD-384	0	1393 cohort	6.40647	17.2079	6.26029	6.73795	7.03773	6.49219	6.81887	6.43539	6.69627	8.87757	17.1464	6.2803	6.78641	6.47025	13.971	7.01093	6.29284	6.92794	6.62514	6.0844	6.90901	6.1403	6.91614	15.5981	7.3784	16.6263	6.76186	10.7812	6.78123	16.32	6.96245	15.6066	16.3901	6.46789	6.8776	15.505	15.5949	15.781	16.2172	6.82331	6.26307	6.84148	15.8976	17.2602	16.3795	6.46661	6.95954
HD-385	0	1393 cohort	6.46955	6.50065	6.19538	6.17591	6.51861	5.93758	6.78194	6.60338	6.68146	8.5972	6.13959	5.78939	6.4793	6.20917	5.83718	6.47056	5.98514	6.21765	5.69845	5.70086	7.09847	5.40686	6.61648	6.78082	6.66023	6.82329	6.9459	10.7845	7.13549	7.1562	7.10066	7.10587	6.84865	6.27336	7.53326	6.43951	6.88905	6.86281	6.68594	6.87079	6.25806	6.83419	6.66735	6.83361	6.56608	6.67093	6.8435
HD-386	0	1393 cohort	6.69162	7.26022	6.75702	6.96145	7.15042	6.74504	6.92487	6.4751	7.06322	15.3896	6.95261	16.6897	6.76674	6.53098	6.31727	6.83324	16.0413	7.37811	7.08076	7.58719	16.3562	7.58533	6.97352	6.87061	7.0884	6.86407	7.05207	10.7822	7.11444	7.10109	7.09591	7.04238	6.95761	6.81796	7.20801	6.50957	6.88675	6.83184	6.80521	6.67296	6.2208	6.71581	6.7891	6.7032	6.90688	6.63101	6.31787
HD-387	0	1393 cohort	17.8524	6.60908	6.41385	6.36121	6.90054	6.49371	6.66585	6.44106	6.60034	8.76237	14.8017	6.17119	6.83114	15.8531	6.69949	17.0857	6.30383	6.69313	14.8916	6.92825	6.72493	6.90444	6.85396	6.60794	7.26694	6.90333	15.3054	10.6797	6.87087	6.96721	6.54527	6.81105	6.83785	7.04717	6.75934	6.28958	6.68939	6.72726	6.84958	7.28371	6.77773	6.75563	6.78887	6.70918	6.79118	7.5504	6.974
HD-388	0	1393 cohort	7.13145	7.0875	6.60667	7.176	7.14332	7.43791	6.90642	7.16788	7.2194	8.38438	7.11994	6.82778	7.2604	6.89374	6.71802	6.99833	7.51404	7.43966	7.38762	7.15311	6.8523	7.16055	16.2359	15.9108	15.3577	15.7435	7.25273	10.7627	6.78852	7.02563	6.56589	7.03794	7.08053	17.0889	7.15271	6.47494	6.92812	7.27015	7.28266	6.54958	6.08194	6.82071	7.02899	7.65871	7.86967	6.08146	6.10972
HD-389	0	1393 cohort	7.0475	6.86924	16.1856	6.92488	6.93735	6.76457	6.92366	6.54265	13.1408	8.24605	7.08017	6.00374	6.8141	6.60957	6.67535	7.03363	7.01811	6.94567	6.67063	6.74329	6.61312	6.86367	7.12568	6.99415	6.77109	7.07509	6.82028	10.6251	6.93033	6.86164	7.03238	6.6353	6.3817	6.22913	7.17722	6.22935	6.41209	6.57938	6.21113	6.82008	6.26504	6.51337	6.51729	6.50682	6.77512	6.54288	6.44243
HD-39	0	1393 cohort	7.13737	6.54263	2.32732	6.58425	6.91818	6.5699	8.09978	4.46728	6.07963	6.4816	6.22583	6.84454	6.50304	6.61149	6.46931	7.17168	6.22059	6.43506	6.01688	16.8404	7.3522	15.7484	7.05362	7.00243	7.11341	7.1824	6.86625	7.08486	7.30291	6.8579	7.3291	6.56839	6.63646	7.76719	7.07467	7.86543	7.79931	6.60337	6.89685	6.64913	6.84352	7.23343	6.88708	6.47733	7.41054	6.48395	7.04875
HD-390	0	1393 cohort	17.5231	6.77746	6.35944	6.60785	6.94622	6.59924	6.89559	6.517	6.69639	8.54946	6.74956	6.12727	18.2687	15.1786	6.06075	6.97694	15.9661	6.63869	7.13646	6.42964	15.9478	6.35105	6.72914	6.67506	6.31681	6.50292	6.95334	10.6018	6.90207	6.63549	6.99798	6.95697	6.23101	5.54882	7.02243	6.15652	6.68492	6.79179	5.91911	6.7957	6.4704	6.49475	6.8046	6.18438	6.05235	7.45251	7.17799
HD-391	0	1393 cohort	6.16322	6.74478	6.25082	6.4221	6.62967	6.32148	6.87178	6.4024	6.66075	8.77468	6.12151	6.04633	6.53716	6.25851	6.06406	6.48765	5.92669	6.07963	16.2687	5.91787	6.73819	5.95663	6.67679	6.52276	5.81471	6.7416	5.99032	19.131	15.265	6.00556	15.5681	6.2	6.34498	6.05432	17.6026	5.85188	6.2013	6.10272	5.81595	15.2633	15.5716	15.2016	6.38405	6.33149	6.11094	15.8198	16.2826
HD-392	0	1393 cohort	7.20709	6.89974	17.7312	7.02896	7.50611	17.0313	7.13189	6.65705	17.3532	8.28701	6.94809	6.67994	6.68635	7.00617	7.74923	6.73648	6.47419	6.7474	6.48212	6.69986	6.51847	6.64003	6.88745	6.87171	5.95634	7.31639	5.79828	10.6597	7.25725	5.9352	7.27142	5.76935	6.65455	7.30661	7.39116	8.77136	6.56762	5.97089	6.30285	6.51238	6.3782	7.55815	6.57853	4.93862	6.57779	6.43808	6.46668
HD-393	0	1393 cohort	6.40333	6.51986	6.01867	6.84091	6.84367	5.82857	4.53302	6.28474	6.44008	5.91954	6.98159	4.81995	6.80867	6.68556	6.60433	6.78973	6.80853	6.80392	6.42972	6.37848	6.66589	6.20143	7.00802	6.81631	6.80666	6.94033	6.67657	10.6353	6.83299	6.94624	6.84865	7.05707	6.79033	6.15742	6.9676	6.05941	6.91982	6.86235	6.75091	6.55321	5.92657	6.71861	7.2697	6.8881	6.55252	5.77314	6.7649
HD-394	0	1393 cohort	5.89982	6.00952	6.02547	6.16593	6.22555	5.73209	14.211	6.64431	6.0966	5.46967	6.10341	4.68681	6.39979	5.7125	5.97732	6.54571	15.8613	6.26016	5.4733	6.01747	15.3742	6.04878	7.08948	6.73585	6.77633	6.93596	7.16545	10.9136	7.1562	6.93577	7.10065	6.61665	6.57502	5.87889	7.1499	6.55301	6.56867	6.76954	6.44608	6.61921	5.89069	6.87371	6.813	6.89979	6.54363	6.35848	6.42824
HD-395	0	1393 cohort	7.03207	7.08157	6.50921	16.7952	18.3992	16.4464	4.81279	6.86471	6.97086	16.9851	7.08355	5.14774	6.89415	6.77372	6.92389	6.94417	6.43437	6.59591	15.537	6.60385	7.22359	6.65655	7.2404	4.97285	7.00726	7.08575	6.79245	10.9593	7.14501	15.6343	6.95686	16.335	14.9028	6.37934	7.37771	14.9495	16.2637	15.3905	15.0725	16.7843	6.76444	16.0781	16.1246	16.6807	16.0615	6.89353	15.8361
HD-396	0	1393 cohort	7.3312	7.46123	6.48309	7.38465	7.3526	7.11911	4.56331	6.72324	7.22451	7.00538	7.48435	5.1988	6.98219	6.95003	7.08573	6.8755	6.56463	6.74339	6.6912	6.80454	6.91117	6.80689	6.83269	6.88259	7.22431	7.02578	6.75627	10.838	7.12445	7.18062	6.91088	7.26395	6.94662	6.7378	7.06346	6.78746	6.93228	7.02018	6.85257	6.91969	6.21985	6.60671	6.58392	6.92853	7.36533	6.58787	6.43697
HD-397	0	1393 cohort	6.50084	7.01573	6.2902	6.80353	6.71111	6.64511	14.5383	16.535	6.7992	6.15454	6.96443	4.556	6.61162	6.40481	6.41338	6.62044	6.34838	6.39265	6.05832	6.02991	6.9308	6.09959	7.03944	6.44617	6.22207	6.9312	5.75699	10.2722	6.70066	6.02123	6.63335	6.19561	6.23728	6.6295	6.92018	6.29713	6.05786	6.29792	6.28175	6.01515	5.89377	6.5634	6.20517	6.64479	6.72801	5.76187	5.5249
HD-398	0	1393 cohort	6.44692	16.6248	6.23472	17.9778	6.87205	6.60532	4.27434	6.13692	6.76421	6.29858	7.15082	4.69417	6.88626	6.5871	17.0679	6.87357	6.37328	6.50436	6.49135	5.98277	16.5542	5.9706	7.4392	7.00913	7.05446	7.36069	16.6452	10.979	7.4026	6.68725	7.266	6.63897	6.90517	6.03306	7.33955	6.54776	6.54588	6.68594	6.55436	6.68076	6.06829	6.75366	6.67941	6.95435	6.7961	6.18889	6.34741
HD-399	0	1393 cohort	6.47645	6.94978	7.37872	6.94321	6.69241	7.09931	4.80273	7.55787	6.95929	7.0013	7.21436	6.05977	6.80705	7.44049	7.30446	7.00411	8.32323	8.22987	17.5415	8.96156	6.99132	8.76396	16.0262	16.1571	16.3773	18.039	6.72192	10.9321	7.44844	7.00324	7.15463	7.22742	16.6597	17.2131	7.47119	7.13168	7.58027	7.56594	16.4439	6.66353	6.72633	7.77092	7.77352	7.89902	17.8912	6.42252	7.37486
HD-4	0	1393 cohort	7.32928	6.98767	2.48015	7.42267	6.64201	7.25465	18.5828	12.6211	7.61425	7.75159	6.54975	6.89184	7.24576	7.69529	6.3267	7.04841	7.18013	6.16279	7.07299	6.25304	6.68762	5.79746	7.07191	6.83125	6.93082	6.77933	7.17291	6.35846	6.43738	6.4437	6.54347	6.86085	7.35935	6.33833	6.53989	6.01902	6.81406	7.00278	7.2126	6.87687	6.98896	6.8433	6.85234	7.0273	6.94048	6.71936	6.94826
HD-40	0	1393 cohort	8.03007	8.01768	3.40734	7.74599	7.47992	7.89539	8.63334	5.42661	7.88721	8.13767	7.65787	7.78019	8.31516	7.60352	7.2292	8.18132	8.01986	7.7661	7.80578	8.13414	7.20582	8.07766	7.1302	7.88797	8.16605	9.35503	18.2331	18.4756	7.38344	7.84561	15.3312	7.93358	7.24088	7.85164	7.58197	7.12678	7.69092	7.93251	8.14416	7.45694	7.54303	7.4756	7.30297	7.66961	7.75183	7.08937	7.83009
HD-400	0	1393 cohort	7.24779	7.15082	6.54277	7.19845	7.20618	7.03038	4.51301	7.04328	6.93873	7.02167	7.1623	15.1807	6.98323	7.06868	6.9739	7.08813	6.77763	7.09551	6.58484	6.89267	7.04387	6.81727	7.05851	6.81032	7.15697	7.26204	7.05612	10.7874	6.88929	6.86216	6.94254	6.77222	6.85409	6.69334	6.91493	6.46644	6.5849	6.62603	6.77068	7.14232	6.64164	6.83905	6.86412	6.87174	6.81351	7.18467	6.84875
HD-401	0	1393 cohort	7.70867	7.44221	3.13773	7.01479	7.12118	7.06805	3.83846	7.69884	7.21244	6.74822	6.9439	3.24031	6.42994	2.8437	9.59145	6.58053	6.97688	7.3838	6.58658	7.16402	7.33588	7.15133	7.21878	6.90308	7.31979	7.23466	7.2001	7.10208	7.22789	7.32192	6.65986	7.74148	7.4868	5.16322	6.74596	6.66647	7.52961	7.32031	7.64027	7.0433	7.06071	7.1334	7.51209	7.61112	7.63576	6.49792	6.89302
HD-402	0	1393 cohort	6.86427	15.0931	12.0127	7.1839	6.80802	16.3135	7.83407	7.17908	7.3171	15.627	6.95294	3.06984	6.76895	2.65691	10.0554	6.73875	6.9941	7.33726	6.98284	7.16299	6.7723	7.06038	10.5506	6.5175	6.31971	6.73876	6.69985	6.67841	6.82431	6.63863	6.23185	6.94861	6.79698	4.73505	6.31937	6.28982	6.79945	6.68389	6.91361	6.75349	6.18596	6.4266	7.07743	6.99134	6.68404	6.65645	7.32705
HD-403	0	1393 cohort	7.47036	7.01814	3.12307	7.05861	7.15756	7.17663	3.8169	7.41188	7.01747	6.95807	6.96878	3.04589	6.35732	2.39615	9.79953	6.29953	7.13057	6.87504	17.3329	6.93576	7.25374	6.86803	6.69408	6.69837	6.62977	6.79584	6.80343	6.4852	6.63651	6.91667	6.28095	6.41047	6.22895	4.71576	6.36964	6.62064	6.81465	6.59407	6.33297	7.03256	6.53797	6.90623	6.94984	6.97974	6.86463	6.64359	6.72348
HD-404	0	1393 cohort	18.1014	17.8855	3.07168	7.35104	7.05943	7.5866	3.46803	6.94636	7.3728	6.58433	7.1529	3.10318	6.82925	3.23722	9.83837	7.00863	6.97569	7.0678	7.1522	6.72672	7.03467	6.76994	6.3517	6.28209	6.23405	6.96346	6.49167	6.88032	6.77056	5.92215	16.1551	6.69641	6.55898	4.4726	6.6409	16.1027	6.65527	6.15695	6.20571	6.76632	5.96454	17.4219	6.65304	6.86465	6.68501	8.13242	16.7879
HD-405	0	1393 cohort	6.85935	6.79652	2.69573	7.01629	6.87939	6.94298	3.28911	6.09563	6.57195	6.4248	7.20915	2.63546	5.92494	2.18657	9.06468	5.80012	6.51468	6.57025	6.59001	6.04665	7.15767	5.96069	7.16271	6.75099	6.86545	6.81762	6.94021	6.61124	6.63275	6.37033	6.49746	6.78745	6.76959	4.66809	6.56804	6.54219	6.50349	6.59343	6.50983	7.15206	6.66484	6.36064	6.69916	6.79003	6.47523	6.8579	6.72609
HD-406	0	1393 cohort	7.5972	7.04021	3.31015	7.2019	7.0986	7.27219	11.8573	18.2868	7.32651	6.64693	7.12131	7.68904	6.54682	2.41504	9.83631	6.50699	14.1899	7.00716	6.48902	17.3884	7.09399	7.00824	6.96484	6.94821	7.28751	7.20496	7.29243	7.19707	7.19566	7.24166	6.39229	6.94762	6.80191	4.41631	6.49322	6.37593	6.97933	6.7729	6.98245	6.90063	6.75282	7.00083	6.95193	7.08048	6.85598	6.72234	6.61219
HD-407	0	1393 cohort	6.59285	6.51531	2.47877	6.68697	6.54163	6.46573	3.24679	6.64688	6.3915	5.49224	11.1923	2.98357	15.279	1.67479	8.9688	5.8139	6.92439	7.10871	6.89144	6.46464	7.24452	6.74469	6.67474	6.3604	6.64364	6.5733	6.33873	6.54284	6.60783	6.47831	6.24276	6.58137	6.50344	4.52825	10.9476	6.10557	6.37634	6.40673	6.25103	6.92205	6.58694	6.55946	6.57384	6.75775	6.26139	6.82169	6.95241
HD-408	0	1393 cohort	7.11606	6.37512	2.82498	6.41683	6.79392	7.18829	2.97204	6.97214	7.40187	6.31551	6.3137	2.82711	6.38966	2.67957	13.5488	6.55768	6.94408	6.8949	6.65594	6.79189	7.1401	6.708	6.4612	17.4453	7.12882	15.9257	7.36725	6.65121	7.01751	15.4239	6.31484	14.8003	15.6231	4.36605	6.35401	16.1104	15.2619	6.95748	15.3057	16.0298	6.53978	16.6653	14.0673	14.7584	15.9061	7.00051	6.45017
HD-409	0	1393 cohort	7.07468	6.56621	2.9024	6.07692	6.76537	6.44993	3.76081	7.2487	7.26478	6.98443	6.03669	12.1003	6.67057	13.2234	9.5062	14.7919	6.95962	6.91509	7.45335	7.42698	7.08769	7.51459	7.46537	7.0145	7.56891	7.05476	7.51577	6.88057	7.65332	7.05049	10.4301	7.26033	6.95676	5.14429	6.53193	6.74823	7.56638	6.95125	7.6217	6.95756	6.77173	7.49596	7.54208	7.28478	7.41835	6.52336	7.34561
HD-41	0	1393 cohort	6.87944	6.63559	2.38842	6.12536	6.50923	6.68145	18.0304	5.58718	7.7788	6.84594	5.85626	7.38753	6.34547	7.23711	7.13789	6.15434	6.25839	6.29028	6.4359	6.41578	7.09999	6.50939	7.23642	6.84539	17.1614	7.37695	6.73258	7.02395	7.37687	7.21646	7.97873	7.07204	6.94639	7.29913	7.52495	7.05923	6.95658	6.9541	7.04212	6.90428	7.55692	7.14486	7.42334	7.01563	7.17365	6.45862	7.13087
HD-410	0	1393 cohort	6.48048	7.18923	3.62279	7.59691	6.52189	7.0233	3.22756	6.66623	7.05591	10.6327	7.52425	2.94389	6.06054	2.43014	9.21737	5.95131	16.9418	6.69556	6.93601	8.32141	7.0286	7.20856	6.81855	6.66062	6.61144	6.70206	6.99089	6.6078	6.76466	6.64903	6.3096	6.9298	6.87298	4.24543	6.66979	6.31542	6.83819	6.57183	6.50694	6.74879	6.91128	6.6844	6.72578	6.66188	6.73914	6.82339	6.55588
HD-411	0	1393 cohort	7.01562	6.70268	2.79643	16.884	6.31715	6.80422	2.92068	6.83943	15.92	6.44198	15.8186	3.0205	6.40141	11.5621	16.0993	5.9197	7.24418	7.33769	7.37242	7.47463	7.1228	7.56691	6.40938	6.49598	6.88387	6.64709	6.58907	6.65886	6.62833	6.53589	6.31301	6.9817	6.77208	4.34004	6.7266	6.62192	6.95593	6.45807	6.58703	6.84207	7.07884	6.63445	11.1839	6.66757	6.72679	6.85061	6.78172
HD-412	0	1393 cohort	11.6826	6.65995	2.8935	6.99717	6.54876	6.9053	3.21654	6.82002	6.76796	6.43326	6.84174	2.78413	5.96615	2.21562	9.49792	6.28965	6.60517	6.75721	6.20902	7.03994	7.06818	7.00828	16.5515	16.4442	16.1949	16.2161	7.27702	7.19672	7.20803	7.34859	6.54688	7.12822	16.9877	16.9725	6.76545	7.15653	6.93808	7.07148	16.8334	6.79873	7.01517	7.15727	7.19551	15.4263	17.9692	7.01217	6.78128
HD-413	0	1393 cohort	7.15867	6.74898	9.74121	17.0497	15.7752	17.8225	2.90363	10.71	6.7923	8.0497	6.68326	3.201	6.34133	2.41382	9.26962	6.19441	6.77798	6.22821	6.98455	6.84074	7.1062	6.69013	6.86637	6.53991	6.27629	6.80688	6.4644	6.78371	6.83721	6.86939	7.12688	6.59817	6.69682	4.63237	7.34719	6.95234	6.35396	6.57883	6.34745	7.1995	7.65427	7.20318	7.03588	6.9381	6.84759	7.50417	11.2427
HD-414	0	1393 cohort	7.51648	7.32871	3.55465	8.27564	9.15845	7.60418	3.64201	6.67899	8.66884	7.44888	8.19711	3.24228	6.74323	3.34779	10.5492	6.65286	8.00216	17.1841	8.21966	16.9432	17.1639	17.4109	7.42585	6.9753	6.46665	6.80578	6.70111	6.72838	6.83526	6.71627	6.72227	6.68088	6.7214	3.99861	7.56439	6.78028	6.78232	6.70213	6.10743	7.04368	7.90738	7.65853	7.31461	6.78115	6.21588	7.89163	7.37393
HD-415	0	1393 cohort	16.8549	17.3661	13.8799	8.17589	7.64745	7.90139	2.70532	6.9019	7.85299	7.69397	7.94075	3.69225	7.58288	3.84417	10.4392	7.5419	7.47664	7.32844	7.60663	7.4992	7.6201	7.53467	11.5633	7.00908	7.16283	6.82332	6.66046	6.83852	6.39439	6.84777	6.52253	6.90135	7.3226	4.69081	7.11719	7.32421	8.41815	18.1918	7.04827	8.12259	7.2725	7.30342	7.23786	6.97817	7.42455	6.95797	6.98834
HD-416	0	1393 cohort	6.9786	6.28154	3.13163	6.66183	6.50437	6.68359	3.05305	6.52195	7.05362	6.24889	6.59484	2.95939	6.69366	2.08729	9.94855	6.85649	6.65535	6.98253	6.32626	7.3441	7.07653	7.40942	6.72664	6.63543	16.4027	7.05039	6.67805	6.84716	7.11436	6.79664	6.39198	6.75353	6.89651	6.68117	6.41146	7.11842	6.69921	6.43595	7.46637	7.42733	6.52099	7.6009	6.91824	6.88574	7.41892	6.64854	7.12135
HD-417	0	1393 cohort	6.85545	6.8463	2.75239	7.16525	6.82059	6.81892	2.61179	14.9866	6.68439	6.46357	6.98014	3.48937	6.31031	2.52573	9.62105	6.39211	6.42796	6.66665	6.26649	6.25833	6.67009	6.28439	6.55644	5.86918	6.53508	5.64303	6.45531	6.6662	6.96003	6.54068	6.31034	7.00395	10.7068	4.34615	6.39808	6.54929	6.83447	6.75391	6.60782	6.92224	6.66338	6.77488	6.88849	7.08419	6.77125	6.67839	6.94575
HD-418	0	1393 cohort	6.75913	6.56743	3.05505	7.02716	6.4464	6.15756	2.71731	6.53101	6.76881	7.55947	7.01531	2.89549	15.8536	1.55601	9.12697	5.97497	6.6801	9.16204	12.8535	6.65918	14.1336	6.67829	6.87184	5.96324	7.54019	6.61821	7.31505	6.94068	7.20784	7.13997	6.49816	7.54226	7.38637	7.02356	6.45793	6.79381	7.45137	7.16849	7.32127	6.86658	6.74156	6.90316	7.26022	7.3262	7.31509	6.34446	7.48009
HD-419	0	1393 cohort	7.02858	6.69818	2.76888	7.06232	6.72307	6.65191	12.1147	6.53597	6.92369	7.91707	6.93395	2.8618	6.22644	2.15582	9.5423	6.21034	6.80465	7.12161	6.70639	8.19275	6.94035	6.82717	7.96186	6.20697	6.64	6.4423	13.5002	13.8761	17.3334	6.05603	14.3749	6.41987	6.51341	6.62826	16.4243	6.15962	6.48736	16.2705	6.80597	6.89522	15.2746	6.39577	6.56747	6.82837	6.62803	15.6677	6.46957
HD-42	0	1393 cohort	7.13853	7.4808	3.00568	7.15265	6.85186	7.6563	8.3594	4.76358	6.77619	7.23911	7.09373	7.54427	6.86758	7.42381	7.24612	6.8599	6.90216	6.96828	6.53254	7.08079	7.48457	7.05346	6.65838	7.03172	7.74155	7.05967	7.10594	6.76797	7.01312	6.93232	6.92799	6.51398	7.03607	7.94785	7.04636	6.32193	7.68018	6.95536	7.39043	6.945	7.05793	7.00655	7.73991	7.01833	7.32082	7.06995	6.97896
HD-420	0	1393 cohort	7.1444	6.71683	3.23951	7.28977	6.72824	6.66301	2.76381	6.65634	6.84508	7.6526	7.08552	10.1649	16.4651	1.92246	9.74354	15.3278	7.45791	7.46006	6.34767	6.95335	7.4159	7.12627	6.77056	6.60115	6.93651	6.92731	6.40015	6.96614	7.19628	6.66627	6.6318	6.62282	7.1856	6.83448	7.17638	6.53915	7.15305	6.7736	7.00566	6.68889	7.49788	6.95516	6.82689	7.30726	6.87131	7.22844	6.38048
HD-421	0	1393 cohort	5.89686	6.21933	2.57302	6.54179	6.4391	10.8614	3.12189	5.63677	6.02761	7.64072	6.47389	2.59078	5.67527	1.62628	9.09626	5.45718	6.58268	6.6986	6.25591	6.69754	6.96293	6.64874	6.30569	6.35428	7.06572	6.47623	6.34468	6.55891	6.9092	6.35173	6.59106	6.65107	6.77991	6.82567	7.3838	6.24637	7.14182	6.73292	6.55765	7.20578	7.57603	6.84222	6.7414	6.80372	6.98038	7.42995	7.03568
HD-422	0	1393 cohort	7.58849	7.02672	2.90989	6.78606	7.35999	7.75332	2.5279	7.18808	18.2623	8.87888	6.59927	13.2859	6.85043	13.6546	18.5576	6.76528	7.23477	6.77632	13.201	15.3122	6.65932	6.62296	6.54549	6.70706	6.55926	7.0559	6.28786	6.68288	6.82368	6.5572	10.8876	6.44597	6.93712	6.93663	6.49944	6.47842	6.3758	6.38345	6.79175	6.37994	6.85025	6.58433	6.4261	6.74332	7.67984	6.56871	6.52726
HD-423	0	1393 cohort	7.4534	6.78444	2.53637	7.11468	6.97104	6.57725	2.96051	6.2081	6.18959	7.21121	6.7766	2.64393	6.08607	2.36527	9.73341	5.92697	6.77654	6.95298	6.38191	8.2443	7.11734	6.65368	6.60933	6.55606	7.21224	6.96349	6.64116	16.3261	16.6108	17.1445	6.76953	8.97804	6.42201	6.8463	6.6659	15.058	17.033	6.27452	7.93806	6.53486	17.0696	6.59713	16.693	6.6161	16.7614	16.8781	6.42246
HD-424	0	1393 cohort	7.29851	7.07074	3.14436	16.6683	13.597	16.2919	2.92564	6.75447	7.23781	8.25263	16.7266	3.26849	7.16596	3.09502	21.4835	7.24416	7.42725	7.10604	6.89187	7.08689	7.37268	7.07294	6.86136	6.93425	7.0153	7.04861	6.45535	7.08572	7.34174	6.71003	6.65216	7.16492	7.14639	7.19376	7.02925	6.70803	7.40703	6.89829	7.19807	7.3786	7.34758	7.5826	7.53266	7.14972	7.32342	7.30943	7.42888
HD-425	0	1393 cohort	6.58361	6.11662	2.93028	6.25184	6.5268	6.29265	3.07136	6.65817	6.78022	7.54539	6.12262	2.83657	6.34149	1.70283	9.2052	6.37064	6.76063	6.75308	6.49386	8.3029	6.72644	6.88509	6.60637	6.89012	7.52409	7.08728	7.26276	7.09919	7.32343	7.29322	6.91226	7.45456	7.23119	7.01763	6.79814	7.56034	7.69972	7.14587	7.24622	7.02326	6.98591	7.3801	7.36993	7.12744	7.11117	6.97552	6.58829
HD-426	0	1393 cohort	13.8913	15.6128	9.04478	7.54299	6.97623	7.05629	2.69363	6.53064	7.17434	11.4292	7.44423	3.26396	6.69768	2.84198	9.89292	6.51185	7.22188	7.51429	6.53505	6.36936	6.97938	6.35444	6.34078	6.67631	6.77182	7.18856	6.76659	6.76716	6.9606	6.41928	6.5239	6.56582	6.98463	6.71301	7.00813	6.61902	7.16578	7.04565	6.49857	6.71444	7.45441	6.95206	6.86596	7.0749	7.12031	7.40335	6.6263
HD-427	0	1393 cohort	7.03145	6.45145	2.95833	6.80162	6.56356	6.28205	3.0905	6.54536	6.9907	9.12071	6.79267	2.91772	5.97326	1.39677	8.90834	6.04548	6.80788	11.2438	6.54873	12.2853	7.22696	14.8874	16.5492	6.3708	15.761	16.0793	7.21299	7.22637	4.67696	16.6434	6.79657	16.6811	13.2686	15.7917	7.00491	18.1388	17.0946	6.78116	6.85637	7.29658	7.45576	6.95388	16.3001	12.4478	15.7256	7.38015	7.09839
HD-428	0	1393 cohort	17.9518	7.3117	3.18935	7.66108	7.69714	7.3326	3.04857	6.73976	7.05966	15.8156	7.55076	3.61895	6.6933	2.52375	10.8427	6.89656	6.85194	7.27999	6.71689	6.53942	7.11122	6.55777	6.5212	4.57764	6.94181	7.23649	6.40578	7.07899	7.25778	6.84242	6.63446	6.69338	6.86902	5.79455	11.3299	7.21033	6.78052	6.59033	6.77501	7.25176	11.2835	7.10984	6.86722	6.48419	6.64088	7.1851	8.15403
HD-429	0	1393 cohort	7.40237	6.92335	3.18524	6.67627	6.75878	6.61693	2.78891	6.63106	11.1382	8.74208	6.90509	2.93914	6.13421	2.16511	9.50612	6.10181	16.0355	6.78696	6.71984	6.6746	6.9697	14.7267	6.64324	6.89933	7.38123	7.03031	7.06129	7.05883	7.43477	6.89555	6.76235	7.05881	7.01734	7.53502	6.9839	6.5732	7.24618	6.73957	6.97882	6.54842	7.2089	6.97585	6.88541	6.93391	7.18462	6.96213	6.71675
HD-43	0	1393 cohort	7.89867	7.63684	3.18826	7.63067	6.94826	7.2004	18.3799	5.03421	8.15601	7.61981	7.06372	7.77715	7.85205	8.6618	6.9809	7.45136	7.4821	7.46782	7.78724	7.32075	7.44648	7.51608	6.82262	5.44178	7.47272	7.06642	7.60021	7.1559	7.14888	7.1601	6.96846	7.22557	7.11613	7.06353	6.98407	6.78975	7.13374	7.23046	7.21844	7.46276	7.22689	7.13142	7.07816	7.32097	7.43656	7.84606	7.66232
HD-430	0	1393 cohort	7.06548	7.02279	3.18552	7.09221	7.18691	6.6754	13.8793	15.5191	6.64953	11.3612	7.18587	3.13668	6.58341	6.36784	10.0316	6.59561	6.56033	6.88725	6.59786	6.75792	6.8887	6.73775	6.1951	6.59869	6.70369	6.82611	6.52561	7.30098	6.98735	6.4683	6.54557	6.42337	11.1461	5.76911	6.76232	6.64868	7.3218	6.61989	7.02553	7.58621	6.98081	6.92736	7.05913	6.80761	6.99018	6.97061	7.42531
HD-431	0	1393 cohort	7.03972	6.6575	2.83887	7.00933	6.86355	6.41805	2.38347	6.38193	6.4744	7.95074	6.92039	2.94795	15.6581	2.21827	9.54315	6.29167	6.50891	6.29488	12.7065	15.3249	7.00372	13.8753	14.3517	14.2416	15.4365	16.8089	6.24709	6.8919	6.53913	6.63143	6.57515	7.29538	7.15309	15.4439	7.05537	6.87275	7.11682	6.75835	7.13019	7.20622	7.60452	6.81085	7.30679	6.73561	6.92148	7.01067	7.42339
HD-432	0	1393 cohort	7.14809	7.05576	3.32612	11.3857	7.06259	7.85235	2.3347	6.41617	6.68927	8.3483	7.30396	3.35112	6.36459	2.52285	9.64955	6.5241	6.69807	7.03702	6.71012	6.54485	7.29062	14.7208	6.51954	5.78672	6.67686	6.88152	6.62672	6.62698	7.064	6.70276	6.49653	6.7164	6.95581	6.35192	6.95253	10.8164	6.98044	6.56061	6.66496	7.90551	7.23318	6.85667	11.467	6.31204	6.48205	6.78616	7.8968
HD-433	0	1393 cohort	6.53117	6.4807	2.75316	6.69631	6.75392	6.64219	3.04287	6.47439	15.2448	15.5388	6.79833	5.22707	6.44064	11.3569	9.40362	15.8353	16.5553	6.74403	12.572	6.83116	6.75261	15.94	6.47513	5.64734	6.77747	6.75556	6.21813	6.54564	6.80187	6.70833	6.06371	6.8543	6.87096	5.73725	7.33809	6.45725	6.71746	6.45548	6.7535	6.58626	6.88895	6.91058	6.9895	7.03751	6.76053	6.8033	6.25832
HD-434	0	1393 cohort	7.22958	6.81524	2.99198	6.34065	7.35628	6.88199	2.86448	6.40019	6.66482	15.8855	6.4874	2.78695	6.74442	2.36946	9.79793	6.62051	7.02418	6.98095	12.4679	13.4367	7.41551	6.74924	6.39489	4.29798	7.10064	6.80715	6.68626	6.56898	7.03705	6.68816	16.4729	7.2708	6.62288	5.55143	6.62964	7.43171	6.71332	14.436	6.81179	7.11041	6.98892	7.33136	7.21341	6.85061	7.0857	16.7841	6.84186
HD-435	0	1393 cohort	6.72193	6.49465	2.62747	12.5426	6.8251	13.7112	2.83308	6.37694	6.27648	11.4075	14.3787	2.73096	6.33268	2.35748	19.4552	6.22507	6.04956	6.2175	6.55718	6.73796	7.08223	6.66124	6.78158	5.90596	7.19769	7.06941	6.57683	6.71514	6.92445	6.50483	6.36614	6.70143	6.7702	5.21461	6.65415	6.89256	6.20075	6.39314	6.35587	7.46902	7.00764	6.7967	6.92761	6.7054	6.71814	7.27138	7.57976
HD-436	0	1393 cohort	6.9601	6.89919	3.086	6.86279	7.58207	7.38272	2.71887	6.39085	7.2239	15.6499	6.88921	3.11911	6.47477	2.49374	10.1768	6.78496	6.41967	6.54424	6.55475	6.66673	7.23265	6.68382	11.1985	6.29192	5.31815	6.64486	5.85923	6.42395	6.66427	5.87276	6.18793	6.10541	6.44709	6.13154	6.59577	6.37793	6.04798	6.32039	6.23454	7.37144	6.69512	6.62418	6.9183	6.71108	6.61683	6.60712	7.12623
HD-437	0	1393 cohort	6.65848	6.30199	11.7296	6.75373	16.087	16.7333	2.90996	6.41001	6.85177	8.65507	6.67548	2.88607	6.2037	2.30261	9.69469	6.3548	6.73691	6.87999	6.86939	6.83226	6.73101	6.87077	6.53185	6.79088	6.90012	6.99333	6.5604	6.67221	6.88452	6.63653	6.4321	6.81825	6.83835	6.94399	6.68664	6.50631	6.72123	6.70375	6.58087	6.44269	6.6495	6.73943	7.79756	6.82141	7.0787	6.87908	6.82607
HD-438	0	1393 cohort	6.94872	6.91668	2.89898	6.80702	6.60153	7.19215	3.07184	6.76055	6.83381	11.1767	7.06588	2.80162	6.24792	2.42291	9.19731	6.17046	7.52732	7.15949	6.71907	6.64755	6.69508	6.6033	6.31883	6.52772	6.76889	6.96838	6.80498	6.57546	6.82614	6.45661	6.55834	6.71508	6.98769	5.84635	6.75803	6.88615	6.47205	6.67411	7.01648	15.514	6.20495	17.5054	6.72684	6.79258	7.22753	7.82132	17.4051
HD-439	0	1393 cohort	7.02833	15.9367	3.45236	6.77322	7.3664	6.76317	3.06949	7.11344	7.18898	11.6231	7.09394	3.45593	11.35	2.24073	10.3509	7.13852	7.15109	7.33576	6.89934	15.084	7.0242	6.93023	7.33094	7.22959	7.23526	7.21062	7.29084	7.15066	7.31546	7.03092	6.67894	7.09319	6.97397	4.7038	6.75657	7.06747	7.11395	6.91719	7.26577	7.01188	6.96747	7.27971	7.43778	7.14999	7.64451	6.65216	6.95776
HD-44	0	1393 cohort	7.73397	7.58427	3.163	7.03963	7.40242	7.00037	8.77239	4.66788	6.84075	7.42369	7.92041	7.43597	7.26022	7.29863	8.42366	6.85164	6.83072	6.74994	7.09593	7.26271	7.98696	6.07015	7.23387	7.38887	7.91103	7.46289	7.59626	7.43548	7.41539	7.644	7.35168	6.92521	6.624	6.58123	7.14473	6.6479	7.45424	7.21675	6.92855	7.27766	7.09569	7.39523	6.99907	7.04918	7.16936	7.46994	7.52608
HD-440	0	1393 cohort	7.43219	6.9753	2.96996	7.04307	7.54836	7.07347	3.13782	6.76152	6.72499	14.5032	7.0303	3.07291	6.455	2.39587	10.3247	6.45762	6.02236	6.40688	5.94863	6.59481	7.09971	6.71532	7.15998	5.5989	5.25241	6.97713	5.94123	6.76545	6.98178	6.10557	6.48933	6.21428	6.17557	5.96339	6.97113	6.25382	5.99039	6.05666	6.21155	6.92929	7.17124	6.68402	6.83909	6.29579	6.66311	6.91128	6.93385
HD-441	0	1393 cohort	7.10712	6.80192	3.37037	7.04903	7.58949	6.96147	13.0732	15.958	6.94015	8.49115	7.16986	3.35185	6.62011	2.95352	10.1647	6.71817	6.48722	6.54949	6.3528	6.59606	16.9544	6.5941	7.21715	6.68678	7.41199	6.99225	6.70354	7.02844	7.27247	6.95296	6.33118	7.08286	6.96157	5.85418	6.63159	6.66488	6.96846	6.50292	7.22816	6.95051	11.4648	7.14771	7.11281	6.76633	7.30838	6.68829	6.86476
HD-442	0	1393 cohort	6.87732	6.58779	2.98248	6.96101	7.06599	6.41115	3.08723	6.19463	6.69722	7.54219	6.91016	2.78047	13.6868	1.73334	9.88054	6.13384	6.76499	6.94751	6.57659	7.02246	7.34597	7.08379	6.68842	6.8224	7.54683	17.0731	7.36711	7.47098	7.30482	6.60326	6.79058	15.6252	16.8048	5.82925	7.1214	15.503	15.1753	6.92496	15.8498	17.5857	6.01947	16.7878	6.84648	6.82726	15.4367	6.87829	16.8389
HD-443	0	1393 cohort	6.82127	6.37286	2.73556	6.93522	6.9929	6.53847	11.8236	6.2841	6.60245	7.53868	6.79283	2.71086	5.78275	2.19754	9.48657	5.89763	6.34844	6.2342	14.1582	6.45101	7.18806	6.56814	6.42047	6.53817	7.03124	7.2111	6.82549	6.95853	7.33909	6.79362	11.0516	6.76575	6.69737	5.79622	7.56738	6.56368	6.81664	6.53998	6.81134	7.29059	7.02416	7.10647	6.97906	6.83717	6.82593	7.02499	6.7186
HD-444	0	1393 cohort	6.66328	6.41491	3.16841	6.48504	6.54636	6.44971	2.5735	6.87051	6.88945	8.56362	6.50032	12.026	6.52687	8.98481	9.83688	15.7429	6.52281	6.48975	6.88071	7.09049	6.9854	14.6188	7.02591	7.15901	8.29993	7.0865	7.23341	7.23601	7.46697	6.99479	7.29867	7.32103	7.61684	5.33901	7.34936	6.79167	6.99577	7.15992	7.04001	6.73249	7.48996	7.10103	7.48788	7.21487	7.67244	7.37083	6.71543
HD-445	0	1393 cohort	6.54139	6.55283	2.77802	7.31146	6.66073	6.41781	2.89181	6.28364	6.42682	7.92111	7.18099	2.48065	5.83927	2.32047	9.38715	5.90934	6.51762	16.2971	13.0764	14.4702	15.4725	6.43255	6.69261	6.49401	6.16055	6.82533	6.07223	6.72913	6.98962	6.23083	6.65887	6.38116	6.26265	5.5826	6.88623	12.3359	6.09562	6.15677	6.09144	6.90401	6.93856	7.00763	6.88072	6.11049	6.67079	6.94334	7.00151
HD-446	0	1393 cohort	6.86164	6.50315	2.93509	14.9924	6.98169	6.53674	2.80533	6.73885	16.247	8.68153	8.62384	3.17512	6.65847	12.0707	18.5559	6.88883	7.06284	7.27946	6.97383	6.71092	7.19555	6.72639	6.37515	6.85042	15.4912	6.82259	6.51106	6.74631	6.84163	6.28429	6.49434	6.96641	6.6917	8.7053	6.76848	6.82879	15.1763	6.90442	16.1827	7.07267	6.98285	7.21405	7.34606	16.5094	16.3949	6.90122	7.13025
HD-447	0	1393 cohort	7.71642	7.09929	3.42311	7.47297	7.13751	7.13008	4.52003	7.62428	6.98206	8.97942	7.41149	3.18	6.51459	2.91293	9.71129	6.57782	6.98031	7.05501	14.8539	15.0175	7.08551	15.2117	6.87588	6.66679	6.99475	6.77324	6.89426	6.80136	7.14029	7.00356	6.8038	6.94901	6.76674	5.70944	6.99462	6.8973	7.73763	6.65003	7.11058	7.75256	7.01406	7.12249	7.67115	6.63725	7.19249	6.85382	7.55085
HD-448	0	1393 cohort	6.55113	6.3102	2.53835	17.5229	17.8325	12.7696	2.925	6.88332	6.83191	8.2945	15.7366	2.91361	6.15545	2.1366	9.68746	6.51015	6.54445	6.61093	6.62582	6.79069	6.47963	6.73989	6.75957	5.87104	6.60089	7.17631	6.54061	7.05499	7.10326	6.47901	7.45757	6.33689	6.44525	5.51883	6.95639	6.68001	6.65669	6.46794	6.72932	6.21937	7.03191	6.8357	6.95735	6.88203	6.68794	7.17851	6.47892
HD-449	0	1393 cohort	7.101	6.52026	3.37457	6.71388	6.84431	7.19192	3.21702	6.63219	7.15285	17.5468	6.85453	3.20237	6.97876	2.8025	9.97846	6.64124	7.07705	7.19143	6.74904	8.25478	6.5932	14.9535	6.43051	5.80653	6.66046	6.80125	6.88676	6.83449	6.97405	6.72425	6.27601	6.79794	7.0009	5.53095	6.57884	7.78476	6.73348	6.68376	7.13293	7.10097	6.96891	6.91632	6.63717	6.5466	7.56881	6.84731	6.82592
HD-45	0	1393 cohort	7.76481	7.20528	2.14517	7.10023	7.3205	7.07928	8.75842	4.9079	6.06083	7.60073	7.25774	6.97859	7.13077	7.57847	7.67632	6.49858	6.83707	6.91582	6.87988	6.91998	6.82612	6.96528	6.91489	17.6918	6.42617	16.8329	15.7089	17.4739	6.99555	7.10429	7.2777	6.75926	6.85089	8.10985	19.1901	7.18013	6.66828	6.63022	7.5044	17.6043	18.8745	7.70139	6.8853	6.67756	7.81313	16.7038	6.36865
HD-450	0	1393 cohort	16.1883	17.9654	12.8513	7.47555	7.44264	6.87915	2.3742	6.32772	6.89275	9.16351	7.45448	3.39551	6.85168	2.71814	10.1381	6.81838	6.53775	6.79452	15.6765	6.87428	7.17867	6.83387	6.63942	6.41544	16.3139	7.02514	6.55111	6.69108	6.92009	6.16434	6.43391	6.2055	6.36811	14.6682	6.94013	6.62357	6.90534	6.42022	6.49141	7.5371	7.30448	6.85091	7.02741	7.02527	7.4391	7.27798	7.72079
HD-451	0	1393 cohort	7.51653	6.98935	3.24576	7.17726	7.45119	7.57777	2.96454	7.2183	7.10911	8.81204	7.30501	3.42341	6.84821	2.97072	10.392	6.85042	7.32904	7.27668	14.1604	6.79334	6.75394	6.88396	7.75641	6.96759	7.3046	7.53359	6.83929	7.09867	7.11023	6.7338	6.72138	6.89813	11.6112	5.78488	7.00252	6.91194	6.9726	6.99417	6.99637	6.54568	7.22745	7.10393	6.95229	6.90648	11.238	7.24599	6.45521
HD-452	0	1393 cohort	6.89512	6.55868	2.86508	7.14408	7.0418	6.85009	2.76537	17.7781	6.71451	15.0229	7.43659	3.09192	6.56755	2.55297	9.62493	6.44205	17.2534	6.44474	6.58907	15.2569	6.82911	6.7199	7.29	6.5595	6.84409	7.00229	6.34254	6.75245	7.10489	6.77464	6.44311	6.89249	6.69519	5.65162	6.80624	6.9297	6.82771	6.53146	6.7804	7.46603	6.84761	7.02971	7.05431	6.79934	6.73801	7.21806	7.46132
HD-453	0	1393 cohort	6.42179	6.57114	3.13035	7.17226	7.15788	6.30993	2.99069	6.52285	6.80872	9.02713	7.15342	3.06624	15.2783	6.17576	9.53297	6.84763	6.43843	6.65588	16.2539	6.94146	7.19722	6.86604	6.67547	6.67561	7.11907	7.21392	16.7015	15.8297	17.7822	6.66508	15.5746	7.08251	6.97997	6.12967	17.6753	6.66083	7.16042	15.3239	6.63962	16.9322	17.3458	6.78019	7.06636	7.55067	6.97794	16.3514	6.74139
HD-454	0	1393 cohort	7.40107	7.08707	3.44906	7.70726	7.28654	6.98637	13.6165	15.688	7.18198	16.7997	7.84779	3.46654	7.11159	6.57023	9.9895	7.11951	6.5388	6.67341	6.23024	6.763	11.311	6.73926	7.03753	6.02435	7.86189	7.34126	6.68834	7.04807	7.03355	6.65822	6.67056	6.78321	7.15674	6.7792	7.18657	6.87276	7.38404	6.90461	6.63074	7.52764	7.42576	6.92039	6.93107	7.0777	6.71328	7.54607	7.38084
HD-455	0	1393 cohort	6.07726	6.5259	3.0016	6.22261	6.83627	7.08769	3.11745	6.98227	8.16894	11.6301	6.18887	3.00889	18.5091	6.43719	9.58406	17.2073	7.38021	7.10484	7.63148	6.94859	7.3207	7.10427	7.00299	6.77142	6.75913	7.02588	6.854	6.60603	6.86985	6.31756	6.43108	6.59342	7.48027	6.17382	6.68664	6.36138	6.634	6.96402	6.52806	7.3897	7.01985	6.86112	7.22058	6.8528	6.69281	7.27944	8.26158
HD-456	0	1393 cohort	6.47543	6.5842	2.86898	6.71065	11.6934	6.66798	3.21528	6.69839	6.87955	15.1475	6.8436	2.99438	6.97532	6.63146	10.1319	7.08516	14.9516	7.16827	6.24919	16.8076	6.82403	14.5037	6.81555	6.81706	7.22008	7.06349	6.53896	6.72743	6.78196	6.68273	6.24555	6.70346	8.03913	6.40332	6.42583	6.41687	6.88471	6.92096	6.76799	6.93729	6.70292	6.7224	7.06973	7.11004	6.59445	6.88268	6.58192
HD-457	0	1393 cohort	7.42794	11.2542	2.9153	7.17498	7.63114	6.9234	2.98114	6.69238	8.43958	8.07672	6.97665	12.5692	8.03323	6.23269	9.99018	17.9417	7.1	7.03699	6.85909	6.84042	6.80992	6.90946	6.59901	6.90265	7.03265	6.98541	7.08297	16.9464	16.6965	17.5873	6.66553	15.9361	7.40575	7.48182	16.5095	16.6071	6.55706	7.03689	17.0078	15.8239	15.1285	14.0657	17.6877	14.9299	7.64027	17.0793	15.1037
HD-458	0	1393 cohort	7.00209	7.1279	3.13768	6.96319	7.34535	8.01585	3.14102	7.48078	8.22226	7.72911	7.13231	3.03735	7.94609	6.96365	10.1816	8.13976	7.88368	7.73339	8.00089	7.52048	7.27361	7.32945	6.70673	7.15931	7.0415	7.44565	7.25714	7.09654	7.12294	6.86189	7.2913	7.23952	7.76998	6.56456	7.27018	7.15931	7.55521	7.44905	7.23234	7.2205	7.67821	7.0563	7.1161	7.4939	7.50235	7.69978	7.74225
HD-459	0	1393 cohort	6.24961	6.5082	2.91385	16.7651	16.1132	15.7528	2.68021	6.73028	6.82109	11.1341	17.992	3.04244	7.02438	6.45593	18.8067	7.22119	7.01381	7.64545	6.86921	7.04715	7.26408	7.05186	6.75738	6.8223	7.03613	7.32858	6.90535	6.92671	6.99144	6.95711	6.5787	7.03291	7.70149	6.97279	6.98695	6.86007	7.33496	6.98816	7.12063	7.00278	7.33685	6.72135	7.14381	7.13509	6.98564	7.42326	6.99947
HD-46	0	1393 cohort	8.53767	7.52923	2.66143	7.69108	7.42228	7.15868	8.61592	4.75615	6.38525	7.02474	7.04163	7.33687	7.06125	7.08854	6.54248	6.88667	6.78856	7.06947	7.12175	6.4188	7.6045	6.35408	7.1792	6.21259	6.44861	7.5385	6.78915	7.53322	6.90246	6.67663	7.48625	6.55392	6.99188	6.15462	7.30296	6.67942	6.80601	6.79029	6.67167	7.3286	7.34111	7.12828	7.23506	6.86538	7.00716	7.73086	7.44901
HD-460	0	1393 cohort	7.00625	7.02207	3.35104	7.3337	7.35503	7.07728	3.13142	6.89942	7.16428	8.14361	7.54062	3.36303	6.99557	6.90084	9.53429	7.123	16.6362	6.95356	6.52984	14.6302	7.04265	7.00962	6.78201	6.68375	6.78843	6.87349	7.16676	6.8551	6.87701	6.68023	6.98602	6.68314	7.17025	7.03701	6.80301	7.46555	6.04372	6.51016	6.74056	8.15937	6.96241	7.03789	7.02478	6.36906	6.51947	6.6126	7.92272
HD-461	0	1393 cohort	5.03366	14.2978	11.3258	5.8082	6.25363	6.69113	2.8084	6.17654	6.6532	17.1295	5.98991	2.20503	6.91838	5.69244	8.55186	6.84777	6.91525	6.97785	6.0587	6.17292	6.71744	6.25247	17.3011	6.77726	17.7813	15.6225	7.85037	6.92182	6.95413	16.886	6.39519	17.4639	6.61956	16.2398	6.85316	13.4076	6.52348	8.21549	12.7872	5.7943	7.04053	8.07309	17.1807	13.0409	6.69496	7.35824	5.84431
HD-462	0	1393 cohort	5.97388	6.3159	2.95295	6.5599	6.51132	7.04883	7.31734	6.80837	7.19162	8.78773	6.64415	2.87599	6.97635	6.35672	9.50229	7.23583	7.4437	7.1706	6.73253	7.53161	6.27389	7.44379	6.70423	6.04734	7.25642	7.079	7.21331	6.96577	7.06762	7.13092	6.35176	7.35346	7.61818	7.43954	7.02812	8.01854	7.54317	7.61149	7.4965	7.30623	11.8612	7.5038	7.22784	7.50629	7.31572	11.9884	7.82862
HD-463	0	1393 cohort	15.3178	5.93848	2.969	6.40417	7.16097	6.78935	3.72842	6.16631	6.99714	8.82229	6.46141	2.93288	6.89278	6.74094	9.9783	7.2341	6.77021	6.8348	6.27784	7.01509	7.21608	6.74832	6.6529	6.73747	6.97401	7.07632	6.98385	6.79427	6.98377	6.88092	6.40965	6.93697	7.21159	6.48468	7.00324	7.41504	7.07326	6.78026	6.97734	7.07569	6.82112	7.07503	7.19295	6.97712	6.76749	6.85582	7.41177
HD-464	0	1393 cohort	6.0299	5.78151	1.80903	5.92035	6.43044	6.32497	2.89895	5.56948	6.10036	16.7434	5.97369	1.71717	6.33124	5.84738	8.74598	6.35412	5.25809	13.902	4.79632	13.4416	6.50288	15.4358	6.24454	5.88358	6.19026	6.77932	6.44734	6.31774	6.48195	6.1081	6.00367	5.90617	6.26444	6.95514	6.446	6.07579	6.25831	5.67246	6.20429	6.85825	6.21955	5.72917	5.97687	5.81991	10.7935	6.8706	6.22177
HD-465	0	1393 cohort	6.14266	6.36977	3.36415	6.73622	6.69018	6.85876	11.7342	17.358	6.93572	8.85326	6.7982	3.13285	7.02451	6.89503	9.89788	7.10513	7.75676	7.27238	7.85919	8.49531	7.38014	8.52431	16.5581	14.3576	14.7309	17.101	7.56386	6.80538	6.9129	7.15885	6.19507	7.17359	7.41595	13.6184	6.89226	7.15411	7.39106	7.05531	7.11372	6.28679	6.81386	6.72715	6.96367	7.74603	8.65459	6.71172	5.9931
HD-466	0	1393 cohort	6.71157	6.71277	2.71666	7.35697	6.853	6.99016	2.7892	6.40886	6.55552	16.8477	7.07449	2.91852	16.6608	6.33385	9.16221	6.85169	6.67841	6.96058	6.27551	7.24789	6.88127	7.19497	6.90134	6.92408	7.79515	7.20399	7.4471	7.03386	7.13474	7.33123	6.51327	7.3347	8.10493	7.61874	6.98619	11.4011	7.12047	6.85255	7.38633	6.57567	7.23127	6.76302	6.89351	6.93881	7.24111	7.20495	6.35728
HD-467	0	1393 cohort	6.8586	6.75489	3.05031	7.39785	7.84807	7.55884	2.68134	6.22922	6.56232	7.47385	11.6674	2.89423	6.81209	6.45563	8.94156	7.08095	6.13991	6.38017	6.18784	6.16683	7.16719	6.12688	6.91682	6.44835	7.06866	6.71017	6.77617	6.67267	6.78599	6.68893	6.58723	7.19309	7.45484	6.22774	7.12602	6.92686	7.18668	6.91346	6.81676	6.4735	7.96545	6.60384	7.20997	7.11628	6.83247	6.79226	6.58725
HD-468	0	1393 cohort	2.43626	1.95411	-3.54988	2.93273	2.53527	2.95426	-1.31761	0.110257	7.63298	9.06966	3.21561	5.93376	3.40801	10.9078	4.4446	12.5241	3.0893	6.98087	2.96711	2.46639	6.56501	2.51533	5.48349	3.40906	4.5479	4.57822	6.92065	14.607	4.41562	2.57212	14.1245	2.63828	4.65496	2.79107	4.78877	3.32692	4.60934	6.96389	2.94035	4.46493	4.33606	3.92953	4.1876	2.72914	3.26525	4.87577	2.26116
HD-469	0	1393 cohort	2.59684	1.81584	-2.98047	2.63415	2.78688	3.12498	4.78994	0.0774639	2.97465	9.0018	2.45747	-3.165	3.72497	1.90184	4.76817	3.79749	2.69516	3.06089	2.9235	2.27151	3.3396	2.16706	5.81353	4.17361	4.88125	4.97809	3.41366	4.86976	4.6967	2.90083	3.59797	2.94783	4.92639	2.99169	4.94594	3.73057	4.92366	3.48834	3.06317	4.74115	4.53093	4.32699	4.6454	3.16654	3.64006	5.02094	3.15017
HD-47	0	1393 cohort	7.90837	7.60365	2.52177	7.90716	7.16931	7.26982	8.76543	5.16871	7.0485	7.15352	7.27394	6.99193	7.12245	7.25039	6.92045	7.86806	17.5496	7.38946	15.6723	7.53551	17.9603	7.63834	7.72362	6.75445	7.43414	6.8058	7.5149	6.79674	7.10849	7.23846	6.96503	7.11066	7.09595	7.10759	7.46628	7.07711	7.08853	7.05414	7.15491	7.41724	7.36784	7.10781	7.17392	6.93158	7.10156	7.01785	7.55014
HD-470	0	1393 cohort	5.12384	5.78773	2.14967	15.0182	13.2823	6.4996	2.88063	6.00488	15.5677	8.17561	15.3084	2.46447	6.78944	6.31437	20.3536	6.91454	6.08987	6.27761	6.1051	6.57588	6.52626	6.51433	6.81056	6.43293	6.46962	10.7769	6.40123	6.31767	6.54952	6.12453	6.3662	6.27938	6.46088	5.2332	6.65392	6.22394	6.51463	6.04769	6.28724	6.39221	6.71612	6.38266	6.65035	6.26712	6.89454	6.90903	6.62207
HD-471	0	1393 cohort	6.01585	6.63412	3.07967	6.6129	7.688	7.2808	3.50968	7.51597	7.37489	11.1285	6.57523	3.06328	7.29731	6.88694	9.93064	7.52552	6.854	11.3985	6.6315	7.21092	6.98213	7.39786	6.98111	6.80195	6.7327	7.10554	6.85858	6.76373	6.62854	6.55733	6.12492	6.68757	7.02789	7.35235	6.31951	7.90411	6.71152	6.24353	6.48142	6.36141	6.88406	7.01846	6.72378	6.72613	6.91637	7.1711	6.36119
HD-472	0	1393 cohort	5.83952	6.31427	12.0807	6.48627	17.5966	16.1715	3.37339	6.66275	6.77486	8.64173	6.40657	2.78508	6.98766	6.75086	9.27629	7.11384	6.92341	7.04166	15.0765	6.77302	16.4506	6.7967	6.5279	6.98559	6.60901	6.87008	6.88774	6.93959	6.86244	6.25248	15.7682	16.578	6.77854	7.3726	6.72241	6.67539	6.13632	15.6867	6.81733	14.51	6.11128	6.95622	6.53973	6.73457	7.17609	7.37858	16.9534
HD-473	0	1393 cohort	6.14777	6.5948	2.6439	6.54948	7.63847	6.81558	4.28766	11.1725	6.58068	8.14985	6.52197	2.33498	7.17523	6.61129	9.43322	6.79385	6.1583	6.59761	6.18568	6.3685	7.3544	6.27961	7.06336	6.74985	6.65968	7.14664	6.67347	6.80715	6.90736	6.3501	6.71144	6.81005	7.01867	7.37769	6.8502	6.51302	6.10134	6.64925	6.74158	6.9093	6.88983	6.82552	6.64389	6.52144	7.38565	7.11484	6.73107
HD-474	0	1393 cohort	15.7371	16.0277	13.027	6.81111	7.35345	6.93567	3.51055	7.6846	7.21932	16.6724	6.88811	3.19065	7.47291	7.01815	10.0138	7.28889	7.13715	7.37031	7.16073	7.17578	7.34748	7.15969	6.77454	6.73598	7.46837	7.33591	6.74258	7.18198	6.9308	6.96669	6.72613	7.02063	7.18615	7.00183	6.59469	7.31548	6.16526	6.61693	6.87641	7.1094	6.54887	7.16941	7.0677	6.50848	6.5327	6.45937	6.98066
HD-475	0	1393 cohort	6.17053	6.54989	2.81575	6.61202	7.63866	6.82149	3.54974	6.68533	6.8301	16.2785	6.68028	2.58897	7.48084	6.8241	9.48223	7.41263	6.93311	6.64963	6.90185	6.38166	6.73721	6.39264	6.488	6.14857	5.68217	6.62976	5.67548	6.32	6.43661	5.34684	6.24788	5.80377	6.66862	6.25834	6.64336	6.1792	4.95812	5.62345	5.63517	7.33902	6.63839	6.40866	6.49324	6.17395	5.87331	11.2399	6.89664
HD-476	0	1393 cohort	6.75998	7.10327	3.10223	7.16365	7.3666	7.77479	10.4352	16.158	7.01674	7.71687	6.95574	3.05985	7.38516	7.22781	10.3526	11.6781	6.66561	7.05237	15.974	7.37563	6.47333	7.45557	6.89779	6.73151	6.69973	7.1584	6.91756	7.27661	6.74932	6.44252	6.57237	6.57176	18.3645	8.41715	6.29793	6.45649	6.42402	6.97975	16.2093	16.3643	7.17304	6.58702	6.82078	15.3295	17.0203	7.06947	16.337
HD-477	0	1393 cohort	7.36645	7.13179	3.30651	6.93783	7.38128	7.07698	3.7745	7.49568	6.75281	9.07693	6.84422	3.08576	16.1943	7.05187	14.3964	7.45086	7.17363	11.2347	7.50118	6.55347	6.89767	6.55209	6.58525	6.89783	7.35728	6.80417	7.3756	6.72537	6.47142	6.54043	6.11523	6.92606	7.40981	6.09309	6.45107	6.63181	5.40972	6.64382	6.46904	7.30176	7.11401	6.92538	7.10638	6.73135	6.64045	6.6132	7.02948
HD-478	0	1393 cohort	6.33508	6.77052	2.8796	7.11972	7.68686	6.7341	14.0343	7.41609	6.65432	8.82169	7.42024	2.85667	7.15459	7.2395	9.82956	7.19755	6.57539	6.92027	6.19478	5.80103	6.80355	5.8164	6.61927	6.59822	6.96648	6.80676	7.04117	6.78636	6.64292	6.74526	6.58788	7.11613	7.13257	7.13656	6.85619	6.99633	5.91416	6.62869	6.51622	7.13601	7.3093	7.18021	7.20249	6.75582	6.52025	8.10283	6.64021
HD-479	0	1393 cohort	6.13847	6.88512	3.0321	6.94999	7.09492	6.97134	3.54114	7.03353	6.78977	8.26963	6.90005	12.737	7.54168	6.91622	9.6759	6.46198	14.0689	7.08788	7.35405	17.3797	6.60332	7.2822	6.65302	6.46737	6.81118	6.89546	6.46404	6.80667	6.37486	6.21293	5.50168	6.81687	7.0936	6.72536	6.53157	5.99792	5.77415	7.04128	6.88864	6.73844	6.75529	6.54627	7.08138	6.16613	6.82712	6.85047	6.55986
HD-48	0	1393 cohort	8.13143	8.39285	3.34483	7.51363	8.67512	7.7738	8.75117	4.94244	6.81089	7.38226	7.32577	7.45153	7.30366	7.71771	7.08365	6.98021	6.99216	6.79782	7.02495	7.4296	7.64264	7.42374	6.93704	6.56706	7.17191	7.31216	7.19087	7.34292	7.30086	7.2824	7.53533	7.48782	7.29551	6.92016	7.69866	7.03157	7.04837	7.2112	7.23512	7.86239	7.62115	7.24469	7.361	7.25114	7.58654	7.70101	8.19126
HD-480	0	1393 cohort	7.2849	7.02202	3.14478	6.98173	7.36706	7.67922	3.24095	7.48491	7.5114	16.1044	6.81587	2.94947	7.79619	7.17501	10.1028	7.76384	6.79836	6.9294	7.00989	6.61183	6.82273	6.5524	6.59446	13.8402	15.6682	14.4626	7.38272	7.17546	6.81177	14.4789	5.5532	7.16114	17.4489	16.6686	6.71583	6.53504	14.8783	6.9387	17.1632	7.33492	6.81977	7.31968	6.65756	16.5594	14.5639	6.91275	7.01357
HD-481	0	1393 cohort	7.08732	6.86904	3.03194	6.9732	7.16979	7.12624	3.43169	6.8389	17.8603	8.02393	13.8259	13.0976	7.5739	16.4115	18.2918	7.60257	6.49537	6.9361	6.37642	6.39538	6.4442	6.22275	6.84441	6.1935	7.00065	7.09711	6.78733	6.97977	6.64249	6.40937	5.88528	6.66152	7.39535	6.77565	7.03053	7.00619	5.19053	6.41666	6.97617	10.7931	7.26321	6.69408	6.86811	6.95012	7.67605	7.17172	6.45503
HD-482	0	1393 cohort	6.71968	7.00912	2.94285	7.10154	7.69146	6.65263	3.46562	6.82529	6.71866	8.63506	7.16196	3.06456	6.96838	6.64779	9.57743	7.0737	6.13933	6.47598	6.58938	6.1611	7.20811	6.20398	6.82379	6.7506	6.82597	7.12751	6.69429	6.65936	6.54829	6.22641	6.51529	6.26362	6.71068	6.4161	6.60842	7.28389	6.08811	6.438	6.13045	6.63534	7.11067	6.91273	6.89443	6.44552	6.89281	7.44988	6.85834
HD-483	0	1393 cohort	6.24918	7.10121	3.18523	16.4135	6.7165	16.1305	3.50123	6.67486	7.18867	8.80516	17.3737	3.47574	7.39405	6.78958	9.16283	7.19798	15.9681	6.33261	5.93852	14.5275	7.56085	15.1985	6.72591	5.80878	6.96402	11.2173	15.6018	6.71774	6.89371	6.36202	6.61822	6.93632	6.87452	6.54528	6.77327	6.55323	6.56018	14.4498	6.718	7.5653	6.76566	6.70246	6.73337	6.64413	6.68927	6.83101	7.57408
HD-484	0	1393 cohort	6.52157	6.7467	3.19134	6.99025	7.31784	6.69888	3.91383	7.69837	6.88692	8.42063	7.05056	3.11848	7.08599	6.9411	9.66277	7.13365	6.54716	6.72105	6.15128	6.65594	6.49827	6.49648	6.4197	4.56717	16.1785	6.77368	6.60315	6.66316	6.89358	6.35337	6.36479	6.63307	6.82567	16.3907	6.41738	6.53979	6.78691	6.48648	6.33499	6.33806	6.41209	6.64454	6.57027	6.71419	6.50592	6.64169	6.68258
HD-485	0	1393 cohort	15.78	7.26796	12.1092	6.53805	5.38148	6.9547	3.02632	6.53264	6.7239	7.84037	6.50563	3.038	7.58237	7.09998	9.63083	7.19944	6.30898	6.38755	6.82243	6.50083	7.07937	6.60668	6.92682	6.69485	7.81617	6.85048	6.74049	6.88545	7.09525	6.64904	6.75171	7.08375	7.02162	6.94167	6.75079	6.48093	7.10615	6.66519	10.7705	7.50932	6.65995	6.86061	7.02414	6.49076	11.0644	6.61296	7.87135
HD-486	0	1393 cohort	6.39585	6.83852	3.23437	7.13879	7.6013	7.02559	3.3608	7.20097	6.71522	8.54978	7.03565	3.19069	7.11531	6.73786	9.77205	7.32696	6.82859	7.04014	6.62841	6.89388	7.90479	6.6682	6.61125	6.59883	6.68315	7.03093	6.76632	6.76501	6.82708	6.32702	6.67367	6.72003	7.25476	6.61505	6.53798	6.80738	5.59216	6.18821	6.58142	6.40728	6.80088	6.87447	7.00747	6.55885	6.75792	6.48943	6.13392
HD-487	0	1393 cohort	16.1556	7.08626	3.4546	7.22276	7.59348	7.79715	3.31364	13.8199	6.96261	8.41298	7.22742	3.57785	7.56391	7.13036	9.98619	7.56817	6.96096	6.82662	6.67552	6.8745	6.81124	16.7963	6.52598	6.55853	6.62128	6.80113	16.55	15.4452	13.9291	6.32959	6.65931	6.57476	7.09832	7.10418	17.2884	6.45414	6.13219	6.77099	6.80173	7.08636	17.3118	6.62356	6.84088	6.57226	6.91592	16.5853	7.43389
HD-488	0	1393 cohort	5.73686	6.58419	6.32833	6.47704	4.81741	6.42466	3.59468	6.34244	6.21115	6.13259	6.39144	6.30958	6.6436	0.992535	6.20251	6.61702	6.09657	6.34768	6.08967	6.46254	7.20835	6.41466	6.90193	5.91094	7.20369	7.14042	6.4049	6.94484	7.14777	6.79924	7.09955	6.98886	7.11053	7.22332	6.95747	6.84851	6.90628	6.74099	6.87945	7.7695	7.17464	7.07018	7.2926	6.71733	6.93132	7.23609	7.62355
HD-489	0	1393 cohort	7.36835	7.01419	7.00665	6.87999	7.35761	7.07228	13.9411	17.7623	11.3524	6.94022	6.99598	6.92233	7.53564	2.06506	7.17428	7.69483	6.78614	6.83962	6.72711	6.72464	6.86403	6.79254	6.62799	6.68942	10.8513	6.87197	7.02097	6.8568	6.90489	6.39965	6.7574	6.74135	7.02109	6.388	6.65123	6.58644	5.37853	6.57048	6.99588	7.45851	6.59618	6.89709	6.98827	7.02902	7.26667	6.67992	6.56021
HD-49	0	1393 cohort	7.36085	6.99437	2.02354	7.46553	7.08681	6.80476	8.18738	4.35338	6.54092	7.53104	6.90572	6.45093	6.87583	6.83092	7.30945	7.92561	6.65746	6.91137	6.85215	6.79806	6.36229	6.74101	6.50099	6.67984	5.61706	6.78172	6.73469	6.40572	6.68134	6.58154	6.62824	6.5147	6.93424	6.58296	6.71701	6.53188	6.64213	6.47021	6.69895	6.87277	6.71699	6.53961	6.66331	7.04419	6.91167	6.6222	6.9303
HD-490	0	1393 cohort	6.79552	6.5854	5.80011	6.30343	6.7559	6.47182	3.87398	6.67828	6.88324	6.20911	6.20162	6.07673	16.1962	1.64175	5.79102	15.3203	6.89517	6.58842	6.84902	6.53381	6.42769	6.51639	6.49325	6.81484	6.77697	7.00095	7.0871	6.62801	6.84331	6.2167	6.75689	6.155	6.81201	7.50374	6.57515	6.66938	6.34968	6.06749	6.70636	6.43688	6.51855	6.54091	6.58623	4.8528	7.37022	6.56755	6.7306
HD-491	0	1393 cohort	7.71391	7.22719	7.27617	7.11823	7.75544	7.38715	3.30769	7.24061	7.08288	7.44699	7.09895	7.43043	7.44644	2.66921	8.05421	7.5395	7.07895	14.3334	7.25563	7.17882	15.575	7.1091	6.45975	6.86379	6.79316	7.01279	7.05864	16.9466	16.523	15.2389	6.26918	15.449	6.59743	6.35598	16.4057	17.8178	6.56587	6.92056	6.48808	16.149	16.4114	14.7124	17.9086	17.2149	6.8334	15.9967	15.2843
HD-492	0	1393 cohort	7.13461	6.71886	7.03417	6.75967	6.9736	6.5983	3.79094	6.83137	15.8156	6.62394	6.77762	16.3284	7.22263	11.4873	6.75329	18.1913	7.12198	7.267	7.07586	6.93628	7.17387	7.51699	6.59097	6.63877	6.89127	6.96635	6.86663	6.87201	6.84933	6.31014	6.63963	6.64415	6.70257	6.26614	6.54237	6.40059	6.92708	6.81895	6.47377	6.79705	6.54145	6.99001	7.06444	7.51184	6.93827	6.50841	7.0653
HD-493	0	1393 cohort	7.41225	6.94809	11.2084	6.91286	7.26526	6.59028	3.72912	6.91485	6.62842	6.52958	7.09648	6.9612	7.37531	1.73207	6.49533	7.23136	6.34504	6.5873	6.18272	6.0537	6.82439	5.9299	6.47221	6.60419	6.9083	6.78919	6.80993	6.54595	6.92691	6.53932	6.7154	6.62743	6.57958	6.6191	6.51837	6.94107	6.14911	6.0267	6.47016	6.60336	6.54433	6.94998	7.18689	4.54408	6.40765	6.55519	6.2602
HD-494	0	1393 cohort	7.51772	7.12127	6.89444	18.3711	16.2622	17.0709	3.78892	7.00236	7.07912	6.74144	16.6831	7.15574	7.61022	2.84359	15.4049	7.75276	6.61978	6.81212	6.67422	7.04436	6.5415	6.92195	6.18471	6.14645	6.17478	6.64541	6.2701	6.22022	6.40954	5.70643	6.51484	6.13483	6.33815	6.8597	6.93387	6.8031	5.37314	5.97001	6.372	11.6485	6.99081	6.41844	6.59985	4.50845	6.52596	7.01592	7.06686
HD-495	0	1393 cohort	6.88057	6.80349	6.71991	6.66155	6.88821	6.62891	4.0834	6.83341	6.44404	6.46014	6.65342	6.84094	7.11177	1.83436	6.37615	7.08627	6.04586	16.3651	16.519	5.92223	6.27986	6.18905	17.4595	15.3694	5.97286	16.7983	5.72989	6.5138	6.76822	6.5868	6.68371	16.1151	15.7191	16.7708	6.6991	16.8429	6.703	6.18149	14.7266	7.54372	6.78486	16.4315	16.7191	6.57593	15.9844	6.65712	6.53828
HD-496	0	1393 cohort	7.6448	6.73414	14.4366	7.1059	7.5995	17.4455	3.69516	7.00929	7.26704	16.6113	6.91148	7.53971	7.7241	3.03952	7.2588	7.65297	6.75693	7.25746	6.61382	7.02438	6.88965	7.01751	6.37137	6.70132	6.62583	6.99887	6.62362	10.9417	6.88782	6.65821	6.523	6.7317	6.82104	7.459	6.83109	6.79786	6.7563	6.59423	6.83829	6.77638	6.93907	7.1336	6.86473	6.92216	7.0431	11.1266	6.71082
HD-497	0	1393 cohort	7.37821	6.83215	6.92276	7.08809	7.13366	6.85721	3.95921	7.22744	6.522	6.55469	7.07292	6.74357	7.23736	1.69813	6.69352	7.28722	6.02189	6.41393	6.0658	6.6457	6.92287	6.63958	6.92748	6.87281	6.69272	7.26364	6.94023	7.12526	7.20116	6.72444	6.97895	6.59287	6.53393	7.19308	6.84126	6.73823	6.86027	6.61	6.53429	6.79276	6.85822	6.89277	6.73748	6.61373	6.98475	6.71878	6.64591
HD-498	0	1393 cohort	16.4861	15.858	6.99248	7.0539	7.50163	7.13324	3.38811	6.75672	6.44227	6.6579	6.88846	6.94025	7.3354	2.56561	7.08678	7.5084	6.66831	6.79847	6.28651	6.8172	11.1335	6.63052	6.52446	6.78562	6.88922	7.16102	16.7021	6.85884	6.88539	6.62195	6.58771	6.55662	6.82532	6.90279	6.6773	6.58499	6.76834	6.55276	11.4132	6.22487	6.73829	6.78987	6.71218	6.84382	6.83211	6.70403	6.05664
HD-499	0	1393 cohort	6.67748	6.52845	6.49682	6.44548	6.79763	6.2962	3.83306	7.29533	6.37269	6.33085	6.19085	6.57235	7.0577	1.34686	6.32912	6.88275	7.00147	7.13533	6.71077	7.08282	6.81793	7.10308	16.4413	16.5978	15.3995	6.75789	7.01127	6.93519	6.95703	6.54557	6.52641	6.75512	6.21543	14.1771	6.50996	6.44793	6.66894	6.85922	6.65211	6.57782	6.62342	7.00914	6.7599	6.96937	6.78452	6.77798	6.19146
HD-5	0	1393 cohort	7.27183	7.14264	2.50043	6.92843	6.64432	7.9439	8.76357	4.91713	6.82313	7.14234	6.88352	7.0708	7.23835	6.93393	7.35022	6.86688	7.4581	7.3623	7.50859	7.11111	7.55486	7.21401	7.28686	6.98841	6.75217	7.15008	6.97705	6.58181	6.79421	6.88593	6.98743	14.6682	7.01528	7.64677	6.77907	14.6075	6.92142	7.04655	7.65197	17.0885	7.29157	17.4514	18.4726	7.15555	7.74073	6.49428	17.4415
HD-50	0	1393 cohort	6.89384	6.93599	1.49006	7.37601	6.22853	6.39818	8.31478	4.27173	6.40296	6.33986	7.14491	5.94876	6.30301	6.26152	6.49214	7.66039	5.71925	5.93531	5.64885	5.77149	6.97466	5.93405	6.7394	6.09346	5.53835	6.47757	6.06315	6.16839	7.31289	6.08902	6.48695	6.29088	5.9976	6.93496	7.21164	5.76149	6.68236	6.0027	6.31342	6.91075	6.85033	6.62582	6.16331	5.80094	6.54626	7.51367	6.54539
HD-500	0	1393 cohort	8.13066	7.49405	7.44106	7.4508	7.39369	7.59038	12.759	12.9462	7.85374	7.57301	7.41908	11.8479	7.86585	2.9698	7.72912	7.82837	6.60806	6.99571	6.97222	7.28965	6.8431	7.20415	6.47761	6.96687	6.943	7.16164	6.8592	7.11792	7.06487	6.82773	6.51326	11.1531	7.24675	7.06023	6.57533	7.03091	7.089	6.66944	6.90162	6.85411	6.6227	7.07637	7.01418	7.045	7.9291	6.65144	6.7082
HD-501	0	1393 cohort	3.5047	6.73554	6.4755	6.27134	7.05455	5.85259	8.26368	7.40618	6.60255	6.61888	6.4461	6.87396	6.47475	6.56495	4.17833	6.21017	6.21989	6.77365	5.27165	6.27505	7.21233	6.39092	6.77289	6.73122	6.50747	6.93283	6.54858	6.93348	6.96013	6.48244	6.25055	6.51528	7.13994	7.56926	6.37064	7.61395	6.64849	6.41426	4.14625	7.17419	7.30507	7.28011	6.73818	6.39135	6.77448	7.30161	7.69302
HD-502	0	1393 cohort	3.33577	6.79227	6.48903	6.47031	6.67198	6.30781	8.42744	14.1609	6.81217	6.45966	6.49088	7.00477	6.62115	6.52497	4.50199	6.6758	6.9591	6.67302	6.50933	6.94372	6.98312	6.69254	6.51711	6.81589	6.98459	6.97188	7.24959	6.93426	6.81775	6.37646	6.73152	6.39096	7.15017	7.4149	16.5366	16.6776	6.30278	15.7416	4.95571	16.0042	7.09467	16.0619	6.49706	16.7158	17.3374	6.31494	15.2384
HD-503	0	1393 cohort	11.5412	6.38029	6.47277	6.26847	6.59972	6.03062	8.02822	6.85703	6.21221	6.65616	15.1017	6.8142	6.86001	6.53896	4.44549	6.71689	6.41993	6.49416	4.74094	6.47249	6.41704	6.3022	6.75277	6.94636	7.39689	7.08304	7.46329	6.64845	6.45693	6.37708	6.00709	6.45999	6.71092	7.06117	5.94824	6.20748	6.55977	6.36397	4.19653	6.53297	6.12549	6.46006	6.45749	6.95157	7.11544	6.5905	6.09651
HD-504	0	1393 cohort	3.46187	6.84723	6.27092	6.42333	6.91562	6.94666	8.44352	7.06456	6.89769	6.54321	6.61727	6.10224	6.63033	6.52968	4.13306	6.96987	6.14783	6.2359	4.75217	5.59766	7.02161	5.73363	6.64081	6.93386	7.21477	6.94671	6.92623	7.05055	6.68694	6.7044	6.04456	7.1148	6.70886	6.33132	6.03833	6.08345	6.82282	6.77112	4.10267	6.34443	5.76727	6.28516	6.58712	6.98371	6.81593	6.06929	6.30389
HD-505	0	1393 cohort	3.42288	13.3276	16.5435	6.73705	7.09146	16.6454	7.7527	6.69478	17.28	6.61256	6.48288	6.86997	6.62394	6.7193	4.45937	7.05553	6.77358	6.80112	4.49133	7.14903	6.91952	7.04124	6.41956	7.34655	7.6905	8.08906	7.56109	7.16517	6.86585	6.75478	6.32383	7.07813	6.78916	7.03168	6.58483	6.57638	7.21302	7.2098	4.20711	6.33763	6.07738	6.56201	6.61965	6.87991	7.09595	6.36859	6.25748
HD-506	0	1393 cohort	3.68767	7.24794	6.60976	6.96657	7.17129	6.89021	8.13827	6.96194	7.30487	6.79921	7.2756	7.02249	7.53219	7.03699	4.92572	7.3457	7.25534	7.22711	4.59059	6.83938	6.96458	6.99157	6.59696	7.21625	7.07912	6.97581	7.11514	6.94465	6.76885	6.41179	6.3352	6.64349	6.81066	7.12625	6.53045	6.60607	6.62704	6.63793	4.387	6.59149	6.73467	6.75004	6.58771	6.99574	6.96175	6.95369	6.20554
HD-507	0	1393 cohort	4.0798	7.15885	6.70766	6.73809	6.54929	6.87947	18.6369	16.1854	7.08769	6.50264	6.68796	6.70031	6.80969	6.57826	4.23004	6.71489	17.9546	7.28224	4.91095	14.8962	6.93743	7.36527	6.55311	16.2943	16.5956	17.0788	6.95077	6.84735	6.92546	6.69549	6.52874	6.91588	7.723	6.87394	7.01014	6.94631	7.28746	6.44872	15.4226	6.47093	6.3669	6.98563	6.66451	6.84021	6.98296	6.85865	6.64546
HD-508	0	1393 cohort	4.27993	7.06476	6.45036	7.00166	6.36817	7.16651	8.01093	6.14606	6.87327	14.5229	16.0134	6.28527	7.0093	16.6525	13.3449	6.6766	7.12903	7.06328	4.20853	7.26791	6.75608	7.16233	7.11156	6.91872	7.47546	7.13714	6.90583	6.79379	6.79722	6.67564	6.65047	6.96385	6.79306	6.62593	7.12902	6.83209	6.68618	6.64433	4.27196	6.02295	6.00209	6.70688	6.33829	7.18913	7.30893	5.98057	5.46679
HD-509	0	1393 cohort	3.59315	6.86605	6.39805	6.52982	6.8211	6.69669	7.92764	6.87896	6.65881	6.61758	6.51179	6.68254	6.36474	6.61936	4.34441	6.52512	6.8925	6.98308	4.4834	6.98959	6.65042	6.92435	6.59077	6.898	7.2465	7.17842	6.96984	6.97116	6.69988	6.71941	6.23197	7.09699	7.14908	6.84437	6.1523	6.3039	6.86903	6.63378	4.1872	6.53667	6.07404	6.47319	6.73411	6.80792	6.94448	5.87669	6.36635
HD-51	0	1393 cohort	7.26675	6.85571	3.53174	7.12935	6.81804	6.5217	8.0605	4.42793	6.98728	6.82978	6.50221	7.00672	13.7446	6.74565	7.11651	6.50905	6.81056	17.3321	6.54403	15.9462	7.15401	7.43321	6.65792	6.37294	6.49009	6.50117	6.41939	6.37629	6.74244	6.71304	6.40509	6.37282	6.85759	7.4018	6.669	6.50641	6.79362	6.66772	6.84272	7.08788	6.56781	6.9658	6.78098	6.52461	6.89264	6.64303	7.48912
HD-510	0	1393 cohort	4.08043	16.3028	16.5164	6.9393	6.83187	6.14752	7.9433	7.09327	16.0389	6.78552	6.99204	15.7485	7.20079	6.95843	4.49817	7.19568	7.22806	7.0737	4.81994	7.54224	6.7699	7.65395	6.89779	7.00986	6.97376	6.93112	7.22872	7.07453	6.70819	6.74254	6.40006	7.24641	8.02548	6.63867	6.45296	6.53538	6.89333	6.97177	3.89831	6.59085	6.63945	6.87248	6.9699	7.30776	7.69345	6.78049	6.93622
HD-511	0	1393 cohort	4.0149	6.74495	6.24129	6.2084	6.79425	6.02588	8.09428	7.06739	6.73754	6.46797	6.48985	6.75616	6.75754	6.6329	4.72148	6.49181	6.53433	17.2949	14.3541	6.18957	6.95304	17.14	6.54804	6.44172	6.58756	6.72322	6.26287	12.6422	17.5297	15.2034	16.7465	6.24315	7.04997	6.99078	16.0937	15.824	16.3662	6.29107	3.82587	14.9035	16.0994	16.9625	6.50811	6.54235	6.6849	6.45431	6.51623
HD-512	0	1393 cohort	3.3863	6.51999	6.74046	6.32071	6.17795	5.44616	17.2158	16.2738	6.53839	6.39112	6.27864	6.76122	6.42811	6.45743	4.13176	6.53794	6.94674	7.26279	4.90984	7.19278	6.97712	6.99653	7.81882	6.75312	7.45106	6.95066	7.02751	6.63668	6.53466	6.47176	6.07482	6.83605	6.80071	6.96952	6.13249	6.6587	6.57463	6.43454	4.10438	6.24497	6.30319	6.52758	6.67785	6.79114	6.55867	6.43347	6.51145
HD-513	0	1393 cohort	4.20674	6.82279	6.63983	16.6757	6.16073	7.33783	7.86581	6.29243	6.78083	16.985	16.4697	6.15984	6.60935	16.7386	13.6699	15.5115	7.11905	7.19997	4.42578	7.72003	7.15822	7.71113	6.77465	7.06444	8.16855	6.91016	7.97898	6.9957	7.05531	7.19973	6.37087	7.17196	7.098	7.42468	6.49298	6.76228	7.08693	7.01695	4.61092	5.95449	6.14186	7.02277	6.7314	7.17771	7.06016	6.09889	5.89438
HD-514	0	1393 cohort	4.13753	7.28838	6.82354	6.78069	6.36941	7.33547	7.83205	6.59525	7.18813	6.38526	6.55033	5.8438	6.63905	6.36071	4.46769	6.65697	6.11103	6.46923	3.99991	6.42229	6.97308	6.28714	6.88203	6.88165	7.43388	6.88382	7.14378	6.99515	6.80369	6.87032	6.37901	6.93076	7.14555	7.87588	6.57316	6.44631	7.1855	6.88682	4.85961	8.37679	6.77347	6.60281	6.59083	6.50737	6.8726	7.41947	7.39306
HD-515	0	1393 cohort	4.09441	16.3735	6.79601	6.70491	6.49192	6.01346	7.96578	6.82745	7.19221	7.19711	6.78529	16.9771	6.85468	6.82296	4.51389	6.90332	6.36702	6.7504	4.65979	6.53361	6.83034	6.79434	7.20519	6.7345	6.79675	6.93277	6.73041	6.85536	6.96938	6.34939	6.91777	6.80968	7.07545	6.14144	6.65034	6.50243	6.95313	6.82888	4.0779	6.92093	6.69995	6.73572	7.01287	6.69524	6.24384	6.88597	6.93803
HD-516	0	1393 cohort	4.93387	7.36411	7.07282	7.21426	6.76531	5.96801	8.01977	7.09927	7.19579	7.18287	7.34673	7.01381	6.6024	7.01374	5.03591	7.19142	16.2558	7.30705	4.80836	15.0208	7.01994	6.89232	6.39925	14.5208	16.6517	14.5688	17.4497	6.79259	6.84476	6.43137	6.80995	6.54911	7.32441	18.1101	6.91668	6.95752	6.2394	14.7644	6.06292	7.53844	7.15473	6.94546	6.90762	13.6892	6.74392	7.68371	7.4847
HD-517	0	1393 cohort	4.02579	6.74051	6.43795	6.6898	6.72824	6.20116	8.37615	7.48865	6.74417	6.70815	6.75007	6.72128	6.6336	6.74802	4.67426	6.62004	6.62349	6.86345	4.38028	6.64644	6.43993	6.53141	6.55339	7.06991	6.99376	7.86581	7.20864	7.24967	7.03512	6.54281	6.81913	6.71298	6.69933	6.92802	6.93053	6.72931	6.90682	6.5405	4.17158	6.82367	6.51638	6.8742	6.96009	6.84766	7.15462	6.75652	6.62278
HD-518	0	1393 cohort	6.51184	6.99903	6.63652	17.6445	16.0475	5.8877	7.29258	6.34376	6.89376	7.08565	7.20578	6.60738	6.85606	6.99275	14.6184	15.9601	6.44031	6.58141	6.16224	6.57178	6.57956	6.44424	6.4445	6.84355	6.86539	7.27759	7.04612	6.95922	6.95658	6.78021	6.45288	6.57299	6.43166	6.91946	6.42306	6.76494	6.74811	6.29923	4.00443	6.76625	6.41172	6.57433	6.51345	6.38528	6.76618	6.57856	6.48219
HD-519	0	1393 cohort	6.27046	6.67086	6.39183	6.46537	6.89753	6.28591	8.14237	7.33812	6.53618	6.29568	6.38721	6.71928	6.61479	6.43461	4.64277	6.6896	6.90807	6.75578	7.34629	6.85202	6.86318	6.92885	6.65303	7.00722	7.33536	7.06126	7.04574	7.0277	7.06099	6.82841	6.80391	7.04225	6.45621	5.96506	6.59306	6.63168	6.88273	6.63023	3.91845	6.22204	6.35684	6.90041	7.05452	6.52594	6.62928	6.65051	6.05198
HD-52	0	1393 cohort	6.13637	5.57499	1.35119	6.03374	5.65279	5.52333	7.82119	4.02796	7.17372	5.64192	6.33192	5.60698	6.01556	5.75704	5.53538	6.95806	6.31827	6.2592	6.08788	6.18003	6.50097	6.12204	6.66021	5.82373	6.38829	7.05473	6.10881	6.19738	6.50568	5.93939	6.52689	5.81474	6.16999	6.30642	6.6997	6.06545	5.95381	5.76373	5.80793	6.23835	6.55737	6.29126	6.16647	5.97573	6.22526	5.52349	6.13953
HD-520	0	1393 cohort	6.16383	6.70649	6.59802	6.73466	6.30811	6.01945	7.68544	6.32775	6.68986	6.11612	6.35636	16.378	6.67075	6.14087	4.18051	6.6301	6.5969	17.2779	16.7709	6.50796	17.306	16.1877	6.27362	6.67612	6.55265	6.92022	6.75888	17.1034	16.5502	6.21084	16.3534	15.7017	6.68341	6.14758	15.2848	6.39389	6.24171	6.33267	3.90349	13.5265	16.5603	16.6474	16.8274	6.2491	6.54481	16.9953	16.8593
HD-521	0	1393 cohort	13.8978	6.53041	6.51545	6.91778	6.58535	6.90697	7.7375	6.4442	6.7332	6.75868	6.92024	6.6227	15.9553	6.66112	4.91098	6.60633	7.43882	7.21449	7.5395	7.69188	7.49692	7.50172	6.29248	6.59281	7.02646	6.84667	6.55436	6.42742	6.68894	6.4655	6.307	6.63164	6.67947	6.68214	6.28085	6.54179	6.50848	6.45483	4.06973	7.69275	7.26051	6.98267	6.83512	6.56711	6.57898	6.90456	6.71974
HD-522	0	1393 cohort	6.39235	6.35606	6.04088	6.7155	6.08279	5.25185	7.93769	6.46781	6.2034	6.6877	6.72144	6.40408	7.17189	6.21816	4.5807	7.09188	6.63909	6.78107	6.23469	7.10437	6.46934	7.00821	6.083	6.143	6.46042	6.56769	6.05045	6.0612	6.43193	5.7375	6.2867	6.06508	7.20842	6.82275	6.12216	6.33508	5.54932	5.96424	3.81585	6.52736	7.16359	6.43368	6.30896	5.99744	6.48066	6.93969	6.88955
HD-523	0	1393 cohort	7.82784	7.17466	6.7436	7.37798	17.9949	17.8175	7.91195	6.59171	7.14757	7.30034	7.24406	6.20507	6.96697	7.07363	5.71877	17.1394	6.79173	6.63659	6.79374	6.47874	6.88963	6.29932	6.32917	7.19642	7.04125	7.7889	6.59317	7.59378	7.64034	7.10474	6.89608	6.20457	6.40596	6.47963	6.93915	6.98688	6.66513	6.43537	3.96589	6.02232	6.29219	6.79514	6.4825	5.45178	6.26763	6.631	5.96999
HD-524	0	1393 cohort	7.74969	6.9839	7.07546	6.79902	6.73791	6.21524	8.1551	7.49311	7.06655	6.76389	6.87425	7.30776	6.98412	6.80253	4.64429	6.76899	7.14001	7.36657	7.29752	7.23484	7.20844	7.27756	6.03591	6.55529	6.60839	6.72727	6.71388	6.83395	6.85108	6.60602	6.46861	6.86776	6.89475	7.13472	6.50823	6.56909	6.68528	6.50827	4.46923	6.89532	7.6107	7.04641	6.95869	6.21541	7.25975	7.4344	7.37946
HD-525	0	1393 cohort	7.11616	7.18573	6.92956	7.15105	6.80602	7.28623	8.41208	15.559	7.25983	6.70081	7.11316	7.05626	7.16382	6.64616	4.68537	7.10621	17.5011	7.47724	7.39434	15.4717	7.29979	7.47002	16.0258	17.3529	15.5108	16.6901	16.7763	6.70972	6.87839	15.831	6.58239	7.21645	17.492	16.9498	7.0805	16.0247	15.2571	16.5909	15.2547	6.75323	6.83907	7.26983	7.06116	15.7919	17.3194	6.78732	6.78034
HD-526	0	1393 cohort	16.6644	6.2132	6.49193	6.49663	6.3842	4.97895	7.85	6.94335	6.25727	6.27028	16.1095	6.35891	16.1031	6.37583	4.3926	6.64693	6.93482	6.86619	6.57361	7.06832	6.68288	6.97069	6.0012	6.35966	6.5541	6.63497	6.64385	6.61969	6.5741	6.39353	6.48684	6.75397	7.39977	6.53868	6.27726	6.25013	5.71932	5.98135	3.71508	6.78617	6.5785	6.5716	6.66281	5.49896	6.25127	6.20195	6.35304
HD-527	0	1393 cohort	6.82167	7.26369	6.98603	7.25264	6.47774	6.71335	8.09017	6.40998	7.31118	6.3773	6.81917	6.44232	6.75594	6.21226	4.36036	6.93635	7.25757	6.86773	7.09759	6.54326	6.99143	6.67691	6.34023	6.96499	7.6032	6.69442	7.59193	6.76082	6.80068	6.88854	6.55143	7.18998	7.09292	6.06619	6.92495	7.02072	6.95903	7.11569	4.04792	6.7782	6.75656	6.77961	6.80381	6.94996	6.5217	6.41556	6.54179
HD-528	0	1393 cohort	6.91837	15.4789	17.0588	7.13807	16.2331	16.632	7.70935	6.89178	15.767	6.67201	6.73237	7.00719	6.83519	6.76544	4.72265	7.2536	7.13456	7.09157	7.02639	7.55151	6.95082	7.63834	5.93538	6.51263	6.55872	6.59479	6.85676	6.71271	6.70728	6.27358	6.5059	6.53126	6.64288	6.42938	6.43607	6.81065	6.29732	6.21417	3.97753	6.97611	7.16579	6.86362	6.6038	6.11609	6.04459	7.32221	7.19438
HD-529	0	1393 cohort	6.93138	6.94164	6.84235	6.71934	6.63852	6.20132	7.83657	7.06821	6.90231	6.71098	6.85965	6.77549	6.96752	6.60324	4.48824	6.68439	6.38962	16.3716	6.8802	6.71519	16.685	16.7123	6.06641	6.73999	6.50355	7.2209	6.58396	16.5916	17.2293	6.43306	7.00594	15.1509	7.42196	7.77653	17.5813	6.56746	6.63667	6.78858	4.64178	6.69439	14.3552	13.8466	6.96521	6.56665	7.35218	16.5709	17.4571
HD-53	0	1393 cohort	7.2531	6.80937	1.7717	6.92194	6.65036	6.35759	8.0636	4.63253	6.14982	6.51947	7.01366	7.31784	12.5077	7.12259	6.48065	5.78181	6.41912	6.44887	5.64503	6.33712	6.81421	6.24753	6.67704	6.25585	5.90106	6.87425	5.88001	6.30851	6.94412	6.13541	6.64694	5.62093	5.94372	6.51619	6.82022	5.76303	6.07713	6.13773	5.82508	6.24626	6.78805	6.16893	5.99216	6.33668	6.54169	5.95084	5.85576
HD-530	0	1393 cohort	7.3032	7.1897	7.0671	7.232	7.45614	6.78327	17.1471	17.2699	7.25512	7.24698	7.13078	7.40021	7.55529	7.2075	5.14002	7.42537	7.27252	7.09497	7.18309	7.65264	6.69018	7.46961	6.51999	7.41743	7.37468	7.62857	7.35661	7.19758	7.0922	7.01665	6.5317	7.07113	7.16894	7.44453	6.72283	7.0925	7.17393	7.11922	4.71363	7.16566	7.28824	7.07622	7.24648	6.87629	7.71397	6.97104	7.3974
HD-531	0	1393 cohort	6.71503	6.69027	6.2823	6.62182	6.62475	5.39497	7.81972	6.3488	6.59295	15.3139	15.6718	3.51403	6.97436	16.8038	13.947	6.84728	6.64409	6.77196	6.57942	6.51059	6.93503	6.52219	6.15299	6.5513	7.96949	6.72712	6.88377	6.97155	7.07137	6.84038	6.52656	6.81249	6.98201	6.96233	6.9093	6.90328	6.69492	6.57161	3.91746	7.24407	6.69928	7.07816	7.10851	6.22401	6.25064	6.48177	6.95146
HD-532	0	1393 cohort	6.44868	6.85482	6.81483	6.72506	6.94634	6.00702	8.05727	6.95677	6.80426	6.58131	6.68615	6.5122	6.44568	6.63365	4.47462	6.82407	7.03838	7.00124	7.40938	7.09702	6.92937	7.07823	6.0741	6.66578	6.71147	6.76935	6.97658	6.69866	6.79619	6.40737	6.5827	6.78229	6.81599	6.47886	6.5494	6.77654	6.16664	6.43231	3.65868	6.36799	6.48266	6.83421	6.84691	5.95215	6.61597	6.51177	6.61612
HD-533	0	1393 cohort	7.71194	17.2785	17.938	7.79102	7.94755	6.95358	8.1241	6.89299	17.8107	7.41799	7.74367	7.19797	7.92474	7.42971	5.39712	8.08793	7.34155	7.075	7.80716	7.37566	7.15954	7.51372	6.01552	6.78099	6.65738	6.78148	7.04906	6.72584	6.79688	6.48152	6.59825	6.86544	7.03712	7.03979	7.13391	6.88188	6.92934	6.77721	4.25929	7.36421	7.49383	7.09778	7.05038	6.58944	7.21251	7.19038	7.91161
HD-534	0	1393 cohort	8.09335	7.28817	6.91841	7.01575	6.72415	6.59848	7.83886	6.47158	7.23245	6.81755	7.05974	6.38397	7.05787	6.48119	4.55387	6.74335	16.0439	6.77084	6.05123	16.1694	6.95898	6.20903	15.2929	16.8789	15.0589	7.03354	15.9386	6.6018	6.95075	6.86036	7.20688	6.47627	8.41747	16.0422	7.74178	6.69995	16.4945	16.4421	13.4871	6.48827	6.51486	6.96613	6.86126	17.0002	15.9319	6.16907	6.0901
HD-535	0	1393 cohort	7.07382	6.83384	6.49104	6.70708	6.55184	6.39102	17.914	14.5918	6.91474	6.25077	6.70251	6.44782	6.56211	6.19558	4.26635	6.62654	6.69666	6.58013	6.47329	6.33166	7.09165	6.17731	6.25277	6.59415	6.56189	6.92171	6.28044	6.55705	6.83292	6.11858	6.81155	6.45578	6.94166	5.99375	6.76666	6.32833	5.61796	6.56958	3.88442	6.81666	6.41903	6.70114	6.60059	5.39609	6.17919	6.40489	6.67843
HD-536	0	1393 cohort	7.82489	7.52552	6.97468	16.376	7.1891	6.74325	8.10319	6.2871	7.39953	16.2214	15.5088	6.8201	7.10117	16.1171	13.787	16.7848	7.36257	7.30413	7.26833	6.78884	7.2154	6.7083	6.44664	6.75995	7.41651	6.62706	7.29009	6.76765	6.7248	6.87674	6.74335	7.03194	7.12059	6.10927	7.21528	7.06072	6.8927	6.77074	3.98489	7.04223	6.90936	6.92435	6.96592	7.00583	6.3891	6.87537	6.48918
HD-537	0	1393 cohort	6.65758	6.879	6.63525	6.87037	6.75564	6.48815	8.07479	6.85541	6.90644	6.86834	6.76839	6.77857	7.07881	6.79987	4.54768	7.10899	6.99567	6.94976	7.08705	6.74784	6.51418	6.7029	6.29871	6.92456	7.33003	7.76355	7.01985	7.17333	6.96355	6.12888	6.80214	6.77774	7.1802	6.36693	7.26622	6.41013	6.99463	6.95759	3.97168	6.406	6.72852	6.60807	7.03419	6.85834	6.54757	6.40262	6.88671
HD-538	0	1393 cohort	7.29854	15.6172	7.24464	7.41019	7.39491	6.61565	8.08166	7.07883	17.2241	7.19499	7.2817	17.061	7.10503	7.15466	4.84007	7.21711	7.41913	7.3454	14.1249	7.01956	13.775	16.9417	6.38329	7.02415	7.10801	6.99096	7.15795	17.1587	16.7652	6.83255	17.407	17.0207	6.85966	6.0742	17.4256	6.85636	6.94247	7.06957	4.09216	14.7813	7.05093	16.1043	6.95053	7.13394	6.82068	17.067	16.7578
HD-539	0	1393 cohort	7.17391	7.13558	6.9956	7.37255	6.58958	6.9423	8.10472	6.7244	7.199	6.84381	7.1718	6.6751	15.691	6.83719	4.56197	6.98789	7.18435	7.1185	7.1086	7.33848	6.98054	7.19054	6.47333	6.8751	7.07424	7.63603	7.22275	7.11716	7.09376	6.72782	6.70359	6.91337	6.6892	7.14663	7.1453	6.67221	7.16508	6.94099	4.30151	7.05786	6.94079	6.75007	6.86575	6.55638	6.9191	6.94933	7.06172
HD-54	0	1393 cohort	6.72219	6.09114	2.36089	6.22784	6.93593	6.65475	8.25575	5.2083	6.47234	6.3981	7.17684	6.76251	6.49036	6.29301	6.70624	6.14954	6.58543	6.70028	6.83078	7.53272	7.13283	7.36921	6.84463	4.85965	7.49517	6.80435	7.54779	6.77976	6.81783	18.2076	6.69813	7.31284	8.49538	7.86542	6.69004	17.5569	17.7124	18.4168	15.1037	6.9318	6.56295	7.45148	17.9891	17.3819	14.9005	7.10242	7.78987
HD-540	0	1393 cohort	6.66637	6.79403	6.44115	6.78148	6.89381	5.58849	17.4458	6.80784	6.76461	6.77979	6.75967	6.8126	6.74088	6.86068	4.64908	6.68892	6.14022	6.35485	5.96142	6.73053	6.87499	6.72993	6.43817	6.68977	6.59982	7.07659	6.74025	6.88138	7.10571	6.73927	6.77261	6.5634	6.92699	7.85556	6.68629	6.96181	6.02922	6.06665	4.3343	7.25807	6.84453	7.04269	6.99313	5.30388	6.68517	6.92579	7.13233
HD-541	0	1393 cohort	6.42304	6.82436	6.39447	15.6453	6.62329	5.49497	7.82168	6.88091	6.67011	16.7096	6.67869	6.63156	6.62253	6.78201	12.5504	15.61	6.84705	6.95863	6.28733	6.67631	6.87805	6.38561	6.22472	6.57061	6.96914	6.64916	6.81925	6.65606	6.66082	6.46383	6.556	6.85877	6.94	5.93955	6.39768	6.52346	6.01714	6.52613	4.29467	6.89559	6.87342	7.07994	7.15161	6.77804	6.76394	7.06063	6.76726
HD-542	0	1393 cohort	6.42178	6.63459	6.15131	6.32398	5.92595	6.1276	7.54336	5.82365	6.78154	5.59903	5.89473	6.1639	6.36166	5.4721	3.97021	6.25446	6.9439	7.08763	6.61937	6.7357	7.04196	6.8127	6.32705	6.4821	6.85669	6.6123	6.71792	6.69866	6.7557	6.12995	6.89332	6.62814	6.47188	5.06656	6.97156	6.60181	6.54231	6.37773	3.57762	6.59968	6.32684	6.55395	6.57397	6.83047	6.16758	6.06948	6.40983
HD-543	0	1393 cohort	7.34021	7.6845	7.25257	7.22548	7.68763	6.6854	8.2952	7.07492	7.63006	7.16363	7.152	17.5452	7.01241	7.10267	4.84105	7.02892	15.5393	6.78994	7.24232	7.17951	7.58537	7.18384	16.5258	16.2955	6.85993	16.4057	16.5193	7.2704	7.19725	16.9401	7.11256	6.63029	17.2317	6.64601	7.22859	17.4858	15.8807	16.2597	14.4965	6.77176	6.85004	6.72785	17.0263	15.4124	15.6843	7.12309	6.88488
HD-544	0	1393 cohort	15.2275	7.1096	6.65253	7.33382	7.33095	6.67432	8.2639	7.10799	7.1156	7.07118	7.49895	6.6275	17.0109	7.13815	4.9619	7.3359	7.06789	6.95863	7.30383	6.99141	7.00565	6.92179	6.34392	6.89462	6.77675	6.89734	6.81755	6.64072	6.82384	6.73458	6.62763	6.51988	7.45908	6.84329	6.95769	6.45568	6.42624	6.46112	4.14842	6.46005	6.88615	6.68997	6.64043	6.27434	6.87215	7.16735	6.68495
HD-545	0	1393 cohort	6.69358	6.92645	6.73761	7.01077	7.19765	5.91999	8.20594	7.53394	6.95973	7.00248	6.78731	6.76462	6.89475	6.96819	4.6028	6.98686	6.37579	6.84659	6.19846	6.27391	6.9845	6.36552	6.35294	6.47668	6.77635	6.73824	6.54121	6.7118	6.82444	6.60892	6.46937	6.93541	6.90036	6.93547	6.55598	6.70576	6.26665	6.17416	4.31804	6.53689	6.70434	6.92515	6.72271	5.02686	6.31593	6.7684	6.42072
HD-546	0	1393 cohort	6.48726	6.76499	6.95554	17.1794	17.313	16.1232	7.77835	7.20075	7.07637	7.28822	7.20264	6.68821	6.92697	7.14667	5.02606	15.1371	6.64276	6.98736	6.30354	6.83185	6.53839	6.79828	6.50327	6.52233	6.74471	6.724	6.36657	6.66623	6.85593	6.55481	6.49189	6.61953	6.93529	7.67158	6.53698	6.48436	6.10074	6.38189	4.57262	6.26868	6.36814	6.84064	6.75176	5.96274	6.89905	6.24859	6.30725
HD-547	0	1393 cohort	6.38421	6.66036	6.34756	6.42297	6.83072	5.54924	7.83535	7.0532	6.64952	6.33623	6.40257	6.57556	6.64647	6.30772	4.05815	6.46714	6.14967	6.3899	15.6054	6.19513	17.7974	16.3732	6.31154	6.48615	6.83587	6.70191	6.87483	17.3854	15.4768	6.43124	17.0427	6.75125	6.78805	6.93663	15.9214	6.3929	6.19384	6.02118	3.85545	16.7946	14.1649	6.81431	6.76524	5.40149	6.32011	16.8786	6.68474
HD-548	0	1393 cohort	7.2392	7.61414	6.88282	7.08447	7.25125	7.00977	8.04024	7.09722	7.35988	7.00313	6.95972	6.8737	7.04239	6.9343	4.89412	6.87845	6.76304	6.93076	6.73553	6.61684	7.06188	6.7428	6.80913	6.89911	6.56174	6.93573	6.80883	6.87833	6.88675	6.71119	6.74428	6.95289	7.07856	8.19998	7.1931	6.61329	7.24368	6.82077	4.31484	7.50282	6.87946	7.06918	7.22888	7.02544	7.49212	7.06967	7.05869
HD-549	0	1393 cohort	15.9274	6.43486	6.25812	6.74227	6.55038	6.21139	7.58005	6.42026	6.4686	6.67191	6.91065	6.40033	14.9083	6.62919	4.7777	6.66502	6.29775	6.52996	5.87443	6.39148	7.18153	6.37844	6.29726	6.41068	6.70396	6.72582	6.41275	6.49798	6.76826	6.09297	6.44078	6.35355	6.73133	7.07068	6.53354	6.72331	6.40484	6.53791	4.10245	6.95257	6.73032	7.06944	6.92536	6.45321	7.46117	7.01908	6.70301
HD-55	0	1393 cohort	5.91393	5.51086	0.481622	5.73757	5.69171	5.4596	7.53081	4.0666	5.46401	5.51253	5.55053	5.10117	15.1528	5.51615	5.08511	5.90106	5.58941	5.71841	4.79055	5.12247	6.01641	5.2129	6.94809	7.1366	7.12752	7.23566	7.58469	6.73131	7.03913	5.69855	6.72496	5.96926	5.95316	6.13765	7.18488	6.34119	6.06691	5.88575	6.07474	5.87791	6.60283	6.60443	6.84032	5.94796	5.92021	5.04454	5.42158
HD-550	0	1393 cohort	7.0585	6.59161	6.29097	6.68462	7.04315	6.80261	7.89277	6.31111	6.66054	6.4003	6.61106	6.26507	6.35102	6.36175	4.33423	6.50256	6.68254	6.73984	6.76012	6.94954	7.29254	6.83832	6.45606	6.30939	6.77924	6.45808	6.79069	6.45613	6.50058	6.18818	6.29178	6.42965	6.50163	6.69057	6.48352	6.41204	6.13261	6.22443	3.71434	7.25931	6.75047	6.75249	6.75857	6.21515	6.33137	6.77035	6.96288
HD-551	0	1393 cohort	7.12077	7.45562	17.3464	7.55498	17.7015	15.4574	7.88996	6.83017	7.27949	7.10633	7.15348	6.60883	7.00268	6.95949	4.70078	7.23076	6.20363	6.555	6.51904	6.2731	7.26381	6.35911	6.49127	6.77911	7.3581	6.86608	7.06287	7.14057	7.09945	7.13355	6.82574	7.18568	6.83523	6.74277	6.81649	7.10326	7.22432	6.80081	4.2474	6.98794	6.96336	7.20051	7.06737	6.92138	6.92595	6.96212	6.80111
HD-552	0	1393 cohort	7.08398	7.2505	6.94666	6.92702	7.47786	6.60821	8.20029	7.36906	7.27325	6.97392	6.80794	6.71676	7.1224	7.0276	4.77935	6.62152	15.8992	6.62251	6.99401	6.22331	7.09782	6.43455	6.73802	7.3353	7.38914	17.5455	13.3558	7.74063	7.29172	6.62223	6.6935	6.54321	7.62755	6.60324	7.10214	16.6697	9.33566	6.62697	14.2278	7.33648	7.03842	6.68901	16.9056	17.2418	18.0311	6.85028	9.10636
HD-553	0	1393 cohort	6.85095	7.57502	7.03964	7.46963	13.3248	6.94076	8.02013	16.3432	7.51243	7.08573	7.36233	7.20605	7.27081	7.18975	4.8673	7.22959	7.6273	7.35664	7.40436	6.86372	6.82917	6.861	6.31318	6.84159	7.03341	6.98199	7.0969	6.71046	6.66973	6.69324	6.28525	6.74766	7.04259	6.21528	6.4908	6.59451	6.22748	6.62632	4.17774	6.46567	6.93298	6.72125	7.09553	6.2425	6.76046	7.12739	6.6488
HD-554	0	1393 cohort	18.0463	7.09418	6.69761	7.30239	13.9848	7.16845	8.20084	6.88496	7.14033	16.5888	13.8319	6.76701	7.4767	15.8176	4.83653	7.34107	7.1644	7.17405	7.29762	7.19893	6.66912	7.15296	6.26123	6.93487	6.91119	6.97565	7.59435	6.96459	6.94337	6.79811	6.63452	6.83306	6.62961	7.3734	6.71259	6.3794	7.10163	6.77315	4.62619	6.73104	6.94772	6.78187	6.74431	6.99006	7.38724	6.78006	6.65441
HD-555	0	1393 cohort	6.17188	7.14095	6.73406	7.07273	14.0345	6.57436	7.88553	6.1433	7.20032	6.28212	7.06464	6.22087	6.75099	6.33194	4.58095	6.62601	6.47768	6.52086	6.59032	6.84797	7.15297	6.79065	6.28075	6.45701	6.84045	6.58065	6.77565	6.66424	6.88881	6.65337	6.58176	6.89219	6.91468	6.56317	6.86061	6.7789	6.86139	6.66711	4.03745	7.25703	6.95447	6.88063	6.79515	6.79219	7.01077	7.42397	6.59137
HD-556	0	1393 cohort	6.31603	16.3712	15.7347	7.18128	6.84308	6.09882	7.97423	6.99263	17.1874	6.71218	6.85806	6.03586	6.76248	6.69597	4.62938	7.00576	6.05925	6.43014	16.1171	5.33792	17.5696	14.5261	6.17463	6.59913	6.99013	6.75982	6.76402	17.0363	15.9596	6.4162	16.0521	6.3491	6.97484	6.26113	6.77101	6.35417	5.63334	6.70702	3.72593	6.75505	15.501	6.60912	6.43666	5.51607	6.35852	5.78833	7.00395
HD-557	0	1393 cohort	6.87396	7.53535	7.23147	7.137	15.4552	7.41109	8.28031	7.43885	7.52603	6.92416	7.07475	6.64855	6.8132	6.88619	4.76835	6.80748	6.60329	6.96399	6.48351	17.1381	7.06303	6.6924	6.48255	6.77641	6.65377	7.01186	6.27464	6.51015	6.70967	6.09255	6.62377	6.18373	6.76673	10.4012	6.78444	6.68795	6.36761	6.32876	4.05863	7.16913	7.06432	6.47872	6.66285	6.31511	7.11442	6.84268	14.8802
HD-558	0	1393 cohort	6.12771	7.05986	7.03501	7.06975	7.01527	6.5711	18.1165	15.7519	7.15721	7.129	7.10717	7.50842	7.12656	7.20441	5.45299	7.07419	7.30739	7.35987	6.88734	7.92846	7.04161	7.88818	6.37426	6.91003	6.87808	7.06147	7.11974	6.96382	6.8619	6.42488	6.41313	6.64218	6.73761	7.19305	6.50092	6.6248	6.29214	6.62257	4.46246	7.97113	7.3778	6.78784	6.65426	6.64736	7.55738	7.52134	6.53992
HD-559	0	1393 cohort	8.47229	7.41224	6.99131	17.0873	14.3716	7.75431	8.03294	7.02481	7.36705	16.1538	18.1579	6.74235	7.88782	17.2705	14.3449	7.63495	7.19446	7.1319	7.30664	6.72381	6.73147	6.82995	6.46781	6.98321	6.77982	7.01217	6.69777	6.75635	6.86972	6.31138	6.75472	6.79347	6.76206	6.44442	6.90177	6.90911	6.12846	6.5985	4.45825	7.04403	6.82247	6.64855	6.70544	6.82136	7.37121	7.244	12.3581
HD-56	0	1393 cohort	6.40921	6.4808	1.33504	6.59783	6.91045	6.5528	7.85445	4.65016	5.62596	6.27203	6.5136	5.84215	5.80191	6.35289	5.62701	6.13569	5.46516	5.55119	5.51895	5.31686	6.25718	15.7999	6.87163	6.30269	6.48059	6.64495	6.13127	6.21607	6.34001	6.01597	6.59091	5.69131	6.02315	5.72085	6.67647	5.156	5.9193	5.83144	5.54162	6.14218	6.73528	5.75604	6.19254	5.9577	5.97607	5.62799	6.26588
HD-561	0	1393 cohort	6.60528	7.1813	6.82755	6.79349	12.9757	7.48517	7.95779	6.97494	7.13197	6.72906	6.73744	6.57966	6.37207	6.71105	5.13535	6.66983	6.39276	6.7455	6.83875	6.8783	7.31237	6.98403	6.23038	6.47522	6.43959	6.73432	6.55768	7.18554	6.97036	6.61046	6.75635	6.96619	6.59644	6.7492	7.1748	7.04582	6.56622	6.53357	4.00131	7.76641	7.4863	6.89123	6.99914	6.51555	6.88613	7.44742	6.7022
HD-562	0	1393 cohort	6.68874	15.6687	7.30189	7.29029	14.5198	6.1803	8.10496	6.87325	17.6211	7.10988	7.54356	17.5999	6.85206	7.14168	5.60965	6.93475	7.1317	18.0543	7.06107	7.78024	7.1318	7.82537	6.45755	6.78056	6.93443	7.18506	15.9396	7.06679	7.19188	6.28737	7.00893	17.0209	13.7074	7.45827	6.78724	17.9785	17.6328	9.47265	5.64137	9.43218	7.1397	6.8211	6.64836	16.6154	17.3283	7.10381	9.0422
HD-563	0	1393 cohort	6.28799	6.74443	6.42224	6.83687	7.18336	5.69219	8.09207	7.16718	6.70134	6.81225	6.91667	6.718	7.04705	6.77103	5.14412	6.55301	6.70594	6.95858	6.46321	6.78224	6.87772	6.56729	6.78359	7.10368	7.28829	7.11901	7.06414	7.24215	7.14357	7.21686	6.74341	7.35908	7.10015	7.37661	6.61091	7.01003	7.19648	7.15337	4.75626	7.19476	7.03475	7.05511	7.22759	7.30456	7.46654	6.92943	6.41855
HD-564	0	1393 cohort	6.53047	6.94783	6.93966	6.78255	12.861	5.94404	18.6357	7.36209	6.85335	7.09775	6.84675	6.95636	6.65623	7.11717	5.54216	6.60425	6.64742	7.05832	6.37596	7.18557	6.95145	7.19649	6.43934	6.51204	6.74975	6.81037	6.42091	6.7682	6.93796	6.49874	6.3406	6.60894	6.79649	7.56257	6.54758	6.77606	6.51239	6.41862	4.70834	6.7076	6.94107	6.9923	6.98109	6.88416	7.32212	6.39593	6.32904
HD-565	0	1393 cohort	6.50537	7.06292	6.82066	15.7594	13.5924	7.08803	7.82438	6.2485	6.92133	14.3546	7.0459	4.65161	6.78972	15.9348	15.8265	12.9673	6.16316	6.20109	6.30572	6.04523	7.12671	5.98646	6.81894	6.71149	7.69977	6.51697	6.71158	6.51398	6.66951	6.46668	6.76946	6.99406	6.50044	5.91542	7.50544	7.09261	6.98871	6.58363	3.75937	7.14604	7.10601	6.87488	6.79649	6.48635	5.96301	7.47411	6.63137
HD-566	0	1393 cohort	7.46355	6.68368	6.52027	6.59823	16.0715	6.83551	7.84868	6.86779	6.79009	6.49262	6.38028	6.53335	6.47796	6.4616	5.51206	6.55068	7.27739	7.2687	17.5434	7.33427	16.672	7.33933	6.7737	7.11299	7.67683	6.88664	7.41712	16.4499	6.94561	6.75333	6.5014	7.25305	6.9259	6.87101	6.49629	6.61607	6.7132	6.93697	4.5333	6.72722	17.0433	7.03956	7.143	7.04325	7.48552	16.3158	6.4692
HD-567	0	1393 cohort	6.61917	7.4495	7.39623	7.31187	6.68176	6.74483	7.84438	7.66175	7.43287	7.24041	7.21081	16.3411	7.08288	7.33779	6.11791	7.07487	6.74663	7.61582	7.20045	17.2397	7.09396	7.56539	16.9914	6.66783	17.6799	13.7897	7.23477	7.20268	6.99458	7.01945	6.47168	7.18878	7.41596	18.2057	6.67206	7.09407	6.35089	7.02248	5.03939	6.79916	6.96351	6.88097	7.08895	7.28112	7.79315	6.99542	6.49437
HD-568	0	1393 cohort	16.0619	6.93952	6.64793	7.01997	6.83815	5.96519	7.95839	6.92923	6.84853	6.79412	7.15258	6.82182	16.3225	6.90185	5.47214	6.73607	6.58316	6.76863	6.56265	6.34849	6.99789	6.21258	6.50942	6.64398	7.21817	6.68266	6.92137	6.7114	6.83144	6.60735	6.60811	7.16638	7.09826	6.51517	6.72434	6.61885	6.60556	6.71802	4.38453	7.51199	7.34518	6.85059	7.20687	6.98813	6.93868	6.63596	6.79989
HD-569	0	1393 cohort	6.7151	7.42682	7.14524	7.41134	15.3452	6.58723	8.19495	7.26535	7.34641	7.13392	7.58796	7.05007	7.13188	7.4228	5.43892	7.10806	6.87633	6.93105	7.08202	6.98205	7.02777	6.96184	6.30998	6.7093	6.7036	6.96584	6.58087	6.8526	6.90376	6.53473	6.51454	6.59662	6.75251	6.7121	7.00254	6.83108	6.22726	6.40686	4.076	7.31851	7.25284	6.83373	6.89429	6.73118	7.01033	6.89179	14.6415
HD-57	0	1393 cohort	6.33941	5.60653	1.43981	5.58674	6.11946	5.56138	7.62342	4.1085	6.27283	5.74485	5.58857	5.70751	14.7621	5.92004	5.41588	5.72518	6.17081	6.33428	5.47696	6.61443	6.2523	5.94781	6.93638	4.83316	6.30365	6.61843	6.61227	6.05782	6.20512	6.14565	6.15898	6.29983	6.45485	6.18081	6.62593	5.62194	6.13831	6.03735	5.92562	6.12637	6.88432	6.10683	6.43772	6.53078	6.52397	5.34094	5.93165
HD-570	0	1393 cohort	6.74354	7.08558	7.06108	15.1652	7.29279	15.925	7.91514	6.54574	7.0678	6.8741	7.32156	6.67378	6.69635	6.87541	5.63373	17.4877	6.58396	6.85439	6.70511	6.78199	7.06237	6.89947	6.3579	6.49393	6.6059	6.74938	6.24494	6.65122	6.67355	6.12053	6.41488	6.70873	6.4688	6.08779	6.6548	6.29675	6.03057	6.19269	3.81157	6.44632	6.66842	6.50081	6.52357	6.52992	6.55627	6.58258	6.38492
HD-571	0	1393 cohort	6.47675	7.02588	6.6021	6.81858	9.2417	6.80128	7.79944	6.85024	6.7275	6.654	6.67758	6.77504	6.77744	6.79032	5.11891	6.65235	5.80287	15.9749	6.15213	5.6756	6.91077	6.63651	6.48438	6.84069	7.63986	6.77683	7.14725	7.10127	6.65278	6.3735	6.55212	16.9444	17.3609	7.21092	6.45252	16.5896	17.3015	6.53152	13.9289	17.4029	7.27803	17.1223	17.8853	6.8307	16.474	7.05751	14.8903
HD-572	0	1393 cohort	6.27616	7.17233	6.94713	6.77975	7.04512	6.21374	7.80997	6.79373	7.11074	6.84669	6.85173	6.97574	6.89256	6.80921	5.43709	7.17314	6.52435	6.77458	6.58766	7.06334	7.15341	6.94572	6.9909	6.67065	7.13252	6.8257	6.57215	6.7361	6.80992	6.4286	6.29345	6.82098	6.76227	7.66535	6.50164	6.69215	6.81658	6.30905	4.35805	7.17815	7.20999	7.36587	6.96501	6.43766	6.93574	7.25839	14.5401
HD-573	0	1393 cohort	14.7565	5.93231	6.20665	6.09521	7.19165	5.31123	7.67712	6.90701	5.95952	6.22745	6.05679	6.2551	14.9051	6.18154	4.98241	6.34925	6.02334	6.33383	5.76489	6.1793	6.42962	6.17439	6.34702	6.55108	7.54163	6.68046	6.82127	6.66382	6.7753	6.68205	6.55141	7.28524	7.04465	6.87545	6.41443	8.27341	7.02938	6.89786	4.97738	6.28565	7.01257	7.39936	6.88337	7.23955	7.12196	6.67159	6.44285
HD-574	0	1393 cohort	6.53179	7.30368	7.20368	7.15988	7.05678	6.241	8.06909	7.54203	7.14658	7.02891	7.19445	7.31065	7.05522	7.27366	5.75349	7.13135	6.77774	6.94808	6.53057	7.61107	6.40173	7.51801	6.52816	6.98429	6.98149	7.12665	6.84819	7.0874	6.95696	6.63817	6.69136	6.94536	6.75095	7.17871	6.71887	6.63851	6.37408	6.5475	4.55599	7.28846	6.91329	6.80238	6.99756	6.50688	6.77513	6.46453	6.36129
HD-575	0	1393 cohort	6.23764	6.94159	15.6767	7.07912	9.41445	16.0101	7.79468	6.71775	6.86046	6.79733	6.87154	6.74622	6.83046	6.7681	5.45365	7.09025	7.06575	7.09812	7.31922	7.23896	6.95295	7.21784	6.55156	6.59042	6.83808	6.75862	6.78147	6.62977	6.6362	6.38542	6.33956	6.67985	6.46306	6.52317	6.53187	6.882	6.68678	6.2735	3.93449	6.50314	6.80022	6.82013	6.90912	6.52597	6.65711	6.3808	6.44336
HD-576	0	1393 cohort	6.45818	6.64933	6.57723	6.42849	7.05195	5.84459	7.95161	6.83749	6.4984	6.6185	6.56283	6.7995	6.71325	6.56228	4.92723	6.44996	15.6157	7.37057	7.12189	14.1095	7.22844	7.31035	16.0832	17.5476	14.7801	17.3791	15.0605	6.56234	6.87444	6.43166	6.50844	6.4635	6.8367	16.4256	6.66002	6.79333	6.34113	6.56011	4.12938	6.63237	6.97575	6.99089	7.1192	6.52301	7.31952	6.68372	6.8324
HD-577	0	1393 cohort	6.53023	6.83335	6.43703	6.735	14.3134	6.84853	7.82085	7.09459	6.83531	6.70844	6.62846	6.86226	6.63545	6.77145	5.63372	6.69139	6.30455	6.51723	6.48025	6.04552	6.64122	5.96676	6.68038	6.85802	7.08819	7.0452	6.83273	6.67142	6.60893	6.32049	6.31949	6.60063	6.60403	6.5564	6.3938	6.31166	6.23768	6.4149	4.04926	6.50848	6.62601	6.43083	6.67649	6.77121	7.07671	6.55841	14.3575
HD-578	0	1393 cohort	14.9439	7.15268	6.90897	7.51531	7.24533	6.66223	7.77604	6.67302	6.9604	7.31053	16.3823	6.90636	7.3847	7.19427	5.38325	7.2432	7.35862	7.21524	7.75148	7.28191	7.13479	7.28369	6.72878	6.56212	6.4453	6.67862	6.00583	6.4384	6.56189	5.96841	6.45336	6.29324	6.77906	6.35267	6.69761	6.46763	6.13657	6.08521	3.80313	7.577	7.26427	6.48838	6.67644	6.01337	5.9251	7.87256	6.56122
HD-579	0	1393 cohort	6.37182	6.72109	6.56317	6.50473	6.9653	6.37077	7.92105	6.71218	6.74801	6.78994	6.70717	6.58113	6.69804	6.77723	5.20592	7.03694	6.28048	6.6103	6.5015	6.2847	7.04428	6.44673	6.54007	6.66776	7.10308	6.89747	6.83703	6.84657	6.88469	6.55234	6.55923	6.85805	6.5127	6.37889	6.60968	6.45119	6.71705	6.59429	3.91418	6.88839	6.8117	6.84261	6.9675	6.83195	7.08939	6.82701	6.8878
HD-58	0	1393 cohort	6.17113	5.66936	2.22916	6.09858	6.87465	6.40016	7.659	4.07124	6.68551	6.118	6.13347	6.27301	5.94797	6.20901	6.66776	5.94615	6.4349	6.33293	5.89472	6.52947	6.80898	6.53997	6.97961	7.04997	7.2473	7.22444	7.1247	6.70689	7.68322	6.72298	7.06882	6.40952	6.62497	6.8092	6.97975	5.79665	6.38494	6.23109	6.37896	6.11471	6.68407	6.28867	6.2331	6.40042	6.40221	5.71997	5.99696
HD-580	0	1393 cohort	5.9717	13.87	17.0149	7.00686	9.35221	14.7011	7.64753	6.91096	17.2198	6.78201	6.82395	7.10693	6.73356	6.88958	5.72466	7.16452	6.66322	16.9439	6.36153	7.22534	6.75067	6.77696	6.57863	6.92647	7.82197	7.06534	7.05175	12.5161	6.56087	6.36829	11.9465	6.66353	7.22264	7.68355	17.57	6.64026	16.7284	16.915	4.85446	16.3642	7.04944	6.68837	17.6528	15.9625	7.27064	6.19409	6.25502
HD-581	0	1393 cohort	6.59083	6.93811	6.63441	6.84735	7.42939	6.36885	8.01711	7.3424	6.97167	6.86837	7.13786	6.96649	7.16116	7.1079	5.28372	6.97434	7.31735	7.30423	7.3822	7.59696	6.90793	7.23444	6.38784	6.57116	6.74574	6.94725	6.53919	6.60847	6.5685	6.29824	6.32011	6.65799	6.63517	6.85222	6.60429	6.76302	6.58889	6.61947	3.81743	6.86574	7.01389	6.97824	6.95437	6.69378	6.69222	6.68043	6.83851
HD-582	0	1393 cohort	6.59248	7.16559	6.99551	7.00157	16.3975	6.50873	18.5784	16.05	7.07232	7.00133	6.95766	7.14058	6.96386	7.07974	5.45658	6.86831	6.87303	7.24145	7.27763	7.08893	7.34932	7.20421	6.44869	6.70029	6.68361	7.03462	6.67617	6.85967	6.84559	6.37564	6.53307	6.15989	6.31943	6.20797	6.77016	7.229	6.05798	5.9622	3.58927	7.14152	7.14648	6.94691	6.64019	6.31144	6.36587	6.94749	14.2165
HD-583	0	1393 cohort	6.79429	6.9183	6.59589	7.23826	15.7154	6.04103	7.89923	7.05786	6.70469	5.92653	16.2372	6.70513	7.11945	17.2298	14.6003	6.78701	6.49362	6.69745	6.5111	6.4087	6.79256	6.1932	6.39133	6.7073	6.77977	7.04892	6.72155	6.76418	6.70527	6.19461	6.72283	6.36398	6.71617	6.50989	6.71432	6.42663	5.94276	6.19836	3.9423	6.67713	6.75022	6.61906	6.54818	6.48587	6.32066	6.40672	6.79771
HD-584	0	1393 cohort	6.11611	6.97743	6.72886	6.98318	6.88811	5.65641	7.76521	6.96964	6.74976	7.08529	6.99497	6.78101	6.88815	7.08996	6.09147	7.04818	6.60104	6.7454	6.81879	6.7635	6.74567	6.97289	6.36133	6.48242	6.78496	6.92149	6.25562	6.70346	6.88291	6.23784	6.61976	6.58424	6.68411	6.8814	6.77045	6.63477	6.39576	6.34622	4.07853	7.58517	7.39513	6.74056	7.35939	6.67879	6.5855	7.60501	6.46063
HD-585	0	1393 cohort	6.62579	16.538	16.7031	7.29541	9.61836	6.206	7.69463	6.77418	16.2533	6.99322	7.31587	15.6889	7.10468	7.17265	5.86558	7.10108	16.7495	6.87003	6.48287	17.3293	7.10597	6.56793	6.34505	16.7119	7.2516	16.8409	7.06744	7.28137	7.17784	7.13126	6.89123	7.2258	7.13157	16.9401	7.05259	7.01295	6.86177	6.67925	11.899	6.63273	6.76197	7.16158	7.01829	6.9433	13.7148	6.04637	15.5489
HD-586	0	1393 cohort	6.56105	7.0416	6.52269	6.71651	12.9928	5.84059	7.69133	6.68356	7.01338	6.5873	6.94722	6.51948	6.98154	6.75883	4.96996	6.71758	7.53753	7.29019	7.33763	7.02338	7.31958	7.02219	6.25058	6.176	6.26005	6.76994	5.79684	6.37317	6.54043	5.91038	6.4554	6.09254	6.50977	5.6816	6.80595	6.72563	6.27821	5.91299	3.27183	6.40435	7.02326	6.65698	6.70632	6.47575	6.26516	6.15022	15.1691
HD-587	0	1393 cohort	5.50473	6.70707	6.49416	6.66306	14.1758	6.10474	16.8804	16.15	6.70773	6.36321	6.59089	6.56682	6.56626	6.43542	4.98799	6.67775	6.21081	6.46203	5.99362	6.3503	6.67873	6.23348	6.11361	6.49403	6.97833	6.75211	6.9279	6.62918	6.61958	6.21043	6.44812	6.56193	6.60848	6.52319	6.47809	6.96906	6.36495	6.44465	3.96343	6.42298	6.38197	6.69613	6.65123	6.85201	6.95698	6.37966	6.5535
HD-588	0	1393 cohort	6.90819	7.14689	7.0557	15.4996	12.858	6.32025	8.06168	7.20999	7.09387	17.9772	17.3064	7.09018	7.15001	17.7332	14.5345	16.0541	6.88456	6.94734	7.18211	7.0698	6.98551	7.0529	6.29117	6.95419	7.24581	7.10569	6.96172	7.2068	6.92152	6.82156	6.5994	6.95959	6.78765	6.71891	6.80673	6.92354	6.92104	6.98664	4.52527	7.51331	7.38646	6.93841	6.7887	7.19028	7.63434	7.56863	15.3025
HD-589	0	1393 cohort	7.67927	7.13748	6.81122	7.12931	6.34194	6.61777	8.08406	6.94942	7.02618	6.87043	6.94039	6.75155	6.80176	6.84837	5.40763	6.82275	6.7573	16.8957	17.0652	6.89434	15.7167	17.0945	6.34044	6.57967	6.45371	6.81263	6.65884	17.5415	17.0223	16.2629	17.6002	17.2187	6.386	6.12048	16.5502	15.6834	6.21014	6.40074	3.64516	15.748	17.2285	16.8506	16.3534	6.61641	6.51101	15.9287	16.9779
HD-59	0	1393 cohort	6.96049	7.37949	2.53989	6.99306	6.98582	7.79062	8.41333	4.89344	6.75307	7.34689	7.31176	7.08823	15.7814	7.35613	7.51153	7.82398	6.74934	6.86895	6.73626	6.49371	6.76707	6.70325	16.7625	7.08112	17.2747	6.96543	7.13138	6.92011	7.21966	6.92743	7.10521	7.33052	7.27092	17.6655	7.4194	6.52723	7.41106	7.32816	6.96348	7.55245	7.29277	6.96394	7.00237	7.51924	18.0021	7.14478	7.90092
HD-590	0	1393 cohort	7.55827	16.119	6.87651	6.82048	5.33798	5.65181	8.03263	7.06056	6.9273	7.27795	6.87838	17.291	6.58514	6.90639	5.15573	6.63677	6.83061	7.12908	6.70687	7.28805	6.8822	7.32962	7.02071	7.15477	7.73143	7.11705	7.15796	7.00233	7.62417	7.17159	6.63308	7.26272	7.19874	7.85296	6.96741	7.82986	7.60392	7.40903	5.05344	6.11073	6.3816	7.8632	7.76136	7.84669	8.10198	5.57725	6.43503
HD-591	0	1393 cohort	7.78916	6.66375	6.13211	6.63543	6.04794	5.92719	7.6473	6.44153	6.5151	6.65438	6.82418	6.12537	6.94364	6.46512	4.87466	6.69619	6.68665	6.78348	6.39301	6.46675	7.13842	6.47997	6.62666	6.72309	7.33335	7.03245	6.83445	7.11219	7.01553	6.66114	6.77264	6.86324	6.82432	6.20382	6.83195	6.81302	6.04239	6.63119	3.97933	7.17706	6.78124	6.95814	7.07109	6.78069	6.84787	6.49292	6.95027
HD-592	0	1393 cohort	7.67207	6.53088	6.27588	6.84107	6.49021	5.0918	7.82121	6.73155	6.55454	6.93957	6.94758	6.80241	6.42963	6.95952	5.57548	6.4183	5.77419	6.02549	5.59617	6.41903	6.97028	6.39028	6.56022	7.10112	7.47062	7.3179	7.06955	7.10424	7.10398	6.96489	6.64579	6.80657	7.02818	8.17028	6.54412	9.08945	7.24933	6.68293	4.69537	6.42367	6.58072	7.80969	7.00879	6.57573	7.48437	6.35655	6.66149
HD-593	0	1393 cohort	7.80892	6.99733	6.40033	17.7296	14.8027	6.09496	7.2965	6.17431	6.91329	7.30419	7.36347	6.67112	7.31953	7.19145	15.2678	16.4283	6.62858	6.67727	6.68722	6.43302	7.08737	6.51558	6.41539	6.80917	6.75412	7.11171	6.53445	7.19379	6.83153	6.5097	6.59885	6.90789	6.77655	7.04098	6.32611	6.61873	5.76789	6.64721	4.26429	6.76427	6.7517	6.88038	7.07654	6.78015	7.44428	6.92648	6.92172
HD-594	0	1393 cohort	7.50736	7.01491	6.2961	6.92912	5.7819	6.02847	7.65149	7.03906	6.90208	6.6763	6.891	6.93457	6.7316	6.79144	5.09036	6.81136	15.8291	6.96194	6.50181	17.2419	7.21132	6.74256	17.3501	16.9757	15.4427	16.1928	17.1347	7.05614	6.8464	6.75707	6.53761	7.26711	17.448	16.724	6.69433	6.53342	14.9477	16.5351	15.9315	6.79257	6.57708	6.93047	7.13508	15.6614	16.2155	6.10872	6.4713
HD-595	0	1393 cohort	7.71987	7.27747	6.14469	7.48496	6.62969	6.02434	7.94479	5.84558	7.29076	6.85659	7.17906	16.5963	6.8725	6.85759	5.23101	6.84286	7.12451	6.97184	7.07018	7.01483	6.93436	6.89932	6.53066	7.12975	7.55052	7.13778	7.50702	6.98063	6.60593	6.57304	6.43466	6.84529	6.44966	6.12343	6.495	6.61131	5.5718	6.55232	4.00539	6.33438	6.69195	6.835	7.00901	6.7124	6.76963	6.46962	5.96824
HD-596	0	1393 cohort	7.36245	6.43806	5.7734	6.80288	5.02399	6.24841	7.80057	5.41279	6.67075	6.52826	6.83649	6.25443	15.7686	6.40771	5.19429	6.4305	6.65976	6.71551	6.73879	6.73576	7.05686	6.59254	6.37631	6.85469	6.99664	7.00042	6.92274	6.90961	6.71006	6.56796	6.83086	6.86211	6.27016	6.12342	6.85658	6.63355	6.4471	6.76542	3.73437	7.63333	7.01289	6.81198	7.06118	6.3253	6.55251	6.98204	6.83345
HD-597	0	1393 cohort	7.65306	7.03399	5.91477	6.98405	4.75551	6.11197	8.06501	5.9203	6.8846	7.29086	7.00362	6.98856	6.70128	6.80291	5.26436	6.63416	7.2314	7.10589	7.43332	7.47273	7.1019	7.54865	6.20029	6.7124	6.92189	6.70023	7.25959	6.91236	6.59117	6.5271	6.34156	7.06215	6.3475	6.69163	6.4255	7.24563	5.81946	6.90068	3.90592	7.0844	7.5137	7.00414	7.35438	6.32321	6.67408	7.20856	8.0315
HD-598	0	1393 cohort	7.91462	7.33003	6.13652	7.34671	17.6615	17.0852	7.69232	5.34437	7.30653	7.20946	7.27629	6.50634	7.52076	6.97027	5.97648	17.7072	7.28355	6.79971	17.3673	7.23303	17.9466	6.90238	6.49716	6.80344	6.7867	6.99366	6.42841	17.7793	6.94939	6.2698	16.4127	17.0379	6.58976	6.37373	16.9719	6.64438	5.578	6.23301	3.71811	16.8701	16.0993	14.6101	6.55355	5.90002	6.59741	16.6273	16.1686
HD-599	0	1393 cohort	7.5007	6.63259	5.20533	6.74869	5.95414	5.52996	7.65306	4.96116	6.72459	6.64356	6.86559	6.97242	7.36614	6.66979	5.17878	7.17131	7.18354	6.50395	7.45024	7.39007	6.80686	7.31297	6.73638	7.33262	7.86448	7.60293	7.80314	7.13785	6.9557	7.01185	6.52972	7.09061	6.75854	7.89096	6.52675	6.79684	7.12091	6.8118	4.89305	6.28923	6.53445	6.94979	7.07548	6.83485	7.69474	6.7	6.36772
HD-6	0	1393 cohort	7.62314	6.9916	3.17206	7.39229	6.81403	7.54286	8.39944	4.05953	6.6638	7.01922	6.67542	7.78469	6.64151	7.05563	6.70256	6.86156	17.3016	7.05762	7.059	6.84049	15.2929	6.84216	7.4283	5.96236	6.57876	7.06023	6.51485	6.60379	6.51939	6.43516	6.58786	6.61268	7.57732	6.39863	6.58205	6.88606	7.08254	7.10634	7.17144	6.59461	6.47851	6.58098	6.89717	7.12254	7.38604	6.92298	6.93052
HD-600	0	1393 cohort	7.65589	6.74796	5.24676	6.46368	6.61214	6.90309	7.8888	13.6969	6.83142	6.59067	6.38101	6.97388	6.36178	6.52344	5.11701	6.32761	6.61522	6.7396	6.65853	6.95275	6.6667	6.95106	6.24403	6.54653	6.4043	6.85994	6.2207	6.66363	6.53941	6.01873	6.45107	6.38545	6.22137	6.2608	6.46065	6.47345	6.09421	6.37029	3.64165	5.86072	6.13097	6.61385	6.53674	6.23457	6.47443	5.44322	5.57937
HD-601	0	1393 cohort	7.43796	7.07463	6.89335	6.83182	6.64519	7.24443	6.66281	5.65346	6.9276	7.0583	7.04107	5.03724	6.72968	6.93089	6.97109	6.7446	7.17495	6.97551	7.25911	7.71334	7.07539	7.74733	3.1258	6.31337	6.58705	6.77667	5.72038	6.18037	6.52765	6.22806	6.22445	6.05332	5.65855	6.74118	6.2525	6.7926	6.31436	6.13923	6.12768	6.8814	6.85535	6.59136	6.58493	6.36114	6.3469	7.17626	6.7758
HD-602	0	1393 cohort	7.17041	6.95169	6.83589	6.88829	13.8485	6.58728	6.87907	5.83369	6.61067	6.4651	6.57605	6.33914	6.65823	6.45064	6.6003	6.60354	6.64379	6.72329	6.3379	6.32418	6.72554	6.29323	3.68272	14.6588	7.58936	7.22584	7.38248	6.80747	6.83689	7.30279	6.73411	7.53045	7.2114	7.31358	6.56445	7.01055	7.06649	7.1731	7.25311	6.96926	16.369	6.81867	6.79161	7.24002	7.39545	6.62884	6.1085
HD-603	0	1393 cohort	7.56511	7.28436	7.3507	16.0678	8.71275	7.39877	6.99788	6.13271	17.0465	15.2481	7.05784	5.45369	15.8303	16.255	16.2102	6.93778	7.29088	7.40568	7.04025	7.76886	7.22879	7.76088	5.80121	6.74541	17.7156	6.89012	6.72928	6.73867	6.8336	6.96417	6.15401	6.78949	7.23594	7.2649	6.50348	11.745	6.79408	6.83671	7.09741	6.40196	6.51639	7.13482	6.78287	7.08611	6.83468	7.02908	6.47798
HD-604	0	1393 cohort	7.06033	6.65759	6.85795	6.93325	6.85175	6.64921	6.9802	5.80261	7.02619	6.79801	6.77933	4.88077	6.889	6.70955	6.72972	6.86783	7.06924	7.21216	6.83078	6.88204	6.89603	6.76786	6.76764	7.05645	7.6288	7.60571	7.39805	6.97852	6.96524	7.09032	6.46144	7.14697	6.9893	7.05688	6.58648	6.76962	7.30111	7.09018	7.32632	6.95229	6.72367	6.99893	7.27478	7.40721	7.05193	6.804	6.63337
HD-605	0	1393 cohort	6.74697	7.23855	7.01189	7.22482	13.6052	7.22855	17.2587	5.83457	6.97897	6.97159	7.11689	5.09324	6.71311	6.98622	6.67047	6.78563	7.19963	7.29318	6.97242	6.9994	6.76692	6.9992	6.19666	6.87851	7.16897	7.00506	6.73428	6.88468	6.71828	6.70225	6.29424	7.00734	7.57538	6.73162	6.32698	6.60043	7.02814	7.13623	7.44561	6.45393	6.48968	6.85698	6.79143	7.14469	7.37191	6.60806	6.18971
HD-606	0	1393 cohort	6.47682	7.40715	7.17557	7.2017	12.839	7.03118	6.78089	5.5628	15.7648	7.02688	6.69264	4.79812	6.64997	6.58439	6.39764	14.8775	7.01471	7.15755	6.97749	7.13113	7.14725	7.042	5.81823	6.85198	7.17176	6.72482	7.07631	6.87429	15.0424	6.74682	16.9612	6.89716	7.02058	6.72909	16.9918	6.53138	6.60965	6.62016	7.05588	6.78895	17.4602	6.921	6.72224	6.89256	6.59577	5.94939	6.45645
HD-607	0	1393 cohort	7.29891	6.84768	6.83729	6.7488	13.1362	6.6958	6.82033	5.64732	6.78382	6.66138	6.73314	4.68881	6.52226	6.60711	6.69624	6.58258	6.81962	6.84888	6.47893	6.51791	7.06195	6.47114	5.68546	6.70908	7.05594	6.89479	6.98129	6.86766	6.75965	7.13005	6.19267	6.68887	6.74105	6.9514	6.13252	6.72481	11.567	6.64086	6.80791	6.94982	6.65818	6.87714	6.81603	6.78982	6.55188	6.75924	6.86976
HD-608	0	1393 cohort	7.02188	6.71378	6.91432	6.46962	8.7076	6.85239	6.81842	5.58726	6.84599	6.62022	6.50572	14.6111	6.67669	6.54118	6.64968	6.56439	7.10007	7.24473	7.15017	6.80766	7.35251	6.8263	6.03014	6.61198	7.29576	6.69387	6.57834	6.52163	6.71009	6.62891	6.36854	6.657	5.95672	6.71427	6.37752	7.78137	6.83236	6.57385	6.62612	7.2534	7.10955	7.42159	6.96868	6.48969	6.3336	7.32337	6.75056
HD-609	0	1393 cohort	15.6674	6.81099	6.59693	6.383	13.5219	6.59972	6.40801	5.83984	6.8721	6.46849	6.44879	5.08762	6.61047	6.55275	6.87412	15.147	7.17048	7.06778	6.37064	6.74821	15.1209	6.83938	5.92288	6.57358	6.72929	7.15766	6.71005	6.587	6.78181	6.40954	6.44161	6.62175	6.9518	8.13338	6.1302	6.99697	6.49416	6.59031	6.41281	7.35254	6.47163	6.87824	6.44097	6.40184	7.15024	6.79032	7.00684
HD-61	0	1393 cohort	13.6351	7.55451	4.06606	7.65933	7.26305	7.59189	8.94609	5.23558	7.62713	8.27984	7.43416	7.99265	7.23319	7.72839	8.06879	7.48356	7.54656	7.65506	8.13789	8.17562	7.44982	8.06773	6.90677	7.12307	7.30189	7.0718	7.36919	6.9283	7.07121	7.34083	7.10123	7.0194	7.13534	6.80883	6.99649	6.57355	7.29914	7.27544	6.85022	7.09638	7.07176	7.17268	7.21945	7.32801	7.09419	7.1515	7.33748
HD-610	0	1393 cohort	7.05357	6.58424	6.94752	6.88534	6.27654	6.86107	6.68685	5.55788	6.64046	6.64609	6.96055	4.93528	6.60316	6.64951	6.45902	6.75914	6.46773	6.57448	6.25716	6.26425	6.93628	6.29042	6.06804	6.57827	6.95323	6.93526	6.98059	6.72737	14.2004	12.4522	6.2019	13.5481	7.14279	7.27042	14.3976	6.54768	7.12503	7.39196	7.11687	15.3835	7.09082	6.7685	16.4656	7.19618	7.10876	18.3551	15.136
HD-611	0	1393 cohort	6.90822	16.1427	15.7548	6.91053	8.74098	11.7953	7.19871	6.05807	7.16462	6.72537	6.95461	5.02771	6.74834	6.77772	6.44189	6.7812	6.7432	6.84331	6.59929	5.9568	6.78444	5.90325	6.51223	7.30204	4.50591	8.23981	7.38957	7.27039	6.78646	6.55637	6.37087	6.71107	6.69801	6.51634	6.52971	6.68055	6.72068	6.66326	6.66012	6.20148	6.66904	6.76942	6.7036	6.89147	6.42505	6.58797	6.44748
HD-612	0	1393 cohort	17.5622	6.75285	7.66138	6.58577	6.5158	7.50125	6.86971	5.95654	7.93526	7.1506	6.47097	5.8614	7.63067	7.12315	6.82211	7.48168	7.70448	7.22793	7.03604	6.9743	6.8262	6.89861	6.08344	7.05794	6.95369	7.04099	6.93061	6.95182	6.8878	6.89555	6.52155	7.15883	7.48634	7.44332	7.5614	12.0052	9.38255	8.46466	7.36568	6.24839	6.67599	9.25478	7.17812	7.39429	7.97766	6.94076	6.57923
HD-613	0	1393 cohort	6.5079	6.83442	6.90775	6.64114	12.1313	6.61424	6.80239	5.84227	6.85658	6.36403	6.73409	4.47974	6.64765	6.40901	6.2335	6.56268	7.11927	7.32836	7.07952	6.82551	7.15437	6.74977	5.70794	6.56737	7.17326	6.37827	6.64101	6.46729	6.49459	6.44637	6.37731	6.97946	6.82007	6.5602	6.15045	6.76853	6.6417	6.61752	6.9854	6.8237	6.55471	6.8498	6.84728	6.78842	6.39439	6.61424	6.4536
HD-614	0	1393 cohort	7.2514	6.80369	6.96873	6.8699	15.9234	17.0302	6.97638	16.1016	6.80942	6.60065	6.68271	5.39475	15.0828	6.55047	7.09487	6.90604	6.10598	6.69835	16.6048	16.9661	6.69421	17.167	5.84562	6.42647	6.92606	6.8946	6.91981	6.89437	6.72514	6.69261	6.13366	6.77999	6.58992	7.75841	6.56742	17.4187	6.48308	6.53149	17.7187	7.20376	7.17612	17.1208	6.72557	6.57987	6.59148	7.4181	14.1328
HD-615	0	1393 cohort	7.46916	6.94066	7.20852	7.09557	6.60424	7.32508	7.10272	6.06122	7.74913	7.0386	7.1384	5.3711	7.24936	7.01447	6.82987	7.28809	7.16301	7.34003	6.97522	6.82654	7.58514	6.87612	5.79576	6.80977	7.01934	6.55808	6.83714	6.58928	6.48517	6.49817	6.18722	7.09647	7.6501	7.27686	6.03815	6.52851	6.87017	6.8339	7.43901	6.21264	6.53462	6.70053	6.87918	7.02806	6.87798	6.98597	6.5407
HD-616	0	1393 cohort	7.52025	7.60201	6.90686	7.39403	13.6401	7.90069	15.5681	5.76717	6.99118	7.046	7.23005	4.84809	7.16558	7.05535	7.14734	7.06118	7.16536	7.15297	7.14239	7.3522	7.09545	7.36476	6.07521	7.03188	7.19742	6.88371	7.15599	7.03005	6.70569	6.85756	6.41652	7.25986	7.59165	7.65834	6.58317	6.75574	7.02541	7.15665	7.37941	6.44528	6.45969	6.90573	6.61942	6.84064	7.30946	6.52571	6.22542
HD-617	0	1393 cohort	11.1799	7.27523	6.50642	17.2846	6.51865	6.93814	6.62796	5.62937	14.8034	6.29231	7.11743	4.6251	6.95351	6.37656	15.473	6.76616	6.13178	6.41185	6.27645	5.87591	6.7812	6.07183	5.83497	6.90873	7.53076	6.72566	7.1824	6.83507	6.76058	6.93802	6.52971	7.22274	6.70164	6.97124	6.88695	7.13698	7.01344	6.7886	6.99699	6.77684	6.61501	6.96348	6.72421	6.97835	6.79777	6.24864	6.58129
HD-618	0	1393 cohort	6.87619	6.68214	6.72567	6.91905	6.71808	6.61196	7.33844	5.45785	6.87354	6.49455	6.67594	4.13628	6.49411	6.49356	6.02027	6.7486	17.0799	6.35627	6.58232	6.42085	6.97262	6.43931	15.6404	6.39854	6.97306	7.05486	6.81726	6.47327	6.58247	17.4539	6.4785	6.79099	12.7897	6.69288	6.65608	6.74994	17.4399	13.7553	12.0169	6.81845	6.63693	6.96646	17.5856	14.1444	14.664	7.2022	13.2723
HD-619	0	1393 cohort	6.6984	6.06929	6.77627	6.37583	6.31126	6.22263	13.2536	5.84564	7.11847	2.32396	6.37916	4.34619	6.60169	2.42212	6.7492	6.57914	6.76945	6.99593	6.61605	7.18066	6.90881	7.2079	6.54738	7.31322	7.99991	7.33542	7.47769	7.40811	7.17339	7.53251	14.7695	7.20157	6.77714	8.20549	6.17615	8.08973	7.10882	7.04293	7.03482	6.08571	6.38707	7.38956	6.90239	7.01119	7.3543	6.64804	6.89
HD-62	0	1393 cohort	7.12235	6.57235	3.73781	6.61562	7.03827	6.88735	8.3977	4.11398	6.79653	6.92239	6.52054	7.3674	6.81162	7.09539	6.88448	7.5404	6.58349	6.79426	6.58054	7.39899	7.61878	6.8054	6.91589	6.54258	6.66347	6.72526	6.48736	6.67832	6.57988	6.61414	6.7725	6.57712	6.68271	6.98126	6.89175	6.72131	6.68606	6.87907	6.86745	6.37281	6.72306	6.8794	7.04275	6.8682	7.16317	6.98796	7.52318
HD-620	0	1393 cohort	7.0255	6.49982	6.92641	6.47255	6.23794	6.39726	6.8522	5.87199	7.75847	6.63387	4.48139	5.30403	6.82756	6.55892	6.74335	16.5839	6.75974	6.59549	6.6025	7.09283	6.7383	6.9517	6.36129	6.66417	6.71946	6.84631	6.66711	6.7574	6.63696	6.91132	6.66932	6.91726	6.76989	7.55288	6.18665	6.52275	6.94265	6.63616	6.88092	7.00263	6.64771	6.94726	6.70806	6.60586	6.67246	7.37872	14.0177
HD-621	0	1393 cohort	6.9025	7.07238	7.02709	7.118	7.14445	7.07431	6.91417	5.62907	6.93309	6.95346	7.4674	4.52781	6.87119	6.89957	6.86459	6.97092	7.24903	7.22131	7.30123	7.36446	6.94098	7.552	6.36562	6.94562	7.09732	6.95095	7.22782	7.13717	6.94956	7.25582	6.85678	7.32338	7.28219	7.51799	6.60662	6.73837	6.90927	6.85225	7.08055	7.02544	7.08583	7.04548	6.57197	6.66811	7.18622	7.00843	6.99172
HD-622	0	1393 cohort	7.59602	7.01452	5.84318	7.29641	6.6149	7.16428	6.57985	5.83223	7.0886	7.25567	7.18583	14.6353	6.72949	7.1844	7.09507	6.80994	7.24744	14.1605	7.25247	7.39934	7.16584	7.45891	16.7368	6.63315	16.2986	15.441	15.746	6.93498	6.9822	6.86787	9.06855	7.40192	17.5916	16.8536	6.41593	6.58261	7.21266	7.20261	13.743	7.24794	6.74349	6.8066	7.17094	7.19631	16.3814	6.45411	6.91086
HD-623	0	1393 cohort	14.6574	6.27235	6.15562	6.55336	6.73715	5.83643	6.13106	5.53956	6.20605	5.86889	6.4878	4.16712	6.38189	6.01131	5.4796	6.3101	6.10401	6.16923	6.05003	16.8271	6.99768	6.95273	6.43285	6.24204	7.12054	6.66235	6.78489	6.69938	6.85315	6.77063	6.76908	7.09582	6.51512	7.37388	6.86995	6.76691	7.72432	6.80301	6.71665	8.25154	6.97304	6.88174	7.00726	6.65265	6.38669	6.97244	6.91879
HD-624	0	1393 cohort	6.49432	6.56712	6.48704	6.30133	6.57974	6.53243	6.66478	5.41778	6.36329	6.12969	6.41726	4.26493	6.02595	6.09447	5.62827	6.12035	6.1137	6.09118	6.33025	5.84734	6.77236	5.86646	6.53861	6.75141	7.51509	6.80325	7.04549	6.64444	6.80594	6.82058	12.0879	7.11731	6.89682	7.20066	6.60065	7.49459	7.16384	6.93633	7.2372	6.58048	6.60961	6.72145	6.91263	7.06369	6.81677	6.31767	6.60172
HD-625	0	1393 cohort	3.67358	10.3971	10.5651	3.31134	10.8267	11.2498	1.99088	10.8379	3.29864	-1.54687	-0.225237	2.58594	-1.01558	-1.55476	-1.41015	-0.976223	2.0654	2.50588	2.0738	0.754505	3.42729	0.826424	5.83387	6.58941	4.478	4.61972	3.42891	12.9431	4.57869	2.78538	11.9703	2.80848	3.83478	3.73142	4.49641	3.59962	3.99961	4.62246	2.88373	4.35082	7.19734	3.89035	4.01304	0.957489	3.01727	3.18772	6.70498
HD-626	0	1393 cohort	7.2417	6.7223	6.8481	6.83479	6.21725	6.52253	6.41257	5.62453	6.88071	6.72031	6.67102	5.04373	6.71726	6.67853	6.72958	6.71878	6.11021	6.25681	5.58856	5.74893	6.79725	5.80183	17.5961	7.15232	9.0953	6.83298	7.61633	7.26467	7.05634	7.58039	6.68475	7.72739	7.90643	18.1743	6.68217	7.37251	7.51667	7.46101	7.78469	6.89166	6.8142	11.6482	7.01055	7.23821	7.26374	6.88452	6.67846
HD-627	0	1393 cohort	6.45451	6.75865	6.46098	6.70763	6.55416	6.93029	6.61468	6.02312	6.29819	6.05924	6.21798	4.35269	6.44769	6.03116	5.61423	6.30624	6.65984	6.86825	6.40232	6.71365	7.36014	6.61749	6.26646	6.32293	6.86596	6.53328	6.24535	6.45206	6.4731	6.34894	9.07724	6.66626	6.68954	6.55683	6.73097	6.21191	6.4995	6.5376	7.02908	6.77089	6.48513	6.63566	6.40249	6.80472	6.32375	6.36494	7.22191
HD-628	0	1393 cohort	7.55435	7.09279	6.96293	16.3105	15.8249	11.394	7.23085	10.2294	6.9484	6.9217	7.02344	5.43801	6.62517	6.98899	14.1537	6.76545	6.62306	6.8219	6.78222	11.3174	7.16334	6.72167	6.76431	6.88009	6.78752	7.08468	6.88898	7.0558	7.16687	7.07474	6.6166	6.49949	7.01758	6.98343	6.59759	6.57186	7.13878	6.80388	6.78549	6.39778	6.78876	6.63504	6.45978	7.2603	7.04737	6.58084	15.3217
HD-629	0	1393 cohort	6.86507	6.70037	6.61188	6.80941	6.67076	6.35503	6.35092	5.56966	7.05754	6.46817	6.92354	4.73992	6.59621	6.60029	6.42267	6.64533	6.62291	6.68288	6.58444	6.5201	6.82939	6.61476	6.81045	6.97869	6.7406	6.36388	6.31588	7.03615	6.93435	6.09644	6.97207	15.765	6.66592	6.86734	6.96424	6.58437	6.54324	6.53509	6.5016	13.8868	13.9054	6.86538	6.71572	6.92722	6.44527	13.7413	14.276
HD-63	0	1393 cohort	16.2789	5.42506	-0.0543734	5.67145	6.22641	5.41576	7.16154	3.57609	5.35238	5.52279	5.55804	5.44681	4.54936	5.74993	5.48554	4.42595	5.13341	5.40117	4.85756	4.67734	6.32658	4.56971	6.83746	6.80395	6.23142	7.02009	14.3391	16.7698	6.68375	5.74394	14.6192	5.67728	6.14845	6.2989	6.84887	5.22642	5.72573	5.63659	5.77709	6.01844	6.84791	5.95682	5.95052	5.98103	6.10129	6.17999	5.96453
HD-630	0	1393 cohort	6.81654	6.43631	6.77081	6.55352	6.04226	6.55572	15.9504	6.03673	7.33968	6.59322	6.30947	5.21145	6.60049	6.49337	6.04505	6.5254	6.6178	6.83286	7.11876	6.80503	7.15722	6.92793	6.23606	6.21526	13.3246	6.19833	6.49142	6.17805	6.20346	6.2325	6.62193	6.51448	6.55416	6.8387	5.80423	6.84493	6.48679	6.49771	6.41541	6.36828	6.16748	6.73568	6.63103	6.56108	6.58902	6.14065	7.50434
HD-631	0	1393 cohort	7.27413	6.88537	7.09622	7.12863	6.51433	7.16498	6.55929	5.61763	8.25602	6.47926	15.6427	5.40051	7.42541	16.5149	17.2691	7.38897	6.33361	6.88799	6.36499	6.55904	6.84963	6.61685	6.23968	6.46426	6.54673	6.597	6.42594	6.7573	6.70396	6.905	6.64587	6.87344	7.04324	7.80725	6.26555	6.6644	7.11705	6.78386	6.86283	6.41051	6.22336	6.87418	6.81167	6.79721	7.1952	5.66312	6.99995
HD-632	0	1393 cohort	7.1481	6.60537	6.54022	6.70352	6.45217	6.546	6.57684	5.4321	6.86093	6.77071	6.81804	4.83401	6.7695	6.82912	6.57004	6.75101	6.79831	6.5707	6.93311	6.7779	7.07571	6.73507	6.26841	6.42803	6.65869	6.61912	6.67732	6.61348	6.61562	6.60626	6.41989	7.15459	7.03776	7.08002	6.48768	6.635	6.80676	6.73561	6.73853	6.90153	6.49593	6.68871	6.77098	6.65743	6.67888	6.66051	7.01353
HD-633	0	1393 cohort	7.27245	6.77211	6.86223	6.93155	6.6987	6.81156	6.64064	5.8678	7.00789	6.64378	6.81554	13.3214	6.83236	6.67801	6.5556	6.77097	6.47613	6.68913	6.27382	6.72163	6.49703	6.7565	6.21145	6.58177	7.03069	6.7205	7.13372	17.7636	7.00237	7.39462	6.66862	15.0871	7.26906	7.63127	15.0007	6.91517	7.29677	7.19096	7.36539	6.92504	6.33035	6.91944	7.17742	7.19581	7.38924	6.20951	7.21524
HD-634	0	1393 cohort	7.00798	6.55324	7.11664	6.77296	6.63535	6.64592	6.35397	5.79057	7.06601	6.69022	16.5752	5.15788	6.60368	6.65247	6.56309	15.72	6.56314	6.50673	6.22773	6.43903	6.90193	6.55465	6.50945	6.83666	7.48694	6.95107	7.1843	6.53212	6.83072	6.76639	9.17112	6.99285	11.8878	7.86473	5.90555	6.6839	7.08841	6.87542	7.20988	6.22972	6.71326	6.91605	6.81216	7.07973	7.48293	6.35091	6.96045
HD-635	0	1393 cohort	6.63171	6.85643	6.82035	7.10753	7.11938	7.0033	6.86491	5.54164	6.63774	6.97162	7.08927	4.20089	6.84282	6.77179	6.62593	6.97443	6.76952	6.81802	6.43537	6.83729	7.14723	6.86407	6.20005	6.67728	7.16711	6.90941	7.15646	7.0204	6.86037	7.01142	6.46403	7.31219	7.38927	7.79364	6.64657	7.10375	7.05262	6.88763	7.12976	7.25666	6.69556	6.99455	6.86539	6.7062	6.98203	6.61033	6.72854
HD-636	0	1393 cohort	7.24221	13.8118	16.3226	7.01159	7.00025	7.08338	6.91548	5.56982	7.04499	6.82779	7.10678	13.2952	6.82991	6.98105	6.62193	6.80658	6.79881	6.69483	17.3058	16.4668	17.7691	16.5409	6.24671	6.62565	7.23545	6.95081	6.82971	6.98483	7.35067	7.03653	12.2791	7.14519	6.65827	7.38089	7.01828	7.01729	7.25582	6.43039	6.58831	7.0817	6.71149	7.3846	6.90267	6.76449	6.81306	6.60544	13.9272
HD-637	0	1393 cohort	17.3825	6.90162	3.03765	7.34541	7.24616	7.51607	7.40579	6.51731	8.01167	7.35643	7.31779	5.43193	7.68471	7.41198	7.17323	7.6422	7.39159	7.86797	7.15027	7.2837	6.80241	7.11705	6.30294	6.96481	6.92332	7.68022	7.07326	7.0527	7.36692	6.56719	6.686	17.9821	7.44683	7.25034	17.6317	6.99295	6.82488	16.4851	6.27641	16.251	6.46457	17.8816	6.71436	6.78565	7.26139	8.43112	7.25474
HD-638	0	1393 cohort	6.98579	6.51102	6.85547	6.71147	7.28997	7.07448	6.8754	5.9746	7.18817	6.35393	6.79656	5.14776	7.0923	6.67575	6.80518	7.11606	6.8794	6.96463	6.6836	7.16572	6.65305	7.28658	5.96289	6.55869	6.8753	6.95187	6.95264	6.57618	6.82087	6.41203	6.66142	6.63995	6.90627	12.4553	6.41036	7.53427	6.9485	6.45219	6.42882	6.26116	6.77047	6.99008	6.64834	6.67758	6.94762	6.80152	7.04602
HD-639	0	1393 cohort	7.22857	17.1171	9.78839	7.07535	15.0852	14.4125	6.76329	14.9828	7.15338	6.99187	11.3914	5.09666	6.91006	6.90992	6.62457	7.03505	6.99684	7.03517	7.13523	7.36042	6.71659	7.15218	5.96426	6.74603	7.0212	6.85659	7.31035	6.80221	6.7243	7.12808	9.07792	7.0554	6.89415	7.5014	6.49126	6.88509	6.87213	6.71158	6.85775	7.23192	7.29831	6.94255	6.77514	6.64996	6.60073	7.7601	7.09018
HD-64	0	1393 cohort	6.63888	7.38345	2.65257	6.52602	6.36648	6.54064	8.07786	3.85667	6.57353	6.65197	6.61186	7.76921	6.59175	6.86908	6.5157	6.61101	8.18181	6.98904	8.63583	8.05794	7.24395	8.03914	7.06764	7.2253	16.3813	6.53453	7.56735	6.55721	6.93021	7.321	6.55196	7.47435	6.56245	7.05809	6.73885	6.78007	7.25955	7.18388	6.998	6.47103	6.82866	6.80513	7.0171	6.54502	6.99914	5.69397	6.65155
HD-640	0	1393 cohort	7.30616	6.70911	6.751	6.8521	6.83146	7.01823	6.54864	5.68734	6.99457	6.85856	6.83229	4.97562	6.62239	6.81905	7.20014	6.65996	6.57543	6.78866	6.00409	7.13473	6.87101	7.12225	6.16341	6.759	6.96574	6.9874	6.93716	6.9714	6.93175	6.98307	6.80237	6.80167	7.25365	7.68596	6.4984	6.84252	6.76233	6.97187	7.11632	6.71133	6.87893	6.9006	6.81933	7.06234	7.31014	6.87576	7.0678
HD-641	0	1393 cohort	7.60918	7.40244	7.27136	7.63982	7.44869	7.47695	7.03451	5.94289	6.93014	7.24642	7.40816	4.77423	7.29425	7.3465	7.47743	7.08663	6.9119	7.06596	7.01561	6.9432	6.74998	6.80838	6.89794	6.99148	7.40455	7.17626	18.0894	7.13298	6.96075	6.4861	15.0274	7.33791	7.01104	6.96269	6.73395	6.44795	6.5316	12.8639	6.04385	6.88612	6.59552	6.70674	6.81565	9.56365	6.71826	6.20905	7.44938
HD-642	0	1393 cohort	6.83378	6.86181	6.77998	7.44372	7.19933	7.29702	6.82495	5.9922	6.96677	15.4259	7.02905	4.39893	13.2206	14.9307	15.666	7.02886	7.22115	6.99319	7.50243	6.0914	6.49216	6.14438	6.11898	6.48532	6.96972	6.34896	6.42087	6.43166	6.53626	6.15683	14.2798	7.07297	7.23849	6.41734	7.14475	6.42384	6.89403	6.75725	6.63215	6.74986	6.65476	7.1696	7.01832	6.65656	6.70986	6.16343	7.25952
HD-643	0	1393 cohort	7.33035	7.02601	7.05953	7.50864	7.43135	7.8524	6.8992	5.46774	6.97965	7.22166	7.61559	4.40699	7.52735	7.11188	7.27805	7.42872	7.04044	6.97133	6.87144	6.96525	7.08551	6.96662	6.26768	6.68979	6.87208	6.53358	6.77305	6.75977	6.95861	6.70592	6.92304	7.03145	7.49626	7.21318	6.8334	6.85017	6.84585	7.21614	7.21706	7.01017	6.60486	6.86863	6.66186	7.2127	7.01767	6.4703	6.90387
HD-644	0	1393 cohort	6.97368	6.68932	6.94102	7.04885	6.87687	6.78963	15.6694	5.77505	7.27663	6.78777	7.03885	4.77032	6.75088	6.72868	6.81135	6.63794	7.17077	6.96287	7.09102	7.26736	6.96652	7.39643	7.46191	7.13854	7.49263	6.89716	7.42412	6.89929	6.90416	7.04733	6.61486	7.47713	7.71823	7.09121	6.6378	7.29571	7.39768	7.18993	7.17314	6.95485	6.71442	7.10772	7.40527	7.1624	7.11574	6.56348	6.94859
HD-645	0	1393 cohort	6.96685	7.32663	7.23721	7.28164	6.89402	7.69858	7.24243	6.21472	14.8986	17.1563	15.7208	5.58807	7.46115	15.7372	5.70183	17.2859	18.1829	7.41438	15.4317	15.7177	16.5393	15.4994	14.8989	7.17395	7.59163	15.7303	14.328	6.84009	6.68665	6.8001	6.86686	7.15674	18.1501	11.8666	6.72558	6.81731	14.6034	17.9279	18.07	6.74854	6.92555	6.9795	6.97453	17.4764	15.3658	6.74254	6.93452
HD-646	0	1393 cohort	7.50637	6.48322	6.37821	6.5886	6.51515	6.45653	6.60171	5.58824	6.6676	6.68406	6.55759	4.87559	6.87725	6.736	6.90025	6.77793	6.22948	6.2463	6.35945	6.04057	6.73081	6.02841	7.0361	6.97781	6.95373	6.92081	6.35061	6.90192	6.69051	6.75887	6.54426	6.52992	6.8	6.98804	6.69748	6.23597	6.45179	6.28593	6.60575	6.8403	6.5091	6.43933	6.63324	6.54792	6.66022	6.0276	6.71511
HD-647	0	1393 cohort	7.13307	7.09413	6.83888	7.27399	7.03578	7.15829	6.90958	5.56815	6.75163	6.85331	7.37786	13.9097	6.88335	6.77104	6.82198	6.86284	6.68308	6.75484	6.64892	6.83185	7.06608	6.75108	7.15356	6.61083	6.66892	6.63076	6.65922	6.5932	6.70027	6.54749	6.63748	6.944	7.41749	7.17676	7.07642	6.52554	6.99084	6.92652	6.90279	7.34657	7.24718	7.31096	7.09234	6.91266	6.94801	7.2183	6.85427
HD-648	0	1393 cohort	15.385	6.50598	6.24005	6.67343	6.72136	6.30576	6.71822	5.67468	6.50523	6.28414	6.83694	4.06193	6.42878	6.15768	6.42885	15.2951	6.50355	6.71783	6.34694	6.32236	7.14982	6.37901	7.41229	17.2497	6.36268	6.48897	5.76434	6.42756	6.53311	6.00649	6.78233	6.03784	6.20325	6.52612	6.77343	6.15859	6.1486	6.38159	6.46473	7.78897	7.64067	6.75882	6.71736	6.7775	6.35752	6.92383	15.2411
HD-649	0	1393 cohort	6.98327	7.07497	7.02547	7.25329	6.6983	7.50828	6.8087	6.2871	7.29115	6.81876	7.40383	4.63588	6.94082	6.7672	6.57113	7.46027	7.25562	6.56811	7.40538	7.15879	7.07476	7.25537	6.49446	6.9978	15.0971	6.53915	6.54583	6.87878	6.69499	6.96486	6.66552	7.43019	7.13461	17.6843	6.80029	6.7206	7.14667	7.16874	7.47468	11.8804	7.16338	6.8266	7.06816	7.1336	7.06175	7.11957	7.09956
HD-65	0	1393 cohort	16.4498	6.05902	1.57904	6.042	6.17476	6.04099	8.23683	3.9391	6.05073	6.28918	6.61585	6.10401	6.44597	6.37467	5.97278	6.3334	6.46546	17.7627	16.8659	6.38792	7.28772	6.26244	6.94402	4.6677	7.37907	6.92605	6.53248	6.4248	6.77688	6.61541	6.44994	6.402	6.93728	6.96209	6.55032	6.40427	6.27337	6.63467	6.38891	6.59249	6.54817	6.21599	6.24531	6.22745	7.16018	6.29736	6.73611
HD-650	0	1393 cohort	7.69046	15.7594	10.8302	6.56524	6.57194	6.56342	6.68809	6.4748	7.07212	10.8779	6.63009	5.07586	6.75581	6.64861	6.82372	6.67267	6.55475	6.74132	6.46195	6.50275	7.23346	6.4262	6.78957	6.70342	6.91131	6.93456	6.77583	6.74351	6.78264	6.43413	6.79101	6.59903	7.34784	7.15547	6.64378	6.75679	6.8517	6.63943	6.72881	6.84761	6.88203	6.97513	6.75024	6.77549	6.7925	6.7076	6.68415
HD-651	0	1393 cohort	12.9566	6.53641	6.34983	6.72124	6.24994	6.85312	6.56392	6.24008	6.57577	6.28404	6.56386	4.89497	6.58738	6.32968	6.08813	6.39687	6.46269	6.46353	6.34099	5.92969	7.08961	5.824	6.86417	6.31842	6.50901	6.50936	6.47882	6.19618	6.3328	6.11232	6.62141	6.71523	6.70837	6.44776	6.91022	6.18406	6.53998	6.62242	6.52913	6.601	6.61185	6.61968	6.99452	6.8951	6.48289	6.5522	6.98489
HD-652	0	1393 cohort	6.78687	6.28285	6.74571	6.50544	6.41694	7.11487	6.87465	6.33813	6.81705	6.33127	6.47546	5.46975	6.68044	6.37787	6.65683	6.66999	6.74502	6.94337	6.79119	7.15254	7.15863	7.08941	6.91865	6.91546	6.79651	6.50824	7.12114	7.02932	17.3469	6.52381	6.84397	6.8138	7.04267	6.59649	7.00688	6.60481	6.86984	6.80645	6.89761	7.33178	7.9693	7.18113	7.18761	7.25287	6.71209	6.8123	7.28997
HD-653	0	1393 cohort	6.10325	14.8133	6.48806	6.95452	13.839	16.5093	4.17676	14.8521	6.67846	6.4004	6.82363	6.56268	15.244	6.40127	6.21021	6.66025	7.14667	7.22976	7.52391	6.75132	7.14228	6.7835	7.34946	6.65688	6.65398	6.48005	7.01291	6.53782	6.58349	6.75407	6.58713	6.96015	6.64663	6.43161	6.91803	7.05792	6.95255	6.87708	6.83682	6.59541	6.59137	6.94035	6.74099	6.71999	6.46044	5.38946	7.31305
HD-654	0	1393 cohort	6.74678	6.54066	6.842	6.84619	6.67891	7.19605	4.11789	6.148	7.23213	6.87517	6.98983	6.90225	6.93262	6.91341	7.14978	6.87985	16.6623	6.62549	7.02731	6.86168	6.65509	6.81549	6.94972	6.44119	6.78956	6.46645	6.51509	6.67283	6.69124	6.62993	6.52046	6.92128	6.96288	7.22921	6.54894	6.47921	6.8384	6.59319	7.05459	6.48542	6.89872	6.71901	7.03943	7.17827	6.8452	4.92966	6.79019
HD-655	0	1393 cohort	6.76618	7.04035	6.8128	7.1912	7.06146	7.00579	11.7388	6.40326	6.52613	6.93114	7.12347	6.74786	6.8209	6.89185	6.81831	6.69982	6.36292	6.50057	6.29786	6.18635	7.19308	6.27062	6.91293	6.72055	4.00209	6.6891	6.69639	6.56893	6.48907	6.16212	6.86581	6.50003	7.163	7.00905	6.99157	6.5756	7.02568	6.84653	6.92893	6.96691	7.23994	7.06951	6.78619	7.01409	6.87765	5.42606	7.2612
HD-656	0	1393 cohort	7.29477	6.86994	7.20035	16.4251	6.67464	6.78912	4.92027	6.5906	15.9077	15.3536	6.87815	7.39518	16.9382	16.7361	13.1519	6.98834	6.84157	6.77971	6.91809	6.73627	6.90904	6.77242	7.08964	6.82065	4.49361	7.02921	6.90556	6.88123	6.84982	6.94205	14.4842	15.2808	6.90923	7.07443	6.87988	7.36306	7.00781	6.83197	6.85211	10.3362	17.2851	6.88256	7.02017	7.08549	6.96103	14.4896	7.06035
HD-657	0	1393 cohort	7.03874	6.65768	6.88455	7.04285	6.60342	6.7709	4.5806	6.16223	7.34089	6.69293	6.91644	7.06616	6.63719	6.75239	6.59937	6.83227	7.1903	6.93573	7.142	6.652	7.2846	6.70619	6.77744	6.78905	3.9147	6.76446	7.44603	6.56485	6.39616	6.67553	7.03661	6.79528	7.27357	6.54735	6.16131	6.25701	6.93981	6.78143	6.93836	6.75799	7.07143	6.82216	6.99404	11.8003	6.53548	5.05407	7.0882
HD-658	0	1393 cohort	6.71734	6.883	6.6701	7.19971	7.08568	7.64587	14.7666	6.01086	6.54565	6.73726	7.19315	6.72915	6.96868	6.57744	6.54256	6.86557	7.23464	17.7821	7.00014	7.36862	7.20406	7.38765	6.88836	6.5264	3.8669	6.43183	7.09976	6.25884	6.36787	6.24908	6.5461	6.75689	7.05446	6.88766	7.13025	6.20437	6.74474	6.60942	6.66876	7.30985	7.21842	6.67621	6.8375	6.96106	7.20586	5.63816	6.95688
HD-659	0	1393 cohort	7.32913	6.7355	7.01214	6.60306	6.43444	6.75424	4.63583	6.00042	17.0592	6.96947	16.7387	7.12201	6.65152	6.75372	6.5546	14.7461	11.2137	6.37558	6.34754	6.13715	7.19656	6.12109	7.4311	7.35217	3.82436	7.37883	7.07358	6.88196	6.68812	6.55645	16.328	6.56809	6.67053	7.23057	6.30432	6.66247	6.59002	6.44827	6.57517	7.29839	7.07605	6.78439	6.82619	6.57536	6.20597	5.45969	6.71473
HD-66	0	1393 cohort	6.76823	6.7402	1.75803	6.69743	6.54226	6.37759	7.86368	3.59633	6.04259	6.24149	6.56306	6.54737	6.63475	6.33419	6.2744	6.29894	6.69023	6.0297	6.39108	6.20131	6.67903	6.13072	6.83207	6.12825	6.98344	7.10654	6.84907	6.70759	6.89289	6.58287	7.11186	6.23165	6.41562	6.51074	7.2173	6.54766	6.22645	6.31169	6.34268	6.22446	7.05749	6.73303	6.4385	6.53009	6.57346	6.81331	6.25163
HD-660	0	1393 cohort	7.56354	7.0015	6.94932	7.1583	6.96615	6.90436	4.50997	5.88361	6.88001	6.98699	7.28782	7.06159	7.09012	6.8714	7.09763	7.17442	6.66926	6.4448	6.94715	6.32056	6.85542	6.35124	7.3027	6.43829	4.07539	6.60451	6.26552	6.25094	6.91943	15.45	6.68052	6.99975	6.59593	7.33123	14.8661	6.69838	7.41721	6.70814	6.73938	17.7401	7.07111	6.85706	14.8789	6.50848	6.33982	14.5259	7.14129
HD-661	0	1393 cohort	6.18427	6.48336	6.50515	6.74226	6.418	5.65459	4.57982	5.92434	7.04013	6.43511	6.58706	15.252	10.7841	6.40641	6.43352	6.5171	6.77266	6.64106	6.55849	6.56096	6.47154	6.55538	7.11495	6.68769	4.72532	6.71506	7.06473	6.38841	6.19239	6.23499	6.65316	6.39397	6.42215	6.32251	6.46721	6.05079	6.27497	6.09186	6.30234	6.4255	6.56358	6.24039	6.58387	6.30266	6.13228	5.31946	6.0411
HD-662	0	1393 cohort	15.3065	6.60555	6.83329	6.88509	6.7106	6.89106	4.60995	6.28672	6.92873	6.66285	6.96121	6.92737	6.80292	6.6817	7.06726	6.90776	6.30961	6.60586	6.33091	6.11407	7.39102	6.09513	7.06486	7.00351	4.21444	6.85276	7.09074	6.86518	6.81815	6.79382	7.02276	6.66983	6.424	7.00068	6.58672	7.64572	6.85678	6.86101	6.79735	7.23566	7.1058	7.29667	7.20023	6.92098	6.79229	5.42596	7.08093
HD-663	0	1393 cohort	6.71763	6.66572	6.7584	6.65106	6.7596	6.69569	4.63036	5.91407	6.59752	6.43525	6.6663	6.6926	6.50221	6.43327	6.41405	6.58839	7.16336	6.95699	17.948	6.9663	6.77393	6.9987	6.76416	6.60709	4.16031	6.65813	6.76145	6.39349	6.62179	6.3153	9.15028	6.5883	6.7413	7.49814	6.4833	6.50771	6.74149	6.32122	6.37284	6.00061	6.61639	6.61402	6.6157	6.51635	7.13374	5.27003	6.17892
HD-664	0	1393 cohort	6.54746	13.8115	16.2926	6.7748	6.89802	14.9164	4.601	11.1497	11.0654	6.66662	6.85386	6.84195	6.6887	6.66584	7.19052	6.84839	6.87696	6.84371	6.46048	6.7336	6.96003	6.83202	6.8086	6.36974	4.85482	6.68396	6.71576	6.37954	6.30964	6.3967	6.63942	6.23642	6.44996	6.99496	6.58309	6.71691	6.38382	6.51509	5.81958	6.86936	6.784	8.16273	6.95067	6.67598	17.004	5.22502	17.3905
HD-665	0	1393 cohort	6.09362	6.67382	6.97442	6.81555	6.63793	6.77021	4.25853	6.01256	7.06507	6.59005	6.66384	6.25758	6.83864	6.47851	6.57852	6.7267	6.90344	7.13411	6.68287	7.24924	6.93043	7.05644	6.92608	6.65966	4.45249	6.84657	6.8431	6.5279	6.65237	6.66064	6.46461	6.94227	6.95593	7.27823	6.59495	6.45382	6.50723	6.73647	6.98291	6.94059	6.64588	6.95451	6.72704	7.13966	7.10795	5.54881	5.98197
HD-666	0	1393 cohort	7.1825	6.86764	7.10909	6.90868	6.84058	7.04514	4.55114	6.18209	7.01057	7.02734	6.71017	7.28548	7.1396	6.94574	7.33749	6.9454	6.83235	7.13241	6.3708	6.89317	7.26883	7.01733	7.0616	6.69724	4.3719	7.04919	7.02059	7.19517	7.0667	6.89833	6.91893	6.91556	7.11114	7.40719	6.70111	7.04142	6.81927	6.80207	7.0897	7.06395	7.18653	7.10323	6.87314	6.9547	7.11839	5.54332	7.63622
HD-667	0	1393 cohort	7.63649	7.12635	7.05909	15.3789	8.69295	15.6568	4.85041	16.6831	7.00988	7.06561	7.22576	6.59489	15.8524	7.03751	7.53048	7.34107	16.6976	9.03455	7.50853	7.47058	7.22665	7.56836	6.79334	6.76661	3.87465	6.52016	6.36386	6.6544	6.75454	6.35602	6.41168	6.67006	6.94264	7.5191	6.5858	6.40424	6.90111	6.62816	6.84113	7.18141	6.94985	6.85634	6.9734	6.93954	6.93136	5.38964	7.3816
HD-668	0	1393 cohort	7.66052	7.51811	7.14337	7.57917	7.86154	7.69222	4.93947	6.48356	7.52566	7.52364	7.78641	7.26955	7.23596	7.4013	7.25773	7.41545	7.18145	6.79223	7.16244	6.74421	6.74445	6.69356	6.25019	6.75315	3.87204	17.3438	6.98807	6.51663	6.53409	17.1442	14.8203	6.59084	6.25449	7.0459	8.74779	7.04471	9.4483	6.72483	15.4041	7.41901	11.9207	6.92056	17.0418	17.5177	6.99031	7.09773	7.2863
HD-669	0	1393 cohort	7.09002	6.86964	7.23771	6.98438	6.97391	6.86976	14.0366	6.35203	7.13146	7.07954	6.92579	7.03431	7.00472	6.98418	7.15082	6.71116	6.55281	6.89394	6.29509	6.26675	7.50204	6.30373	6.70611	6.42341	3.898	6.54901	6.10167	6.45069	6.53275	6.04995	6.84561	6.36716	6.52755	6.90436	6.27706	6.20061	6.394	6.56721	6.6684	6.69165	7.15632	6.64173	6.91501	6.89645	6.18919	5.15223	7.08746
HD-67	0	1393 cohort	17.1408	7.26527	3.16256	7.63049	7.04716	7.08837	8.23801	4.43396	7.46974	7.56831	7.53385	7.42223	7.20299	7.88879	7.44289	7.10841	6.66157	6.78759	6.58299	6.77243	7.03169	6.78582	7.17836	6.25296	7.55971	6.96257	6.75222	6.98265	6.94168	7.44462	6.76998	6.78645	7.0063	7.02318	6.78638	5.94248	6.7249	6.80628	6.90542	6.75333	6.79474	6.98883	6.76469	7.2076	7.25207	6.3078	6.95392
HD-670	0	1393 cohort	7.00246	7.0711	6.94052	15.7574	6.99912	7.33886	4.77246	6.23683	16.0725	17.2056	15.9388	7.04192	7.64119	16.0518	16.7325	7.34628	6.9827	6.77898	7.11853	6.18607	7.09664	6.16521	6.91155	6.29142	5.07439	6.47038	5.82087	5.89056	6.03297	5.62416	6.54216	6.34556	5.85676	6.33292	6.81272	6.26127	6.10582	6.03172	6.02264	7.23532	6.92724	6.49041	6.48268	6.62374	5.72466	5.59053	6.75037
HD-671	0	1393 cohort	6.6366	6.6834	6.72673	7.08345	6.92064	6.8128	4.8102	5.92664	7.07215	6.66868	6.97792	6.78947	6.83568	6.70181	6.67377	6.7943	7.23736	7.04747	6.90231	6.78292	6.9941	6.92531	6.87044	6.95835	4.2762	6.45297	6.58504	6.73743	7.00079	6.56823	6.6135	7.19432	6.9654	6.83687	6.84665	6.80517	6.9183	6.97498	7.05392	8.24863	7.71644	7.1101	7.19604	6.7354	6.50794	5.585	7.88938
HD-672	0	1393 cohort	6.83675	6.56747	6.74195	7.0363	7.01157	6.86712	6.02991	6.18816	7.24411	6.82264	7.50859	16.8378	7.11314	6.78066	6.86842	7.11722	7.27648	7.34113	17.6408	6.67442	7.07416	18.099	14.7996	6.82467	15.1154	16.8172	17.8853	6.95498	6.90738	6.85397	16.5258	7.38909	15.8311	14.2945	6.4251	6.79858	7.26793	7.15678	7.17994	6.56991	6.48502	6.54482	7.12094	7.20589	15.5756	5.27569	6.73054
HD-673	0	1393 cohort	7.62065	7.26955	7.50072	7.34554	7.03559	7.14832	5.36007	7.01811	7.53698	7.30553	14.2585	7.39433	7.17273	7.23978	7.41154	14.3116	7.55726	7.68153	7.62505	7.00856	7.20686	6.99585	6.64204	6.56973	4.31458	6.42464	6.41187	6.55341	6.59487	6.46026	9.27596	6.98562	6.66333	6.55869	6.48779	6.42665	6.76611	6.72818	6.98386	7.23385	7.18592	6.76522	6.75278	7.42537	6.68625	5.20092	7.35209
HD-674	0	1393 cohort	6.7954	6.68981	6.72268	6.78927	6.32328	6.69587	4.92429	6.17829	6.7323	6.63056	6.81515	6.69409	6.57426	6.61808	6.66464	6.70895	6.76903	7.35394	6.58464	6.70592	7.09957	6.74153	6.90896	6.50731	4.26989	6.67529	6.42505	6.42369	6.51873	6.29213	15.9809	6.06358	6.14153	6.77178	6.42115	6.80536	6.42554	6.10643	6.2789	6.6774	6.61343	6.53248	6.44788	6.59393	6.43311	5.18815	6.46581
HD-675	0	1393 cohort	7.45921	6.81853	15.1749	7.03127	6.8104	6.44864	5.11287	6.47728	7.23274	6.92802	7.09092	15.942	6.74446	6.94796	7.22897	6.83595	6.99946	7.12521	6.95368	6.91366	6.8678	6.94761	7.1155	6.8554	4.22225	6.89473	6.78064	6.9545	6.88359	6.63052	6.5917	6.80089	6.71445	6.77438	6.5102	6.50144	6.71825	6.43155	6.88203	6.03794	6.77346	6.50818	6.72386	6.75111	6.6698	5.25037	5.83461
HD-676	0	1393 cohort	15.9686	7.19787	6.56185	7.21831	6.88962	6.96381	4.75964	6.35549	6.70451	6.53896	7.08406	6.68835	6.94413	6.48031	6.16987	6.7812	6.76899	6.84098	7.19744	-5.67077	7.13666	7.49847	16.9465	6.35501	6.91824	6.77694	6.76767	6.74555	6.59725	6.67432	14.0162	7.14423	6.87094	15.5371	7.18099	6.50066	7.12747	6.70755	6.77426	7.11238	6.82788	6.9971	6.83365	6.69109	6.79415	5.69	7.20739
HD-677	0	1393 cohort	7.39309	7.36615	7.07495	7.38294	7.24705	7.89138	4.42731	5.99658	7.60497	6.88907	7.20383	7.16258	7.81872	6.92444	6.69411	7.82876	7.7043	7.55157	12.583	-5.45057	6.96452	7.3742	6.66922	6.56863	4.15057	6.5353	6.88037	6.50017	6.52925	6.2415	6.8437	6.6623	6.71088	6.56561	6.77686	6.50284	6.69443	6.65838	7.11125	7.33922	7.48844	6.68642	6.72906	6.9923	6.49138	5.72465	7.73606
HD-678	0	1393 cohort	6.73951	16.3049	14.8533	6.64934	15.1999	16.323	4.68139	15.3462	6.29086	6.28538	6.79114	6.30205	6.43619	6.22909	5.86252	6.5157	6.39631	6.36521	6.62466	-6.40253	7.26672	6.4048	6.84047	6.48764	4.22591	6.48392	6.40505	6.60744	6.64255	6.56133	6.75147	7.05054	6.53041	6.89908	6.46968	6.72267	7.1788	6.83911	6.68109	6.76715	6.97805	6.62778	6.79961	6.76158	6.58308	5.40744	7.27937
HD-679	0	1393 cohort	7.26549	7.01397	7.03296	6.99162	7.02372	6.85498	4.54216	6.17367	7.29106	6.91422	-3.08628	6.91282	6.85193	6.79698	6.99902	6.67607	6.79002	7.1434	6.78047	-5.89494	7.0215	6.88553	6.72146	17.1939	4.53405	6.4679	6.98963	6.87967	15.1764	6.29191	6.5527	6.81782	5.94163	6.63776	15.7288	6.34825	6.62315	6.57592	6.7325	6.73378	6.70221	6.86313	6.86976	6.88786	6.25248	16.0733	7.75971
HD-68	0	1393 cohort	7.61929	8.02805	2.61031	7.16323	7.10064	7.53967	8.12879	4.33051	7.06411	7.30793	7.14383	7.22714	7.57248	7.61441	7.67641	7.40125	7.99537	8.00131	7.71974	7.97173	7.20814	8.01148	6.99859	16.3871	6.86298	17.7577	16.6783	15.278	14.7079	6.81471	17.2128	6.77624	7.36874	6.73952	7.15935	6.43216	6.7403	6.82988	6.7544	17.2523	18.3683	7.11984	6.7907	7.16421	7.0651	16.6168	7.06727
HD-680	0	1393 cohort	7.22562	6.95588	6.86608	6.9502	6.65133	6.43211	4.58805	6.14744	6.7324	6.63341	-3.21766	6.90622	6.79205	6.62901	6.99072	6.61766	6.71509	6.80254	6.356	-6.21176	6.96301	6.58674	6.97995	6.77373	7.09711	6.86714	6.73317	6.53529	6.632	6.72928	6.63329	6.80398	6.7406	6.71055	6.61161	7.14574	6.82794	6.55415	6.84112	6.81819	-4.83464	6.95889	11.6535	7.02679	6.93195	5.27425	6.45439
HD-681	0	1393 cohort	7.00086	6.81567	6.82453	16.713	16.8242	7.04264	4.70811	8.69434	6.73914	15.463	-3.14461	6.87323	16.9818	16.5533	14.736	6.75555	6.40623	6.61615	6.04968	-6.12112	6.87411	6.40821	7.19447	6.41299	3.99271	6.55263	6.84278	6.46102	6.57214	-3.47224	6.77586	6.78391	6.77844	7.09936	6.56169	6.45567	6.79784	6.68573	-5.13182	6.63276	-4.55981	6.64626	6.89288	6.88045	7.35962	-5.05104	6.60676
HD-682	0	1393 cohort	6.87381	6.58876	6.53859	6.70563	6.64006	6.51135	4.69778	5.98941	6.88178	6.41356	-3.04969	6.5951	6.64529	6.54502	6.55793	6.70995	6.80527	6.78601	6.91742	-6.08495	7.20635	6.72529	7.09266	7.07958	4.20222	7.16444	7.41749	6.89359	6.83045	-3.08884	14.2405	7.13112	6.79474	6.8698	6.75756	7.181	6.90563	6.41022	-4.99833	6.77304	-4.74143	6.85402	6.72365	6.70213	6.6975	-5.30653	6.28994
HD-683	0	1393 cohort	6.5619	6.65583	6.57675	6.71766	7.12189	6.71844	6.63112	6.01724	6.85358	6.9903	-3.69756	5.40226	6.87243	6.46624	7.03968	6.82053	6.88081	6.58279	6.80599	-6.04232	6.84462	6.72146	7.22903	6.69815	4.33668	6.79744	6.54328	16.7974	17.5835	-3.24225	6.63963	8.78145	6.18592	7.45471	6.67176	18.1124	6.73906	6.50369	-5.08103	6.83544	-4.96854	6.6971	6.98275	6.94171	7.12969	-4.05838	7.088
HD-684	0	1393 cohort	7.25636	-6.61946	7.09869	-2.23791	-3.85683	6.61238	4.74099	6.21481	17.161	13.7938	6.0932	7.26105	6.8762	5.32331	15.4089	6.71548	6.37898	-5.26348	6.05988	-7.21377	6.91963	6.32447	6.63499	6.551	4.06002	6.7184	6.71951	6.61789	6.73778	-3.33452	6.67853	-3.28861	6.89967	-4.85795	6.2643	6.55037	6.65509	6.76042	-4.85737	6.46574	-5.08491	6.56168	6.53498	7.03286	7.11064	-5.54274	6.21257
HD-685	0	1393 cohort	7.09081	-6.83218	6.91472	-2.41713	-3.85284	6.80631	4.68621	6.06403	7.06395	6.90605	-3.19459	7.0713	6.76828	-3.3422	6.96554	6.67901	6.57333	-5.38296	16.3247	-6.85321	16.4519	16.2252	7.05212	6.45993	3.98351	6.72486	6.99719	6.65308	6.70754	-3.3732	9.06927	-3.08216	6.75729	-4.99009	6.44828	6.43956	6.82542	6.64956	-4.91972	7.34517	-5.02222	6.65476	6.90687	6.77304	6.66108	-5.31136	7.61514
HD-686	0	1393 cohort	7.41311	-6.77322	-3.9418	-2.46419	-0.347043	-7.63978	-6.15015	-3.76574	7.26515	6.99257	-3.85134	0.664633	6.78776	-3.52457	-3.35913	6.89672	-4.46175	-6.28864	6.54023	-7.23821	6.80698	6.59804	6.68791	6.89141	4.44169	6.70767	7.09192	-3.04424	-3.3817	-3.82186	-1.81889	-2.83184	-4.2841	-5.18941	6.43596	6.66516	-3.75079	6.52202	-5.273	-5.48099	-5.52551	6.63399	6.77167	6.88002	6.77668	-5.82927	-5.09101
HD-687	0	1393 cohort	13.8072	-6.57336	-4.04466	-2.39189	-4.36499	-7.30766	-6.14579	-3.88314	6.9496	6.82825	-3.81421	-7.85669	6.62852	-3.55358	-3.44241	15.6379	-3.90041	-5.98205	7.20168	-7.3501	7.00498	6.50788	6.83856	6.63453	4.0059	6.89478	7.47314	-3.38439	-3.54329	3.02672	-1.63783	7.54967	-4.24599	-6.00474	17.334	12.8548	7.22064	13.8935	4.56683	2.96734	-5.43896	13.6625	14.4048	14.3022	7.10999	0.532158	2.27713
HD-688	0	1393 cohort	7.09907	-5.97189	-3.68469	-1.65259	-4.00524	-6.84498	-3.58765	-4.12469	7.23484	7.30432	-3.09698	-10.1336	7.37909	-2.9059	-2.60688	7.62724	-2.99986	-5.22331	8.37745	-5.6957	7.46162	-2.77945	11.45	6.37487	6.68132	6.53755	6.29053	-3.6096	-3.69286	-4.45162	-2.41014	-3.02843	-4.91547	-5.47832	6.67449	6.3202	-3.69062	6.39909	-5.51632	-4.86462	-5.23425	6.64314	7.01233	6.52556	6.4772	-5.14019	-4.46706
HD-689	0	1393 cohort	7.23801	0.748536	5.85303	-1.94223	-4.17835	-6.81925	-5.53584	-5.16899	-1.60868	7.28868	-3.54096	-10.5445	8.12626	-3.78792	-3.81932	8.15091	-3.01382	-6.53602	-5.08612	-6.78599	7.32053	-5.05971	-2.68738	6.69243	7.08194	-4.10405	6.70391	-4.88754	-4.49799	-4.74321	-3.39225	-4.838	-6.88127	-6.01645	-4.68519	-4.43953	-5.27929	6.79318	-5.54518	-5.55304	-4.85637	6.87573	-4.15718	-4.55231	7.02606	-3.93323	-4.99175
HD-69	0	1393 cohort	7.26251	7.00458	2.74596	6.93342	7.13035	6.33523	7.95884	4.92928	7.16856	6.59627	7.00835	7.25298	6.65384	6.78315	6.91003	6.44778	6.99206	6.77549	6.35229	7.38385	7.35518	7.27771	6.97058	4.73818	6.98724	6.65789	7.51279	6.49259	6.98049	6.93573	7.23865	6.41127	7.33213	7.40876	6.54899	6.46261	6.59507	6.79632	7.01399	7.40455	6.42152	7.01237	6.71329	6.87942	7.02981	7.41126	7.0809
HD-690	0	1393 cohort	15.9063	-7.38696	-3.74464	-1.87599	-4.80381	-7.7679	-5.53659	-4.89458	-2.85078	7.44233	-3.74597	-10.3875	7.19451	-3.70847	-3.55352	7.07087	-4.01283	-6.00093	-6.36732	-7.38216	7.02837	-5.58512	-2.99305	6.85904	7.18423	-3.87564	7.54956	-4.19399	-3.83679	-3.49726	-3.41325	-4.35635	-5.80379	-6.61399	-4.77648	-4.37693	-4.97109	7.05441	-5.47503	-6.57278	-6.03128	7.03234	-4.0067	-4.28287	7.23992	-5.16218	-6.07395
HD-691	0	1393 cohort	-6.016	-8.43249	-5.39979	-4.13503	-5.63729	-8.57685	-5.96284	-5.12489	-4.59255	-5.31771	-5.04254	-11.0082	-4.97577	-5.0675	-5.58823	-3.41149	-6.55332	-7.79881	-7.40185	-8.37748	-2.99741	-6.55111	-4.02573	-5.42179	-3.75825	2.19863	9.7704	-5.18931	-5.10401	-5.28293	-3.83871	-5.32528	0.85115	-5.91159	-5.37109	-6.24964	-5.72842	-5.56243	1.05991	-6.41493	-6.73195	-5.82454	4.89872	-5.45154	-6.35545	-5.78587	-6.30555
HD-692	0	1393 cohort	-5.48141	0.58551	-4.93277	-3.88597	2.73391	0.596982	-5.87219	3.24895	-4.32035	-4.63708	-4.62049	-10.9858	4.07	-4.3506	-5.38757	-3.38538	-6.02874	-7.33012	-6.80549	-8.54744	-2.6627	-6.52351	-4.05379	-5.18388	-4.53766	-6.08438	1.91855	-4.9091	-4.91854	-4.89006	-3.63315	-5.0358	-5.93323	-7.11887	-5.27463	-6.09428	-5.20902	-5.23969	-6.91875	-5.96187	-6.38136	-5.83793	-5.47933	-4.89616	-6.35232	-5.6823	-5.5978
HD-693	0	1393 cohort	-5.96096	-8.23425	-4.57898	-4.23731	-5.61283	-7.551	-5.95088	-4.8282	-3.8849	-4.35208	-4.58044	-10.4774	-4.41019	-4.17987	-4.75859	-3.98259	-4.99034	-6.18385	-6.09595	-6.73362	-2.07066	-4.92605	-4.65489	-5.14448	-4.40513	-5.64384	2.73381	-5.33207	-5.00952	-5.22847	-4.39228	-5.43859	-6.67758	-6.20004	-5.43107	-6.3384	-5.37667	-5.20912	-7.02031	-6.1801	-6.17469	-5.77392	-5.42897	-4.98051	-5.71848	-5.72334	-5.57814
HD-694	0	1393 cohort	-7.8747	-9.43815	-7.04005	-5.6207	-7.18861	-9.96139	-7.02395	-6.15559	-6.12553	-7.27502	-6.36922	-11.8081	-5.51877	-6.45513	-6.28485	-6.48064	1.85552	-8.19166	1.21416	-0.00184325	6.79933	3.78571	-5.62617	-5.95099	-6.44202	-7.07368	0.110671	-6.37686	-6.5374	-6.2049	-5.05161	-5.97855	-7.94877	-7.78481	-6.50389	-7.42274	-6.54207	-6.03248	-7.82555	-7.74592	-7.20508	-7.27231	-7.03068	-6.9646	-7.45176	-7.06994	-6.96406
HD-695	0	1393 cohort	-8.51941	-8.96202	-6.61168	4.07122	-6.43515	-8.85941	-7.06047	-6.44826	2.9638	2.86355	-5.58588	-11.5168	-6.33541	2.3556	4.2063	-5.50738	-5.96974	-7.70862	-6.96844	-8.32027	-4.05429	-6.69349	4.47711	-6.06063	3.3622	2.7453	9.14784	-1.40045	-6.45555	-6.34593	-4.92919	-6.51526	1.33627	2.12112	-6.33654	-7.46931	1.42248	4.22544	2.87926	-7.13525	-6.78855	-7.21918	-7.21278	1.71839	3.14203	-6.2529	-6.9143
HD-696	0	1393 cohort	-8.22852	-10.6588	-8.16897	-6.39215	-8.0301	-10.8518	-7.38513	-7.67432	-6.93045	-7.56301	-7.4768	-12.7535	-7.07611	-7.43427	-7.06182	-7.36407	-7.67239	-9.16266	-8.5538	-10.0177	-5.70462	-8.50381	-7.23061	-7.01937	-7.9104	-8.01387	-0.60927	-7.02858	-7.39974	-6.85724	-6.08466	-7.18011	-8.9558	-9.24097	-8.02848	-8.76468	-7.86225	-7.68197	-9.10888	-7.90397	-8.47527	-8.03833	-7.56141	-8.18828	-8.59854	-7.46642	-8.09456
HD-697	0	1393 cohort	-8.04582	-10.165	-7.68314	-6.12686	-7.8417	-10.3543	1.91831	-7.4522	-6.17206	-6.89056	-6.84624	-12.2297	-6.81182	-6.96791	-6.87702	-7.42455	-8.03491	-9.27628	-9.07155	-10.1122	-5.2112	-8.82616	-6.89542	-6.71115	-7.20336	-7.69555	-0.582277	-7.1399	-7.30649	-6.70843	-5.98767	-7.15499	-8.16391	-8.80538	-8.06519	-8.20386	-7.61357	-7.31071	-8.63947	-7.49262	-8.02948	-7.67522	-8.00837	-7.68995	-8.439	-7.56478	-7.64196
HD-698	0	1393 cohort	-8.60134	-10.401	-8.1172	-6.15282	-8.12945	-10.2676	-7.72224	-7.63978	4.50723	-7.68545	1.77516	-13.0885	-7.15118	-7.49832	-7.31011	1.19208	-8.63947	-0.923898	-10.0085	-10.7183	-5.63998	-9.22999	-6.55131	-7.00805	-7.6809	-7.8949	-0.553818	-7.21526	-7.24875	-7.09818	3.66016	-7.21773	-9.14533	-10.6258	-7.53532	-8.34871	-7.73379	-7.60936	-9.03309	-8.24034	-7.26696	-7.96454	-8.32728	-8.25459	-8.12812	-8.09774	-8.37224
HD-699	0	1393 cohort	-9.12353	-11.5532	-8.77935	-7.16643	-8.85812	-11.4029	-8.51538	-8.71711	-7.39104	-8.43458	-7.81856	-13.3659	-8.19303	-8.18454	-7.73249	-7.93833	-9.19933	-10.4233	-10.2998	-10.9885	-6.64554	-9.56621	2.53046	-8.6542	0.206909	1.73313	-2.08371	-8.69534	-8.96118	-8.53241	-7.26328	-4.02507	-9.79122	-2.38546	-8.98107	-9.58035	-8.9726	-8.92564	-10.3821	-8.7588	-9.32876	-9.00776	-9.26267	-9.7731	-9.42063	-8.46985	-9.12608
HD-7	0	1393 cohort	6.41674	5.83163	1.41539	6.76288	6.07483	6.27009	7.30373	4.03824	6.20356	6.08624	6.75362	6.22936	5.13558	6.04919	6.19078	4.85858	7.30977	7.20581	6.30484	17.556	6.46302	18.5301	6.92	7.0186	6.30892	7.04317	6.74842	6.60092	6.65367	6.96137	6.57729	7.01775	6.92267	6.61241	6.69155	6.23968	6.78457	7.07657	7.29529	7.31633	6.64537	6.54115	6.86409	7.12548	7.68652	7.58672	7.26512
HD-70	0	1393 cohort	6.61495	5.8767	1.74442	6.24987	5.71516	6.42762	7.81358	3.32485	6.71296	6.16347	6.14009	6.29276	5.95602	6.23973	7.0455	5.96685	6.05506	6.09493	5.25576	6.20976	6.55877	6.01992	6.6946	6.18812	6.65937	7.02093	6.78294	6.50025	6.68006	6.5352	6.58835	6.45304	6.64997	7.73928	6.48806	6.54142	6.32037	6.19478	6.51598	6.5301	6.30856	6.96346	6.19204	6.28945	6.32387	7.12188	6.69178
HD-700	0	1393 cohort	-9.3471	-11.5881	-8.79898	-7.16072	-9.23534	-11.3745	-8.46265	-8.43866	-7.01514	-8.31891	-8.01141	-1.88516	-7.84941	-8.21996	-7.94299	-8.03685	-8.9928	-10.1609	-9.61523	-11.2968	-6.6726	-9.87112	-8.0367	-8.01651	-9.10752	-9.13084	-2.09524	-8.55391	-8.7591	-8.55388	-7.06365	-8.39117	-10.3277	-10.2397	-8.89343	-7.79605	-8.67384	-8.61808	-10.0006	-8.69659	-9.31984	-8.50838	-9.22901	-9.55888	-9.82248	-8.57122	-8.67024
HD-71	0	1393 cohort	7.13375	6.8166	2.68648	6.6759	6.71952	6.6493	7.98881	4.33877	6.79668	6.58212	6.59329	6.95964	6.88467	6.58267	6.86243	6.78887	6.68248	6.72225	6.3614	6.87412	7.18425	7.08092	6.8153	6.7068	7.2078	6.74743	6.90876	6.74639	7.11676	7.31922	6.73309	7.38018	7.19779	8.23888	6.86497	6.79039	7.585	7.09217	7.00108	7.31582	6.82006	7.28149	7.52842	6.83816	7.02268	7.32829	7.58328
HD-72	0	1393 cohort	6.01229	5.63124	1.845	6.39796	5.76951	5.65507	7.18993	0.276027	6.18956	5.98848	5.72748	5.7861	6.07458	6.03591	6.44215	5.81392	5.49886	5.88497	4.87238	5.94112	6.48194	5.94335	7.10415	6.90918	6.65672	6.85164	6.66404	6.19318	6.54672	6.29297	6.6461	13.4762	6.34514	6.97149	6.57351	16.8972	6.11696	5.85838	5.96255	14.4835	5.97572	16.7407	16.3457	6.20413	6.95032	5.17853	15.5331
HD-73	0	1393 cohort	7.16965	6.92186	2.54479	6.59859	6.9515	6.67181	8.50414	4.29105	6.38329	6.3846	6.65257	6.72785	7.26429	6.42679	6.84621	6.88075	7.55331	7.52307	7.46737	7.85748	7.70395	7.8765	6.94947	6.96036	6.2966	6.52147	6.16552	5.99043	6.72134	6.44406	7.48463	5.81665	6.2398	6.97967	7.70482	5.75432	6.3912	6.16671	6.03692	6.62532	7.48944	6.4186	6.317	6.29541	6.86789	6.83137	7.13621
HD-74	0	1393 cohort	7.6844	6.73063	2.18201	6.69383	6.94811	6.77415	7.92196	4.21137	6.53802	6.79905	6.7976	7.1459	6.74302	6.81111	6.49887	6.6451	5.79146	6.43827	5.65438	5.76368	6.80339	5.57972	7.28271	5.67147	7.20747	6.68966	6.30053	6.58685	6.84932	7.00571	6.7777	6.7019	6.96488	5.99007	6.94625	6.31464	6.88005	7.05832	6.65288	7.37864	6.7229	6.92774	6.79414	7.29686	6.94228	6.97678	7.41342
HD-75	0	1393 cohort	7.74746	7.11846	3.0159	7.061	7.23499	7.17064	9.23624	4.8363	6.67948	7.34489	7.15474	7.26621	7.1546	6.86023	7.18398	7.02057	7.72607	7.30911	7.64937	8.00061	7.33528	7.98347	7.00358	6.08632	7.08823	7.07168	7.24542	6.71354	7.19343	7.2625	6.95735	7.07569	6.88639	7.05295	7.40694	7.12715	7.15632	6.83972	6.9373	6.66822	7.66649	7.6364	7.14787	7.09423	7.48341	6.5203	6.91809
HD-76	0	1393 cohort	6.41801	6.96004	2.8202	7.0484	6.77345	6.8676	8.03356	4.23836	6.97521	13.9719	7.01051	6.86569	7.67003	13.5229	6.18794	7.35188	7.59564	6.80896	7.84118	6.51901	7.57552	6.48301	7.08947	7.14736	7.4962	6.96156	6.99947	6.76786	7.02508	6.66834	7.11389	6.58165	6.82506	5.6941	7.48216	6.57016	6.58307	6.83117	6.32613	6.89594	7.01645	6.55918	6.64413	6.63389	6.46895	6.88469	7.06204
HD-77	0	1393 cohort	7.61073	7.58106	2.60628	6.99398	6.84878	7.06012	9.27119	4.53422	6.47502	6.84193	6.96331	7.12613	7.25781	6.88148	7.43245	7.20053	6.62681	6.88777	6.4271	6.88851	7.25232	7.04919	7.08877	7.01749	7.28242	7.09586	7.30271	6.9748	7.27848	17.7047	7.12677	17.7588	15.2267	8.07555	7.04237	17.5619	17.9817	7.10844	15.0124	6.73439	7.02625	7.18674	15.8171	18.2357	18.7623	6.69096	7.23947
HD-78	0	1393 cohort	7.45179	6.93182	2.65135	6.92072	6.75538	6.72466	8.00801	4.25807	17.3964	17.3333	7.0999	7.12065	6.58632	15.9887	6.30452	6.69091	18.0284	6.91753	16.1737	7.88712	17.7096	8.07486	6.49146	7.08212	5.73546	6.46563	5.65261	6.67418	6.61676	5.82226	7.32572	6.18318	6.1986	6.30106	7.01868	6.34522	5.9657	5.69488	5.23992	6.66633	6.93457	6.88499	6.59941	5.56437	6.03092	6.58859	7.78462
HD-79	0	1393 cohort	7.88548	7.02923	2.67113	6.939	6.96501	7.16036	8.71593	5.09672	6.29534	6.63303	7.10417	7.0091	7.04616	6.64708	5.87845	7.14224	7.70971	6.98492	6.66835	7.31216	7.11322	7.39512	6.90411	6.37564	6.29421	6.33719	6.13911	5.97993	6.42923	6.29177	6.56789	6.26265	6.60429	6.57176	6.86709	6.10646	6.60201	6.70843	6.09777	6.15753	6.82953	6.28925	6.16312	7.00731	7.21058	6.32764	6.30364
HD-80	0	1393 cohort	8.04422	7.39801	3.09612	7.32436	7.05848	7.63056	8.185	4.2342	16.1275	16.9735	7.36994	7.25006	6.88382	16.0311	6.573	7.38304	6.92119	7.12556	6.7661	7.16561	7.13275	7.05456	7.19551	5.92758	6.57463	7.18132	6.76204	6.34538	6.91118	7.02189	6.67245	6.91205	7.2358	7.46675	7.06422	6.38019	7.09807	6.98401	7.22712	6.45418	6.87994	6.78217	6.73278	7.10855	7.71499	7.28052	7.43849
HD-81	0	1393 cohort	7.53491	6.93633	3.01565	6.83994	7.18181	7.04634	7.65487	4.41563	6.84265	6.66351	6.66159	7.18991	6.98274	6.84664	6.25717	6.86771	7.71011	7.44767	7.63131	7.47123	7.44278	7.46681	6.7597	5.9499	7.06237	6.66417	6.58441	6.5483	6.85084	6.49778	6.96657	6.73939	6.67266	6.08769	7.24408	6.27505	6.60076	6.81788	6.39582	8.03701	6.94524	7.04192	7.03702	6.72005	6.76933	8.92681	7.50114
HD-82	0	1393 cohort	7.27274	6.74477	2.57345	6.92154	7.1733	7.1696	7.93007	3.87736	17.4741	16.3206	6.82678	6.98382	7.16574	14.9435	6.87141	6.87553	7.26615	7.16469	6.79434	7.76702	6.88665	7.78419	18.118	7.06795	17.016	6.8952	7.59686	6.79371	7.07537	7.47871	6.70253	7.49651	7.34588	18.7477	7.02802	6.24136	7.48204	7.3466	17.858	6.94576	6.81671	6.76055	6.95587	7.00378	18.0384	7.25935	7.36869
HD-83	0	1393 cohort	7.75075	7.22183	2.97667	6.59413	6.77741	7.18281	8.25842	3.9549	6.39381	6.7569	6.42214	7.19324	6.78396	6.74846	6.35824	6.63315	6.91962	6.80847	7.169	17.2519	7.09916	6.92853	7.18108	6.95205	7.40723	6.78522	7.3477	6.70395	6.75458	7.72175	6.79227	7.9542	7.10142	6.46557	6.86279	6.40384	7.46976	7.87629	7.23555	7.29718	6.73592	6.72522	6.39776	7.34927	7.68	6.48322	6.60065
HD-84	0	1393 cohort	7.29938	6.5857	2.64211	6.87729	6.96624	7.09516	8.02159	4.19635	15.0832	6.9234	6.75218	6.89412	6.30974	6.48459	10.2831	6.86694	6.30217	7.03141	5.27583	5.45944	7.10564	5.59472	7.09794	6.62608	6.74603	6.41088	6.85252	6.55589	6.82669	6.71942	7.09208	6.7835	6.76829	7.29656	6.8245	6.35106	7.41942	6.74921	6.41548	6.86125	6.58658	6.72322	6.98659	6.48085	6.68425	7.48277	7.69803
HD-85	0	1393 cohort	7.41213	7.0231	3.20822	6.81639	6.69138	7.2375	8.43923	4.53354	7.33252	7.3229	6.68604	7.51328	6.67799	7.29865	7.72005	6.58769	6.5531	6.55914	6.60458	6.98109	7.01222	6.98917	7.53936	7.46557	7.60439	7.16179	7.57022	7.01289	7.13998	7.26535	7.27217	7.09489	6.99075	7.66488	7.25743	7.04674	7.47857	7.18791	7.19803	6.3918	7.13039	7.4138	7.13979	7.03322	7.40574	6.43048	6.66995
HD-86	0	1393 cohort	7.47464	7.06887	3.45013	6.78941	7.52341	7.18886	8.53081	4.41954	7.73731	7.6874	16.7802	7.46451	7.11858	7.58792	14.3749	7.14169	7.83207	7.36864	7.7463	7.62585	7.15147	7.75181	7.19999	6.2501	6.90496	7.18561	6.95197	6.64931	7.23512	6.89605	18.5732	6.9054	6.66349	6.20741	7.47455	6.63801	6.9086	6.99416	6.36935	7.18157	7.27318	7.04666	7.09974	6.67892	6.69812	7.56885	7.52705
HD-87	0	1393 cohort	7.86778	7.29201	3.54064	7.62831	7.38092	7.00895	8.87151	4.51068	6.93905	7.39187	6.94478	7.59272	6.72833	7.36524	7.27896	6.74166	6.91632	7.04279	6.54667	6.69959	7.14749	6.61191	7.29186	7.01983	16.9776	7.18766	6.6461	6.84811	7.28962	7.24834	7.14968	7.19493	7.34274	6.89823	7.50606	6.92522	6.89474	7.17047	7.11798	7.12697	7.31664	7.36027	7.34446	6.98208	6.93249	6.66931	7.35338
HD-88	0	1393 cohort	7.03502	6.76365	2.20283	13.6943	7.44431	7.28398	8.87612	4.32006	6.82956	6.96114	13.0464	6.95913	6.85305	7.01056	17.0933	17.6583	7.15428	7.17123	6.97794	6.5154	6.74451	6.78922	7.01544	6.98327	7.32769	7.25189	6.49684	6.99549	7.40677	6.79957	7.67737	7.78152	7.03331	6.66354	7.77992	6.55907	7.23148	7.66763	7.34957	6.76928	7.60455	7.09086	7.67977	8.63479	8.05802	7.15481	7.24112
HD-89	0	1393 cohort	7.90305	6.92479	2.15911	6.77287	4.96734	7.11854	8.85062	4.77379	6.44687	7.37269	6.61231	7.08865	7.13143	7.30391	6.09031	6.62953	6.67572	6.36534	6.38465	6.50766	7.07011	6.89583	7.02004	7.01919	6.58677	7.14112	6.92678	6.84067	7.3622	6.40564	7.67985	6.38921	6.07248	5.80129	7.70526	6.48247	6.40334	6.43077	5.88941	6.74562	7.60567	6.65469	6.3668	6.59782	6.51645	6.89992	6.58063
HD-9	0	1393 cohort	7.42689	7.6437	2.41931	17.7665	13.8086	7.6207	8.3777	4.70954	6.92954	7.23477	16.1863	7.08813	7.4637	7.1226	16.0729	16.2242	7.21554	6.56146	7.57546	6.3864	7.04854	6.39893	7.22752	5.83599	6.70388	6.45801	6.24662	6.24192	6.56022	6.13498	6.99687	6.45031	6.5831	5.5486	7.32192	6.71283	6.80779	6.79452	6.64916	7.27719	7.34571	6.7889	6.73227	6.12173	6.22961	7.63481	7.93169
HD-90	0	1393 cohort	7.22113	6.80217	2.37176	6.68586	7.27495	6.75841	8.1635	4.41447	6.61107	7.37038	6.47348	6.9461	6.59071	7.56612	7.21255	6.54721	7.01044	6.5397	6.60311	6.97851	7.14674	6.98486	7.35871	17.9631	8.05924	17.7173	18.3056	17.2265	15.4641	7.55938	18.4014	6.95176	7.03809	7.38049	15.5897	6.95162	7.08652	7.11148	6.88232	14.9841	6.60253	7.41513	7.16629	6.83988	7.34429	17.7191	7.32898
HD-91	0	1393 cohort	7.33443	6.83001	2.85069	17.0731	14.2734	13.4785	8.14459	1.88413	6.74379	7.68641	15.9043	7.003	6.96333	7.22107	15.8644	17.3349	18.2099	6.99763	6.9243	7.31809	18.2848	7.24444	7.48044	6.05662	7.33292	7.54688	6.98204	7.86504	7.41411	7.14136	8.65409	6.65528	6.90752	7.94584	8.08868	6.51756	7.05812	6.67814	7.14608	6.71694	7.47854	6.65692	6.8558	6.59498	7.18408	5.98764	6.91316
HD-92	0	1393 cohort	7.9493	7.40777	2.57369	7.41425	7.71493	7.57071	8.45414	5.08502	6.715	7.65508	7.37095	6.82723	7.16774	7.71645	6.46507	7.06465	7.4631	7.18912	7.36558	8.15332	6.61275	8.1211	7.47115	7.5945	7.28687	7.59691	7.10777	7.37113	7.71093	7.45111	8.15013	7.35052	6.92944	7.55159	8.31079	7.44738	7.23263	7.48827	8.19597	7.44095	8.41348	7.2119	6.968	7.092	7.61772	6.88053	7.40227
HD-93	0	1393 cohort	7.28817	7.05947	8.77234	16.6625	16.7449	13.7094	8.62854	5.03373	6.6927	7.41259	15.0699	7.47	7.4191	7.24587	6.39017	15.1645	6.62518	6.62204	6.33456	6.49581	7.48147	6.50282	6.95286	7.28534	7.00319	7.50984	7.46175	7.22209	7.78829	6.94419	7.87879	6.69882	6.26835	6.59013	7.78414	6.46118	6.74859	6.52363	6.08851	6.9901	7.50709	7.00128	7.12741	6.64708	6.71075	6.81551	6.75913
HD-94	0	1393 cohort	7.16623	6.76741	2.73833	6.87171	6.98099	6.81504	8.20633	5.22571	7.27601	7.4175	6.64766	6.93156	7.24839	7.23644	6.42216	6.96579	7.07137	7.12086	6.64897	7.10868	7.32301	7.08288	7.78813	7.03695	7.01742	7.34628	7.10167	7.14215	7.31859	6.9648	7.65252	6.14672	6.21196	6.58474	7.57901	6.58942	6.22862	6.62464	6.07857	6.9166	7.42303	6.6063	6.62441	6.60216	6.46162	7.28611	6.8833
HD-95	0	1393 cohort	6.32233	7.17511	9.66959	7.58207	16.4617	16.2877	8.11918	4.466	6.9682	7.48378	6.92766	12.8312	7.09838	7.41877	6.15129	7.69854	6.65695	6.52666	6.77858	6.93091	7.02147	7.05452	7.26344	7.04141	7.02137	7.24879	6.85706	6.99929	17.8008	7.09234	7.18048	18.0383	6.60479	7.85601	7.50827	16.7996	7.14351	6.76146	7.14781	16.4042	7.62045	18.1554	15.4485	6.54714	7.24944	6.26028	17.2823
HD-96	0	1393 cohort	7.21644	6.72301	2.6634	7.11831	7.01467	6.38929	8.12413	4.83989	7.09393	6.8972	6.87845	6.75806	6.77495	7.38222	5.60395	6.70436	7.31592	17.4585	17.7348	7.08886	6.9866	7.14199	7.26265	7.45999	7.31921	7.45531	6.92237	6.70467	7.58575	6.70578	7.31153	6.61887	6.5111	5.98153	7.29173	5.83827	6.66009	6.80402	6.11587	7.42996	7.91806	6.44586	6.95729	6.67093	6.64791	7.36554	6.86461
HD-97	0	1393 cohort	7.80165	6.8371	12.188	7.35923	14.9109	15.8172	8.48454	4.88341	7.07586	7.12417	7.06403	13.9664	6.81447	7.08844	6.4343	6.97024	7.33469	7.03315	6.62868	6.7202	6.9613	6.90302	7.34628	4.71794	6.61899	7.08815	6.9654	6.84041	7.15255	6.91107	7.17314	6.52409	6.50454	7.08415	7.01602	6.35039	6.6687	6.53512	6.43756	6.50356	6.84593	7.04344	6.76557	6.45743	6.84797	7.23273	7.03396
HD-98	0	1393 cohort	6.28198	5.83718	1.85326	6.05362	6.07507	6.08899	7.80972	5.00992	6.47754	6.23335	5.8522	6.15922	6.52454	6.2483	4.66698	6.35648	6.32755	6.54413	5.5612	6.92966	6.08839	6.91699	7.48319	7.36965	6.51924	7.3374	6.70526	7.22552	7.77211	6.88386	7.73876	6.59216	6.45214	7.07963	7.64369	6.51683	6.35868	6.39326	6.53244	7.46441	7.07438	6.70811	6.77722	6.60764	6.52472	7.54131	7.38216
HD-99	0	1393 cohort	8.71991	7.6385	11.9185	7.52984	7.31069	15.7076	8.55587	5.15188	7.56514	7.77335	7.40447	16.7992	7.66708	8.25181	5.95635	7.69857	7.27463	7.15153	7.4735	7.20162	7.44249	7.13938	7.45558	7.14637	6.78456	7.34538	6.80294	7.32849	7.43816	6.9354	7.34416	6.73367	6.43518	6.73654	7.40888	6.64647	6.6906	6.83783	6.48672	7.2006	7.47312	6.78037	7.02013	6.75404	6.92869	7.26391	7.60081
TEST-2-HD_100	0	333 cohort	7.02085	5.58833	7.11566	7.72256	6.706	7.52881	6.98031	6.60625	6.69782	6.12636	5.96592	7.08944	5.68039	6.12671	7.52316	5.68021	7.35931	7.149	6.64959	7.00758	7.06848	7.15649	6.7273	6.76577	6.83148	6.97871	7.10218	7.11633	7.22467	6.73406	6.6399	7.81524	7.29236	6.54372	7.10171	7.0599	6.45342	6.41263	6.98541	6.96068	7.24046	6.92059	6.91781	6.80651	6.16716	6.76186	6.96191
TEST-2-HD_101	0	333 cohort	6.76444	6.4068	7.02243	7.47022	5.30223	7.34304	7.2675	7.70157	6.39347	6.77999	5.23559	6.99621	6.81365	6.78034	6.30988	6.81347	6.16303	6.8935	6.48808	6.26183	6.86689	5.9015	6.79178	6.96385	6.9515	6.76772	7.55497	7.40461	7.29319	7.32337	6.37704	8.06053	7.02036	5.99982	6.69869	7.19199	6.05105	7.22121	7.51719	6.4392	7.05824	7.62805	6.90468	7.73462	7.37193	6.72171	7.15456
TEST-2-HD_102	0	333 cohort	6.98999	6.18682	7.55397	7.62415	5.71255	7.51602	6.90334	7.08028	6.2527	6.51398	5.49945	7.52775	6.76528	6.51433	7.29412	6.76511	6.81476	6.94024	6.67974	7.26242	7.20269	6.3705	7.00646	7.22463	6.2333	7.14478	7.46467	7.90941	7.62635	7.05212	6.70268	7.98788	7.09961	6.38996	6.63684	7.29474	6.92711	6.88844	1.65951	7.28497	6.90003	7.07776	7.24712	7.18395	7.10266	6.66623	7.6171
TEST-2-HD_103	0	333 cohort	6.52129	5.2661	7.44219	5.98883	4.20648	7.34873	7.25726	7.18876	5.71347	6.67822	5.33494	7.42637	7.03617	6.6771	5.6392	7.03991	6.43831	6.9371	6.46845	6.54231	7.04329	7.44086	6.9579	7.24411	7.24662	7.15324	8.04316	7.40439	7.00933	7.09994	6.53676	0.768217	7.45883	8.03411	6.40043	7.7885	7.16465	7.33644	7.31842	5.81377	6.63574	7.66583	7.31776	7.23344	7.09543	5.74159	6.86761
TEST-2-HD_104	0	333 cohort	7.12404	6.72188	7.69906	5.95931	5.99014	7.28067	7.14193	7.545	6.49333	6.75946	5.62911	7.68325	7.70449	6.75833	6.99133	7.70823	7.11617	7.09767	7.00657	7.08492	6.9168	6.92191	6.7962	7.0391	7.30664	7.13651	7.43168	6.10516	7.42662	6.98192	6.41588	8.03164	7.79753	6.83631	6.47812	7.19064	7.2755	4.90628	7.42881	6.97705	6.63752	7.05806	6.51503	7.28342	7.92836	6.97886	7.02179
TEST-2-HD_105	0	333 cohort	6.87835	6.94052	6.99516	8.35046	5.82743	6.90071	6.77553	6.97368	6.70354	6.33241	5.74039	6.97493	7.12179	6.33679	6.57805	7.12001	7.30952	7.03827	6.92056	7.05914	7.68122	7.0881	7.16063	7.04055	8.20355	7.10661	7.11059	7.3942	6.9638	7.10719	7.01213	1.6892	7.01126	7.27615	7.95212	7.31169	6.17684	6.50836	7.26771	7.30101	7.96369	6.95505	7.22587	6.88149	7.03577	7.29507	6.96507
TEST-2-HD_106	0	333 cohort	6.40511	6.21181	6.49811	4.94089	5.1748	6.38801	6.99593	6.37331	6.22304	6.3495	5.59501	6.47789	6.06055	6.35387	6.72714	6.05876	6.47445	5.94925	6.49457	7.00641	7.07767	6.26953	6.91866	6.95223	7.08792	7.24283	7.47174	6.78139	7.05493	6.9789	6.42962	0.472892	6.65757	7.07683	6.66719	7.45269	6.77316	6.60899	6.46263	7.14029	6.92207	6.90618	6.57857	6.58234	6.35722	6.81515	6.96293
TEST-2-HD_107	0	333 cohort	6.80426	5.39846	7.1597	7.83276	5.82884	7.31296	7.11163	7.21732	6.51669	5.6958	5.32911	7.13947	6.6706	5.70017	6.07446	6.66881	6.67509	6.94097	6.9186	6.94608	6.90717	7.02066	6.85085	6.99789	6.76246	6.65137	7.38763	7.25289	6.83518	7.02648	6.51363	2.30839	6.94929	7.0924	6.61589	7.14661	7.33576	6.63113	7.10374	7.46316	6.73787	7.08028	7.33831	7.10542	8.09419	7.69499	7.1772
TEST-2-HD_108	0	333 cohort	5.76238	5.96705	7.05205	5.4275	5.21263	7.78465	6.7981	6.88756	6.01525	5.31552	5.09702	7.03523	5.9365	5.31842	6.05334	5.93555	7.54815	7.23262	7.40459	6.90268	7.7691	7.8155	7.00849	7.03953	6.81088	7.0715	7.18696	7.17146	7.50698	6.73593	6.62575	2.22499	7.54281	7.13651	6.69506	7.52461	6.93646	6.24765	7.09415	7.12177	6.68747	6.97856	7.657	7.09448	7.093	7.14496	7.4729
TEST-2-HD_109	0	333 cohort	6.63156	7.18399	6.88723	7.63261	6.5079	6.96796	6.9833	6.58907	6.83892	6.68789	7.11916	6.87041	6.56141	6.6908	6.94985	6.56047	5.96733	6.42583	6.35782	6.82409	6.91777	6.38135	7.15865	7.43087	8.0092	7.43083	7.88203	7.71669	7.34819	7.35237	6.33858	8.6795	7.56777	7.8141	7.11573	7.27939	7.85462	6.84725	7.35555	7.7181	7.27984	7.2355	7.8092	7.20367	7.68301	7.00991	7.37182
TEST-2-HD_110	0	333 cohort	7.18769	6.67606	7.11435	7.80735	5.24208	7.28945	6.68761	7.28607	6.24445	7.17395	6.31752	7.09295	7.59692	7.1769	7.16932	7.59506	6.77672	7.44097	7.1191	6.69944	6.8161	8.12182	7.41804	7.88946	8.04571	7.30641	8.80694	7.91025	7.57998	7.90321	6.94978	9.14785	7.87489	8.87238	6.77598	7.62198	9.01808	7.04748	1.13042	6.82851	6.58065	7.40533	8.14678	7.80031	9.55794	6.575	7.28839
TEST-2-HD_111	0	333 cohort	6.74802	5.63428	7.40868	5.85863	5.27417	7.25405	6.71922	7.04763	6.21484	6.0501	5.38191	7.38728	6.933	6.05305	6.72967	6.93114	7.07304	7.01094	7.00796	7.25737	7.01697	7.43958	7.07398	7.20989	7.48439	7.60398	7.3843	7.5122	7.67256	1.58725	6.54758	2.14253	7.50958	7.50946	6.68483	6.86565	7.3177	6.46915	7.23987	6.84021	6.72688	6.87536	7.32676	7.00409	7.18656	6.89448	7.77196
TEST-2-HD_112	0	333 cohort	6.59099	5.2261	7.04307	6.26753	6.17345	6.81866	6.73578	6.3245	6.37166	6.75394	6.35548	7.03727	5.89095	6.75318	6.44077	5.88988	5.81592	6.35991	6.35637	6.88207	6.64137	6.35406	6.93337	7.20946	7.59952	7.64494	8.3138	7.60395	7.05381	6.86667	6.63456	7.75797	6.93295	7.687	6.40404	7.0468	7.30489	5.9591	7.10619	6.97131	6.74711	7.0139	7.28612	7.05853	7.04056	6.50933	7.35161
TEST-2-HD_113	0	333 cohort	6.52257	6.67654	7.0821	6.42537	6.42007	7.66852	6.91967	6.12779	6.609	5.29775	5.2272	7.0763	5.69273	5.29699	5.26062	5.69166	7.03181	6.5648	6.96043	6.81366	6.91748	6.8848	6.6658	6.66261	6.87676	6.69544	7.41167	7.03895	6.83446	6.659	6.61249	1.79616	6.57769	6.45308	6.91553	7.03404	6.16827	5.92596	6.68212	7.19448	7.08669	6.78956	7.20214	6.54775	6.58734	6.31721	6.38798
TEST-2-HD_114	0	333 cohort	6.01249	6.0269	7.28364	6.50928	5.89697	7.62837	6.55593	6.1896	5.89116	6.08803	6.11147	7.28578	6.6997	6.09333	6.59272	6.69868	6.87676	7.20284	7.02834	6.7611	6.91746	7.42774	6.76963	7.27606	7.8556	7.43235	2.82935	7.72678	7.55436	7.44505	6.39663	1.18973	7.56354	6.57371	6.70763	7.41021	7.29912	7.48509	7.36076	7.29215	6.6358	7.08705	7.02063	7.33247	7.65623	7.04349	7.39395
TEST-2-HD_115	0	333 cohort	6.1182	5.32839	7.5873	6.27672	5.69768	7.21705	6.7844	6.76922	6.26961	6.09829	6.06681	7.58943	6.24248	6.10359	6.20462	6.24147	6.63259	6.86763	6.83744	7.13389	6.71456	7.07836	7.19224	5.92389	7.15491	7.2555	7.68929	6.96869	7.49887	1.25551	6.52883	7.80585	6.66135	6.81418	6.83614	6.7527	7.27955	6.35938	6.84018	6.80421	7.11384	6.94515	6.97512	6.8672	6.71756	6.0743	6.64737
TEST-2-HD_116	0	333 cohort	6.9712	6.511	7.51838	6.78111	6.15576	7.07475	7.00567	7.11582	6.49483	5.59147	6.00939	7.52051	6.90027	5.59677	6.88831	6.89926	7.00084	7.12904	7.25496	7.14473	6.93504	7.33866	7.16517	6.83489	6.88639	6.9347	7.36938	7.27669	6.87599	6.80201	6.74983	7.44232	6.7961	6.55807	6.61564	6.61568	6.85013	6.63589	6.98221	6.99377	6.71342	6.86993	7.04492	6.87144	6.83094	7.23637	7.20086
TEST-2-HD_117	0	333 cohort	6.61761	6.30425	6.73246	6.42518	6.31036	6.63965	6.68419	6.22708	6.29892	6.74195	6.36382	6.74362	6.82881	6.74184	6.76842	6.83069	7.2637	7.05927	7.08793	7.09063	6.92345	7.51593	6.89625	6.74478	6.92579	7.1611	6.81189	7.19415	7.41826	7.21093	6.91044	8.12742	6.47648	6.54501	6.69972	7.26557	5.1052	5.29857	6.71721	7.74841	6.95477	7.00705	6.13587	7.1057	6.17172	7.03563	6.87817
TEST-2-HD_118	0	333 cohort	7.13716	5.32981	6.85982	6.34828	6.06461	6.88722	6.80095	6.83444	6.53765	6.20815	6.18008	6.87098	6.52895	6.20804	5.96236	6.53084	6.52894	6.48879	6.95342	7.21287	6.8588	6.3867	7.30008	6.90178	7.04374	7.02263	6.79446	5.68352	7.2975	6.7707	6.50752	7.98323	7.1559	7.24179	6.56512	6.74901	7.04143	6.26268	0.315337	7.5765	6.86217	6.83601	7.0226	7.13522	6.74212	7.3387	7.1395
TEST-2-HD_119	0	333 cohort	7.13977	6.37867	7.01008	6.65359	6.09169	7.13761	6.9369	7.21209	6.4184	6.17912	6.27904	7.0224	7.17016	6.17676	6.68859	7.17093	5.9195	6.86862	6.54685	6.97288	6.65268	6.94907	7.21392	7.20422	6.87344	7.28381	7.14122	7.46313	6.54659	7.20228	6.93328	8.42476	6.88087	2.05262	6.72661	7.64887	6.78273	7.22235	6.79438	7.24607	6.78015	6.96796	6.93195	7.24891	8.86575	6.61822	8.26183
TEST-2-HD_120	0	333 cohort	6.18296	6.39592	6.67326	6.69672	6.65441	5.88711	6.86848	6.11547	6.4595	6.33117	6.7279	6.68558	6.59935	6.3288	6.05253	6.60012	7.421	6.87179	7.10019	6.69631	6.81834	6.83486	6.9171	6.69828	7.04192	6.9357	6.75399	6.47219	7.24792	6.75931	7.14306	2.24863	6.60094	6.32082	8.48202	7.40161	6.18162	4.97573	6.59326	6.7776	8.5534	7.12869	6.48975	7.21959	6.52751	6.01852	6.98787
TEST-2-HD_121	0	333 cohort	6.65379	6.38723	6.94974	7.64177	5.70372	6.52126	6.82081	6.94869	6.47209	6.88705	7.05317	6.95941	6.63402	6.86015	6.22217	6.63302	6.19348	6.61221	6.45641	6.95485	6.4795	6.48306	7.15772	6.91694	6.76406	7.26676	6.8925	7.62455	6.48052	6.89873	6.69251	8.1375	6.90199	7.00992	6.96097	7.35652	6.93044	6.30537	6.88114	6.68446	7.0303	6.95396	5.93806	6.92057	6.50508	6.22486	6.62388
TEST-2-HD_122	0	333 cohort	6.71047	5.27419	6.73837	6.61605	6.00643	6.51772	6.60359	6.75564	6.46935	6.45491	5.92573	6.74804	6.58195	6.42801	6.78191	6.58095	6.01091	6.63431	6.43391	6.55652	6.38458	6.31093	7.16546	7.2414	7.36709	7.7105	7.11927	8.05304	6.53857	7.33078	6.68305	3.64023	7.85309	7.2815	6.9466	7.18645	6.65279	6.96467	7.75436	7.12365	6.86589	6.9926	7.04451	7.45718	6.7978	7.11499	7.41137
TEST-2-HD_123	0	333 cohort	6.75639	6.47338	6.87574	6.78028	5.93936	6.5224	6.88115	6.85928	6.53667	6.52823	6.31597	6.88691	6.43149	6.53883	7.05338	6.43198	6.32092	6.52026	7.15311	7.09772	6.80054	6.18932	7.10224	6.81562	6.81183	7.28734	6.65405	7.63095	7.36463	6.72868	6.52681	7.36303	6.40974	5.94215	6.80418	7.1919	6.83785	3.93578	6.38562	6.41648	7.01433	6.99513	6.95051	6.50915	5.9981	7.16592	6.57885
TEST-2-HD_124	0	333 cohort	6.71652	5.03216	6.3268	7.85681	5.19698	6.60875	6.76937	6.84776	6.75063	6.29736	7.17987	6.33797	6.20279	6.30796	6.58796	6.20327	7.02525	6.8076	7.05299	6.48335	6.63236	7.24398	7.17314	7.18024	7.05359	7.23231	7.27021	7.72166	7.29135	6.9556	6.65359	2.46619	7.20008	6.33644	7.68106	6.96717	5.9572	6.65476	6.92756	6.6273	7.75549	6.77941	6.61529	6.74716	6.59367	6.66926	6.36098
TEST-2-HD_125	0	333 cohort	6.9415	6.42445	6.67747	7.12937	5.9759	6.56081	7.03289	6.7905	6.47744	6.83814	5.9103	6.68865	7.21309	6.84873	6.92227	7.21358	6.68068	6.81638	6.97107	7.00008	6.94086	6.96922	7.07015	7.07817	7.22356	7.03436	6.89186	7.78236	7.03897	7.15476	6.60513	8.24262	7.06757	7.47719	6.72661	7.26729	6.4367	6.46312	7.15086	7.98145	6.89798	7.13497	6.96088	6.84337	6.54452	7.98288	7.04387
TEST-2-HD_126	0	333 cohort	6.8555	6.60009	7.05201	6.61009	5.87635	6.61631	7.07244	7.25425	6.62863	6.74793	6.15374	7.03588	6.99917	6.75514	6.9841	6.99912	6.76415	7.14588	7.09725	6.88319	7.10394	6.24785	6.79485	6.83077	6.82454	7.0497	6.84203	7.49394	7.26469	6.70064	6.54422	7.19752	6.87442	6.01316	6.62757	7.30758	6.33096	6.45708	6.92736	7.17268	6.62381	6.77699	7.1209	6.94106	6.83248	7.22483	8.42349
TEST-2-HD_127	0	333 cohort	7.46331	6.98676	7.64965	8.32556	6.40119	7.46563	6.94481	7.77172	6.91128	7.39284	6.35018	7.63353	7.75053	7.40006	7.23467	7.75048	7.55706	7.66893	7.62849	6.91092	7.01814	7.75335	7.28251	7.38939	7.15152	7.1914	1.29558	6.40205	7.39947	7.11558	6.57733	7.45641	7.2116	7.18521	6.66586	7.04244	6.13307	7.15738	1.60912	6.75262	6.48266	6.96146	6.92907	6.95045	7.21251	6.35078	6.64542
TEST-2-HD_128	0	333 cohort	6.51027	6.26759	6.39958	7.45413	5.88318	6.44895	6.6574	5.96116	6.40373	6.30794	6.40664	6.38066	6.8349	6.31519	6.26764	6.83263	6.33916	6.7286	6.02467	6.77388	6.89265	6.5208	6.73717	6.67047	6.6221	6.70594	6.52066	6.56318	7.03808	6.46487	6.83308	0.431241	6.85627	7.1103	6.70201	6.60458	6.93924	5.52718	6.6863	7.26422	6.62958	6.55579	5.98205	6.52152	5.6336	6.84956	7.46948
TEST-2-HD_129	0	333 cohort	6.5888	6.24329	7.06865	6.50788	5.29038	6.65422	7.02258	7.05734	6.15333	6.6365	5.81287	7.04974	6.87612	6.64375	6.83942	6.87385	6.41177	6.89388	6.52125	6.52498	6.42179	6.15025	7.11451	7.2361	7.40931	7.39101	7.49686	7.91694	7.23854	6.82792	6.33756	1.47289	7.29549	6.90704	6.69252	7.5515	7.49343	7.00717	6.64948	7.30089	6.68721	7.24722	6.43649	7.18789	6.61916	7.31167	7.21345
TEST-2-HD_130	0	333 cohort	6.96851	6.60419	6.69312	6.02378	6.3657	6.96969	6.78606	6.9512	6.63962	6.6372	5.77936	6.67435	7.03291	6.6391	7.05619	7.02865	6.12563	6.71247	6.372	7.14569	6.92723	6.58913	7.42947	7.18817	7.21548	7.47682	6.9326	7.63084	7.00203	7.42876	6.44567	1.86256	7.46621	7.26271	6.55473	7.20667	7.25848	6.94143	7.32111	6.92128	6.33481	7.10464	7.20195	7.23121	6.87034	6.81557	6.82886
TEST-2-HD_131	0	333 cohort	5.73585	5.88739	5.46334	5.31223	5.899	5.67921	6.64048	6.64395	5.80437	5.86738	5.93543	5.44457	6.35065	5.86929	5.45274	6.3464	6.69484	6.65351	6.59386	6.74588	6.89221	6.46888	7.22408	7.04779	7.36144	7.55164	7.01717	7.49763	7.57591	7.21093	6.62298	6.77854	7.24312	6.81234	6.7392	6.78121	7.26814	7.59366	6.52818	7.51985	6.6699	6.7262	6.96622	6.55829	6.18698	7.0206	7.04366
TEST-2-HD_132	0	333 cohort	7.18843	6.6723	7.59222	6.1077	5.53526	7.30851	7.13107	7.17404	6.5575	7.21164	6.21553	7.57767	7.36494	7.20957	6.44767	7.37078	7.03069	7.07956	6.91509	7.26657	7.32555	7.30933	7.2839	7.06192	7.63209	7.17744	7.40151	7.74467	7.10073	7.80172	6.93607	7.39729	7.68072	7.43561	7.00318	7.70535	6.78765	7.94992	7.17801	7.13098	6.77474	7.52207	7.36893	7.28377	6.68133	7.15425	6.52247
TEST-2-HD_133	0	333 cohort	6.87471	6.54802	7.28328	8.35957	6.03165	7.86958	6.80016	6.50835	6.58415	6.84776	5.81867	7.26873	7.42388	6.8457	6.32782	7.42971	7.43121	7.29304	6.96868	7.14032	7.18441	7.67158	6.86858	7.33241	7.53958	7.10923	7.71016	6.46939	7.43757	7.72442	6.59421	7.60555	8.23327	7.43133	6.95227	6.94405	6.45135	7.77714	7.51214	6.60271	6.73963	7.19792	7.19023	7.08049	7.40129	6.46076	6.90212
TEST-2-HD_134	0	333 cohort	6.37223	5.35221	6.38291	5.85051	6.85093	6.71801	7.07548	6.16562	6.84589	5.85103	5.84436	6.36836	5.9863	5.84897	5.72379	5.99213	6.29625	6.3982	6.54299	5.73645	6.93925	6.54372	7.0302	7.17146	7.54909	7.33796	7.55115	7.11115	7.36234	7.55011	6.74507	7.4228	7.58126	7.44429	6.99098	6.98268	7.40101	7.68942	7.01746	6.84117	6.98081	6.97676	7.23013	6.86745	7.17132	6.90748	6.2256
TEST-2-HD_135	0	333 cohort	7.06191	6.83871	6.92512	6.08386	7.33708	7.01357	7.04679	6.58674	6.75322	6.13797	5.64516	6.92719	6.62131	6.13809	6.33629	6.62132	6.6768	6.37678	6.34746	6.8852	7.10722	6.10993	7.24396	6.79654	6.67848	6.68731	-0.676585	5.6881	7.07003	6.78488	6.90122	6.20964	6.98384	6.28473	6.96994	6.58358	5.41312	5.57973	6.44451	7.06918	6.92807	6.73288	6.74298	6.54383	6.15822	7.17677	6.79656
TEST-2-HD_136	0	333 cohort	6.62635	6.46103	6.91244	6.12365	6.56134	6.71753	6.60464	6.34138	6.48329	6.63538	6.02021	6.9145	6.69917	6.6355	6.24465	6.69918	6.13635	6.20282	5.82767	6.8218	6.90662	6.88373	7.03762	7.0693	7.25907	7.46161	1.03626	7.65693	7.15178	7.67843	7.10199	7.02577	7.29675	7.97158	7.19312	7.99831	6.89442	7.19873	6.68191	7.13285	7.45011	7.1189	7.01656	6.66088	6.62058	7.22312	7.39937
TEST-2-HD_137	0	333 cohort	6.54683	6.36847	6.7805	6.40668	5.39828	6.97293	7.2447	7.20134	6.28207	6.66815	5.70746	6.78236	7.30899	6.68223	6.31049	7.31154	6.99858	7.04005	6.85554	6.6229	7.09581	6.504	6.8158	6.84601	7.11241	7.4855	6.83388	7.31278	7.38075	7.37423	6.57496	7.26466	7.56375	5.95681	6.7994	6.91671	6.97512	6.92385	7.09378	7.65143	6.63566	7.15002	7.32162	6.91018	6.5392	7.96753	7.64305
TEST-2-HD_138	0	333 cohort	7.19924	6.56125	7.47625	8.27675	6.10377	7.75858	7.0466	7.18383	6.64768	6.6682	6.46666	7.47811	6.82112	6.68228	7.14133	6.82367	6.37722	6.9	6.75445	7.17639	7.1417	6.96325	7.08309	7.05738	7.73057	7.12938	6.94919	6.83518	6.60017	7.38887	6.27505	7.11182	7.61358	7.53995	6.61238	7.57787	6.07218	7.26364	7.06252	6.91558	6.41653	6.89769	6.81357	6.80162	6.70361	7.30795	7.25571
TEST-2-HD_139	0	333 cohort	7.07976	6.85624	6.89487	7.49396	5.47594	7.36153	7.44524	7.3934	6.31441	5.20249	5.37043	6.90076	5.57799	5.21122	6.75528	5.55622	6.96763	7.02998	7.44058	6.75472	6.94949	6.951	7.2062	7.06919	7.4034	6.87053	7.30525	7.1077	6.76495	7.5935	6.8672	7.4065	7.60748	7.16104	6.78276	7.41791	7.3073	7.5702	7.04219	7.50457	6.54894	7.16663	7.53186	7.09752	6.89205	7.2961	7.69427
TEST-2-HD_140	0	333 cohort	6.56042	6.72042	6.12744	5.45778	6.70755	6.69889	6.7155	6.23703	6.78984	6.59249	5.95557	6.13333	6.21775	6.60122	6.1271	6.19598	6.61398	6.71704	6.50968	6.68672	6.74617	6.61371	7.12014	6.77518	6.89108	7.08402	6.46178	6.62657	6.58824	7.1819	6.48427	6.94363	7.2839	6.5316	6.75306	7.15514	7.22799	7.10573	6.68319	7.1975	6.87946	6.63567	6.99526	6.79274	6.39487	6.98426	7.23755
TEST-2-HD_141	0	333 cohort	7.15648	6.23674	7.53381	7.5145	5.28108	7.38164	7.11949	7.37791	6.37678	6.58902	5.7389	7.54085	7.46236	6.60244	7.38086	7.46411	6.95573	7.31465	7.38596	7.08253	6.79244	7.43989	7.2571	6.99253	7.04075	7.13623	6.94984	7.14811	7.33557	7.35003	6.70969	7.06375	7.92688	7.01453	6.71999	6.79654	6.60262	7.68141	0.817923	7.2026	6.60154	6.90625	7.26173	7.05162	6.76418	7.40145	7.6471
TEST-2-HD_142	0	333 cohort	6.91457	7.18966	6.86154	7.40233	7.36486	7.02976	7.04046	6.78522	7.0973	7.26489	6.54969	6.86858	7.25606	7.2783	7.47392	7.25781	7.30338	6.73463	6.81225	7.16872	7.22063	6.62504	7.19393	7.35914	7.75821	7.63509	7.24451	6.78201	7.49294	7.66127	6.98036	7.33317	7.76257	5.88711	7.03659	6.88071	5.80136	6.02401	7.26906	6.83947	7.29157	7.17017	7.13776	7.19323	7.64637	7.26226	7.27627
TEST-2-HD_143	0	333 cohort	7.45254	6.99355	7.43989	5.83615	7.12408	6.89105	6.9152	7.0159	6.8859	7.65699	6.56369	7.44693	7.8917	7.6704	7.46354	7.89345	7.05068	7.1653	7.10077	7.32837	6.91091	7.31051	7.1465	7.22494	7.34047	7.24894	6.4886	0.646496	7.27551	7.57936	7.09345	6.99925	7.48459	6.94537	6.98174	7.26886	5.53282	5.67312	7.01108	6.21306	7.09917	7.3984	7.26809	7.3466	7.48773	5.95729	5.59414
TEST-2-HD_144	0	333 cohort	6.92291	6.87161	6.71702	7.42317	7.07083	7.2264	6.8568	6.72236	7.02262	5.8253	5.96618	6.72156	6.8486	5.8341	7.55462	6.85113	7.33975	6.58363	7.20079	7.23438	6.96268	6.64367	7.16136	6.98721	6.60986	7.29717	6.36546	7.2153	7.09764	7.05544	6.69334	6.60507	7.22721	6.04765	6.90734	7.45858	7.22958	6.30347	6.6109	6.96089	7.00337	6.82447	7.19508	6.69944	6.14792	6.40095	6.70241
TEST-2-HD_145	0	333 cohort	6.73117	6.72265	6.67034	5.55231	7.28499	6.902	6.5932	6.25179	6.83233	6.23361	6.26593	6.67488	7.09892	6.24242	6.42351	7.10145	7.0087	6.85334	6.96328	6.96011	7.01454	6.90263	6.83886	6.76583	6.94536	7.37993	0.521669	6.98266	7.79424	6.17084	6.56418	6.55263	6.72364	7.57053	7.1614	7.16863	6.50607	6.54145	6.44161	7.36798	7.36976	6.77712	7.07626	6.30726	6.95287	7.40383	7.29353
TEST-2-HD_146	0	333 cohort	6.72661	6.77398	6.63673	5.41407	7.24991	6.87299	6.75387	6.49764	6.86587	6.84095	5.9538	6.64127	7.46686	6.84975	7.25644	7.46939	6.60115	6.84877	6.52754	7.12151	6.77175	7.06287	7.25972	7.21892	6.62076	7.55604	7.47452	6.39669	7.68442	7.25171	6.83895	7.42951	7.04844	7.77346	7.15938	7.62227	6.83497	6.71313	7.24522	6.97592	7.15163	7.21169	7.47339	6.95572	7.4837	6.67028	6.97759
TEST-2-HD_147	0	333 cohort	7.39265	7.14798	7.42844	7.90958	7.53941	7.60624	6.95583	7.07727	7.23309	7.35204	6.85425	7.43426	6.91441	7.36496	6.93838	6.92934	7.32789	7.1522	7.69551	7.27599	7.10489	7.33849	7.27354	7.34129	7.07039	7.2654	1.01003	6.39792	7.75007	7.02213	6.9487	6.94423	7.18843	7.1048	7.07059	7.48387	7.56919	7.53712	7.08408	6.75144	7.23868	7.19039	7.3778	7.32061	7.35706	6.13006	6.94554
TEST-2-HD_148	0	333 cohort	7.45444	7.05461	7.68823	7.36665	7.37741	7.1066	6.66674	7.21109	7.07823	7.40012	6.51813	7.69405	7.4792	7.41304	6.34673	7.49413	7.24128	7.25328	7.26781	6.95698	6.88423	7.43258	7.5437	7.83043	7.52576	7.25439	7.91519	0.486154	6.31339	7.28522	6.98822	7.50174	7.929	8.23428	6.98667	7.1909	7.48142	7.77205	1.97471	6.7524	6.39094	7.19953	6.68007	7.59307	8.42437	7.09729	7.22031
TEST-2-HD_149	0	333 cohort	6.72967	6.78999	6.9843	7.90449	6.68022	7.37991	6.78954	6.45482	7.13916	6.27369	5.95157	6.99012	7.00753	6.28661	6.71053	7.02245	6.59262	6.79104	6.76592	6.94147	7.01636	7.05973	7.18264	7.02595	7.20089	7.1361	7.06652	0.72215	7.01278	6.99398	6.85435	7.46164	7.37452	7.74336	7.39612	7.23384	7.4087	7.31255	7.30932	7.10108	7.35427	7.19302	7.33868	7.2089	7.80353	7.03354	7.09898
TEST-2-HD_150	0	333 cohort	6.64705	6.78257	6.96843	5.71485	6.52146	7.08032	6.69845	7.07996	6.91374	6.49215	6.73941	6.97424	7.26284	6.50506	7.00334	7.27777	6.52289	6.50242	6.31175	6.6426	6.77011	6.43379	7.03922	6.8543	6.72459	7.38225	0.776902	7.38787	7.79043	7.30097	6.84404	-0.24002	7.17279	6.59936	7.13601	7.6414	7.85792	7.4942	6.84617	7.2439	7.36093	7.42327	7.60049	7.05226	6.29325	7.14711	7.65478
TEST-2-HD_151	0	333 cohort	6.97131	5.87993	7.29746	5.97581	7.26263	7.3204	6.80772	6.95763	7.00017	7.01736	6.49646	7.30328	7.56264	7.03028	7.93448	7.57756	6.77798	7.01079	6.53157	7.21084	6.89819	6.96555	7.21268	6.90246	6.72688	6.92204	6.84516	6.61957	7.28495	6.94495	6.55814	0.854006	6.76357	6.99661	6.78483	7.42798	6.10118	6.78143	6.95924	6.74429	6.61809	6.93365	7.0964	6.90151	6.28542	6.53003	6.39074
TEST-2-HD_152	0	333 cohort	6.85999	5.97723	6.86537	8.0945	6.80068	7.2795	6.90206	6.64939	7.12434	6.93234	6.46328	6.87024	6.83517	6.91212	7.57562	6.82333	7.29058	7.12626	7.30709	7.21653	7.22236	7.21956	7.18909	7.03824	6.7149	6.96684	6.98382	6.89617	7.69436	7.14064	6.98227	7.12615	7.29713	7.27148	7.19733	7.61315	7.17711	6.94638	7.06331	7.30109	7.26455	6.94078	6.11123	7.03942	6.52241	7.34729	7.3326
TEST-2-HD_153	0	333 cohort	5.99661	4.90528	6.66179	5.96228	5.7335	6.61226	6.96914	6.90021	5.93973	5.93883	5.43058	6.66666	6.3053	5.91861	6.15799	6.29345	6.60655	7.16179	6.82866	6.96023	7.18848	7.05295	7.09708	7.01635	7.20659	7.23838	6.92718	6.96091	6.58764	6.83177	6.92898	7.21002	7.41406	6.50737	6.90562	7.38178	7.06176	7.4845	1.45037	7.47496	7.14747	7.19059	7.3732	7.57249	6.6674	7.10815	6.83688
TEST-2-HD_154	0	333 cohort	6.78646	6.4484	6.8527	6.66894	6.15268	6.77164	6.93171	6.88025	6.54194	6.92957	6.26018	6.85758	6.67982	6.90934	7.49232	6.66798	6.78084	7.01667	7.00368	7.41078	7.00964	6.99222	7.35521	7.3185	7.43596	7.74225	7.26532	7.54141	7.18746	6.95163	6.88663	7.09344	6.97184	7.00833	6.65754	7.18171	5.89594	6.72021	7.09191	6.81919	6.60831	7.29632	6.59642	7.054	6.17582	6.34308	6.731
TEST-2-HD_155	0	333 cohort	7.04411	7.12506	6.79406	7.68253	7.07491	6.96617	7.07501	6.96754	7.14507	6.81706	7.26341	6.79894	6.93202	6.79684	6.64896	6.92018	6.74825	6.85294	7.03764	6.78669	7.02846	6.74114	7.23622	7.34637	7.31676	7.29208	7.3787	7.657	7.4771	7.33182	6.9338	7.63433	7.73473	7.48152	7.02546	7.5422	7.29812	8.27914	7.50229	7.28632	7.01093	7.0391	7.07543	7.14636	6.59329	8.13026	7.68482
TEST-2-HD_156	0	333 cohort	7.37703	6.2557	7.60425	6.65256	6.89786	7.03562	6.81629	6.89805	6.98848	7.72427	7.0536	7.6083	6.77096	7.7134	7.16718	6.77146	6.41008	6.27655	6.89068	7.41669	6.92284	5.83232	7.30681	6.74135	6.30196	6.88527	6.0847	7.11301	6.4949	6.481	6.64437	5.86683	6.11556	6.42627	6.79535	7.05564	5.01061	6.13878	6.21212	7.19941	6.81464	6.84212	6.81771	6.41493	5.66441	7.38269	6.89146
TEST-2-HD_157	0	333 cohort	7.23737	6.77573	7.36128	7.00963	6.90723	6.73906	6.86659	6.80471	6.88778	7.60714	6.66923	7.36532	7.35415	7.59627	7.1402	7.35465	6.07543	6.15835	5.97544	7.30183	7.00047	6.33868	7.31698	7.23619	7.4674	7.40893	7.35334	7.59952	7.18444	6.93922	6.54061	6.96139	6.75196	7.27677	6.78967	7.20957	6.65134	6.92482	6.83784	6.41723	6.86252	7.06962	6.83234	6.58277	6.88725	6.47522	6.39029
TEST-2-HD_158	0	333 cohort	6.51962	5.18437	6.64638	6.60627	6.87794	6.49084	6.4825	6.20421	6.7745	6.8642	6.16528	6.65043	6.7126	6.85333	6.8129	6.7131	6.0366	6.13467	5.99772	6.97212	6.73485	6.51869	7.2226	7.02622	6.99566	6.86956	6.89684	6.93768	7.46834	7.13913	6.65512	6.72778	6.64592	7.58621	6.806	7.28117	6.91757	6.7119	6.86318	7.47346	6.82902	7.01166	6.86455	6.68292	7.07383	7.53725	7.38282
TEST-2-HD_159	0	333 cohort	7.18563	5.96382	6.85244	8.38195	6.30958	6.93183	6.88997	6.64161	6.89907	7.46951	7.68409	6.85649	6.4841	7.45864	7.00117	6.4846	7.66452	7.25316	7.36238	6.97648	6.87526	7.87151	7.19573	7.1428	6.98837	7.31518	1.39663	7.56399	7.41393	6.99186	6.97799	6.94344	6.90725	6.73035	6.87183	7.26707	6.94079	7.31278	6.91649	6.73213	6.83272	6.65236	6.77675	6.46836	7.19542	7.1379	6.8219
TEST-2-HD_160	0	333 cohort	7.05955	6.93074	7.46577	8.72425	6.53902	7.32177	6.92384	6.84924	7.06411	6.64335	6.20334	7.46982	6.84422	6.63248	6.72027	6.84472	6.62369	6.65814	6.73668	6.55864	6.6577	6.76893	7.06197	6.94915	6.91693	7.22355	7.00179	7.3784	7.56848	6.62558	6.57435	6.87236	7.16531	7.26356	6.79156	7.1945	6.33379	6.73373	6.91377	6.48591	6.86608	6.95244	6.94685	6.81681	6.82258	6.9841	6.88251
TEST-2-HD_161	0	333 cohort	6.72033	5.95642	7.37854	8.93133	8.93676	7.15575	7.19027	7.38128	5.97025	6.80227	6.45189	7.38007	6.57084	6.79377	5.96476	6.56951	8.68304	7.94757	8.64664	7.49192	6.96922	8.98074	7.43515	8.12995	7.88212	7.21035	8.79149	7.52863	7.68025	7.71436	6.87208	8.11584	8.67514	7.22303	6.67656	7.67796	8.42135	7.94608	8.99472	6.83326	6.38579	7.46564	7.78894	8.93682	9.6511	6.69766	7.37615
TEST-2-HD_162	0	333 cohort	6.3248	6.36766	6.58466	7.31374	6.25868	5.86416	6.50101	6.18209	6.42045	6.94819	7.71824	6.58619	6.43372	6.9397	6.64739	6.43239	6.36626	6.32895	6.18645	6.56259	6.75314	5.9481	7.09825	6.63604	6.79503	7.15582	6.2679	7.3053	7.51913	6.36148	6.54796	5.91276	6.07541	6.13122	6.7034	6.99001	6.48239	5.19335	6.43025	7.50654	7.14555	6.77068	6.47232	6.12984	5.65568	7.6902	7.05589
TEST-2-HD_163	0	333 cohort	6.64547	5.59138	7.31864	8.63095	6.03155	7.15695	6.7828	6.71318	6.33057	5.79374	6.31513	7.32018	6.52493	5.78524	7.38815	6.52361	6.71724	7.17253	6.74011	7.3421	6.76455	6.83363	6.96379	6.93245	6.77976	7.53076	6.76908	7.12207	7.34676	6.96227	6.37241	-0.306216	6.61005	6.31962	6.58628	7.32726	6.80258	6.52449	7.29479	7.01397	6.40187	6.77286	6.61429	6.74378	6.12138	6.90318	7.0532
TEST-2-HD_164	0	333 cohort	6.90682	5.82529	6.80967	6.87001	6.49333	6.80547	6.98552	7.0075	6.90727	6.99879	6.6298	6.81121	6.89262	6.99029	7.32349	6.8913	5.85858	6.63885	6.24511	7.01852	6.81841	6.02845	7.33026	6.97686	7.03395	7.22567	6.86544	6.6422	7.73263	7.01463	-0.103981	6.67055	6.71194	6.23579	7.06095	7.36497	6.44996	6.42029	-0.049779	6.6779	7.03772	6.89993	6.95127	6.68757	5.82291	6.84201	6.46765
TEST-2-HD_165	0	333 cohort	6.654	7.06783	6.28325	6.87365	7.29259	6.8514	6.61627	5.75097	7.25606	7.03204	7.22927	6.26703	6.40557	7.03758	6.88339	6.39989	6.7664	6.64811	6.5858	6.90013	7.07032	6.88673	7.15916	6.93684	7.0484	7.23413	0.469692	6.48285	7.32008	6.93576	7.00442	6.93791	6.93792	7.21173	7.7299	7.42408	6.90837	6.74178	7.34791	7.81162	7.87045	7.05483	7.00094	6.75804	6.94993	7.96988	8.21701
TEST-2-HD_166	0	333 cohort	7.18641	7.40917	7.28339	6.6425	7.7757	6.93924	7.1944	6.99885	7.26387	7.34948	7.51364	7.26717	7.02417	7.35503	6.47568	7.01849	7.07671	6.91598	7.26148	6.89353	7.03769	7.48542	7.11629	6.88587	7.24164	7.19606	6.90714	7.07389	7.32457	6.81915	6.82258	7.26829	6.9644	7.26862	6.9031	7.20308	7.47621	6.57262	7.64098	6.53559	7.11533	7.37045	7.23668	7.0448	6.50062	7.12929	7.47344
TEST-2-HD_167	0	333 cohort	6.92288	6.92309	7.14348	6.99542	6.82308	6.77991	6.74679	6.55263	6.99333	6.89937	6.73927	7.12727	6.49516	6.90492	6.94421	6.48949	6.95264	6.70723	7.55141	7.53981	7.05163	6.99978	7.35505	7.16958	7.13227	7.21085	7.02687	7.74789	6.6319	7.21311	6.93727	6.86963	6.8136	6.31329	7.06205	2.99572	7.88227	7.12519	7.34079	7.13468	6.90369	7.4055	7.35785	7.05076	7.48916	8.06323	7.31646
TEST-2-HD_168	0	333 cohort	7.07317	5.79818	7.1432	6.9763	7.30408	6.67136	6.85862	6.46549	6.89221	7.25969	6.87861	7.12698	6.82705	7.26524	7.28509	6.82138	7.71792	7.25673	7.22943	7.21675	7.07596	7.11704	6.55724	6.34244	6.03132	6.62315	5.99541	7.12232	7.26888	6.25878	6.33859	5.33185	5.8091	5.88159	6.88072	7.68839	5.49534	6.32164	6.15237	7.51384	7.17124	7.03998	6.54781	6.11988	5.30883	6.97223	7.00637
TEST-2-HD_169	0	333 cohort	6.78926	6.75182	7.16732	6.84223	7.5138	7.02941	6.6835	6.56567	6.64408	6.59036	6.60921	7.1511	6.68884	6.59591	6.35387	6.68317	7.0214	6.85389	6.86516	6.97	7.18837	6.56027	6.42059	6.2693	5.58045	6.22136	5.8465	6.05964	6.2598	5.71365	6.13105	5.78872	5.97168	5.68633	6.30993	6.41374	5.72069	7.594	6.64152	6.94291	6.49323	6.58945	6.45081	6.34171	4.8562	6.67821	6.95452
TEST-2-HD_170	0	333 cohort	6.57408	7.3427	6.80731	7.23338	6.94544	6.9004	6.67407	6.4551	6.92524	6.79637	6.67689	6.79801	6.86921	6.77863	6.73119	6.8641	6.73449	6.89305	6.62382	6.76561	6.95656	6.46905	6.76218	6.60885	6.60373	6.66348	6.40279	6.70217	5.86218	6.67683	6.14655	6.59924	6.58298	6.35609	6.78866	7.07835	6.57556	7.11208	0.754652	7.4072	6.95502	6.72087	6.74603	6.59261	6.03569	7.55568	7.80715
TEST-2-HD_171	0	333 cohort	6.69928	7.12523	6.57451	8.74415	6.72273	6.15307	6.95166	6.76619	6.82882	6.8565	6.68197	6.56521	6.86323	6.83876	7.64576	6.85811	7.40485	7.38658	7.26712	7.42492	6.88634	7.9125	6.81873	7.16403	7.58196	7.30995	7.67199	7.62922	6.80776	6.81517	6.50367	7.00786	6.80671	7.11824	6.98103	7.47676	6.38643	6.47636	7.09432	5.83154	7.01659	7.10995	6.85272	6.57026	6.76777	5.8237	5.36121
TEST-2-HD_172	0	333 cohort	6.36119	6.90928	6.65968	6.92875	6.95985	6.74552	6.65915	6.61634	6.58485	6.38458	6.31419	6.65038	6.77392	6.36684	7.30881	6.76881	5.9373	6.61978	6.16926	6.9448	6.90101	6.27939	6.84574	6.87288	7.13643	7.33262	7.05307	7.95993	6.98625	7.06725	6.25021	6.70583	6.49812	6.61262	6.82104	7.29727	7.21703	6.57453	7.01794	6.89223	7.0268	6.99928	6.73413	6.90078	6.82693	6.97015	6.61766
TEST-2-HD_173	0	333 cohort	6.80621	7.61887	6.52513	8.17352	7.60173	6.83683	7.15382	7.4445	7.11917	6.83862	7.30426	6.51583	7.17806	6.82088	5.94516	7.17295	5.96816	6.6166	6.49097	6.74569	6.82685	6.16834	6.90066	6.48392	6.61739	6.48236	6.55181	6.9985	6.51026	6.31415	6.15843	6.69071	6.48577	6.27348	6.44051	6.97294	6.33198	6.78609	6.87957	6.20226	6.85253	7.01173	7.07862	6.69196	5.98169	6.49758	5.95546
TEST-2-HD_174	0	333 cohort	6.95363	7.20214	6.65141	6.67785	7.02035	6.7505	6.74512	7.40529	6.65484	7.13206	7.40797	6.64318	7.4587	7.11116	6.54272	7.45354	7.32029	6.88598	7.39872	6.74584	6.6393	7.30956	6.87446	6.97573	7.23551	7.3177	7.44112	7.4771	8.22824	6.49877	6.63685	6.27679	6.69393	6.98636	6.52495	7.63754	7.62262	5.38343	6.6128	6.31698	6.81709	7.05321	6.71739	5.79878	6.67015	6.27486	5.72644
TEST-2-HD_175	0	333 cohort	6.88609	7.22917	6.91374	7.02966	6.73325	6.92316	6.82676	7.12587	6.73755	6.72459	6.45499	6.90551	7.11331	6.70369	6.98809	7.10814	5.82057	6.80152	6.34895	6.73253	6.856	6.49801	7.01322	7.03664	6.87174	7.21585	7.13681	6.45772	6.68763	7.01656	6.17127	7.11485	7.0325	6.73081	6.57299	7.34037	7.64068	7.18243	0.629735	6.65788	6.97204	7.07944	7.08999	7.30998	6.66278	6.62795	7.82772
TEST-2-HD_176	0	333 cohort	7.35223	7.66313	7.01486	6.92738	6.54335	7.1868	7.11456	7.45455	7.13883	7.31491	7.2892	7.00663	7.46574	7.29401	7.48523	7.46058	6.93297	7.16521	6.68713	6.98254	6.92468	7.07944	7.12488	7.1932	7.13386	7.41723	7.37039	7.52377	7.30648	6.90033	6.51181	6.93171	7.29827	6.90892	6.91106	7.33	6.54607	7.306	7.30654	6.67366	6.90948	7.21095	7.07506	7.05535	6.46232	6.54638	7.86405
TEST-2-HD_177	0	333 cohort	7.13101	6.58593	6.98136	6.8628	6.58999	6.79407	6.80674	6.59246	6.72499	7.02552	6.80307	6.97312	6.98516	7.00462	7.40061	6.98	6.77447	6.9793	6.64722	7.152	6.7284	6.85494	7.25962	7.1266	7.3173	7.19577	7.24952	7.47511	7.32751	7.01827	6.29353	7.00432	6.85761	6.81216	6.69166	7.62538	6.96027	7.04139	7.21073	6.90141	6.81329	7.10793	6.80948	7.12986	6.55326	7.12004	6.71061
TEST-2-HD_178	0	333 cohort	7.05974	7.33222	7.01981	8.53152	6.95308	6.67446	7.14065	7.21628	6.85437	7.18639	6.93851	7.01158	7.37592	7.16549	7.83826	7.37075	6.71698	6.80533	6.82758	7.19202	7.01724	6.81801	6.63468	6.58728	6.17637	6.75358	6.68096	7.05588	6.69719	6.26413	6.44428	5.98893	6.43894	5.89033	6.4606	7.3407	7.48412	5.40637	6.28661	6.20009	6.93486	6.93011	6.88382	6.50996	5.77203	6.52051	6.47488
TEST-2-HD_179	0	333 cohort	7.0162	7.43356	6.6645	6.85301	7.32542	6.76709	7.01069	7.00125	6.99677	7.12269	6.89609	6.65524	7.90262	7.10976	7.99966	7.89694	6.68569	6.89512	6.80652	7.07854	6.83955	7.01057	6.78883	6.84576	6.71382	6.99333	7.31772	6.42433	6.92378	6.90424	6.20718	6.69142	7.4768	6.95941	6.5877	6.17412	6.6051	7.84116	6.99314	6.45604	6.74555	6.91864	7.27292	7.124	7.14161	6.33544	7.00599
TEST-2-HD_180	0	333 cohort	6.74144	6.39706	6.92422	8.75294	6.72182	6.79031	6.62919	6.66386	6.64156	6.74778	6.37749	6.91496	6.62715	6.73484	6.67291	6.62147	6.00471	6.73929	6.2443	6.81188	6.75215	6.49718	7.11303	6.79211	6.72324	6.53492	7.19353	6.4844	6.58565	7.08599	6.22935	6.87801	7.2452	6.86678	6.51099	7.03939	6.48708	7.52635	7.06347	6.67778	6.51658	6.76	6.80817	6.61363	6.92193	6.73209	7.79911
TEST-2-HD_181	0	333 cohort	7.04979	6.49466	7.12588	6.94384	7.03402	6.90783	6.9074	7.02709	6.75491	6.32979	7.14167	7.11663	7.00186	6.31685	7.99907	6.99618	6.40885	6.83025	6.48652	7.26738	6.78056	6.54378	6.86649	6.79882	6.88333	7.11352	7.13358	7.10158	6.56647	7.22413	6.01402	6.71708	7.37361	7.06221	6.6288	7.05331	6.53678	7.64198	7.15686	6.45449	6.83781	6.90248	6.77662	7.20909	6.6086	6.49062	6.7511
TEST-2-HD_182	0	333 cohort	6.76898	6.1412	6.35738	6.59162	6.98709	6.45233	6.2732	6.65929	6.75361	6.68931	6.98999	6.34812	6.5792	6.67637	6.23107	6.57352	6.64102	6.95799	6.64706	6.98	6.43845	7.07502	7.00818	6.94756	7.37332	7.02716	7.72905	7.14435	6.62495	7.36644	6.16291	7.13676	7.63199	7.49201	6.58721	6.29875	7.40269	8.4771	1.26911	6.82928	6.5467	6.8493	7.07399	6.72748	6.62055	6.47003	7.40283
TEST-2-HD_183	0	333 cohort	6.78309	6.26007	6.39385	8.09828	7.09459	6.53941	6.74901	5.60683	6.87319	6.58899	7.6182	6.38174	6.04248	6.57782	6.09165	6.03675	5.62975	6.11959	5.8	6.69513	6.79672	5.60565	7.11709	7.42348	7.7932	7.30545	8.34801	7.40449	6.72471	7.29794	6.54236	6.97723	7.59613	7.70643	6.83511	7.57341	7.22504	7.06233	7.37394	5.81725	7.34547	6.85094	6.83191	6.91934	6.71255	5.96454	6.63808
TEST-2-HD_184	0	333 cohort	6.76506	7.27087	6.49556	6.9172	7.43797	6.57946	6.81215	6.10739	6.91439	6.99699	6.58425	6.48345	6.55758	6.98582	6.51126	6.55185	6.58635	6.41111	6.50284	6.97675	6.92995	6.08302	7.00534	6.43853	6.15842	6.84503	6.36669	6.78602	6.4759	6.27052	6.0601	5.88231	6.16024	6.18307	6.41274	6.04485	5.82784	7.09133	5.78878	7.03063	6.49147	6.24301	6.61601	5.82621	5.21114	7.39366	7.31843
TEST-2-HD_185	0	333 cohort	6.63774	6.06032	6.58581	6.64689	6.53299	6.18927	6.57641	6.66312	6.48232	6.52191	6.16517	6.5737	6.07186	6.51074	5.96924	6.06613	6.37776	6.39447	6.4305	6.9309	6.71024	6.60707	7.11015	7.00561	7.20204	7.34467	7.75161	6.4205	7.18874	7.62409	6.64606	7.26618	7.45223	7.42625	6.98586	8.17581	7.47704	7.32073	0.590599	6.62895	7.41468	7.34156	7.49673	7.21384	6.56193	6.11391	7.18357
TEST-2-HD_186	0	333 cohort	6.57527	7.57571	6.73117	8.77989	6.97627	7.07818	6.76349	6.47806	7.20143	6.58195	6.88738	6.71906	7.02135	6.57078	7.04731	7.01562	5.8711	6.59583	6.01443	6.87693	6.82708	6.46689	7.05098	6.56308	6.52456	6.49097	1.42936	6.9349	6.54485	6.98075	6.66463	6.59309	7.11879	7.05357	7.01515	7.08848	6.53513	7.16447	7.06958	6.90281	7.20112	7.29125	6.89026	6.93308	7.26506	6.54701	6.14317
TEST-2-HD_187	0	333 cohort	6.70242	7.51276	6.59142	7.63829	6.55261	6.6896	6.85031	6.75443	7.0648	5.91854	6.38352	6.57931	6.99785	5.90737	6.44269	6.99212	6.92332	6.94224	7.44635	6.9082	6.96715	7.11417	6.84097	7.02726	7.05628	6.90522	7.94148	6.69472	6.84385	7.18424	6.52518	0.494828	7.65332	6.90955	7.12148	7.22783	5.82416	7.34388	0.773337	6.41812	7.144	7.2041	6.85019	6.7839	6.25146	6.51449	6.77806
TEST-2-HD_188	0	333 cohort	7.31153	6.98131	6.49028	8.9942	6.63704	7.26101	6.95832	7.27735	6.78182	6.67696	6.39297	6.48244	6.55221	6.66998	6.95008	6.54665	7.07124	7.18635	7.03899	7.25017	7.00369	7.14858	7.18435	6.86241	6.59762	6.64522	6.91013	7.70952	7.14326	7.14775	6.32283	6.59871	7.39436	6.64307	6.65324	7.34969	6.3892	7.24644	6.87807	6.82587	6.60542	6.93122	6.93169	6.93826	6.87101	7.12475	6.98844
TEST-2-HD_189	0	333 cohort	6.4959	6.80231	6.25517	6.88267	6.9678	6.22896	6.83739	6.36713	6.59533	6.94125	7.07483	6.24732	6.71343	6.93428	6.54678	6.70786	7.26859	6.84181	6.91827	6.93528	6.88342	6.65799	7.05497	6.73759	7.00618	7.51696	0.710286	7.84973	6.51354	6.81199	5.99825	5.72351	6.49943	6.4486	6.40122	7.03606	6.50595	7.30482	5.8831	6.7056	6.71633	6.55482	6.74986	6.0823	6.09302	7.10959	7.12129
TEST-2-HD_190	0	333 cohort	6.45466	5.88009	6.68708	8.51788	6.5946	6.8366	6.97743	6.29576	6.79714	6.50402	6.3854	6.67923	6.38001	6.49704	7.10183	6.37445	6.16664	6.65102	6.69593	7.04327	6.82302	6.71114	6.92232	6.92709	7.06687	6.9587	7.50573	8.01451	7.0205	7.84289	6.95301	7.16317	7.14851	7.33988	6.73889	8.3793	7.56436	8.09811	6.88588	7.17525	6.87802	7.18866	7.154	6.6568	7.3455	7.03526	7.52528
TEST-2-HD_191	0	333 cohort	6.90533	7.19252	6.87999	7.15809	6.77841	7.01292	6.82249	6.90104	6.99446	6.72962	6.69227	6.87214	6.79419	6.72264	7.1792	6.78863	6.81706	6.89971	6.98177	7.05014	6.94754	6.84946	7.01456	7.00164	6.93136	7.36492	7.09682	6.84219	6.17746	7.14395	6.58925	0.332908	7.20194	6.9534	6.82094	7.57571	6.8067	6.92248	7.03377	6.543	7.1507	6.89588	6.94749	6.7308	6.62174	6.97286	6.95946
TEST-2-HD_96	0	333 cohort	7.26669	6.12147	7.90253	8.27986	5.46645	7.28302	7.15068	7.0124	6.1137	6.39239	5.32246	7.94365	6.60355	6.39055	6.41239	6.61311	7.02759	7.23301	6.90793	6.9102	6.8551	7.54945	7.44968	7.27729	6.88016	7.31217	7.18689	7.99582	7.72964	7.53303	7.12338	1.27624	7.88971	7.63263	6.94447	7.56602	7.26921	7.58642	7.09638	6.74889	6.60239	6.97689	7.46693	7.24927	7.56412	6.58717	6.95956
TEST-2-HD_97	0	333 cohort	6.95143	6.11047	8.00896	8.6106	5.47578	7.93516	7.03918	7.06065	6.19364	6.43672	5.54265	8.04948	6.58516	6.43517	6.87388	6.59466	7.71335	7.32686	7.5217	6.51433	7.0592	7.53519	6.99543	7.32432	6.88241	7.17501	7.41435	7.95914	7.45206	6.99728	6.95838	6.73854	7.6646	7.44483	2.41259	8.10835	7.2188	7.01517	7.17777	7.19204	6.98734	7.41366	6.39168	7.10205	8.24638	7.04757	7.21647
TEST-2-HD_98	0	333 cohort	6.96207	6.37823	6.86819	6.23531	5.32408	7.2216	6.99504	7.00227	5.93556	6.82722	5.24343	6.86921	6.8628	6.82571	6.56156	6.87008	6.27064	6.76301	6.821	6.74594	6.91104	6.79746	6.9332	7.18035	7.14028	7.29576	7.45345	7.81196	7.59939	6.74534	6.45024	7.58678	7.11438	7.98546	6.51897	6.89856	6.47203	6.92889	6.79625	7.14141	6.72297	6.97356	6.33515	6.88086	8.30966	7.71754	6.78072
TEST-2-HD_99	0	333 cohort	6.37536	4.88337	7.78765	7.73865	4.481	7.56822	6.71152	6.69295	5.71121	5.34094	4.39088	7.78868	5.73091	5.33943	5.82881	5.73819	6.41403	7.05049	6.29821	6.83231	6.79902	6.98562	6.63142	6.67382	6.65952	6.57881	7.33246	7.49626	7.30928	6.97109	6.3731	1.73774	7.76402	7.8758	6.55941	7.1067	7.12495	6.97838	7.44279	7.29704	6.47068	6.6321	7.04	6.87121	6.34163	7.06577	7.25031
TEST-HD_1	0	333 cohort	7.30402	6.62741	8.07194	7.3406	5.56308	7.4732	7.35586	7.38965	6.64548	7.00822	6.1678	7.85018	7.17202	6.96854	7.73475	7.17153	6.17052	7.03575	6.49592	7.23439	7.17001	6.92015	7.83875	7.78469	7.99992	7.89285	8.58782	8.03831	7.14805	7.86012	8.03039	7.81395	7.72933	9.00051	7.35378	7.70826	7.29034	8.03052	1.14052	7.06094	7.07764	7.58309	7.39729	7.25886	8.03094	6.64961	6.64509
TEST-HD_10	0	333 cohort	6.08988	5.94301	5.84769	8.19231	5.39316	6.07498	7.18798	6.80012	6.07615	5.95077	5.65098	5.71939	6.87423	5.95384	6.47119	6.87104	7.31362	7.31912	7.26195	6.7494	6.63297	7.73167	7.41157	7.51714	7.64613	7.07968	9.32626	7.8805	7.12569	7.64921	7.17328	8.4686	6.96108	8.01191	7.18631	7.00815	7.0833	6.77235	7.08914	7.13561	6.7851	7.03163	6.9548	6.93971	7.48667	7.21675	6.79843
TEST-HD_11	0	333 cohort	7.09867	6.40779	6.31453	6.83596	6.24357	7.10629	6.97606	7.12393	6.34974	6.74	6.42973	7.62596	6.96557	6.74307	7.03139	6.96239	7.04099	7.26876	7.03537	7.05499	6.90678	7.3072	7.99948	7.75024	7.60967	7.46873	8.12171	1.99753	7.22205	7.67733	7.32497	8.50364	7.22289	7.21709	7.51469	7.14272	7.0462	6.86794	7.25604	6.88818	7.21018	7.01177	6.89941	7.25565	7.02166	6.58593	5.88345
TEST-HD_12	0	333 cohort	6.50777	6.1548	5.88694	6.99537	5.84903	7.16336	7.30262	6.78666	6.15166	6.08377	5.6748	7.01253	6.83817	6.08925	6.01879	6.83487	6.78796	6.96111	6.40176	6.55102	7.03783	7.06188	7.45865	7.01115	6.70618	7.07744	6.69654	7.03173	7.37057	6.9531	6.92858	7.97187	7.00789	6.99517	7.23577	7.39383	7.03397	6.47731	6.79658	7.04632	6.87539	7.2013	7.00218	7.12395	6.13789	7.04501	7.35034
TEST-HD_13	0	333 cohort	6.39163	6.3991	5.46856	6.99355	6.1359	6.88255	7.10991	6.65043	6.56278	6.30206	5.49294	6.87247	6.4673	6.30592	6.15955	6.464	6.68626	6.84395	6.63188	6.89162	6.98473	6.83757	7.16902	7.01831	6.66687	7.22802	6.6171	6.94608	7.29662	6.97765	6.93788	8.15493	6.8743	7.5316	7.05683	7.49025	7.22481	6.78208	6.70853	7.02616	7.00717	6.98771	7.09092	7.01785	7.21632	7.11834	7.08021
TEST-HD_14	0	333 cohort	6.9084	6.47346	7.15892	9.17108	5.37302	7.56326	6.88191	6.6648	6.42776	6.2484	5.71712	6.96556	6.14455	6.25364	6.71253	6.14689	5.78449	6.98009	6.4077	6.76022	6.91806	6.736	7.40299	7.63915	7.36626	7.81208	6.34496	7.00995	7.25043	7.91593	7.57086	2.95582	7.3147	7.8619	7.30869	7.95113	7.14294	7.21963	7.62926	7.69355	6.64671	7.60727	7.1943	7.56195	7.60496	6.87443	6.99517
TEST-HD_15	0	333 cohort	6.81125	6.3339	5.86329	9.2613	6.0124	7.40443	7.06976	6.66632	6.27537	6.36942	6.07909	7.24346	6.90254	6.37465	6.65998	6.90488	6.67602	7.11375	6.63116	6.88309	7.08779	7.33602	7.89875	7.47888	6.87037	7.20695	6.12283	7.75767	6.90768	7.563	7.20294	2.62336	7.65643	7.62841	7.31298	7.95063	7.4588	6.96129	7.32779	7.09966	6.58115	7.12267	7.23519	7.16933	7.48724	6.91267	7.26073
TEST-HD_16	0	333 cohort	7.3313	6.7745	7.84742	8.73495	6.10977	7.38766	7.03391	7.43858	6.63268	7.31462	6.45067	7.6524	7.32209	7.31985	7.14374	7.32443	6.80105	7.35491	6.87623	7.23326	6.90214	7.36897	7.46275	7.64126	7.03354	7.41002	6.06618	7.68812	6.81347	7.33964	7.39505	7.89405	7.3752	7.618	7.18554	6.86311	6.61634	6.77495	7.38784	6.78094	6.68636	7.43563	6.94981	7.59416	8.47164	7.01123	6.69308
TEST-HD_17	0	333 cohort	6.70197	6.31788	7.80172	7.2409	6.58208	6.84007	7.24719	7.0868	6.29139	6.43467	6.12216	7.30761	7.00032	6.45152	6.53898	7.00588	7.25683	7.29848	6.75137	6.66338	6.83483	7.52621	7.31583	7.4179	7.53811	7.33497	6.14291	1.15042	6.7811	7.62516	7.05978	1.66224	7.52391	7.49749	7.00026	7.64135	7.0459	7.85108	7.29403	6.6516	6.55379	7.31246	7.37429	7.39805	7.74896	7.39081	7.35968
TEST-HD_18	0	333 cohort	7.40102	6.45399	8.26086	9.75921	5.85398	7.49008	6.97115	6.86222	6.57187	7.23606	5.95774	7.76675	7.10918	7.25291	7.29266	7.11474	6.87226	7.31368	6.84987	7.32572	6.98439	8.09783	7.3838	7.70846	7.78594	7.46698	6.46088	7.97221	7.03617	7.74752	7.53199	8.12526	7.65412	7.7436	6.96705	7.62089	7.6726	6.89797	7.57941	6.64665	6.75879	7.38285	7.23366	7.19647	8.11318	6.93432	6.73687
TEST-HD_19	0	333 cohort	5.84096	6.55899	7.02318	8.58953	6.58817	7.22614	6.92668	5.89916	6.59422	5.26866	5.47858	6.41383	5.60341	5.28824	5.34732	5.60866	7.48268	3.42428	6.90715	6.25133	6.76625	6.11427	6.7008	6.67697	6.61342	6.557	3.85025	6.44283	6.55468	6.70023	6.28723	7.21079	6.76967	5.06152	6.81705	7.30193	6.53384	7.10196	6.59237	7.57415	6.68074	6.50376	6.63578	6.30802	6.04876	6.87128	6.7324
TEST-HD_2	0	333 cohort	6.93837	6.50866	7.15961	7.23252	6.51781	6.76208	7.04676	6.80885	6.58081	6.7694	6.43035	6.9514	6.98285	6.72883	7.49125	6.98488	7.32685	7.24093	7.17433	7.13889	7.16214	7.03657	7.60173	7.29415	7.45845	7.29061	7.65127	7.62533	6.95066	7.49397	7.57948	1.81738	7.30434	7.57339	7.39926	7.49659	8.01671	7.26163	7.36525	7.175	7.78066	7.25366	7.30616	7.30754	7.43575	7.014	5.91822
TEST-HD_20	0	333 cohort	5.57904	5.94907	6.01116	8.69612	5.49523	7.22798	6.94701	6.28958	5.51424	6.13404	5.32388	6.89636	6.046	6.15362	5.88076	6.05126	7.19369	6.52484	6.7677	6.83873	7.06579	6.62227	6.71225	6.68144	6.80032	7.15548	2.88652	7.16104	6.39658	6.47336	6.73708	7.12624	6.63524	5.72798	6.66193	6.99016	6.66718	6.68188	6.34798	7.15614	6.56017	6.85981	7.22067	6.69551	6.1341	7.05708	7.17553
TEST-HD_21	0	333 cohort	6.44377	6.07901	8.42096	6.68908	5.81677	7.24218	6.70533	6.99588	6.14096	6.35128	6.09698	7.78981	6.5998	6.363	6.45892	6.6018	7.09347	7.99653	6.90967	6.62016	6.95078	6.72478	7.17283	7.06867	6.80059	7.39974	9.28058	7.10671	7.47763	7.29328	7.15034	7.05806	6.80792	6.40136	7.21477	7.36447	6.89003	6.88005	6.67935	8.09672	7.06198	7.2939	7.16834	6.96451	6.31529	7.89643	7.24959
TEST-HD_22	0	333 cohort	6.97311	6.43896	6.31167	9.06575	6.1292	6.90988	6.48314	6.65854	6.46519	6.49647	6.18277	6.8597	6.33805	6.50819	6.39996	6.34005	6.8758	7.90435	6.56329	6.89017	6.77305	7.18135	7.06931	7.25563	7.6897	7.50262	3.82388	6.73671	7.03129	7.39414	7.33266	7.58439	7.33121	7.6482	6.93387	7.97292	6.85805	7.69138	1.12248	7.04569	6.97058	7.19506	6.98128	6.83891	7.43776	7.06147	8.17979
TEST-HD_23	0	333 cohort	6.75117	6.61824	7.99884	9.88432	6.22587	7.74846	7.03472	6.33126	6.69445	6.78177	6.4656	7.4505	6.31162	6.79924	6.18244	6.31228	7.08394	8.05244	6.74779	7.0371	6.84072	7.04406	7.0164	6.94339	7.58674	6.86174	8.51363	6.76444	6.93799	6.75648	6.74664	1.25186	7.21254	6.29777	7.18025	6.94866	7.13465	6.83871	7.07244	7.88048	7.02811	7.03389	7.05814	7.05567	6.61975	7.84414	8.0396
TEST-HD_24	0	333 cohort	6.96537	6.74215	6.1063	7.24548	6.74162	7.05958	6.79892	6.97772	6.82994	6.74423	6.82912	6.84614	6.83114	6.7617	6.8888	6.8318	6.14279	7.7743	6.61599	7.13797	7.09969	6.53391	6.95197	6.91831	6.7889	6.98883	2.31327	7.48887	7.37579	7.41938	7.72298	7.77056	7.00357	7.56715	7.08647	0.981367	7.24879	7.68409	7.21579	7.68624	7.07892	7.02257	7.3037	6.94518	7.27023	6.65398	7.54896
TEST-HD_25	0	333 cohort	6.78051	5.79141	7.76	9.13787	5.31037	7.40361	6.74869	6.61991	5.93901	5.53278	5.59884	7.21166	6.20075	5.55025	6.23923	6.20141	6.94664	8.06472	6.97503	7.27967	6.79854	7.32998	7.15767	7.26212	6.79643	7.28511	2.42992	0.704505	6.73904	7.22595	6.9258	7.46163	7.02398	7.31586	7.05813	6.92046	6.67701	6.81763	6.93864	6.69511	6.59225	7.13473	7.04125	6.97974	7.38483	5.98183	6.57562
TEST-HD_26	0	333 cohort	6.1925	6.46963	7.26568	7.04102	6.19221	6.99405	6.88907	7.04265	6.50238	6.34076	6.19844	6.97998	6.6091	6.34743	7.08491	6.6169	6.33691	3.83736	6.54357	6.98886	6.64745	6.8474	7.17118	7.15796	7.10742	7.15485	1.891	7.29522	6.68213	7.15467	6.78638	7.85259	7.18151	7.09914	6.95245	6.84865	7.09861	6.68893	7.34286	7.22675	6.6883	6.89684	6.85452	7.20452	7.27986	6.83754	6.70138
TEST-HD_27	0	333 cohort	6.11942	6.48991	7.23786	8.4574	6.8633	6.66917	6.80466	6.62261	6.44912	6.65695	6.83399	6.95216	6.68636	6.66363	6.6038	6.69416	6.08622	7.23701	6.13237	6.87854	6.82518	6.21773	7.27084	7.21662	7.50611	7.109	1.98944	7.46204	6.73327	7.26605	6.87393	2.97657	7.67546	7.33983	7.01378	6.89603	7.5186	7.0284	7.54007	7.10315	6.90133	7.0051	7.42306	7.18576	7.54477	7.02022	7.18847
TEST-HD_28	0	333 cohort	5.28216	5.75621	5.69597	6.29796	5.93889	5.35866	6.43504	5.93085	5.8965	6.30178	6.5849	5.40801	6.14222	6.30349	4.97109	6.151	5.92726	6.95445	5.93892	5.99539	6.56265	5.47375	7.10457	7.08179	7.06095	7.20623	2.14497	5.92623	6.74001	6.57508	6.69064	7.70406	7.1456	6.20358	6.87605	7.02398	6.94222	6.82566	7.19758	6.43315	6.97409	6.91638	7.21952	7.34329	7.30493	5.40494	6.13389
TEST-HD_29	0	333 cohort	6.19461	6.33098	6.90731	6.88161	6.32472	6.34297	6.71696	6.37859	6.45628	6.82324	7.15038	6.61934	6.31787	6.82495	6.24954	6.32664	6.42475	7.66799	6.46515	6.73736	6.58949	6.12934	7.26199	7.04647	7.29218	6.97984	0.725406	6.55069	6.61468	6.5816	6.56935	7.06322	6.5796	5.96375	7.0724	7.42127	6.30749	6.00241	6.79189	6.46997	6.92784	6.98191	6.37029	6.59219	5.87535	6.86884	6.27529
[truncated: 913 more rows]
[truncated: 246 more columns]

## Sheet: Figure 5d
correlation
	Thyroid Gland	Hypertension	Diabetes	Fatty Liver	Chemotherapy	Body Mass Index	Triple-Negative Breast Cancer	Age	Tumor staging	Tumor grading	Lymph Nodes	Tumor Size	Estrogen Receptor	Progesterone Receptor	Human Epidermal growth factor Receptor 2	Fluorescence In Situ Hybridization	Pathologic classification	Histologic Tumor Grading	Lymphovascular Invasion
[truncated: 30 more rows]

## Sheet: Figure 5e-f
geneID	moduleColors	kTotal	kWithin	kOut	kDiff	BC-1	BC-100	BC-101	BC-13	BC-20	BC-203	BC-205	BC-207	BC-208	BC-209	BC-210	BC-211	BC-213	BC-215	BC-217	BC-218	BC-219	BC-220	BC-222	BC-224	BC-225	BC-227	BC-230	BC-232	BC-234	BC-235	BC-237	BC-24	BC-240	BC-243	BC-247	BC-250	BC-251	BC-252	BC-253	BC-257	BC-258	BC-26	BC-260	BC-261	BC-264	BC-267	BC-272	BC-273
[truncated: 887 more rows]
[truncated: 130 more columns]
