# Supplementary material for: LipidIN: a comprehensive repository for flash platform-independent annotation and reverse lipidomics
Source: Nat Commun. 2025 May 16;16:4566. doi: 10.1038/s41467-025-59683-5 (PMC12084368; doi:10.1038/s41467-025-59683-5)
Supplement: Supplementary file 6 — Source Data [file 41467_2025_59683_MOESM6_ESM.zip › Source Data/Source Data 5.xlsx]

## Sheet: Figure 6a
Female Lung Cancer vs BC
meta	logFC	pvalue	Sig
MGDG-O 28:3_18:1	0.345443	0.532498	Stable
HexCer 19:1;2O/23:0;O	0.926776	0.0370596	Stable
MGDG-O 17:1_22:6	1.09979	0.00384433	Up
HexCer 20:0;2O/19:6;O	1.5444	0.00263841	Up
MGDG-O 18:3_17:1	1.02939	0.010067	Up
HexCer 17:2;2O/27:1;O	0.765632	0.0449349	Stable
HexCer 17:0;2O/24:3;O	0.599882	0.0710878	Stable
MGDG-O 16:1_19:2	1.44421	0.00551229	Up
MG 32:3	-0.5639	0.0754293	Stable
MGDG-O 23:0_20:4	0.727786	0.038148	Stable
HexCer 20:3;2O/13:2;O	-0.380763	0.000587226	Stable
MG 33:3	0.163846	0.686001	Stable
Cer 20:0;2O/16:0	0.0341571	0.849468	Stable
Cer 18:1;2O/22:0	0.47268	0.0417957	Stable
MG 31:0	-0.081038	0.66216	Stable
Cer 18:1;2O/15:1	0.187961	0.0732446	Stable
MGDG-O 28:4_22:4	0.662814	0.416918	Stable
MGDG-O 26:0_18:0	0.144913	0.518838	Stable
HexCer 17:0;2O/23:1;O	0.968247	0.0661275	Stable
MGDG-O 22:5_13:0	1.07023	0.00716117	Up
MGDG-O 26:0_16:0	-0.0257421	0.858475	Stable
HexCer 22:4;2O/27:0;O	0.813904	0.216344	Stable
MGDG-O 24:1_20:2	0.304754	0.502888	Stable
HexCer 18:1;2O/22:0	0.676222	0.0228962	Stable
HexCer 18:0;2O/28:0;O	0.494867	0.05766	Stable
LDGCC 37:6	1.36779	0.000475494	Up
Cer 13:0;2O/10:1;O	0.335157	0.132896	Stable
CE 20:4	-0.306901	0.376838	Stable
CE 20:5	0.495689	0.564735	Stable
HexCer 17:1;2O/24:0	0.608329	0.0605396	Stable
Cer 18:0;2O/22:0	-0.16162	0.294955	Stable
MGDG-O 20:1_29:1	0.669755	0.024435	Stable
MGDG-O 26:4_18:1	0.134466	0.850886	Stable
Cer 24:1;2O/32:4;O	-0.0914747	0.716545	Stable
Cer 18:2;2O/24:0	1.10791	0.00634908	Up
MGDG-O 25:0_18:2	0.661365	0.0842554	Stable
MGDG-O 24:4_19:0	0.669646	0.0124546	Stable
HexCer 18:1;2O/25:3;O	0.518643	0.0478517	Stable
MGDG-O 28:1_18:1	0.907328	0.135779	Stable
Cer 24:5;2O/34:3;O	-0.0460736	0.897792	Stable
NAE 16:0	0.0256832	0.891512	Stable
MGDG-O 17:5_18:0	1.07023	0.00716117	Up
MGDG-O 26:0_18:1	0.45677	0.0440636	Stable
Cer 19:0;2O/12:8	1.01374	0.000149582	Up
Cer 22:0;2O/14:1;O	-0.134127	0.428405	Stable
MGDG-O 19:0_18:5	1.04729	0.128127	Stable
HexCer 12:0;2O/21:0;O	0.484976	0.00140254	Stable
MGDG-O 8:0_15:3	1.12306	1.09001e-05	Up
MG 29:8	1.098	7.87503e-06	Up
MG 14:3	0.812934	0.0206248	Stable
MGDG-O 17:3_22:5	0.684914	0.342627	Stable
MG 25:8	-0.239532	0.417536	Stable
HexCer 25:4;2O/18:0;O	0.398498	0.0597328	Stable
MGDG-O 28:0_18:1	0.541177	0.105837	Stable
HexCer 20:3;2O/29:0;O	0.419928	0.197535	Stable
Cer 24:3;2O/26:5	-0.0607353	0.682353	Stable
Cer 18:0;2O/16:0	-0.0148383	0.920837	Stable
NAE 14:0	-0.0038645	0.976139	Stable
NAE 22:0	-0.147448	0.396551	Stable
MGDG-O 21:4_15:3	1.03416	0.000149221	Up
HexCer 18:2;2O/24:0	0.157427	0.785356	Stable
Cer 18:1;2O/24:1	1.10791	0.00634908	Up
MGDG-O 28:3_20:3	1.17345	0.0597721	Stable
MG 17:0	0.00415003	0.931723	Stable
HexCer 21:1;2O/21:5;O	0.598718	0.287414	Stable
MGDG-O 28:3_20:1	0.580287	0.147702	Stable
HexCer 20:1;2O/29:0;O	0.29259	0.653337	Stable
Cer 32:5;2O/28:3;O	-0.0987548	0.754453	Stable
MG 40:2	0.895626	0.0418859	Stable
MGDG-O 24:1_16:0	0.156679	0.789053	Stable
Cer 18:1;2O/18:0;O	-0.109184	0.0709403	Stable
MG 17:1	-0.0286746	0.86251	Stable
Cer 18:1;2O/24:0	0.502556	0.0277659	Stable
HexCer 24:2;2O/28:0;O	0.676811	0.114153	Stable
LPE 20:3	-0.106841	0.479076	Stable
Cer 16:0;2O/16:0	-0.113532	0.467687	Stable
CE 18:2	0.136756	0.0616559	Stable
MG 30:8	-0.243004	0.137582	Stable
Cer 18:1;2O/23:0	0.70203	0.00765931	Stable
CE 44:8	0.195119	0.0536983	Stable
HexCer 23:6;2O/19:0;O	0.598718	0.287414	Stable
MGDG-O 21:4_27:0	0.669779	0.146123	Stable
MG 21:5	-0.176387	0.364566	Stable
HexCer 18:1;2O/24:1	0.18738	0.594255	Stable
MGDG-O 21:5_19:0	0.518643	0.0478517	Stable
Cer 18:2;2O/22:0	0.714991	0.0612308	Stable
Cer 18:1;2O/26:1;O	1.04827	0.0182958	Up
HexCer 22:4;2O/29:2;O	-0.35201	0.759755	Stable
NAE 16:1	-0.261445	0.390019	Stable
CE 40:7	-0.112487	0.513027	Stable
MG 49:8	-2.40955	0.00860032	Down
Cer 18:0;2O/20:0	-0.192008	0.264432	Stable
HexCer 17:3;2O/24:0;O	0.53006	0.0794069	Stable
NAE 40:0	-0.646889	0.160441	Stable
HexCer 13:3;2O/23:3;O	1.10755	0.00492486	Up
MG 18:3	0.411891	0.19484	Stable
Cer 20:4;2O/11:3	-0.337268	0.0336553	Stable
MG 19:7	0.146784	0.315068	Stable
MG 28:8	0.585359	0.0153513	Stable
MG 44:1	0.587207	0.0276125	Stable
MGDG-O 29:0_21:0	0.320303	0.100931	Stable
MGDG-O 9:0_14:3	1.03333	9.16171e-05	Up
LPE 23:2	-1.85662	2.82019e-06	Down
CE 16:1	-0.496719	0.25325	Stable
SL+O 27:3;O/24:0;O	0.437379	0.514969	Stable
SM 18:2;2O/24:2	0.507673	0.0843931	Stable
SL+O 22:1;O/25:0;O	1.24265	0.000171828	Up
SPB 24:3;3O	-0.242351	0.487165	Stable
BMP 18:2_18:1	1.57273	0.00266734	Up
SM 18:1;2O/22:1	0.848254	0.0140935	Stable
PC 18:2_18:2	1.55973	0.000207914	Up
BMP 17:0_17:0	0.908167	0.638998	Stable
BMP 13:1_20:2	1.12446	0.00102791	Up
PC 15:0_18:1	0.812427	0.0317288	Stable
SPB 28:6;3O	-0.253996	0.229579	Stable
GPNAE 34:1	0.571824	0.000502625	Stable
SPB 13:3;3O	-0.113925	0.576902	Stable
SL+O 31:0;O/26:4;O	0.493118	0.0735681	Stable
MGMG 46:5	0.849697	0.195625	Stable
SM 19:0;2O/29:0	0.399266	0.0382938	Stable
GPNAE 45:1	0.36222	0.321119	Stable
PG 20:0_20:0	0.720948	0.0499921	Stable
MGMG 40:0	-0.131257	0.719636	Stable
BMP 19:1_19:1	1.04157	0.0293219	Up
SPB 24:0;3O	0.00119856	0.995629	Stable
GPNAE 38:1	1.04953	0.00639977	Up
LPE-O 21:0	0.990598	0.0112554	Stable
BMP 19:0_19:0	0.600427	0.0680383	Stable
MGMG 37:5	1.29459	0.00886497	Up
PC 16:0_18:3	1.10333	0.0211056	Up
DG-O 14:1_8:1	0.771222	0.0244037	Stable
GPNAE 36:4	0.167874	0.218861	Stable
SM 18:1;2O/15:0	1.32883	0.000154362	Up
DG 16:0_18:2	0.299679	0.558068	Stable
MGMG 48:7	0.969728	0.142647	Stable
VAE 44:8	0.217688	0.527873	Stable
MGMG 42:2	0.391867	0.412649	Stable
MGMG 42:3	0.448224	0.408766	Stable
SM 18:1;2O/24:3	0.466878	0.0475819	Stable
SM 18:2;2O/22:0	1.07141	0.00473431	Up
BMP 15:0_16:0	0.716298	0.113469	Stable
SPB 45:6;3O	0.0430435	0.782117	Stable
DG 18:1_18:2	0.674902	0.0198712	Stable
SL+O 31:3;O/26:2;O	0.406847	0.43441	Stable
PS 21:0_21:0	0.737066	0.021968	Stable
CerP 29:7;2O/20:1	1.38322	0.00594889	Up
GPNAE 42:3	1.1413	0.00225091	Up
SM 18:2;2O/24:1	1.0698	0.00140288	Up
PC 17:0_18:1	0.950242	0.00373629	Stable
MGMG 32:1	0.532002	0.0189609	Stable
DG-O 15:2_18:0	-1.1296	0.0176437	Down
SL+O 20:3;O/27:0;O	0.948391	0.00365936	Stable
PC 18:1_20:3	1.07813	0.0568869	Stable
BMP 18:1_18:1	0.732199	0.0355552	Stable
BMP 17:1_17:0	0.100317	0.831328	Stable
MGMG 35:6	1.78697	0.0121389	Up
BMP 12:0_21:0	0.113665	0.285488	Stable
SPB 38:1;3O	-0.0903687	0.723859	Stable
LPE-O 26:3	0.0140694	0.889097	Stable
GPNAE 42:0	-0.826799	0.164198	Stable
PC 18:0_18:1	0.703052	0.0277944	Stable
VAE 33:7	1.28319	0.000436889	Up
PC 16:1_16:0	-0.342346	0.502359	Stable
SM 21:1;2O/13:0	0.397034	0.00134228	Stable
GPNAE 20:0	1.36764	0.000121154	Up
VAE 45:3	-0.165402	0.418321	Stable
SL+O 29:0;O/26:5;O	1.2572	0.138584	Stable
SPB 16:0;3O	0.0655644	0.475605	Stable
BMP 20:2_20:1	1.30847	0.0178836	Up
GPNAE 44:1	0.208603	0.719254	Stable
MGMG 40:4	0.718943	0.0178966	Stable
SL+O 20:0;O/28:3;O	1.35748	0.00134527	Up
BMP 16:1_22:0	1.20852	0.00572833	Up
PS 18:0_18:0	1.15677	0.00536856	Up
SPB 23:2;3O	0.0935266	0.503822	Stable
BMP 14:0_19:0	1.49574	0.00089161	Up
PG 20:1_20:1	0.74137	0.0333258	Stable
SM 18:1;2O/23:1	1.36668	0.00023509	Up
BMP 18:1_18:0	0.671286	0.016414	Stable
GPNAE 32:1	1.26221	0.000607743	Up
SPB 42:1;3O	-0.0525958	0.671596	Stable
BMP 22:1_22:1	1.0507	0.0184894	Up
PG 21:1_21:1	0.957545	0.0310213	Stable
BMP 20:1_20:0	0.725337	0.0356589	Stable
PG 19:1_19:1	1.42457	0.00296241	Up
SL+O 27:0;O/21:1;O	0.9095	0.0148584	Stable
SL+O 20:2;O/26:0;O	1.15967	0.0051588	Up
PC 15:2_18:0	0.638161	0.104445	Stable
SM 18:1;2O/17:0	0.973516	0.000518221	Stable
SM 27:0;2O/21:0	0.881474	0.0243188	Stable
BMP 19:1_21:0	1.40023	0.0100017	Up
SPB 24:1;3O	-0.102801	0.72957	Stable
BMP 19:2_19:1	1.28072	0.00436148	Up
PG 18:1_18:1	1.05325	0.01428	Up
SPB 29:8;3O	-0.216687	0.206743	Stable
DG-O 18:7_25:0	-0.431512	0.0360507	Stable
SM 18:2;2O/16:0	1.26957	0.000619265	Up
MGMG 44:2	0.554677	0.0330191	Stable
BMP 21:0_21:0	1.05043	0.0184817	Up
SL+O 30:0;O/20:0;O	0.292339	0.292894	Stable
PC 18:0_20:1	1.02975	0.000643944	Up
SM 26:0;2O/16:5	0.779095	0.0352349	Stable
DG-O 9:3_10:0	0.0592201	0.531868	Stable
SPB 26:2;3O	-0.0824581	0.809551	Stable
BMP 16:1_17:0	1.53018	0.00437954	Up
SM 18:2;2O/18:0	0.510071	0.0739919	Stable
BMP 17:0_27:1	0.272884	0.495487	Stable
VAE 42:8	-0.348579	0.667749	Stable
BMP 21:1_21:1	0.844956	0.0372616	Stable
GPNAE 43:8	0.156368	0.84042	Stable
GPNAE 40:1	1.01293	0.0020983	Up
SM 23:5;2O/16:0	-0.264149	0.0392524	Stable
DG 18:1_18:1	0.499054	0.163061	Stable
BMP 10:0_11:0	0.151035	0.201844	Stable
SL+O 31:2;O/22:0;O	0.673689	0.00968376	Stable
BMP 16:0_26:3	1.06056	0.0127036	Up
BMP 16:0_20:0	1.07237	0.053202	Stable
LPE-O 25:3	-0.0619676	0.803025	Stable
SPB 13:2;3O	-0.0824117	0.732572	Stable
SL+O 29:0;O/20:0;O	-0.404356	0.298116	Stable
SM 20:1;2O/25:6	0.75378	0.266393	Stable
GPNAE 42:1	1.16076	0.0039215	Up
CerP 18:1;2O/28:1	0.778264	0.0104099	Stable
CerP 12:0;2O/12:0	1.08588	8.01698e-05	Up
GPNAE 29:2	-0.0552	0.582408	Stable
MGMG 48:6	1.20282	0.0513364	Stable
VAE 44:7	1.05168	0.0217406	Up
SL+O 29:0;O/22:0;O	0.250338	0.139092	Stable
GPNAE 44:6	0.843119	0.0318101	Stable
VAE 33:8	1.1918	0.00793435	Up
DG-O 9:0_12:0	0.0116064	0.931977	Stable
CerP 21:7;2O/19:0	1.68026	0.00276859	Up
LPE-O 19:0	1.10823	7.23558e-05	Up
SL+O 30:0;O/22:0;O	0.626412	0.0116496	Stable
GPNAE 47:0	0.383176	0.15455	Stable
GPNAE 45:0	0.351889	0.240486	Stable
SM 18:1;2O/27:5	0.832481	0.0314008	Stable
PC 18:0_20:4	0.606696	0.0574386	Stable
BMP 17:1_18:0	1.47392	0.00525753	Up
PG 18:0_18:0	1.07237	0.053202	Stable
BMP 16:0_17:0	1.54504	0.0147313	Up
SL+O 26:0;O/16:1;O	0.577448	0.0197947	Stable
GPNAE 33:1	1.20745	9.18755e-05	Up
SM 27:2;2O/23:2	1.00365	0.134468	Stable
SL+O 31:3;O/22:0;O	0.493914	0.456453	Stable
BMP 21:3_23:4	2.07379	1.36019e-06	Up
SPB 27:8;3O	1.16314	1.31504e-06	Up
SPB 16:0;3O	0.241706	0.0902356	Stable
MGMG 39:5	1.20852	0.00572833	Up
PC 18:3_18:0	0.13669	0.65256	Stable
PC 17:1_18:2	0.531226	0.127389	Stable
SPB 45:8;3O	0.115428	0.749821	Stable
VAE 35:8	1.29751	0.00923897	Up
SPB 25:2;3O	0.207851	0.513742	Stable
SM 16:1;2O/24:2	0.949562	0.021895	Stable
SM 18:1;2O/22:3	0.713738	0.0168992	Stable
DG-O 8:2_14:1	0.143334	0.534396	Stable
SM 18:1;2O/16:0	0.397034	0.00134228	Stable
LPE-O 20:4	-0.202737	0.154532	Stable
DG 16:0_18:1	0.064821	0.859456	Stable
CerP 14:0;2O/17:2	0.00338738	0.980843	Stable
SL+O 30:1;O/22:0;O	0.526328	0.0280579	Stable
SM 23:6;2O/17:1	1.32471	7.54728e-05	Up
BMP 12:1_22:0	0.100317	0.831328	Stable
SPB 29:6;3O	0.207493	0.732431	Stable
VAE 18:4	0.520073	0.23786	Stable
SPB 14:0;3O	0.12537	0.291932	Stable
SL+O 31:0;O/22:0;O	0.437167	0.0659497	Stable
SM 18:0;2O/26:4	0.618056	0.0144078	Stable
GPNAE 42:2	1.29091	0.0128757	Up
LPE-O 21:4	-1.08785	0.019102	Down
SL+O 31:0;O/24:4;O	0.217688	0.527873	Stable
SPB 20:1;3O	0.0925133	0.613678	Stable
SPB 24:2;3O	-0.227694	0.344101	Stable
DG-O 19:2_22:1	1.14081	0.0137487	Up
DG-O 19:2_14:0	-0.152976	0.0785541	Stable
CerP 18:0;2O/12:2	0.0424247	0.726639	Stable
GPNAE 50:0	0.646074	0.329806	Stable
SPB 27:1;3O	0.178737	0.651962	Stable
BMP 13:0_23:2	1.05826	8.83706e-05	Up
SM 17:1;2O/22:0	1.21744	0.000426134	Up
SPB 32:1;3O	0.266793	0.504557	Stable
SM 25:2;2O/18:5	0.0358749	0.959491	Stable
SPB 42:0;3O	-0.0468706	0.766936	Stable
DG 18:2_18:2	0.374973	0.345819	Stable
MGMG 38:2	0.9095	0.0148584	Stable
CerP 20:2;2O/21:5	1.07707	6.58596e-06	Up
SPB 12:0;3O	0.26387	0.382842	Stable
SPB 22:1;3O	0.010132	0.955241	Stable
PC 18:0_18:2	0.636835	8.59363e-05	Stable
VAE 15:3	-0.033399	0.624485	Stable
SL+O 32:0;O/23:2;O	0.274451	0.345033	Stable
MGMG 36:7	0.842603	0.0114606	Stable
LPE-O 23:4	-1.21693	0.000304063	Down
SM 22:4;2O/32:3	0.789317	0.399605	Stable
SPB 22:2;3O	0.0547622	0.748296	Stable
DG-O 19:1_20:1	0.536422	0.0805417	Stable
SL+O 30:0;O/21:2;O	-0.0684243	0.882565	Stable
SM 23:3;2O/22:5	-0.000599596	0.99904	Stable
SM 18:1;2O/22:0	0.855241	0.0018187	Stable
BMP 17:0_25:0	1.05043	0.0184817	Up
SM 17:1;2O/25:4	0.832974	0.21286	Stable
SPB 16:1;3O	-0.151177	0.663284	Stable
PC 18:2_18:1	0.548627	0.0622204	Stable
BMP 15:1_16:1	1.28474	0.0906705	Stable
LPE-O 26:8	-0.126151	0.665329	Stable
SM 22:5;2O/30:0	1.09594	0.0543231	Stable
SL+O 27:0;O/20:0;O	-0.602	0.332204	Stable
SM 18:0;2O/16:0	0.944814	0.000548788	Stable
CerP 11:0;2O/15:0	1.08821	0.000584583	Up
SL+O 29:0;O/24:3;O	-0.766605	0.442779	Stable
SM 18:3;2O/26:4	0.134558	0.631514	Stable
PC 15:0_20:3	0.531226	0.127389	Stable
SM 18:1;2O/14:0	1.34851	0.000354857	Up
SM 24:1;2O/14:1	1.18705	0.000243069	Up
VAE 31:6	1.49557	0.00110666	Up
SPB 32:4;3O	-0.00385313	0.97641	Stable
SL+O 24:0;O/31:1;O	0.394059	0.0406292	Stable
PC 18:2_19:0	1.52738	0.000169156	Up
SPB 40:1;3O	-0.0118317	0.958383	Stable
SM 20:1;2O/25:6	0.752768	0.375994	Stable
PC 20:3_20:3	0.472308	0.312627	Stable
BMP 15:1_23:0	0.45163	0.252776	Stable
SM 21:4;2O/18:1	-0.264149	0.0392524	Stable
SPB 21:2;3O	0.145669	0.251874	Stable
DG-O 23:0_18:2	0.634612	0.0640807	Stable
SM 9:0;2O/14:3	0.16419	0.705791	Stable
SM 18:0;2O/28:0	0.420238	0.0347466	Stable
SPB 39:1;3O	-0.497689	0.0821318	Stable
SM 18:0;2O/26:0	0.00815454	0.9866	Stable
SL+O 26:1;O/23:5;O	0.454886	0.0117304	Stable
BMP 14:0_24:0	0.658764	0.0842062	Stable
VAE 44:6	-0.187368	0.572576	Stable
SL+O 31:1;O/22:1;O	0.432987	0.255411	Stable
DG-O 21:0_18:2	0.536422	0.0805417	Stable
DG-O 15:0_18:2	-0.0458194	0.846763	Stable
SPB 18:0;3O	0.137884	0.378104	Stable
SPB 22:0;3O	0.0304504	0.818023	Stable
VAE 26:2	-0.23507	0.474566	Stable
BMP 22:4_22:3	1.44558	2.9568e-07	Up
SM 18:1;2O/24:0	1.10487	0.00250083	Up
SPB 37:2;3O	0.400513	0.30744	Stable
PC 19:0_20:4	1.48311	0.00134679	Up
PC 17:0_20:3	0.897929	0.0176267	Stable
PC 17:0_18:2	1.50895	6.4478e-07	Up
SL+O 31:2;O/22:1;O	0.584412	0.173049	Stable
SM 16:1;2O/22:0	1.21489	0.000848623	Up
DG 18:1_22:6	-0.14892	0.119446	Stable
GPNAE 44:3	1.41081	0.000906215	Up
VAE 24:5	0.903895	0.00207792	Stable
BMP 15:0_24:2	1.01912	3.22944e-05	Up
SM 25:3;2O/19:0	0.880634	0.0550628	Stable
GPNAE 43:1	1.13103	0.00888034	Up
GPNAE 42:5	0.274158	0.673566	Stable
SM 19:0;2O/24:1	1.64501	0.000122464	Up
SL+O 23:2;O/24:0;O	1.10487	0.00250083	Up
SM 18:1;2O/26:1	1.1345	0.0019766	Up
PC 14:0_16:0	0.693007	0.00641546	Stable
BMP 15:1_17:0	1.44704	0.0219414	Up
PC 20:4_20:0	0.641331	0.105804	Stable
SL+O 27:1;O/22:1;O	-0.419972	0.520674	Stable
SM 18:1;2O/22:0	0.855241	0.0018187	Stable
LPE-O 21:1	1.17924	0.0015243	Up
VAE 42:8	0.344946	0.25393	Stable
BMP 14:0_23:2	1.29905	1.34367e-07	Up
SPB 42:3;3O	0.582862	0.0241399	Stable
SM 20:7;2O/23:0	1.15357	0.000938664	Up
GPNAE 18:0	1.33073	0.000312481	Up
SM 17:2;2O/26:5	0.453298	0.439759	Stable
VAE 13:4	0.858464	2.81965e-05	Stable
BMP 16:0_19:0	0.876703	0.0321377	Stable
SM 19:1;2O/17:0	0.753833	0.00317383	Stable
SL+O 28:0;O/22:1;O	0.338227	0.383178	Stable
SM 18:1;2O/17:0	0.973516	0.000518221	Stable
SM 12:1;2O/21:0	1.32883	0.000154362	Up
SM 26:0;2O/18:3	0.880634	0.0550628	Stable
SM 17:1;2O/20:0	1.95589	0.00179766	Up
PS 19:0_19:0	1.11555	0.000269746	Up
SPB 20:0;3O	0.148012	0.218271	Stable
SM 26:3;2O/18:3	0.744412	0.112697	Stable
VAE 18:3	0.394143	0.293541	Stable
GPNAE 50:0	-0.0392016	0.898777	Stable
PC 18:2_24:0	1.50666	0.00818568	Up
PC 18:2_22:0	1.68516	0.00365328	Up
PC 18:1_20:2	0.235759	0.34602	Stable
PC 17:3_18:1	0.146243	0.0548735	Stable
MGMG 49:1	0.678013	0.00106595	Stable
BMP 14:0_23:4	0.032822	0.857948	Stable
GPNAE 39:2	2.00579	0.0659622	Stable
SL+O 29:0;O/20:0;O	-0.60576	0.223056	Stable
SM 13:0;2O/23:1	0.411758	0.0869353	Stable
CerP 18:1;2O/14:2	-0.00726995	0.948117	Stable
SL+O 30:1;O/22:1;O	1.05404	0.00797629	Up
PC 18:0_22:5	0.382023	0.345891	Stable
PC 18:0_24:5	1.71471	0.00713104	Up
PC 16:1_16:1	0.5699	0.125106	Stable
DG-O 19:2_20:0	0.579447	0.00498489	Stable
PC 17:0_20:4	1.027	0.00389293	Up
SM 18:1;2O/25:3	0.746371	0.00362922	Stable
SM 18:0;2O/22:0	0.56619	0.213354	Stable
GPNAE 49:0	0.457973	0.35059	Stable
LPE-O 20:3	-0.0607859	0.713749	Stable
SM 18:2;2O/24:2	0.466878	0.0475819	Stable
BMP 19:2_21:3	0.266829	7.30581e-05	Stable
SPB 24:4;3O	0.0512295	0.917747	Stable
SM 18:2;2O/21:0	1.65036	0.00131949	Up
LPE-O 26:3	0.00338738	0.980843	Stable
TG-O 10:0_8:0_18:2	0.499054	0.163061	Stable
TG-O 8:0_10:0_18:3	0.674902	0.0198712	Stable
TG-O 8:0_8:0_18:2	0.299679	0.558068	Stable
TG-O 11:0_9:0_16:4	0.374973	0.345819	Stable
TG-O 10:0_9:0_16:3	0.105489	0.278519	Stable
Hex2Cer 13:0;2O/17:1	0.219632	0.115708	Stable
MMPE 21:4_21:4	1.55567	0.000535053	Up
MMPE 17:0_17:0	0.637981	0.0205961	Stable
MMPE 20:3_20:3	1.37355	0.000703222	Up
Hex2Cer 18:1;2O/16:0	0.163565	0.603082	Stable
Hex2Cer 16:1;2O/13:0	0.560193	0.316723	Stable
DGTS 11:1_11:1	0.369555	0.543576	Stable
Hex2Cer 19:3;2O/14:1	0.337839	0.333277	Stable
Hex2Cer 19:4;2O/13:0	-0.234552	0.410498	Stable
Hex2Cer 13:0;2O/16:0	1.26538	0.0962776	Stable
MMPE 16:0_22:4	0.107591	0.29234	Stable
Hex2Cer 12:0;2O/20:0	0.271726	0.511249	Stable
Hex2Cer 14:1;2O/18:0	0.63205	0.0596349	Stable
Hex2Cer 12:0;2O/20:2	1.07062	0.0117202	Up
Hex2Cer 19:0;2O/9:0	1.00066	0.165767	Stable
Hex2Cer 18:1;2O/10:0	0.543409	0.314936	Stable
Hex2Cer 12:1;2O/18:0	1.37355	0.000703222	Up
Hex2Cer 19:1;2O/12:0	0.947845	0.0761789	Stable
MMPE 20:2_20:2	0.851698	0.0431842	Stable
Hex2Cer 17:0;2O/13:0	0.227437	0.223576	Stable
MMPE 18:0_18:0	1.23587	0.00173458	Up
Hex2Cer 13:0;2O/16:1	-0.301951	0.55953	Stable
Hex2Cer 21:0;2O/11:4	1.27822	0.00234092	Up
Hex2Cer 26:0;2O/16:5	1.06971	0.000309279	Up
Hex3Cer 26:7;2O/23:0	-1.27649	0.000773051	Down
MMPE 19:2_19:2	0.185316	0.654959	Stable
Hex2Cer 16:1;2O/16:1	-0.42408	0.233685	Stable
MMPE 19:0_19:0	1.19714	0.00681927	Up
Hex2Cer 22:4;2O/14:4	0.585408	0.203595	Stable
Hex2Cer 16:0;2O/15:0	1.1902	0.0119954	Up
Hex2Cer 18:0;2O/14:0	0.319119	0.429055	Stable
SL 19:4;O/27:3	0.567435	0.00893638	Stable
PE-O 23:2_15:4	0.147195	0.371581	Stable
PE 16:0_18:2	0.903376	0.115734	Stable
PE-P 20:2_19:3	-0.00465503	0.972431	Stable
PE-O 9:1_18:1	0.319307	0.12471	Stable
PE-O 17:1_22:2	1.92876	0.00496696	Up
PE 15:0_22:1	0.738008	0.0240793	Stable
PE-O 14:2_14:0	0.220023	0.251655	Stable
SL 20:2;O/28:5	0.785886	0.00259679	Stable
PE 18:1_18:1	0.817157	0.0191545	Stable
PE 18:1_18:2	1.92291	0.00159398	Up
PE 16:0_20:4	0.417511	0.302986	Stable
PE-O 10:0_11:2	1.61499	0.000172274	Up
PE 18:2_23:2	0.584534	0.0354491	Stable
LDGTS 46:3	0.629883	0.0486988	Stable
PMeOH 21:4_21:2	0.641819	0.0392995	Stable
LDGTS 43:1	-0.964614	0.0422733	Stable
PE 16:0_22:6	0.917826	0.0801951	Stable
PMeOH 19:1_19:1	0.580922	0.0169128	Stable
PMeOH 16:2_24:1	0.967636	0.000791717	Stable
PE-O 22:0_30:0	0.823247	0.00182493	Stable
LDGTS 41:2	-1.41115	0.0498297	Down
PE-P 17:5_21:1	1.10029	0.00945226	Up
PE 18:2_18:1	2.01588	0.00319476	Up
PE-P 24:3_16:3	1.22734	0.0130983	Up
PE-O 23:7_15:0	1.37722	1.78044e-05	Up
LDGTS 43:2	-0.329512	0.463038	Stable
PE-O 24:1_30:1	0.876146	0.00228093	Stable
TG 17:2_19:1_19:0	-0.490478	0.196881	Stable
TG 17:0_18:2_18:2	0.391252	0.192537	Stable
TG 16:1_16:0_18:2	-0.350299	0.371451	Stable
TG 14:0_16:0_16:1	-2.59784	0.00594982	Down
TG 19:1_19:2_19:2	0.216588	0.606185	Stable
TG 16:1_18:1_24:3	-0.207098	0.572205	Stable
TG 14:0_16:1_18:1	-1.8804	0.0108791	Down
TG 16:1_18:2_22:5	1.05645	0.184303	Stable
TG 11:0_16:2_19:2	0.809637	0.0103779	Stable
TG 16:0_16:0_18:1	-1.43657	0.003648	Down
TG 17:1_19:2_19:1	-0.0275995	0.9501	Stable
TG 16:0_16:2_18:3	-0.552188	0.408652	Stable
TG 12:0_18:1_18:3	0.95733	0.0118225	Stable
TG 16:0_18:0_18:1	-1.18892	0.018741	Down
TG 14:0_18:2_20:4	0.196974	0.726801	Stable
TG 16:0_16:1_18:1	-0.792241	0.0547543	Stable
TG 16:0_16:1_18:3	-0.00483701	0.993748	Stable
TG 10:0_14:0_16:0	-0.661257	0.007567	Stable
TG 16:0_18:1_18:1	-0.127789	0.743251	Stable
TG 15:0_18:1_18:2	0.140745	0.667114	Stable
TG 18:0_18:1_20:3	0.485371	0.212089	Stable
TG 18:1_18:1_18:0	-0.128068	0.746742	Stable
TG 15:1_18:1_18:2	0.141032	0.71876	Stable
TG 16:0_18:1_22:6	0.182495	0.757261	Stable
TG 16:1_18:2_20:5	-0.101063	0.892583	Stable
TG 17:0_18:2_18:1	0.197035	0.547735	Stable
TG 15:0_16:0_18:1	-1.26044	0.0207224	Down
TG 15:0_16:0_18:2	-0.808251	0.0878466	Stable
TG 16:1_18:1_22:6	0.625681	0.35183	Stable
TG 16:2_16:2_16:2	1.014	0.0128895	Up
TG 16:0_18:2_18:3	0.127778	0.801198	Stable
TG 12:0_16:0_18:2	-2.04229	0.0131889	Down
TG 17:2_17:0_21:0	-0.859816	0.020284	Stable
TG 16:0_18:1_20:5	1.19211	0.143173	Stable
TG 18:2_18:3_18:3	-0.101063	0.892583	Stable
TG 16:0_18:1_18:3	0.137691	0.449582	Stable
TG 14:0_16:0_18:3	-1.05017	0.0892899	Stable
TG 18:1_18:2_20:3	0.0950423	0.671524	Stable
TG 16:0_18:1_20:4	0.65869	0.277894	Stable
TG 16:0_18:2_20:5	-0.66431	0.326948	Stable
TG 17:0_18:1_18:2	0.197035	0.547735	Stable
TG 16:0_20:3_20:4	0.252167	0.476635	Stable
TG 18:0_18:1_22:6	0.380747	0.373649	Stable
TG 17:1_18:2_18:2	0.509652	0.205744	Stable
TG 18:1_18:2_18:3	0.138368	0.770908	Stable
TG 17:0_17:2_19:0	-1.38099	0.0210868	Down
TG 14:0_16:0_20:4	-0.00483701	0.993748	Stable
TG 18:1_18:1_20:1	0.50468	0.449759	Stable
TG 18:0_18:2_18:1	0.017291	0.942665	Stable
TG 16:1_18:2_18:2	0.15285	0.720476	Stable
TG 14:0_16:0_18:1	-2.18628	0.00427179	Down
TG 17:1_19:2_21:0	0.0517009	0.819204	Stable
TG 16:0_18:1_18:2	-0.147816	0.414827	Stable
TG 14:0_16:1_18:4	0.877645	0.0243362	Stable
TG 17:0_18:1_18:1	0.111629	0.788582	Stable
TG 16:0_18:2_22:6	0.625681	0.35183	Stable
TG 14:1_20:1_24:2	0.307347	0.296575	Stable
TG 16:0_18:1_18:1	-0.269024	0.235539	Stable
TG 9:0_15:1_16:3	0.38979	0.0242445	Stable
TG 18:1_18:2_18:2	0.342884	0.204606	Stable
TG 18:1_18:2_22:4	0.506896	0.309538	Stable
TG 16:0_18:1_22:4	0.258275	0.689575	Stable
TG 18:1_18:2_20:2	0.782306	0.165247	Stable
TG 16:0_20:5_24:1	0.269767	0.458656	Stable
TG 15:1_21:2_21:1	0.209024	0.510662	Stable
TG 16:0_17:1_18:1	-0.219072	0.583715	Stable
TG 18:1_18:1_18:2	0.338982	0.151575	Stable
TG 16:0_16:0_20:5	0.127778	0.801198	Stable
TG 16:4_22:0_22:1	0.361768	0.144544	Stable
TG 14:1_15:1_17:2	0.809637	0.0103779	Stable
TG 12:0_18:3_20:3	1.25493	0.00301428	Up
TG 10:0_12:0_18:4	0.38979	0.0242445	Stable
PS-O 27:0_22:6	0.162813	0.588468	Stable
MGDG 20:3_21:4	0.486695	0.183697	Stable
MGDG-O 18:0_16:0	1.10951	0.000356934	Up
SL+O 26:2;O/18:1;O	0.593657	0.122207	Stable
PC-O 24:1_20:4	0.233716	0.349094	Stable
PC-O 24:2_20:4	0.41206	0.136725	Stable
PS-O 27:1_20:4	0.434163	0.174786	Stable
PS-O 27:0_18:2	0.467854	0.207596	Stable
MGDG-O 22:0_20:4	0.387683	0.110964	Stable
PS-O 25:1_18:0	0.235682	0.216858	Stable
PS 16:0_24:3	0.19558	0.0861374	Stable
SM 16:1;O/16:0	0.719082	0.00172658	Stable
SM 22:0;O/16:1	0.493998	0.0357109	Stable
PC-O 17:1_16:1	1.08642	0.00289695	Up
PC-O 16:0_16:0	0.675026	0.00965716	Stable
PI-O 19:0_22:6	0.634081	0.046604	Stable
PE-O 12:1_8:1	0.84966	0.00102571	Stable
PS-O 21:0_22:5	0.938946	0.105035	Stable
SM 18:2;O/24:1	0.526037	0.0823047	Stable
SL+O 18:1;O/15:3;O	1.13812	0.00607456	Up
SM 18:1;O/23:1	0.361094	0.471879	Stable
PC-O 18:1_20:4	0.372874	0.151901	Stable
PS-O 22:0_18:0	0.323757	0.193298	Stable
PC 16:0_18:0	0.669581	0.0305402	Stable
SL+O 22:1;O/20:3;O	0.707158	0.0278441	Stable
SL+O 28:6;O/19:1;O	0.969252	0.00149744	Stable
MMPE 16:0_19:4	0.330425	0.351986	Stable
MMPE 18:0_19:6	0.53253	0.136206	Stable
SL+O 22:4;O/22:0;O	0.901759	0.00790344	Stable
SL+O 31:1;O/22:4;O	-0.0392553	0.958274	Stable
PC-O 18:0_22:6	0.821359	0.0211411	Stable
PS-O 23:5_18:0	0.528006	0.116975	Stable
PS-O 24:3_16:0	0.207149	0.120111	Stable
SL+O 16:1;O/15:3;O	0.855432	0.000268947	Stable
PC 14:0_22:6	0.416384	0.331069	Stable
PC 16:0_16:0	0.273178	0.0665263	Stable
PC 14:0_18:2	0.381491	0.224016	Stable
PE-O 23:5_16:0	0.194926	0.605127	Stable
SL+O 19:6;O/14:1;O	0.569694	0.167824	Stable
O6xFA 43:4;O6	-0.238851	5.70032e-05	Stable
LPC 16:0	0.679569	3.29975e-05	Stable
SL+O 29:6;O/24:0;O	0.110398	0.884164	Stable
PG 18:0_24:4	0.325641	0.334698	Stable
MGDG-O 23:2_16:3	-0.175276	0.255157	Stable
PC-O 16:1_22:6	1.14465	0.00267134	Up
SL+O 22:0;O/20:3;O	0.410938	0.426079	Stable
PS-O 20:1_18:0	1.14479	0.00314047	Up
PS 18:1_18:0	0.669031	0.00247133	Stable
SL+O 27:0;O/19:5;O	0.974466	0.138134	Stable
FA 42:5	0.979677	0.00100075	Stable
PS-O 25:1_20:4	0.450335	0.0709473	Stable
PS-O 23:1_20:3	0.12339	0.70146	Stable
SM 20:0;O/22:4	0.394479	0.168231	Stable
PE-O 20:0_25:5	-0.463318	0.034153	Stable
PG 20:2_20:2	0.521901	0.246667	Stable
MGDG-O 16:0_18:0	0.824566	0.00457614	Stable
O3xFA 47:4;O3	-0.0775732	0.0965973	Stable
PS 18:0_25:5	0.669883	0.0436469	Stable
PS-O 24:3_20:4	1.10034	0.00014026	Up
PE-O 21:1_25:5	0.178515	0.575481	Stable
PS-O 21:2_20:1	0.336335	0.21214	Stable
PC 15:0_22:6	1.0514	0.0122423	Up
PS-O 20:3_20:4	0.716963	0.638938	Stable
PC 17:0_18:1	0.791116	0.0154528	Stable
PE-O 24:5_18:1	0.460736	0.0246154	Stable
LPC 17:0	1.44575	5.55392e-05	Up
PC 16:0_24:5	0.382216	0.543776	Stable
DGDG-O 12:0_16:0	-0.184464	0.441614	Stable
PS-O 24:3_18:0	0.148154	0.41191	Stable
PG 16:0_22:1	0.285367	0.000570678	Stable
Cer 26:5;3O/18:2	1.0588	0.00103052	Up
PS-O 18:0_18:0	0.890933	0.258504	Stable
SL+O 29:3;O/24:1;O	0.385288	0.0400944	Stable
PE-O 20:5_25:0	0.170897	0.808888	Stable
PE-O 27:5_18:2	1.12726	0.00634622	Up
SL+O 20:3;O/11:2;O	0.898602	0.000637095	Stable
PC 16:0_21:4	0.74872	0.00685425	Stable
PE-O 25:5_18:2	1.0139	4.99947e-05	Up
PE-O 24:5_18:1	0.302377	0.0352807	Stable
PE-O 22:5_18:2	0.381491	0.224016	Stable
PE-O 22:8_18:0	1.03987	0.00265938	Up
PE-O 18:3_18:1	0.0856151	0.459311	Stable
PS 16:0_24:6	0.536966	0.146991	Stable
SL+O 20:2;O/25:3;O	0.327791	0.0112076	Stable
DGDG-O 22:4_29:3	-0.634639	0.122464	Stable
PC-O 20:2_20:4	0.410624	0.109675	Stable
MGDG 16:0_22:3	0.388737	0.0241049	Stable
MGDG-O 23:2_16:5	0.348724	0.431446	Stable
MGDG-O 21:1_17:0	0.510358	0.0169092	Stable
PS-O 28:7_18:1	-0.0806193	0.759242	Stable
MGDG-O 22:5_18:0	0.602914	0.632109	Stable
SL+O 19:3;O/10:2;O	0.834157	0.0114032	Stable
MGDG 18:0_20:0	0.330069	0.440337	Stable
PS-O 23:2_18:1	0.336335	0.21214	Stable
MGDG 18:1_18:1	1.11968	6.60929e-05	Up
PE-O 23:1_13:1	0.130883	0.522103	Stable
PS-O 21:0_16:1	0.805543	0.00384538	Stable
DMPE 16:0_18:2	0.351007	0.231106	Stable
PS-O 27:1_22:6	0.612167	0.0677439	Stable
PS-O 23:0_20:4	0.12339	0.70146	Stable
PC-O 18:1_22:6	0.892521	0.00385504	Stable
PE-O 24:2_21:3	-0.463318	0.034153	Stable
PC 18:2_19:0	1.12726	0.00634622	Up
PG 16:0_24:3	0.229781	0.089456	Stable
GPNAE 38:4	0	1	Stable
SL+O 22:0;O/24:6;O	0.479546	0.343963	Stable
SM 23:0;O/13:3	0.392771	0.339827	Stable
MGDG 18:2_21:4	0.811669	0.00957751	Stable
SM 21:1;O/21:0	0.641202	0.00143362	Stable
PS-O 24:0_18:2	0.200529	0.578641	Stable
MGDG 16:0_22:4	0.614313	0.0108927	Stable
SM 18:1;O/22:0	0.344324	0.0729313	Stable
SL+O 25:1;O/24:6;O	0.966614	0.0612107	Stable
PS-O 19:0_18:1	0.873509	0.0172388	Stable
SL+O 25:2;O/19:2;O	0.901759	0.00790344	Stable
SL+O 32:2;O/25:6;O	-0.0616162	0.889732	Stable
PS 21:0_22:6	1.05556	0.00226173	Up
SL+O 29:5;O/24:0;O	0.694691	0.196883	Stable
PS 18:0_23:1	0.900149	0.0295673	Stable
PS-O 26:5_16:0	0.648658	0.0055139	Stable
PC-O 17:0_20:3	0.361331	0.177178	Stable
PE-O 24:5_18:2	0.190204	0.253985	Stable
SL+O 24:3;O/23:2;O	0.580865	0.0844214	Stable
FA 40:5	0.18826	0.307749	Stable
PE-O 32:2_23:3	0.0885819	0.825451	Stable
MGDG-O 16:0_22:1	0.185228	0.857674	Stable
MGDG 15:0_22:6	0.538402	0.158183	Stable
PS-O 19:0_20:4	0.850201	0.00431518	Stable
SL+O 17:1;O/27:3;O	0.578014	0.19436	Stable
MGDG 16:7_25:1	0.588932	0.0044996	Stable
PE-O 22:1_25:4	0.385288	0.0400944	Stable
PS-O 23:0_20:4	0.380765	0.249739	Stable
PS-O 26:0_16:0	1.66756	0.0120636	Up
LPS 18:0	0.474638	0.1575	Stable
MGDG-O 15:0_23:0	0.608722	0.00281711	Stable
MGDG-O 16:0_22:2	0.563319	0.0534958	Stable
PG 19:0_22:6	0.45936	0.172875	Stable
SM 18:2;O/22:0	0.563241	0.0398187	Stable
PS-O 20:0_20:4	0.589212	0.255895	Stable
MMPE 17:1_18:2	0.555254	0.185495	Stable
OxFA 23:8;O	1.28297	0.014582	Up
OxFA 47:5;(2OH)	0.199149	0.262927	Stable
DGDG-O 25:7_16:0	1.06029	4.95206e-06	Up
PE-O 21:2_24:0	0.346741	0.324879	Stable
Cer 18:1;2O/16:0	0.518241	0.0714309	Stable
MGDG-O 23:8_16:0	0.21634	0.22217	Stable
PE-O 26:6_18:1	0.386491	0.0515181	Stable
PS-O 20:3_20:4	0.600315	0.0547416	Stable
Cer 18:0;2O/24:0	0.334255	0.0885021	Stable
SL+O 16:0;O/24:1;O	0.738465	0.0280051	Stable
PS-O 19:0_16:0	0.727112	0.0070334	Stable
FA 18:2	-0.240477	0.417723	Stable
PS-O 21:0_22:0	0.113132	0.697186	Stable
PC 17:0_20:4	0.477095	0.0509293	Stable
PG 18:0_22:1	0.383546	0.0488263	Stable
PS-O 22:1_18:2	0.207149	0.120111	Stable
MGDG-O 16:1_20:0	0.559888	0.0241613	Stable
PMeOH 21:4_21:4	-0.699218	0.0119583	Stable
PMeOH 18:0_22:5	0.486381	0.185308	Stable
MGDG-O 18:2_21:4	0.158636	0.398087	Stable
SL+O 14:2;O/19:6;O	0.564298	0.0333462	Stable
PS-O 22:0_18:2	0.361331	0.177178	Stable
PS 16:0_23:4	0.589212	0.255895	Stable
SM 18:2;O/18:0	0.378153	0.0951481	Stable
PS-O 21:0_16:0	1.8945	0.201065	Stable
PE-O 20:1_20:4	0.606202	0.0386942	Stable
SL+O 25:0;O/17:3;O	0.254396	0.618822	Stable
PC 14:0_16:0	-0.531325	0.473932	Stable
PI-O 19:0_22:5	0.421502	0.604903	Stable
PS-O 20:0_23:0	0.113132	0.697186	Stable
PEtOH 18:1_27:7	-0.0609343	0.693774	Stable
PS-O 21:1_20:4	0.719048	0.0145605	Stable
SM 17:1;O/23:0	0.344324	0.0729313	Stable
PC-O 19:1_18:2	0.601415	0.0206217	Stable
PC-O 15:1_16:1	0.709808	0.00855714	Stable
PS-O 27:2_18:2	0.337078	0.339883	Stable
Cer 18:0;2O/24:1	0.141741	0.69859	Stable
SM 18:0;O/16:0	0.653698	0.000754371	Stable
SL+O 12:0;O/13:3;O	-0.122742	0.201175	Stable
PE-O 12:3_14:3	-0.49673	0.00387723	Stable
PS-O 22:0_16:0	0.302377	0.0352807	Stable
SM 18:1;O/18:0	0.410493	0.024616	Stable
MMPE 17:1_18:0	-0.0716104	0.842467	Stable
PE-O 21:1_16:0	0.39237	0.0664219	Stable
SM 15:0;O/19:2	0.632925	0.0113715	Stable
DMPE 16:0_20:6	0.53253	0.136206	Stable
SL+O 27:1;O/17:1;O	1.25002	0.00161431	Up
O6xFA 45:7;O6	0.339179	0.285562	Stable
MGDG 14:0_18:0	0.215237	0.54731	Stable
SM 21:0;O/21:2	0.18786	0.600714	Stable
MGDG 16:0_20:1	0.336139	0.40905	Stable
PS-O 27:2_20:4	0.362688	0.557384	Stable
PEtOH 22:0_22:0	0.185228	0.857674	Stable
SL+O 26:3;O/20:4;O	1.03987	0.00265938	Up
PS-O 26:3_16:0	0.148154	0.41191	Stable
PS-O 26:3_18:0	-0.14636	0.750907	Stable
PS-O 22:0_20:4	0.394844	0.047374	Stable
MGDG-O 22:5_18:0	1.16953	0.0232338	Up
PS-O 21:1_20:4	0.719048	0.0145605	Stable
PS-O 21:2_18:1	-0.42477	0.0708333	Stable
SL+O 27:8;O/22:0;O	0.700744	0.0169276	Stable
PE-O 26:3_16:0	-0.284317	0.00313239	Stable
PE-O 24:3_18:1	-0.044332	0.476223	Stable
SM 18:1;O/16:0	0.532893	0.000505581	Stable
Cer 12:7;3O/18:1	-0.0702789	0.0294261	Stable
MGDG 16:0_23:8	0.440889	0.242478	Stable
PE-O 20:3_18:1	0	1	Stable
SM 22:0;O/20:2	0.315601	0.318578	Stable
MGDG 18:0_20:1	0.248986	0.5192	Stable
SL+O 22:1;O/18:1;O	1.01129	0.00393301	Up
MMPE 15:0_18:2	0.23502	0.585899	Stable
FA 20:4	0.0341288	0.875984	Stable
FA 23:7	0.204201	0.510886	Stable
DMPE 16:0_18:1	-0.0716104	0.842467	Stable
SL+O 12:1;O/19:5;O	0.836252	0.000292546	Stable
FA 18:1	-0.456183	0.182488	Stable
SL+O 21:4;O/31:0;O	0.509081	0.418695	Stable
PG 16:0_22:0	0.37213	0.0149352	Stable
PS-O 27:1_18:2	-0.0485843	0.865571	Stable
PS-O 25:1_18:2	0.299279	0.245784	Stable
PS 20:4_21:0	0.394844	0.047374	Stable
MGDG-O 19:5_20:2	-0.279835	0.421436	Stable
SL+O 24:1;O/18:0;O	0.948369	0.00452813	Stable
DMPE 18:2_18:1	0.94091	0.0364736	Stable
PC 18:0_18:0	0.421464	0.104121	Stable
SM 17:1;O/16:0	0.7408	0.00128667	Stable
PE-O 8:0_12:4	0.252751	0.299766	Stable
PS-O 22:1_18:0	0.386491	0.0515181	Stable
PEtOH 18:1_24:2	-0.295536	0.121912	Stable
DMPE 18:1_18:0	0.167723	0.572002	Stable
PE-O 19:3_27:2	0.295744	0.212456	Stable
PG 18:0_26:5	0.544576	0.0757813	Stable
PE-O 13:1_23:1	0.130883	0.522103	Stable
OxFA 40:4;(2OH)	0.458067	0.110181	Stable
MGDG-O 21:4_20:3	-0.0485646	0.854601	Stable
DMPE 18:0_20:3	0.173604	0.651758	Stable
PE-O 24:5_16:0	0.273178	0.0665263	Stable
PE-O 23:5_16:0	0.194926	0.605127	Stable
MGDG 18:2_21:5	1.0041	0.0111835	Up
MGDG-O 16:1_23:0	0.18786	0.600714	Stable
SM 17:2;O/25:1	0.526037	0.0823047	Stable
SM 23:0;O/19:1	0.641202	0.00143362	Stable
SM 18:0;O/24:1	-0.729289	0.1024	Stable
MGDG-O 19:4_18:1	-0.19176	0.47313	Stable
PE-O 23:2_20:3	0.173627	0.49603	Stable
SM 22:1;O/16:1	0.598773	0.00247452	Stable
FA 18:0	-0.54168	0.00022566	Stable
MGDG-O 18:0_18:1	0.853998	0.00848795	Stable
MGDG-O 17:0_23:0	-0.0910684	0.802378	Stable
MGDG 15:0_15:0	0.869712	0.00396701	Stable
FA 29:7	0.162771	0.29632	Stable
SM 17:1;O/22:0	0.904588	0.000569188	Stable
PG 20:2_20:2	0.521901	0.246667	Stable
FA 44:5	0.832442	0.00647021	Stable
PE-O 19:3_18:2	0.442698	0.0134427	Stable
MGDG-O 22:1_18:2	0.62249	0.299987	Stable
MGDG-O 21:5_18:2	-0.279835	0.421436	Stable
SL+O 11:3;O/19:2;O	0.0650847	0.239418	Stable
PE-O 21:1_24:0	0.0365532	0.866176	Stable
SL+O 22:0;O/27:6;O	0.667567	0.14214	Stable
PE-O 24:6_16:0	-0.0629463	0.875563	Stable
DMPE 20:0_20:0	0.521297	0.0704267	Stable
PC 16:0_18:2	0.751856	0.000874675	Stable
DGDG-O 27:7_18:0	1.38798	0.000128822	Up
PMeOH 18:0_22:5	0.486381	0.185308	Stable
PMeOH 19:4_21:4	-1.14375	0.00484277	Down
FA 22:6	0.577759	0.173221	Stable
PC 18:2_20:5	1.00774	0.00748276	Up
PI-O 19:1_18:2	0.861306	0.0964669	Stable
PS-O 21:2_18:2	-0.284317	0.00313239	Stable
PC 20:2_20:2	-0.14636	0.750907	Stable
MGDG-O 19:3_18:1	0.201775	0.455846	Stable
SM 18:1;O/21:2	0.0484004	0.951591	Stable
MGDG-O 18:0_22:1	0.75234	0.0487613	Stable
MMPE 18:2_19:0	0.510598	0.00438952	Stable
PMeOH 26:4_26:4	0.143792	0.583296	Stable
MGDG 18:0_20:2	0.162274	0.39856	Stable
PS-O 21:3_16:0	-0.889025	0.00225335	Stable
MGDG 18:0_22:6	1.06544	0.000510457	Up
MGDG-O 24:0_22:5	0.340353	0.197275	Stable
PS-O 21:1_18:1	1.0277	0.247441	Stable
SM 18:1;O/17:0	0.841659	0.000708151	Stable
MGDG-O 21:4_20:4	0.0464304	0.868442	Stable
PMeOH 22:4_22:4	0.442032	0.0188788	Stable
MGDG-O 15:1_25:0	0.724062	0.0566299	Stable
MGDG-O 22:4_16:0	0.643469	0.0442876	Stable
PMeOH 21:2_21:2	-0.0329919	0.793097	Stable
PE-O 20:2_20:4	0.974466	0.138134	Stable
DMPE 20:3_20:3	0.812738	3.09882e-05	Stable
DMPE 17:0_17:0	0.674145	0.000807209	Stable
PE-O 28:7_18:0	0.226688	0.53879	Stable
FA 22:5	-0.192894	0.601266	Stable
MGDG-O 18:0_20:4	0.643469	0.0442876	Stable
PG 16:0_24:3	0.229781	0.089456	Stable
FA 48:8	-0.0652108	0.799087	Stable
PE-O 23:4_16:0	0.0491122	0.493326	Stable
SL+O 30:3;O/22:1;O	0.551356	0.023158	Stable
Cer 18:2;2O/24:1	0.752512	0.0243147	Stable
SM 18:2;O/14:0	0.915787	0.00690353	Stable
FA 49:8	0.816761	0.00374152	Stable
Cer 18:2;2O/23:0	0.946842	0.0110906	Stable
MGDG-O 24:0_20:4	0.234879	0.43571	Stable
MGDG-O 17:0_23:0	0.858221	0.0982755	Stable
DMPE 18:0_18:0	0.553135	0.0261835	Stable
MGDG-O 15:2_25:0	1.09581	0.0103425	Up
FA 16:0	-0.358016	0.03287	Stable
SM 19:1;O/17:0	0.410493	0.024616	Stable
MGDG-O 20:1_22:2	0.395524	0.197259	Stable
PS-O 27:2_20:3	-0.647891	0.299763	Stable
MGDG 18:0_22:2	-0.0302822	0.924758	Stable
PE-O 14:2_22:1	0.568784	0.114789	Stable
PE-O 12:3_14:3	-0.49673	0.00387723	Stable
OxFA 15:1;(2OH)	-0.0748626	0.369876	Stable
MGMG 10:3	0.241657	0.0264266	Stable
MGMG 42:5	-0.0340934	0.98222	Stable
MGMG 40:8	0.836076	0.00446805	Stable
MGMG 35:3	0.875593	0.00750286	Stable
MGMG 17:2	-2.89739	1.13295e-10	Down
MGMG 34:2	-0.0496091	0.603638	Stable
DGGA 18:1_20:2	-0.202867	0.44966	Stable
DGGA 18:1_18:1	-0.118669	0.705849	Stable
HexCer 16:1;2O/26:1;O	1.17606	0.00757868	Up
HexCer 21:0;2O/17:1;O	0.907618	0.0037581	Stable
PE 18:0_22:5	0.442784	0.33118	Stable
O4xFA 49:6;O4	0.713086	0.0503703	Stable
HexCer 19:1;2O/21:0	0.536423	0.0630183	Stable
O4xFA 28:7;O4	0.0696914	0.677407	Stable
PG-O 23:3_18:4	0.0596373	0.703604	Stable
O5xFA 43:7;O5	1.09799	0.00239404	Up
O4xFA 41:5;O4	0.955526	0.00061108	Stable
PE 22:0_22:0	0.565583	0.0501281	Stable
O5xFA 45:8;O5	0.421539	0.299186	Stable
O5xFA 27:3;O5	0	1	Stable
PE 18:0_20:3	1.02341	0.0212853	Up
HexCer 16:1;2O/24:0;O	0.795967	0.000845706	Stable
PE 20:2_20:2	0.230166	0.303466	Stable
O2xFA 37:3;O2	-0.0936787	0.514552	Stable
PA 18:1_23:3	0.139476	0.457882	Stable
LPE 18:2	0.427065	0.171567	Stable
HexCer 20:1;2O/21:0	0.301683	0.265732	Stable
O5xFA 29:3;O5	-0.0405504	0.328028	Stable
O5xFA 47:8;O5	0.673843	0.0830536	Stable
HexCer 21:0;2O/13:2	0.355459	0.000928872	Stable
PI 18:1_18:0	0.621838	0.0480236	Stable
O4xFA 43:5;O4	0.639053	0.000385931	Stable
O4xFA 29:8;O4	-0.0991489	0.364188	Stable
LPE 18:0	0.800507	0.00598856	Stable
BC Lung Metastasis vs BC
meta	logFC	pvalue	Sig
MGDG-O 28:3_18:1	0.528511	0.351282	Stable
HexCer 19:1;2O/23:0;O	0.926335	0.0764089	Stable
MGDG-O 17:1_22:6	0.67414	0.0202776	Stable
HexCer 20:0;2O/19:6;O	1.03782	0.018122	Up
MGDG-O 18:3_17:1	0.789075	0.047859	Stable
HexCer 17:2;2O/27:1;O	0.570995	0.104619	Stable
HexCer 17:0;2O/24:3;O	0.100432	0.730662	Stable
MGDG-O 16:1_19:2	0.784296	0.0840042	Stable
MG 32:3	-0.780629	0.0462364	Stable
MGDG-O 23:0_20:4	0.586247	0.0597402	Stable
HexCer 20:3;2O/13:2;O	-0.331623	0.116577	Stable
MG 33:3	-0.0142597	0.973411	Stable
Cer 20:0;2O/16:0	-0.0632927	0.705828	Stable
Cer 18:1;2O/22:0	0.606054	0.00822686	Stable
MG 31:0	-0.305756	0.0839422	Stable
Cer 18:1;2O/15:1	0.193405	0.037594	Stable
MGDG-O 28:4_22:4	1.05503	0.20695	Stable
MGDG-O 26:0_18:0	0.0147721	0.951186	Stable
HexCer 17:0;2O/23:1;O	1.18466	0.0655197	Stable
MGDG-O 22:5_13:0	0.876718	0.0233213	Stable
MGDG-O 26:0_16:0	0.0317124	0.82726	Stable
HexCer 22:4;2O/27:0;O	0.91065	0.236732	Stable
MGDG-O 24:1_20:2	0.195963	0.673559	Stable
HexCer 18:1;2O/22:0	0.537705	0.0651758	Stable
HexCer 18:0;2O/28:0;O	0.129901	0.627141	Stable
LDGCC 37:6	0.848333	0.0386686	Stable
Cer 13:0;2O/10:1;O	0.999751	0.00038849	Stable
CE 20:4	0.320799	0.500709	Stable
CE 20:5	0.269073	0.785074	Stable
HexCer 17:1;2O/24:0	0.867089	0.0193431	Stable
Cer 18:0;2O/22:0	-0.239626	0.19694	Stable
MGDG-O 20:1_29:1	0.174885	0.604429	Stable
MGDG-O 26:4_18:1	0.734766	0.387912	Stable
Cer 24:1;2O/32:4;O	-0.320457	0.392939	Stable
Cer 18:2;2O/24:0	0.998049	0.00819644	Stable
MGDG-O 25:0_18:2	0.314601	0.395973	Stable
MGDG-O 24:4_19:0	0.966997	0.00295357	Stable
HexCer 18:1;2O/25:3;O	0.564915	0.0424368	Stable
MGDG-O 28:1_18:1	0.330222	0.548605	Stable
Cer 24:5;2O/34:3;O	0.183773	0.537041	Stable
NAE 16:0	-0.219979	0.178729	Stable
MGDG-O 17:5_18:0	0.876718	0.0233213	Stable
MGDG-O 26:0_18:1	0.150564	0.595698	Stable
Cer 19:0;2O/12:8	1.02024	0.00172321	Up
Cer 22:0;2O/14:1;O	-0.123349	0.568683	Stable
MGDG-O 19:0_18:5	0.734649	0.0123789	Stable
HexCer 12:0;2O/21:0;O	0.398011	0.016425	Stable
MGDG-O 8:0_15:3	1.62952	3.85071e-09	Up
MG 29:8	1.50755	4.09213e-06	Up
MG 14:3	1.76121	0.00522539	Up
MGDG-O 17:3_22:5	1.56917	0.102067	Stable
MG 25:8	1.13122	0.000885508	Up
HexCer 25:4;2O/18:0;O	0.502829	0.0277659	Stable
MGDG-O 28:0_18:1	0.175543	0.563151	Stable
HexCer 20:3;2O/29:0;O	0.522694	0.137155	Stable
Cer 24:3;2O/26:5	-0.0599184	0.679865	Stable
Cer 18:0;2O/16:0	-0.270351	0.0912247	Stable
NAE 14:0	-0.210408	0.165975	Stable
NAE 22:0	-0.161545	0.334287	Stable
MGDG-O 21:4_15:3	1.70264	3.5869e-07	Up
HexCer 18:2;2O/24:0	0.519839	0.399148	Stable
Cer 18:1;2O/24:1	0.998049	0.00819644	Stable
MGDG-O 28:3_20:3	1.19864	0.114008	Stable
MG 17:0	0.14155	0.174808	Stable
HexCer 21:1;2O/21:5;O	0.680488	0.134155	Stable
MGDG-O 28:3_20:1	0.381727	0.388737	Stable
HexCer 20:1;2O/29:0;O	-0.090278	0.872774	Stable
Cer 32:5;2O/28:3;O	-0.0805134	0.792479	Stable
MG 40:2	1.08421	0.0175935	Up
MGDG-O 24:1_16:0	0.468848	0.361539	Stable
Cer 18:1;2O/18:0;O	0.0323186	0.788755	Stable
MG 17:1	0.265398	0.119241	Stable
Cer 18:1;2O/24:0	0.528111	0.0340908	Stable
HexCer 24:2;2O/28:0;O	0.255482	0.51824	Stable
LPE 20:3	-0.175969	0.36582	Stable
Cer 16:0;2O/16:0	-0.261602	0.088176	Stable
CE 18:2	0.199773	0.142765	Stable
MG 30:8	-0.0625449	0.722151	Stable
Cer 18:1;2O/23:0	0.694816	0.0233114	Stable
CE 44:8	0.232332	0.184399	Stable
HexCer 23:6;2O/19:0;O	0.680488	0.134155	Stable
MGDG-O 21:4_27:0	0.602221	0.295379	Stable
MG 21:5	0.367241	0.057014	Stable
HexCer 18:1;2O/24:1	0.486049	0.247472	Stable
MGDG-O 21:5_19:0	0.564915	0.0424368	Stable
Cer 18:2;2O/22:0	0.502366	0.148575	Stable
Cer 18:1;2O/26:1;O	0.785537	0.0350725	Stable
HexCer 22:4;2O/29:2;O	0.500744	0.629741	Stable
NAE 16:1	1.21419	0.00396087	Up
CE 40:7	-0.136646	0.534555	Stable
MG 49:8	-0.371382	0.637622	Stable
Cer 18:0;2O/20:0	-0.263252	0.0784087	Stable
HexCer 17:3;2O/24:0;O	0.677876	0.0142583	Stable
NAE 40:0	-0.667078	0.163615	Stable
HexCer 13:3;2O/23:3;O	1.5526	9.08875e-05	Up
MG 18:3	1.06799	0.00755822	Up
Cer 20:4;2O/11:3	-0.08889	0.654331	Stable
MG 19:7	0.236466	0.034527	Stable
MG 28:8	1.36586	3.63285e-05	Up
MG 44:1	0.58164	0.0418615	Stable
MGDG-O 29:0_21:0	0.00103954	0.996023	Stable
MGDG-O 9:0_14:3	1.59821	1.12687e-06	Up
LPE 23:2	0.37027	0.117756	Stable
CE 16:1	0.386706	0.41449	Stable
SL+O 27:3;O/24:0;O	0.170012	0.804441	Stable
SM 18:2;2O/24:2	0.871211	0.020084	Stable
SL+O 22:1;O/25:0;O	1.49376	0.00343544	Up
SPB 24:3;3O	-0.0603628	0.853424	Stable
BMP 18:2_18:1	0.934429	0.0327745	Stable
SM 18:1;2O/22:1	0.65095	0.0308518	Stable
PC 18:2_18:2	1.22285	0.0106955	Up
BMP 17:0_17:0	0.448044	0.805287	Stable
BMP 13:1_20:2	0.91633	0.0047084	Stable
PC 15:0_18:1	1.04904	0.00663595	Up
SPB 28:6;3O	-0.0592335	0.783644	Stable
GPNAE 34:1	0.407458	0.0151999	Stable
SPB 13:3;3O	0.219874	0.307855	Stable
SL+O 31:0;O/26:4;O	0.216351	0.449876	Stable
MGMG 46:5	0.93089	0.23156	Stable
SM 19:0;2O/29:0	0.229611	0.324094	Stable
GPNAE 45:1	0.441551	0.225836	Stable
PG 20:0_20:0	0.17664	0.619716	Stable
MGMG 40:0	0.339028	0.350247	Stable
BMP 19:1_19:1	0.770568	0.035129	Stable
SPB 24:0;3O	-0.215134	0.168068	Stable
GPNAE 38:1	0.967229	0.010137	Stable
LPE-O 21:0	1.53472	0.00337163	Up
BMP 19:0_19:0	0.424388	0.224407	Stable
MGMG 37:5	1.07472	0.0172625	Up
PC 16:0_18:3	1.41705	0.0265344	Up
DG-O 14:1_8:1	1.40783	0.000950326	Up
GPNAE 36:4	-0.101772	0.548498	Stable
SM 18:1;2O/15:0	1.04502	0.0135449	Up
DG 16:0_18:2	1.62161	0.0134354	Up
MGMG 48:7	1.33854	0.102999	Stable
VAE 44:8	0.432442	0.215804	Stable
MGMG 42:2	-0.0622414	0.894402	Stable
MGMG 42:3	0.0850289	0.878977	Stable
SM 18:1;2O/24:3	0.280519	0.0935213	Stable
SM 18:2;2O/22:0	0.881592	0.0194919	Stable
BMP 15:0_16:0	0.703326	0.211153	Stable
SPB 45:6;3O	0.0696684	0.694845	Stable
DG 18:1_18:2	1.25442	0.050718	Stable
SL+O 31:3;O/26:2;O	0.554319	0.379316	Stable
PS 21:0_21:0	0.768832	0.0465129	Stable
CerP 29:7;2O/20:1	1.15997	0.00290092	Up
GPNAE 42:3	1.354	0.00240215	Up
SM 18:2;2O/24:1	1.27677	0.00137113	Up
PC 17:0_18:1	0.875673	0.0063549	Stable
MGMG 32:1	0.496571	0.0951881	Stable
DG-O 15:2_18:0	-0.36433	0.497072	Stable
SL+O 20:3;O/27:0;O	1.11958	0.00734587	Up
PC 18:1_20:3	0.943749	0.0179979	Stable
BMP 18:1_18:1	0.318867	0.22369	Stable
BMP 17:1_17:0	0.46132	0.337962	Stable
MGMG 35:6	0.727103	0.203545	Stable
BMP 12:0_21:0	0.127585	0.241728	Stable
SPB 38:1;3O	-0.222268	0.444311	Stable
LPE-O 26:3	-0.133665	0.296918	Stable
GPNAE 42:0	0.00754521	0.989164	Stable
PC 18:0_18:1	0.858957	0.00627547	Stable
VAE 33:7	0.619445	0.116217	Stable
PC 16:1_16:0	0.428355	0.356362	Stable
SM 21:1;2O/13:0	0.222786	0.0747002	Stable
GPNAE 20:0	1.20459	0.000988393	Up
VAE 45:3	-0.406911	0.146284	Stable
SL+O 29:0;O/26:5;O	1.65839	0.0897998	Stable
SPB 16:0;3O	-0.218966	0.0760203	Stable
BMP 20:2_20:1	0.720912	0.0743551	Stable
GPNAE 44:1	0.509969	0.32433	Stable
MGMG 40:4	0.625897	0.00698277	Stable
SL+O 20:0;O/28:3;O	1.78066	0.0419016	Up
BMP 16:1_22:0	0.78327	0.0515342	Stable
PS 18:0_18:0	0.432402	0.1962	Stable
SPB 23:2;3O	-0.212108	0.0742999	Stable
BMP 14:0_19:0	1.00374	0.0322179	Up
PG 20:1_20:1	0.740289	0.0658758	Stable
SM 18:1;2O/23:1	1.60688	0.00325155	Up
BMP 18:1_18:0	0.690738	0.0352232	Stable
GPNAE 32:1	1.03255	0.0149998	Up
SPB 42:1;3O	-0.388896	0.0403729	Stable
BMP 22:1_22:1	0.677046	0.1694	Stable
PG 21:1_21:1	0.613512	0.0819596	Stable
BMP 20:1_20:0	0.529917	0.140708	Stable
PG 19:1_19:1	0.716081	0.0551385	Stable
SL+O 27:0;O/21:1;O	2.35714	0.124285	Stable
SL+O 20:2;O/26:0;O	1.63533	0.00125529	Up
PC 15:2_18:0	1.24794	0.0184697	Up
SM 18:1;2O/17:0	0.784133	0.0126719	Stable
SM 27:0;2O/21:0	0.129343	0.763341	Stable
BMP 19:1_21:0	1.15432	0.0143801	Up
SPB 24:1;3O	0.223338	0.420367	Stable
BMP 19:2_19:1	0.606065	0.0952285	Stable
PG 18:1_18:1	0.861179	0.0107544	Stable
SPB 29:8;3O	-0.191443	0.326192	Stable
DG-O 18:7_25:0	-0.401206	0.0462653	Stable
SM 18:2;2O/16:0	1.45685	0.000868489	Up
MGMG 44:2	0.280456	0.374413	Stable
BMP 21:0_21:0	0.836571	0.0883236	Stable
SL+O 30:0;O/20:0;O	0.17865	0.558321	Stable
PC 18:0_20:1	1.19402	0.0034589	Up
SM 26:0;2O/16:5	0.331954	0.244973	Stable
DG-O 9:3_10:0	0.004187	0.971294	Stable
SPB 26:2;3O	0.146809	0.650481	Stable
BMP 16:1_17:0	1.39776	0.0200736	Up
SM 18:2;2O/18:0	0.635437	0.0622981	Stable
BMP 17:0_27:1	0.0766157	0.868847	Stable
VAE 42:8	1.21184	0.241822	Stable
BMP 21:1_21:1	0.845303	0.0837062	Stable
GPNAE 43:8	-0.124357	0.855992	Stable
GPNAE 40:1	0.817453	0.00376271	Stable
SM 23:5;2O/16:0	-0.452515	0.0136238	Stable
DG 18:1_18:1	1.27434	0.00381107	Up
BMP 10:0_11:0	0.167342	0.131629	Stable
SL+O 31:2;O/22:0;O	0.402904	0.214817	Stable
BMP 16:0_26:3	1.51175	0.134958	Stable
BMP 16:0_20:0	0.998942	0.0548544	Stable
LPE-O 25:3	1.54801	0.000794759	Up
SPB 13:2;3O	0.157232	0.4615	Stable
SL+O 29:0;O/20:0;O	0.179361	0.626282	Stable
SM 20:1;2O/25:6	0.67869	0.268021	Stable
GPNAE 42:1	1.14504	0.000888605	Up
CerP 18:1;2O/28:1	0.587688	0.0519396	Stable
CerP 12:0;2O/12:0	1.14882	0.00175166	Up
GPNAE 29:2	-0.0415259	0.736349	Stable
MGMG 48:6	1.22122	0.115792	Stable
VAE 44:7	0.825904	0.0547428	Stable
SL+O 29:0;O/22:0;O	0.249614	0.120403	Stable
GPNAE 44:6	0.867409	0.0294585	Stable
VAE 33:8	0.957436	0.0357336	Stable
DG-O 9:0_12:0	-0.0358749	0.847236	Stable
CerP 21:7;2O/19:0	1.372	0.000482155	Up
LPE-O 19:0	1.08347	0.00190736	Up
SL+O 30:0;O/22:0;O	0.286587	0.299797	Stable
GPNAE 47:0	0.0449802	0.860724	Stable
GPNAE 45:0	0.276255	0.381816	Stable
SM 18:1;2O/27:5	0.985872	0.0315522	Stable
PC 18:0_20:4	0.685238	0.017336	Stable
BMP 17:1_18:0	0.926011	0.101939	Stable
PG 18:0_18:0	0.998942	0.0548544	Stable
BMP 16:0_17:0	-0.0230712	0.964796	Stable
SL+O 26:0;O/16:1;O	0.655226	0.030968	Stable
GPNAE 33:1	1.06586	0.00295274	Up
SM 27:2;2O/23:2	1.22568	0.138975	Stable
SL+O 31:3;O/22:0;O	-0.779741	0.223392	Stable
BMP 21:3_23:4	1.65504	0.00632758	Up
SPB 27:8;3O	1.46574	7.56067e-05	Up
SPB 16:0;3O	0.044496	0.765874	Stable
MGMG 39:5	0.78327	0.0515342	Stable
PC 18:3_18:0	1.00341	0.0057645	Up
PC 17:1_18:2	0.392605	0.128105	Stable
SPB 45:8;3O	0.186914	0.556415	Stable
VAE 35:8	0.816153	0.116742	Stable
SPB 25:2;3O	0.30516	0.37313	Stable
SM 16:1;2O/24:2	0.138378	0.683964	Stable
SM 18:1;2O/22:3	0.359713	0.140163	Stable
DG-O 8:2_14:1	0.461935	0.053457	Stable
SM 18:1;2O/16:0	0.222786	0.0747002	Stable
LPE-O 20:4	-0.174874	0.344217	Stable
DG 16:0_18:1	1.1252	0.00824721	Up
CerP 14:0;2O/17:2	-0.131489	0.429682	Stable
SL+O 30:1;O/22:0;O	0.446846	0.199243	Stable
SM 23:6;2O/17:1	1.84535	0.000180526	Up
BMP 12:1_22:0	0.46132	0.337962	Stable
SPB 29:6;3O	0.650998	0.30513	Stable
VAE 18:4	0.00256948	0.995556	Stable
SPB 14:0;3O	-0.199688	0.105787	Stable
SL+O 31:0;O/22:0;O	-0.00341863	0.991458	Stable
SM 18:0;2O/26:4	0.612034	0.00444713	Stable
GPNAE 42:2	1.44715	0.0435896	Up
LPE-O 21:4	0.12039	0.76889	Stable
SL+O 31:0;O/24:4;O	0.432442	0.215804	Stable
SPB 20:1;3O	-0.185866	0.16818	Stable
SPB 24:2;3O	-0.0158829	0.952142	Stable
DG-O 19:2_22:1	0.827329	0.0289806	Stable
DG-O 19:2_14:0	-0.143427	0.188895	Stable
CerP 18:0;2O/12:2	-0.0974411	0.521456	Stable
GPNAE 50:0	-0.00619318	0.988551	Stable
SPB 27:1;3O	0.193564	0.661584	Stable
BMP 13:0_23:2	1.63042	5.64991e-07	Up
SM 17:1;2O/22:0	1.05727	0.0143241	Up
SPB 32:1;3O	0.340754	0.451386	Stable
SM 25:2;2O/18:5	0.366416	0.603421	Stable
SPB 42:0;3O	-0.248657	0.141886	Stable
DG 18:2_18:2	0.860037	0.152305	Stable
MGMG 38:2	2.35714	0.124285	Stable
CerP 20:2;2O/21:5	1.47194	3.54831e-06	Up
SPB 12:0;3O	-0.148404	0.596644	Stable
SPB 22:1;3O	-0.228905	0.138558	Stable
PC 18:0_18:2	0.631012	0.000134448	Stable
VAE 15:3	-0.115976	0.0974376	Stable
SL+O 32:0;O/23:2;O	0.452617	0.256016	Stable
MGMG 36:7	1.06412	0.00319309	Up
LPE-O 23:4	0.00862183	0.978704	Stable
SM 22:4;2O/32:3	1.18855	0.174725	Stable
SPB 22:2;3O	-0.167496	0.227298	Stable
DG-O 19:1_20:1	0.441625	0.144556	Stable
SL+O 30:0;O/21:2;O	-0.0130085	0.978858	Stable
SM 23:3;2O/22:5	0.559819	0.337097	Stable
SM 18:1;2O/22:0	0.704387	0.00260621	Stable
BMP 17:0_25:0	0.836571	0.0883236	Stable
SM 17:1;2O/25:4	-0.301086	0.517395	Stable
SPB 16:1;3O	-0.368936	0.326544	Stable
PC 18:2_18:1	0.586937	0.045626	Stable
BMP 15:1_16:1	0.534119	0.429582	Stable
LPE-O 26:8	-0.389091	0.160442	Stable
SM 22:5;2O/30:0	1.07497	0.144906	Stable
SL+O 27:0;O/20:0;O	0.24544	0.662906	Stable
SM 18:0;2O/16:0	0.825901	0.00812803	Stable
CerP 11:0;2O/15:0	1.56262	0.000317563	Up
SL+O 29:0;O/24:3;O	0.805273	0.358443	Stable
SM 18:3;2O/26:4	-0.445748	0.0683605	Stable
PC 15:0_20:3	0.392605	0.128105	Stable
SM 18:1;2O/14:0	0.839594	0.0335394	Stable
SM 24:1;2O/14:1	1.17842	0.00375185	Up
VAE 31:6	0.655756	0.105296	Stable
SPB 32:4;3O	-0.114097	0.382935	Stable
SL+O 24:0;O/31:1;O	0.217483	0.306842	Stable
PC 18:2_19:0	0.996629	0.0104297	Stable
SPB 40:1;3O	-0.154521	0.461928	Stable
SM 20:1;2O/25:6	0.365473	0.656105	Stable
PC 20:3_20:3	0.795258	0.0437161	Stable
BMP 15:1_23:0	0.646227	0.0867713	Stable
SM 21:4;2O/18:1	-0.452515	0.0136238	Stable
SPB 21:2;3O	-0.241946	0.115549	Stable
DG-O 23:0_18:2	0.470753	0.200598	Stable
SM 9:0;2O/14:3	0.280428	0.551305	Stable
SM 18:0;2O/28:0	0.0508592	0.830064	Stable
SPB 39:1;3O	-0.410726	0.114672	Stable
SM 18:0;2O/26:0	0.232035	0.634195	Stable
SL+O 26:1;O/23:5;O	0.501418	0.025736	Stable
BMP 14:0_24:0	0.705099	0.0618932	Stable
VAE 44:6	-0.163937	0.621811	Stable
SL+O 31:1;O/22:1;O	0.44992	0.319518	Stable
DG-O 21:0_18:2	0.441625	0.144556	Stable
DG-O 15:0_18:2	-0.135904	0.505201	Stable
SPB 18:0;3O	-0.0630386	0.578308	Stable
SPB 22:0;3O	-0.2398	0.0621978	Stable
VAE 26:2	-0.178917	0.629702	Stable
BMP 22:4_22:3	1.62504	5.49801e-06	Up
SM 18:1;2O/24:0	1.10477	0.000513289	Up
SPB 37:2;3O	0.617417	0.135665	Stable
PC 19:0_20:4	1.13598	0.0239532	Up
PC 17:0_20:3	0.63395	0.0279696	Stable
PC 17:0_18:2	1.18844	0.000355331	Up
SL+O 31:2;O/22:1;O	0.279342	0.549346	Stable
SM 16:1;2O/22:0	0.988208	0.00682685	Stable
DG 18:1_22:6	-0.299282	0.0161874	Stable
GPNAE 44:3	1.48756	0.00127234	Up
VAE 24:5	1.21388	0.00173401	Up
BMP 15:0_24:2	1.55581	4.62683e-05	Up
SM 25:3;2O/19:0	1.3088	0.00945314	Up
GPNAE 43:1	0.992963	0.0190209	Stable
GPNAE 42:5	-0.488913	0.414428	Stable
SM 19:0;2O/24:1	1.62365	0.00184489	Up
SL+O 23:2;O/24:0;O	1.10477	0.000513289	Up
SM 18:1;2O/26:1	1.7455	0.00109491	Up
PC 14:0_16:0	0.176023	0.495476	Stable
BMP 15:1_17:0	1.13736	0.223806	Stable
PC 20:4_20:0	0.531662	0.0717459	Stable
SL+O 27:1;O/22:1;O	-0.0393318	0.944059	Stable
SM 18:1;2O/22:0	0.704387	0.00260621	Stable
LPE-O 21:1	1.04144	0.0127336	Up
VAE 42:8	0.349976	0.282188	Stable
BMP 14:0_23:2	1.41728	8.84469e-07	Up
SPB 42:3;3O	0.503343	0.0797288	Stable
SM 20:7;2O/23:0	1.40144	0.00435114	Up
GPNAE 18:0	1.65525	0.000102914	Up
SM 17:2;2O/26:5	0.0788088	0.883718	Stable
VAE 13:4	1.10283	9.30926e-05	Up
BMP 16:0_19:0	0.0951474	0.800036	Stable
SM 19:1;2O/17:0	0.44009	0.169255	Stable
SL+O 28:0;O/22:1;O	0.235024	0.532892	Stable
SM 18:1;2O/17:0	0.784133	0.0126719	Stable
SM 12:1;2O/21:0	1.04502	0.0135449	Up
SM 26:0;2O/18:3	1.3088	0.00945314	Up
SM 17:1;2O/20:0	1.51794	0.00821233	Up
PS 19:0_19:0	1.62121	0.00026785	Up
SPB 20:0;3O	0.0375378	0.738344	Stable
SM 26:3;2O/18:3	0.780408	0.0959727	Stable
VAE 18:3	0.0258255	0.942198	Stable
GPNAE 50:0	0.239698	0.446121	Stable
PC 18:2_24:0	0.998779	0.0348047	Stable
PC 18:2_22:0	1.17234	0.0412014	Up
PC 18:1_20:2	0.587981	0.0822698	Stable
PC 17:3_18:1	0.0736656	0.380507	Stable
MGMG 49:1	0.217349	0.424347	Stable
BMP 14:0_23:4	-0.302038	0.0749368	Stable
GPNAE 39:2	1.05033	0.228877	Stable
SL+O 29:0;O/20:0;O	-0.0185385	0.964999	Stable
SM 13:0;2O/23:1	0.486235	0.120501	Stable
CerP 18:1;2O/14:2	-0.0916311	0.419182	Stable
SL+O 30:1;O/22:1;O	0.45617	0.235957	Stable
PC 18:0_22:5	0.559769	0.0895778	Stable
PC 18:0_24:5	2.01802	0.0371914	Up
PC 16:1_16:1	1.42554	0.00732094	Up
DG-O 19:2_20:0	0.638747	0.00243234	Stable
PC 17:0_20:4	1.08629	0.0124378	Up
SM 18:1;2O/25:3	0.858918	0.00664292	Stable
SM 18:0;2O/22:0	1.35513	0.029872	Up
GPNAE 49:0	0.413767	0.427974	Stable
LPE-O 20:3	-0.321589	0.0711799	Stable
SM 18:2;2O/24:2	0.280519	0.0935213	Stable
BMP 19:2_21:3	0.238048	0.00317166	Stable
SPB 24:4;3O	0.150655	0.749411	Stable
SM 18:2;2O/21:0	0.858487	0.103268	Stable
LPE-O 26:3	-0.131489	0.429682	Stable
TG-O 10:0_8:0_18:2	1.27434	0.00381107	Up
TG-O 8:0_10:0_18:3	1.25442	0.050718	Stable
TG-O 8:0_8:0_18:2	1.62161	0.0134354	Up
TG-O 11:0_9:0_16:4	0.860037	0.152305	Stable
TG-O 10:0_9:0_16:3	0.145108	0.0915552	Stable
Hex2Cer 13:0;2O/17:1	0.228401	0.105408	Stable
MMPE 21:4_21:4	1.28452	0.0133911	Up
MMPE 17:0_17:0	0.87974	0.0117937	Stable
MMPE 20:3_20:3	1.39551	0.010011	Up
Hex2Cer 18:1;2O/16:0	-0.159908	0.61328	Stable
Hex2Cer 16:1;2O/13:0	1.04313	0.0603366	Stable
DGTS 11:1_11:1	-0.219575	0.744896	Stable
Hex2Cer 19:3;2O/14:1	0.232142	0.481757	Stable
Hex2Cer 19:4;2O/13:0	-0.385562	0.113958	Stable
Hex2Cer 13:0;2O/16:0	1.10758	0.122798	Stable
MMPE 16:0_22:4	0.16599	0.167217	Stable
Hex2Cer 12:0;2O/20:0	0.450187	0.177508	Stable
Hex2Cer 14:1;2O/18:0	0.565035	0.053903	Stable
Hex2Cer 12:0;2O/20:2	0.812368	0.0301477	Stable
Hex2Cer 19:0;2O/9:0	1.49782	0.0431778	Up
Hex2Cer 18:1;2O/10:0	0.999332	0.0651012	Stable
Hex2Cer 12:1;2O/18:0	1.39551	0.010011	Up
Hex2Cer 19:1;2O/12:0	0.0532696	0.903003	Stable
MMPE 20:2_20:2	1.06415	0.00138669	Up
Hex2Cer 17:0;2O/13:0	0.311485	0.0535268	Stable
MMPE 18:0_18:0	1.26827	0.00167342	Up
Hex2Cer 13:0;2O/16:1	1.35507	0.0353138	Up
Hex2Cer 21:0;2O/11:4	1.08178	0.0159436	Up
Hex2Cer 26:0;2O/16:5	1.62132	0.00037091	Up
Hex3Cer 26:7;2O/23:0	-0.957244	0.0223845	Stable
MMPE 19:2_19:2	0.281733	0.480946	Stable
Hex2Cer 16:1;2O/16:1	-0.673028	0.0429637	Stable
MMPE 19:0_19:0	1.04076	0.010579	Up
Hex2Cer 22:4;2O/14:4	1.28665	0.015177	Up
Hex2Cer 16:0;2O/15:0	0.918332	0.0449105	Stable
Hex2Cer 18:0;2O/14:0	0.768902	0.135773	Stable
SL 19:4;O/27:3	0.795542	0.00805442	Stable
PE-O 23:2_15:4	0.160399	0.393737	Stable
PE 16:0_18:2	1.97626	0.00645173	Up
PE-P 20:2_19:3	0.00457361	0.973475	Stable
PE-O 9:1_18:1	0.569997	0.0527178	Stable
PE-O 17:1_22:2	1.6881	0.0215182	Up
PE 15:0_22:1	1.22371	0.00688889	Up
PE-O 14:2_14:0	0.533714	0.0464264	Stable
SL 20:2;O/28:5	1.01216	0.00486923	Up
PE 18:1_18:1	1.32527	0.00691122	Up
PE 18:1_18:2	1.91428	0.00940854	Up
PE 16:0_20:4	1.20184	0.0181444	Up
PE-O 10:0_11:2	2.13093	0.00175692	Up
PE 18:2_23:2	1.04328	0.0111752	Up
LDGTS 46:3	0.617296	0.06717	Stable
PMeOH 21:4_21:2	1.06665	0.00596726	Up
LDGTS 43:1	0.61917	0.276623	Stable
PE 16:0_22:6	1.985	0.00682304	Up
PMeOH 19:1_19:1	0.932796	0.00523682	Stable
PMeOH 16:2_24:1	1.30485	0.00123951	Up
PE-O 22:0_30:0	0.906564	0.0112951	Stable
LDGTS 41:2	0.0211656	0.974831	Stable
PE-P 17:5_21:1	2.06203	0.00401466	Up
PE 18:2_18:1	0.0883018	0.865096	Stable
PE-P 24:3_16:3	1.83315	0.00307523	Up
PE-O 23:7_15:0	1.98161	0.000104478	Up
LDGTS 43:2	0.629365	0.154855	Stable
PE-O 24:1_30:1	0.49136	0.277545	Stable
TG 17:2_19:1_19:0	-0.0398841	0.911516	Stable
TG 17:0_18:2_18:2	-0.027024	0.929241	Stable
TG 16:1_16:0_18:2	0.157784	0.674023	Stable
TG 14:0_16:0_16:1	-0.54219	0.493025	Stable
TG 19:1_19:2_19:2	0.147389	0.745265	Stable
TG 16:1_18:1_24:3	-0.320089	0.362346	Stable
TG 14:0_16:1_18:1	-0.757054	0.248588	Stable
TG 16:1_18:2_22:5	0.884299	0.340467	Stable
TG 11:0_16:2_19:2	0.622367	0.0155914	Stable
TG 16:0_16:0_18:1	-0.215226	0.658297	Stable
TG 17:1_19:2_19:1	-0.0564008	0.884204	Stable
TG 16:0_16:2_18:3	-0.201003	0.740506	Stable
TG 12:0_18:1_18:3	0.953874	0.00258746	Stable
TG 16:0_18:0_18:1	-0.524581	0.349265	Stable
TG 14:0_18:2_20:4	-0.143149	0.798438	Stable
TG 16:0_16:1_18:1	-0.1149	0.760928	Stable
TG 16:0_16:1_18:3	0.338804	0.534313	Stable
TG 10:0_14:0_16:0	-0.575768	0.0257999	Stable
TG 16:0_18:1_18:1	0.0654846	0.852741	Stable
TG 15:0_18:1_18:2	0.0908131	0.787322	Stable
TG 18:0_18:1_20:3	0.0407176	0.902602	Stable
TG 18:1_18:1_18:0	-0.19161	0.581885	Stable
TG 15:1_18:1_18:2	0.259189	0.502768	Stable
TG 16:0_18:1_22:6	0.354952	0.560468	Stable
TG 16:1_18:2_20:5	0.562773	0.514312	Stable
TG 17:0_18:2_18:1	-0.138487	0.637517	Stable
TG 15:0_16:0_18:1	-0.22245	0.690205	Stable
TG 15:0_16:0_18:2	-0.220735	0.646283	Stable
TG 16:1_18:1_22:6	0.742837	0.343953	Stable
TG 16:2_16:2_16:2	1.14214	0.00230855	Up
TG 16:0_18:2_18:3	-0.233891	0.633654	Stable
TG 12:0_16:0_18:2	-0.471812	0.508836	Stable
TG 17:2_17:0_21:0	-0.0654176	0.860422	Stable
TG 16:0_18:1_20:5	0.167364	0.797968	Stable
TG 18:2_18:3_18:3	0.562773	0.514312	Stable
TG 16:0_18:1_18:3	0.100439	0.602662	Stable
TG 14:0_16:0_18:3	-0.194863	0.726596	Stable
TG 18:1_18:2_20:3	-0.293894	0.364403	Stable
TG 16:0_18:1_20:4	1.0329	0.0701169	Stable
TG 16:0_18:2_20:5	1.38693	0.140875	Stable
TG 17:0_18:1_18:2	-0.138487	0.637517	Stable
TG 16:0_20:3_20:4	0.321229	0.390177	Stable
TG 18:0_18:1_22:6	0.196388	0.689647	Stable
TG 17:1_18:2_18:2	0.17174	0.666992	Stable
TG 18:1_18:2_18:3	0.0710137	0.885125	Stable
TG 17:0_17:2_19:0	-0.407472	0.44262	Stable
TG 14:0_16:0_20:4	0.338804	0.534313	Stable
TG 18:1_18:1_20:1	-0.132809	0.779704	Stable
TG 18:0_18:2_18:1	-0.11297	0.69149	Stable
TG 16:1_18:2_18:2	-0.147083	0.727095	Stable
TG 14:0_16:0_18:1	-0.558276	0.417736	Stable
TG 17:1_19:2_21:0	0.00861821	0.973044	Stable
TG 16:0_18:1_18:2	-0.136565	0.450974	Stable
TG 14:0_16:1_18:4	1.16187	0.00223477	Up
TG 17:0_18:1_18:1	-0.405157	0.300345	Stable
TG 16:0_18:2_22:6	0.742837	0.343953	Stable
TG 14:1_20:1_24:2	0.260971	0.311875	Stable
TG 16:0_18:1_18:1	-0.241375	0.26611	Stable
TG 9:0_15:1_16:3	0.225212	0.0984093	Stable
TG 18:1_18:2_18:2	0.102736	0.751716	Stable
TG 18:1_18:2_22:4	0.402248	0.510282	Stable
TG 16:0_18:1_22:4	-0.21346	0.690241	Stable
TG 18:1_18:2_20:2	0.16161	0.753542	Stable
TG 16:0_20:5_24:1	-0.0871375	0.815653	Stable
TG 15:1_21:2_21:1	0.123934	0.710984	Stable
TG 16:0_17:1_18:1	-0.236981	0.531963	Stable
TG 18:1_18:1_18:2	0.0178974	0.953506	Stable
TG 16:0_16:0_20:5	-0.233891	0.633654	Stable
TG 16:4_22:0_22:1	-0.381162	0.242256	Stable
TG 14:1_15:1_17:2	0.622367	0.0155914	Stable
TG 12:0_18:3_20:3	1.27395	0.00106952	Up
TG 10:0_12:0_18:4	0.225212	0.0984093	Stable
PS-O 27:0_22:6	-0.147347	0.661257	Stable
MGDG 20:3_21:4	0.601344	0.140651	Stable
MGDG-O 18:0_16:0	0.602291	0.104338	Stable
SL+O 26:2;O/18:1;O	0.792683	0.227532	Stable
PC-O 24:1_20:4	-0.0372725	0.923769	Stable
PC-O 24:2_20:4	-0.158178	0.556014	Stable
PS-O 27:1_20:4	0.511078	0.189225	Stable
PS-O 27:0_18:2	0.0152514	0.958928	Stable
MGDG-O 22:0_20:4	0.465963	0.112694	Stable
PS-O 25:1_18:0	0.49699	0.0419517	Stable
PS 16:0_24:3	0.0419389	0.727734	Stable
SM 16:1;O/16:0	0.562378	0.0346919	Stable
SM 22:0;O/16:1	0.444573	0.0613175	Stable
PC-O 17:1_16:1	0.573422	0.0783106	Stable
PC-O 16:0_16:0	0.44435	0.125663	Stable
PI-O 19:0_22:6	0.757975	0.0284477	Stable
PE-O 12:1_8:1	1.14505	0.00563073	Up
PS-O 21:0_22:5	-0.209088	0.704247	Stable
SM 18:2;O/24:1	0.619232	0.0588212	Stable
SL+O 18:1;O/15:3;O	0.836265	0.0168702	Stable
SM 18:1;O/23:1	-0.0998249	0.868959	Stable
PC-O 18:1_20:4	0.421698	0.0427119	Stable
PS-O 22:0_18:0	0.405502	0.196947	Stable
PC 16:0_18:0	0.603805	0.00450207	Stable
SL+O 22:1;O/20:3;O	0.617675	0.130048	Stable
SL+O 28:6;O/19:1;O	0.550513	0.0564213	Stable
MMPE 16:0_19:4	0.892673	0.00998922	Stable
MMPE 18:0_19:6	0.827106	0.0440202	Stable
SL+O 22:4;O/22:0;O	0.828405	0.0473908	Stable
SL+O 31:1;O/22:4;O	0.0428987	0.955138	Stable
PC-O 18:0_22:6	0.303689	0.306983	Stable
PS-O 23:5_18:0	0.677899	0.229621	Stable
PS-O 24:3_16:0	0.449655	0.0178345	Stable
SL+O 16:1;O/15:3;O	1.12165	0.000376027	Up
PC 14:0_22:6	0.784036	0.0724218	Stable
PC 16:0_16:0	0.401831	0.123745	Stable
PC 14:0_18:2	0.933717	0.00777654	Stable
PE-O 23:5_16:0	-0.42647	0.126786	Stable
SL+O 19:6;O/14:1;O	1.37824	0.00408633	Up
O6xFA 43:4;O6	-0.267384	0.00148108	Stable
LPC 16:0	1.05974	0.000145081	Up
SL+O 29:6;O/24:0;O	-0.387812	0.571014	Stable
PG 18:0_24:4	0.740661	0.0570322	Stable
MGDG-O 23:2_16:3	0.0932593	0.559678	Stable
PC-O 16:1_22:6	0.821569	0.013056	Stable
SL+O 22:0;O/20:3;O	0.136081	0.813468	Stable
PS-O 20:1_18:0	0.821245	0.0192459	Stable
PS 18:1_18:0	0.572304	0.0206516	Stable
SL+O 27:0;O/19:5;O	0.476344	0.421519	Stable
FA 42:5	0.930554	0.000925654	Stable
PS-O 25:1_20:4	0.57746	0.0542228	Stable
PS-O 23:1_20:3	-0.360707	0.203418	Stable
SM 20:0;O/22:4	0.621395	0.0346132	Stable
PE-O 20:0_25:5	-0.295447	0.165125	Stable
PG 20:2_20:2	0.907213	0.0857176	Stable
MGDG-O 16:0_18:0	0.135798	0.60567	Stable
O3xFA 47:4;O3	-0.120416	0.0675153	Stable
PS 18:0_25:5	0.725185	0.0428665	Stable
PS-O 24:3_20:4	0.910095	0.00521922	Stable
PE-O 21:1_25:5	0.982114	0.0982635	Stable
PS-O 21:2_20:1	0.0630747	0.810169	Stable
PC 15:0_22:6	0.988684	0.0253496	Stable
PS-O 20:3_20:4	1.13896	0.361839	Stable
PC 17:0_18:1	0.610714	0.0074876	Stable
PE-O 24:5_18:1	0.366963	0.0931145	Stable
LPC 17:0	1.39716	0.000580947	Up
PC 16:0_24:5	-0.187023	0.794742	Stable
DGDG-O 12:0_16:0	-0.0389618	0.892863	Stable
PS-O 24:3_18:0	0.40464	0.0891887	Stable
PG 16:0_22:1	0.358388	4.08918e-05	Stable
Cer 26:5;3O/18:2	0.353006	0.281415	Stable
PS-O 18:0_18:0	-0.000370093	0.999591	Stable
SL+O 29:3;O/24:1;O	-0.0456007	0.787906	Stable
PE-O 20:5_25:0	0.190676	0.79504	Stable
PE-O 27:5_18:2	0.616424	0.11791	Stable
SL+O 20:3;O/11:2;O	1.19638	0.000438141	Up
PC 16:0_21:4	0.769562	0.0270606	Stable
PE-O 25:5_18:2	0.809634	0.00850422	Stable
PE-O 24:5_18:1	0.439382	0.00542583	Stable
PE-O 22:5_18:2	0.933717	0.00777654	Stable
PE-O 22:8_18:0	0.834811	0.012443	Stable
PE-O 18:3_18:1	-0.201061	0.0185459	Stable
PS 16:0_24:6	1.03245	0.00264932	Up
SL+O 20:2;O/25:3;O	0.171594	0.195538	Stable
DGDG-O 22:4_29:3	-0.544422	0.140405	Stable
PC-O 20:2_20:4	0.361061	0.186991	Stable
MGDG 16:0_22:3	0.414496	0.0169528	Stable
MGDG-O 23:2_16:5	0.703585	0.12945	Stable
MGDG-O 21:1_17:0	0.578528	0.0827559	Stable
PS-O 28:7_18:1	0.488883	0.0361261	Stable
MGDG-O 22:5_18:0	-0.458092	0.638353	Stable
SL+O 19:3;O/10:2;O	1.47269	0.000185115	Up
MGDG 18:0_20:0	0.0899738	0.771215	Stable
PS-O 23:2_18:1	0.0630747	0.810169	Stable
MGDG 18:1_18:1	0.769922	0.0141287	Stable
PE-O 23:1_13:1	0.0318161	0.816951	Stable
PS-O 21:0_16:1	0.105358	0.636156	Stable
DMPE 16:0_18:2	0.769384	0.0468793	Stable
PS-O 27:1_22:6	0.159247	0.593676	Stable
PS-O 23:0_20:4	-0.360707	0.203418	Stable
PC-O 18:1_22:6	0.408022	0.11142	Stable
PE-O 24:2_21:3	-0.295447	0.165125	Stable
PC 18:2_19:0	0.616424	0.11791	Stable
PG 16:0_24:3	0.461711	0.0135952	Stable
GPNAE 38:4	0	1	Stable
SL+O 22:0;O/24:6;O	0.755854	0.253462	Stable
SM 23:0;O/13:3	0.768106	0.0948192	Stable
MGDG 18:2_21:4	1.06857	7.58776e-05	Up
SM 21:1;O/21:0	0.307345	0.171441	Stable
PS-O 24:0_18:2	0.583888	0.0674618	Stable
MGDG 16:0_22:4	0.561153	0.0841555	Stable
SM 18:1;O/22:0	0.315911	0.0899427	Stable
SL+O 25:1;O/24:6;O	0.154113	0.621057	Stable
PS-O 19:0_18:1	0.334236	0.283898	Stable
SL+O 25:2;O/19:2;O	0.828405	0.0473908	Stable
SL+O 32:2;O/25:6;O	-0.373783	0.400108	Stable
PS 21:0_22:6	0.818247	0.0178715	Stable
SL+O 29:5;O/24:0;O	1.0177	0.048435	Up
PS 18:0_23:1	0.68359	0.0342686	Stable
PS-O 26:5_16:0	0.638796	0.0216533	Stable
PC-O 17:0_20:3	0.753852	0.0109425	Stable
PE-O 24:5_18:2	0.372573	3.58141e-05	Stable
SL+O 24:3;O/23:2;O	0.291835	0.237416	Stable
FA 40:5	0.180202	0.285232	Stable
PE-O 32:2_23:3	0.528502	0.163467	Stable
MGDG-O 16:0_22:1	0.511573	0.626154	Stable
MGDG 15:0_22:6	1.12139	0.00225558	Up
PS-O 19:0_20:4	0.70772	0.0169306	Stable
SL+O 17:1;O/27:3;O	0.510325	0.379848	Stable
MGDG 16:7_25:1	0.740889	0.0364577	Stable
PE-O 22:1_25:4	-0.0456007	0.787906	Stable
PS-O 23:0_20:4	0.33128	0.339214	Stable
PS-O 26:0_16:0	0.871713	0.0557543	Stable
LPS 18:0	1.54192	0.00167468	Up
MGDG-O 15:0_23:0	0.848492	0.00078287	Stable
MGDG-O 16:0_22:2	0.275271	0.362501	Stable
PG 19:0_22:6	0.841518	0.0283743	Stable
SM 18:2;O/22:0	0.354099	0.165789	Stable
PS-O 20:0_20:4	1.0163	0.068372	Stable
MMPE 17:1_18:2	1.37659	0.0623331	Stable
OxFA 23:8;O	1.13556	0.0190032	Up
OxFA 47:5;(2OH)	0.259607	0.254564	Stable
DGDG-O 25:7_16:0	1.58793	0.000207485	Up
PE-O 21:2_24:0	0.692367	0.101505	Stable
Cer 18:1;2O/16:0	0.801209	0.00189651	Stable
MGDG-O 23:8_16:0	-0.160514	0.428594	Stable
PE-O 26:6_18:1	0.533066	0.00055778	Stable
PS-O 20:3_20:4	0.446962	0.210246	Stable
Cer 18:0;2O/24:0	0.323305	0.197568	Stable
SL+O 16:0;O/24:1;O	0.36841	0.253048	Stable
PS-O 19:0_16:0	0.452664	0.0870242	Stable
FA 18:2	1.29402	0.00282821	Up
PS-O 21:0_22:0	-0.0813387	0.749747	Stable
PC 17:0_20:4	0.573308	0.0303106	Stable
PG 18:0_22:1	0.459908	0.000823233	Stable
PS-O 22:1_18:2	0.449655	0.0178345	Stable
MGDG-O 16:1_20:0	0.263021	0.240783	Stable
PMeOH 21:4_21:4	1.16778	0.000237313	Up
PMeOH 18:0_22:5	0.861401	0.0453371	Stable
MGDG-O 18:2_21:4	-0.10929	0.581735	Stable
SL+O 14:2;O/19:6;O	1.15049	0.0098211	Up
PS-O 22:0_18:2	0.753852	0.0109425	Stable
PS 16:0_23:4	1.0163	0.068372	Stable
SM 18:2;O/18:0	0.478379	0.0656108	Stable
PS-O 21:0_16:0	1.80506	0.0745435	Stable
PE-O 20:1_20:4	1.05504	0.0180375	Up
SL+O 25:0;O/17:3;O	-0.129165	0.827227	Stable
PC 14:0_16:0	0.257326	0.757182	Stable
PI-O 19:0_22:5	0.834305	0.222889	Stable
PS-O 20:0_23:0	-0.0813387	0.749747	Stable
PEtOH 18:1_27:7	-0.00490835	0.931264	Stable
PS-O 21:1_20:4	0.914918	0.0512505	Stable
SM 17:1;O/23:0	0.315911	0.0899427	Stable
PC-O 19:1_18:2	0.785431	0.00887683	Stable
PC-O 15:1_16:1	0.34906	0.296886	Stable
PS-O 27:2_18:2	0.0699089	0.816142	Stable
Cer 18:0;2O/24:1	0.212805	0.638962	Stable
SM 18:0;O/16:0	0.449603	0.0408224	Stable
SL+O 12:0;O/13:3;O	-0.287059	0.00918358	Stable
PE-O 12:3_14:3	-0.341605	0.112419	Stable
PS-O 22:0_16:0	0.439382	0.00542583	Stable
SM 18:1;O/18:0	0.340839	0.117328	Stable
MMPE 17:1_18:0	0.99899	0.0433388	Stable
PE-O 21:1_16:0	0.214817	0.325253	Stable
SM 15:0;O/19:2	0.781171	0.00084061	Stable
DMPE 16:0_20:6	0.827106	0.0440202	Stable
SL+O 27:1;O/17:1;O	0.953992	0.011848	Stable
O6xFA 45:7;O6	0.784794	0.0547307	Stable
MGDG 14:0_18:0	1.06297	0.0063432	Up
SM 21:0;O/21:2	0.658544	0.0844668	Stable
MGDG 16:0_20:1	0.6077	0.0751857	Stable
PS-O 27:2_20:4	0.247787	0.597577	Stable
PEtOH 22:0_22:0	0.511573	0.626154	Stable
SL+O 26:3;O/20:4;O	0.834811	0.012443	Stable
PS-O 26:3_16:0	0.40464	0.0891887	Stable
PS-O 26:3_18:0	0.346402	0.397047	Stable
PS-O 22:0_20:4	0.410219	0.0393544	Stable
MGDG-O 22:5_18:0	0.392575	0.131528	Stable
PS-O 21:1_20:4	0.914918	0.0512505	Stable
PS-O 21:2_18:1	-0.321027	0.319397	Stable
SL+O 27:8;O/22:0;O	0.402945	0.138913	Stable
PE-O 26:3_16:0	-0.347761	0.0946969	Stable
PE-O 24:3_18:1	-0.089864	0.504857	Stable
SM 18:1;O/16:0	0.32857	0.0176533	Stable
Cer 12:7;3O/18:1	-0.11312	0.0194103	Stable
MGDG 16:0_23:8	0.962835	0.0161409	Stable
PE-O 20:3_18:1	0	1	Stable
SM 22:0;O/20:2	0.189755	0.562176	Stable
MGDG 18:0_20:1	0.700169	0.0346858	Stable
SL+O 22:1;O/18:1;O	0.446544	0.182853	Stable
MMPE 15:0_18:2	0.899965	0.0601783	Stable
FA 20:4	1.15525	0.00206809	Up
FA 23:7	0.395195	0.262891	Stable
DMPE 16:0_18:1	0.99899	0.0433388	Stable
SL+O 12:1;O/19:5;O	1.04856	0.00774272	Up
FA 18:1	0.971737	0.012529	Stable
SL+O 21:4;O/31:0;O	-0.82458	0.274328	Stable
PG 16:0_22:0	0.454634	0.00721646	Stable
PS-O 27:1_18:2	-0.315245	0.39588	Stable
PS-O 25:1_18:2	0.110802	0.678053	Stable
PS 20:4_21:0	0.410219	0.0393544	Stable
MGDG-O 19:5_20:2	0.110527	0.727323	Stable
SL+O 24:1;O/18:0;O	0.561603	0.107794	Stable
DMPE 18:2_18:1	0.942868	0.00259496	Stable
PC 18:0_18:0	0.217548	0.291118	Stable
SM 17:1;O/16:0	0.491321	0.0468485	Stable
PE-O 8:0_12:4	1.30816	0.00463658	Up
PS-O 22:1_18:0	0.533066	0.00055778	Stable
PEtOH 18:1_24:2	-0.236318	0.280063	Stable
DMPE 18:1_18:0	0.444248	0.146154	Stable
PE-O 19:3_27:2	0.0391404	0.863685	Stable
PG 18:0_26:5	0.736921	0.0374131	Stable
PE-O 13:1_23:1	0.0318161	0.816951	Stable
OxFA 40:4;(2OH)	0.551652	0.0304369	Stable
MGDG-O 21:4_20:3	0.124113	0.57039	Stable
DMPE 18:0_20:3	0.347644	0.261928	Stable
PE-O 24:5_16:0	0.401831	0.123745	Stable
PE-O 23:5_16:0	-0.42647	0.126786	Stable
MGDG 18:2_21:5	1.02169	0.0107269	Up
MGDG-O 16:1_23:0	0.658544	0.0844668	Stable
SM 17:2;O/25:1	0.619232	0.0588212	Stable
SM 23:0;O/19:1	0.307345	0.171441	Stable
SM 18:0;O/24:1	0.708801	0.297149	Stable
MGDG-O 19:4_18:1	0.0847642	0.749409	Stable
PE-O 23:2_20:3	-0.0146178	0.957432	Stable
SM 22:1;O/16:1	0.512554	0.0323742	Stable
FA 18:0	0.0117688	0.954934	Stable
MGDG-O 18:0_18:1	0.32255	0.301894	Stable
MGDG-O 17:0_23:0	-0.0485641	0.896198	Stable
MGDG 15:0_15:0	1.00713	0.00969958	Up
FA 29:7	-0.0625756	0.678998	Stable
SM 17:1;O/22:0	0.593268	0.0106628	Stable
PG 20:2_20:2	0.907213	0.0857176	Stable
FA 44:5	0.849469	0.00821311	Stable
PE-O 19:3_18:2	0.190364	0.343335	Stable
MGDG-O 22:1_18:2	-1.05929	0.0426802	Down
MGDG-O 21:5_18:2	0.110527	0.727323	Stable
SL+O 11:3;O/19:2;O	0.188762	0.0554338	Stable
PE-O 21:1_24:0	0.128309	0.689749	Stable
SL+O 22:0;O/27:6;O	0.125796	0.772558	Stable
PE-O 24:6_16:0	0.631729	0.112373	Stable
DMPE 20:0_20:0	0.352371	0.21484	Stable
PC 16:0_18:2	0.688113	0.0114842	Stable
DGDG-O 27:7_18:0	1.8068	0.000316582	Up
PMeOH 18:0_22:5	0.861401	0.0453371	Stable
PMeOH 19:4_21:4	1.03635	0.000750881	Up
FA 22:6	1.01549	0.021744	Up
PC 18:2_20:5	0.664812	0.211491	Stable
PI-O 19:1_18:2	0.928325	0.0455392	Stable
PS-O 21:2_18:2	-0.347761	0.0946969	Stable
PC 20:2_20:2	0.346402	0.397047	Stable
MGDG-O 19:3_18:1	0.0719811	0.777849	Stable
SM 18:1;O/21:2	-0.355543	0.653874	Stable
MGDG-O 18:0_22:1	0.725437	0.183004	Stable
MMPE 18:2_19:0	0.494052	0.000789283	Stable
PMeOH 26:4_26:4	-0.269264	0.345124	Stable
MGDG 18:0_20:2	0.385919	0.117684	Stable
PS-O 21:3_16:0	-0.96731	0.00101947	Stable
MGDG 18:0_22:6	0.869425	0.00450703	Stable
MGDG-O 24:0_22:5	-0.0873545	0.802419	Stable
PS-O 21:1_18:1	-0.355123	0.552855	Stable
SM 18:1;O/17:0	0.692587	0.0160428	Stable
MGDG-O 21:4_20:4	-0.385285	0.260194	Stable
PMeOH 22:4_22:4	0.189797	0.416436	Stable
MGDG-O 15:1_25:0	0.69716	0.198372	Stable
MGDG-O 22:4_16:0	0.591573	0.130276	Stable
PMeOH 21:2_21:2	-0.0984506	0.259542	Stable
PE-O 20:2_20:4	0.476344	0.421519	Stable
DMPE 20:3_20:3	1.20118	2.63356e-05	Up
DMPE 17:0_17:0	0.696838	0.00132057	Stable
PE-O 28:7_18:0	0.484934	0.139447	Stable
FA 22:5	1.14048	0.00310893	Up
MGDG-O 18:0_20:4	0.591573	0.130276	Stable
PG 16:0_24:3	0.461711	0.0135952	Stable
FA 48:8	-0.0952559	0.641386	Stable
PE-O 23:4_16:0	-0.0124559	0.851635	Stable
SL+O 30:3;O/22:1;O	0.463432	0.00886232	Stable
Cer 18:2;2O/24:1	0.821408	0.0197292	Stable
SM 18:2;O/14:0	0.939294	0.0149025	Stable
FA 49:8	0.584715	0.108002	Stable
Cer 18:2;2O/23:0	1.0098	0.015415	Up
MGDG-O 24:0_20:4	0.426162	0.182552	Stable
MGDG-O 17:0_23:0	1.28727	0.0271594	Up
DMPE 18:0_18:0	0.68195	0.0163104	Stable
MGDG-O 15:2_25:0	1.26135	0.00778923	Up
FA 16:0	0.365557	0.107262	Stable
SM 19:1;O/17:0	0.340839	0.117328	Stable
MGDG-O 20:1_22:2	0.0717029	0.812135	Stable
PS-O 27:2_20:3	-0.0256425	0.968777	Stable
MGDG 18:0_22:2	0.454683	0.258582	Stable
PE-O 14:2_22:1	0.25552	0.465	Stable
PE-O 12:3_14:3	-0.341605	0.112419	Stable
OxFA 15:1;(2OH)	-0.122387	0.26257	Stable
MGMG 10:3	0.269162	0.00711427	Stable
MGMG 42:5	0.162697	0.905142	Stable
MGMG 40:8	0.724954	0.045656	Stable
MGMG 35:3	0.637605	0.130446	Stable
MGMG 17:2	-0.349381	0.241673	Stable
MGMG 34:2	0.0185873	0.862632	Stable
DGGA 18:1_20:2	0.272018	0.354141	Stable
DGGA 18:1_18:1	0.140982	0.637678	Stable
HexCer 16:1;2O/26:1;O	0.559735	0.119283	Stable
HexCer 21:0;2O/17:1;O	0.135094	0.698381	Stable
PE 18:0_22:5	1.47999	0.00964648	Up
O4xFA 49:6;O4	0.794564	0.0278372	Stable
HexCer 19:1;2O/21:0	0.452019	0.0924284	Stable
O4xFA 28:7;O4	0.309728	0.0359054	Stable
PG-O 23:3_18:4	-0.821082	0.00310088	Stable
O5xFA 43:7;O5	0.761049	0.0315023	Stable
O4xFA 41:5;O4	0.939707	0.0020339	Stable
PE 22:0_22:0	0.278157	0.464504	Stable
O5xFA 45:8;O5	0.466916	0.254951	Stable
O5xFA 27:3;O5	0	1	Stable
PE 18:0_20:3	1.12223	0.0008408	Up
HexCer 16:1;2O/24:0;O	0.951712	0.0080216	Stable
PE 20:2_20:2	0.515894	0.0643086	Stable
O2xFA 37:3;O2	-0.0351803	0.852583	Stable
PA 18:1_23:3	0.253936	0.0199724	Stable
LPE 18:2	1.55158	0.0140786	Up
HexCer 20:1;2O/21:0	0.63564	0.0311723	Stable
O5xFA 29:3;O5	-0.0355546	0.531896	Stable
O5xFA 47:8;O5	0.428205	0.403201	Stable
HexCer 21:0;2O/13:2	0.561381	5.97125e-06	Stable
PI 18:1_18:0	0.74844	0.0231796	Stable
O4xFA 43:5;O4	0.543507	0.00301514	Stable
O4xFA 29:8;O4	-0.163685	0.18899	Stable
LPE 18:0	1.50159	0.000804555	Up
BC vs Breast Nodule
meta	logFC	pvalue	Sig
MGDG-O 28:3_18:1	0.407208	0.47808	Stable
HexCer 19:1;2O/23:0;O	-0.486	0.363477	Stable
MGDG-O 17:1_22:6	-0.0613684	0.823807	Stable
HexCer 20:0;2O/19:6;O	0.0129375	0.96446	Stable
MGDG-O 18:3_17:1	-0.412443	0.188158	Stable
HexCer 17:2;2O/27:1;O	-0.121864	0.654992	Stable
HexCer 17:0;2O/24:3;O	0.258827	0.262892	Stable
MGDG-O 16:1_19:2	-0.28727	0.420595	Stable
MG 32:3	0.151091	0.593963	Stable
MGDG-O 23:0_20:4	-0.343687	0.191988	Stable
HexCer 20:3;2O/13:2;O	0.220793	0.0617153	Stable
MG 33:3	-0.0834023	0.803543	Stable
Cer 20:0;2O/16:0	-0.0968803	0.522549	Stable
Cer 18:1;2O/22:0	0.242467	0.250847	Stable
MG 31:0	0.217429	0.112361	Stable
Cer 18:1;2O/15:1	-0.0519177	0.592348	Stable
MGDG-O 28:4_22:4	-0.0228973	0.977864	Stable
MGDG-O 26:0_18:0	0.189827	0.428106	Stable
HexCer 17:0;2O/23:1;O	1.09034	0.0235401	Up
MGDG-O 22:5_13:0	-0.689524	0.0254356	Stable
MGDG-O 26:0_16:0	0.16579	0.249097	Stable
HexCer 22:4;2O/27:0;O	-0.0472982	0.940161	Stable
MGDG-O 24:1_20:2	-0.215208	0.657849	Stable
HexCer 18:1;2O/22:0	0.183447	0.491854	Stable
HexCer 18:0;2O/28:0;O	-0.179604	0.456926	Stable
LDGCC 37:6	-0.420293	0.135546	Stable
Cer 13:0;2O/10:1;O	-0.0865193	0.700686	Stable
CE 20:4	-0.55874	0.208158	Stable
CE 20:5	0.243661	0.790798	Stable
HexCer 17:1;2O/24:0	-0.147664	0.599115	Stable
Cer 18:0;2O/22:0	0.259395	0.115637	Stable
MGDG-O 20:1_29:1	-0.188454	0.552587	Stable
MGDG-O 26:4_18:1	0.797964	0.28927	Stable
Cer 24:1;2O/32:4;O	-0.283831	0.219167	Stable
Cer 18:2;2O/24:0	-0.167099	0.610988	Stable
MGDG-O 25:0_18:2	-0.129138	0.750268	Stable
MGDG-O 24:4_19:0	-0.243417	0.181515	Stable
HexCer 18:1;2O/25:3;O	-0.09666	0.732273	Stable
MGDG-O 28:1_18:1	-0.0102169	0.982368	Stable
Cer 24:5;2O/34:3;O	0.406259	0.137181	Stable
NAE 16:0	0.14732	0.309656	Stable
MGDG-O 17:5_18:0	-0.689524	0.0254356	Stable
MGDG-O 26:0_18:1	0.12375	0.649567	Stable
Cer 19:0;2O/12:8	-0.219793	0.215749	Stable
Cer 22:0;2O/14:1;O	0.293723	0.0743426	Stable
MGDG-O 19:0_18:5	-0.323563	0.19388	Stable
HexCer 12:0;2O/21:0;O	-0.0509832	0.682812	Stable
MGDG-O 8:0_15:3	-0.534538	0.0228446	Stable
MG 29:8	-0.461701	0.0336084	Stable
MG 14:3	-1.09434	0.0258207	Down
MGDG-O 17:3_22:5	-0.617794	0.361424	Stable
MG 25:8	0.119683	0.673948	Stable
HexCer 25:4;2O/18:0;O	-0.228996	0.257686	Stable
MGDG-O 28:0_18:1	-0.250081	0.364999	Stable
HexCer 20:3;2O/29:0;O	-0.0770747	0.80763	Stable
Cer 24:3;2O/26:5	0.0910624	0.468171	Stable
Cer 18:0;2O/16:0	0.103986	0.403737	Stable
NAE 14:0	0.210214	0.0308363	Stable
NAE 22:0	0.307343	0.0271989	Stable
MGDG-O 21:4_15:3	-0.418563	0.0582324	Stable
HexCer 18:2;2O/24:0	0.585697	0.28132	Stable
Cer 18:1;2O/24:1	-0.167099	0.610988	Stable
MGDG-O 28:3_20:3	-0.254262	0.670463	Stable
MG 17:0	0.0294227	0.450175	Stable
HexCer 21:1;2O/21:5;O	-0.541037	0.247057	Stable
MGDG-O 28:3_20:1	-0.253523	0.579379	Stable
HexCer 20:1;2O/29:0;O	0.296413	0.591122	Stable
Cer 32:5;2O/28:3;O	0.304099	0.357845	Stable
MG 40:2	0.287792	0.498092	Stable
MGDG-O 24:1_16:0	0.0978113	0.873823	Stable
Cer 18:1;2O/18:0;O	0.0510539	0.460886	Stable
MG 17:1	-0.17904	0.150175	Stable
Cer 18:1;2O/24:0	0.211174	0.280522	Stable
HexCer 24:2;2O/28:0;O	-0.301768	0.514067	Stable
LPE 20:3	-0.0759699	0.740442	Stable
Cer 16:0;2O/16:0	0.0836812	0.459272	Stable
CE 18:2	0.0599396	0.498414	Stable
MG 30:8	0.301091	0.028281	Stable
Cer 18:1;2O/23:0	0.114056	0.62886	Stable
CE 44:8	0.0256269	0.750465	Stable
HexCer 23:6;2O/19:0;O	-0.541037	0.247057	Stable
MGDG-O 21:4_27:0	-0.259312	0.625164	Stable
MG 21:5	-0.485612	0.000740229	Stable
HexCer 18:1;2O/24:1	0.283852	0.37244	Stable
MGDG-O 21:5_19:0	-0.09666	0.732273	Stable
Cer 18:2;2O/22:0	0.540843	0.0888346	Stable
Cer 18:1;2O/26:1;O	0.0463483	0.884873	Stable
HexCer 22:4;2O/29:2;O	-0.436292	0.686048	Stable
NAE 16:1	0.0451299	0.885023	Stable
CE 40:7	0.197886	0.255002	Stable
MG 49:8	1.417	0.112732	Stable
Cer 18:0;2O/20:0	0.0131836	0.920945	Stable
HexCer 17:3;2O/24:0;O	-0.250952	0.37346	Stable
NAE 40:0	0.214085	0.577272	Stable
HexCer 13:3;2O/23:3;O	-0.600748	0.0741691	Stable
MG 18:3	-0.206642	0.453616	Stable
Cer 20:4;2O/11:3	0.364244	0.0122197	Stable
MG 19:7	-0.138972	0.178766	Stable
MG 28:8	-0.223737	0.18405	Stable
MG 44:1	0.270755	0.251502	Stable
MGDG-O 29:0_21:0	0.194759	0.325092	Stable
MGDG-O 9:0_14:3	-0.466528	0.0143133	Stable
LPE 23:2	-0.120039	0.635229	Stable
CE 16:1	0.653429	0.139524	Stable
SL+O 27:3;O/24:0;O	-0.240844	0.763343	Stable
SM 18:2;2O/24:2	-0.210669	0.431122	Stable
SL+O 22:1;O/25:0;O	-0.078673	0.762149	Stable
SPB 24:3;3O	0.00560211	0.983658	Stable
BMP 18:2_18:1	-0.399295	0.2312	Stable
SM 18:1;2O/22:1	0.0497772	0.860457	Stable
PC 18:2_18:2	-0.529449	0.124307	Stable
BMP 17:0_17:0	1.41244	0.301484	Stable
BMP 13:1_20:2	-0.352575	0.161055	Stable
PC 15:0_18:1	0.0887332	0.76884	Stable
SPB 28:6;3O	-0.453523	0.0427341	Stable
GPNAE 34:1	-0.0893651	0.531225	Stable
SPB 13:3;3O	-0.388226	0.0211334	Stable
SL+O 31:0;O/26:4;O	-0.263335	0.329544	Stable
MGMG 46:5	-0.0278566	0.96498	Stable
SM 19:0;2O/29:0	0.0861757	0.698202	Stable
GPNAE 45:1	-0.00508127	0.98885	Stable
PG 20:0_20:0	-0.631679	0.074656	Stable
MGMG 40:0	0.377137	0.285592	Stable
BMP 19:1_19:1	-0.545865	0.106317	Stable
SPB 24:0;3O	0.187255	0.219654	Stable
GPNAE 38:1	-0.108895	0.688892	Stable
LPE-O 21:0	0.0161121	0.943816	Stable
BMP 19:0_19:0	-0.120515	0.650884	Stable
MGMG 37:5	-0.367613	0.273391	Stable
PC 16:0_18:3	-0.138448	0.735289	Stable
DG-O 14:1_8:1	-0.047038	0.857753	Stable
GPNAE 36:4	0.095478	0.511666	Stable
SM 18:1;2O/15:0	-0.120202	0.668604	Stable
DG 16:0_18:2	0.180913	0.767589	Stable
MGMG 48:7	-0.604345	0.354302	Stable
VAE 44:8	-0.199438	0.553819	Stable
MGMG 42:2	-0.0190069	0.965738	Stable
MGMG 42:3	-0.654529	0.32262	Stable
SM 18:1;2O/24:3	0.125833	0.507219	Stable
SM 18:2;2O/22:0	0.156756	0.596566	Stable
BMP 15:0_16:0	0.056227	0.893061	Stable
SPB 45:6;3O	0.177076	0.253774	Stable
DG 18:1_18:2	-0.153407	0.713729	Stable
SL+O 31:3;O/26:2;O	0.240338	0.650211	Stable
PS 21:0_21:0	-0.747236	0.0134615	Stable
CerP 29:7;2O/20:1	0.178546	0.604061	Stable
GPNAE 42:3	-0.571893	0.076689	Stable
SM 18:2;2O/24:1	-0.540627	0.0707936	Stable
PC 17:0_18:1	0.107765	0.658997	Stable
MGMG 32:1	-0.362805	0.126331	Stable
DG-O 15:2_18:0	0.808236	0.0873644	Stable
SL+O 20:3;O/27:0;O	-0.405052	0.126438	Stable
PC 18:1_20:3	0.337434	0.309497	Stable
BMP 18:1_18:1	-0.408964	0.197037	Stable
BMP 17:1_17:0	-0.252697	0.522085	Stable
MGMG 35:6	-0.268804	0.603292	Stable
BMP 12:0_21:0	-0.190732	0.0847233	Stable
SPB 38:1;3O	0.236829	0.227961	Stable
LPE-O 26:3	0.0625858	0.550879	Stable
GPNAE 42:0	0.982449	0.100978	Stable
PC 18:0_18:1	0.270973	0.278539	Stable
VAE 33:7	-0.51909	0.0636155	Stable
PC 16:1_16:0	0.706225	0.0734461	Stable
SM 21:1;2O/13:0	-0.0185513	0.866526	Stable
GPNAE 20:0	-0.194815	0.351412	Stable
VAE 45:3	-0.270237	0.238789	Stable
SL+O 29:0;O/26:5;O	-0.194129	0.781183	Stable
SPB 16:0;3O	0.15406	0.0797973	Stable
BMP 20:2_20:1	0.124159	0.719205	Stable
GPNAE 44:1	0.0825166	0.891695	Stable
MGMG 40:4	0.119526	0.615099	Stable
SL+O 20:0;O/28:3;O	-0.964631	0.129774	Stable
BMP 16:1_22:0	-0.388977	0.176085	Stable
PS 18:0_18:0	-0.0648722	0.81288	Stable
SPB 23:2;3O	0.0503103	0.657132	Stable
BMP 14:0_19:0	-0.25811	0.573809	Stable
PG 20:1_20:1	-0.580216	0.0528206	Stable
SM 18:1;2O/23:1	-0.1768	0.473092	Stable
BMP 18:1_18:0	-0.349621	0.170095	Stable
GPNAE 32:1	-0.121307	0.65155	Stable
SPB 42:1;3O	0.143909	0.27462	Stable
BMP 22:1_22:1	-0.555134	0.19355	Stable
PG 21:1_21:1	-0.213488	0.454353	Stable
BMP 20:1_20:0	-0.708097	0.037292	Stable
PG 19:1_19:1	-0.0345163	0.90477	Stable
SL+O 27:0;O/21:1;O	-0.551643	0.118698	Stable
SL+O 20:2;O/26:0;O	-0.282705	0.389921	Stable
PC 15:2_18:0	0.062514	0.874036	Stable
SM 18:1;2O/17:0	-0.160401	0.455074	Stable
SM 27:0;2O/21:0	-0.0824203	0.819644	Stable
BMP 19:1_21:0	-0.684366	0.0628875	Stable
SPB 24:1;3O	-0.183753	0.432822	Stable
BMP 19:2_19:1	-0.00298003	0.992355	Stable
PG 18:1_18:1	-0.333016	0.218187	Stable
SPB 29:8;3O	0.411447	0.012626	Stable
DG-O 18:7_25:0	0.00184163	0.992523	Stable
SM 18:2;2O/16:0	-0.114584	0.680392	Stable
MGMG 44:2	-0.205042	0.502885	Stable
BMP 21:0_21:0	-0.774172	0.0332561	Stable
SL+O 30:0;O/20:0;O	0.0702277	0.813076	Stable
PC 18:0_20:1	-0.0504198	0.860357	Stable
SM 26:0;2O/16:5	0.27311	0.287426	Stable
DG-O 9:3_10:0	0.0948673	0.236254	Stable
SPB 26:2;3O	-0.167591	0.540541	Stable
BMP 16:1_17:0	-0.39822	0.345509	Stable
SM 18:2;2O/18:0	-0.261272	0.275249	Stable
BMP 17:0_27:1	-0.480921	0.247685	Stable
VAE 42:8	0.525523	0.518612	Stable
BMP 21:1_21:1	-0.866877	0.0234836	Stable
GPNAE 43:8	0.0669325	0.925997	Stable
GPNAE 40:1	0.00162183	0.994457	Stable
SM 23:5;2O/16:0	0.0173001	0.855066	Stable
DG 18:1_18:1	0.284159	0.445279	Stable
BMP 10:0_11:0	-0.0436586	0.662147	Stable
[truncated: 1,568 more rows]

## Sheet: Figure 6b
	A.1	A.10	A.11	A.12	A.13	A.14	A.15	A.16	A.17	A.18	A.19	A.2	A.20	A.21	A.22	A.23	A.24	A.25	A.26	A.27	A.28	A.29	A.3	A.30	A.31	A.4	A.5	A.6	A.7	A.8	A.9	B.1	B.10	B.11	B.12	B.13	B.14	B.15	B.16	B.17	B.18	B.19	B.2	B.20	B.21	B.22	B.23	B.24	B.25
group	Breast Nodule	Breast Nodule	Breast Nodule	Breast Nodule	Breast Nodule	Breast Nodule	Breast Nodule	Breast Nodule	Breast Nodule	Breast Nodule	Breast Nodule	Breast Nodule	Breast Nodule	Breast Nodule	Breast Nodule	Breast Nodule	Breast Nodule	Breast Nodule	Breast Nodule	Breast Nodule	Breast Nodule	Breast Nodule	Breast Nodule	Breast Nodule	Breast Nodule	Breast Nodule	Breast Nodule	Breast Nodule	Breast Nodule	Breast Nodule	Breast Nodule	Breast Cancer	Breast Cancer	Breast Cancer	Breast Cancer	Breast Cancer	Breast Cancer	Breast Cancer	Breast Cancer	Breast Cancer	Breast Cancer	Breast Cancer	Breast Cancer	Breast Cancer	Breast Cancer	Breast Cancer	Breast Cancer	Breast Cancer	Breast Cancer
PE 20:3_20:3 C20:3(d17)	0.000434777	0.000355357	0.000398211	0.000326098	0.00040176	0.00033888	0.000336535	0.000493681	0.000763334	0.00041765	0.000546767	0.000279108	0.000441219	0.000376857	0.000505819	0.00063763	0.000387546	0.000518724	0.00063538	0.000343615	0.000708507	0.000532554	0.000464067	0.000662833	0.000650283	0.000421289	0.000434829	0.00063088	0.000333616	0.000253091	0.00056359	9.41e-05	0.000175702	0.000227965	0.000141291	0.000208316	0.00014029	0.000187063	0.000171026	0.000186008	0.00032397	0.000143519	0.00015405	0.000172807	0.000124331	0.000163497	0.000159164	9.27e-05	0.000187226
PE 18:2_18:2 C18:2(d10)	0.00259458	0.00134304	0.000967009	0.001965	0.00108664	0.00100884	0.000908842	0.000634652	0.00129514	0.00182588	0.00169323	0.00324699	0.00207971	0.0014068	0.00197122	0.00409687	0.00114412	0.00206884	0.0014798	0.00102735	0.00222209	0.00298019	0.00153663	0.00293642	0.00101089	0.000890504	0.000617505	0.00053101	0.00276438	0.000645822	0.000876045	0.000366252	0.000554762	0.000284382	0.00137966	0.000353374	0.000267033	0.000165103	0.000385279	0.0013259	0.000960017	0.000230419	0.00152839	0.00101377	0.000921467	0.00131977	0.00102406	0.00105409	0.000531257
PE 18:1_20:2 C20:2(d11)	0.00372353	0.00295467	0.00357357	0.000295507	0.00524279	0.00368629	0.00333377	0.00319345	0.000300182	0.00319368	0.00417011	0.00513608	0.00354497	0.00571035	0.00318506	0.00518866	0.00424438	0.00465232	0.00329569	0.00278305	0.00413975	0.00148493	0.00345916	0.0037266	0.00179563	0.00412177	0.00221951	0.00285433	0.00311938	0.00285697	0.00347883	0.00165292	0.00171407	0.00160972	0.00176993	0.0014711	0.00133899	0.0015767	0.00160223	0.00202173	0.00314541	0.00190215	0.00173391	0.00328728	0.000570809	0.00233436	0.00137194	0.00159974	0.000412004
PE 18:1_20:2 C18:2(d10)	0.00039677	0.000838076	0.00032269	0.000134229	0.000455835	0.00024862	0.000306213	0.000145407	0.00020226	0.00217761	0.000464892	0.000811745	0.00032409	0.000531097	0.000383134	0.000378525	0.000583642	0.000669556	0.000288711	0.000418875	0.000555434	0.000501321	0.000807275	0.000325023	0.000737439	0.000308332	0.000509184	0.000555265	0.000342607	0.000628103	0.000399073	8.51e-05	0.000147063	0.000186452	0.000286191	0.000102644	6.42e-05	0.000131902	8.96e-05	0.000130426	0.000183303	0.000177444	0.000167074	0.000132733	0.00015166	0.000152871	0.000325712	5.47e-05	0.000151714
PE 18:0_18:2 C18:2(d12)	0.00209379	0.00249703	0.00119677	0.00118695	0.00225285	0.00142298	0.00109422	0.000732679	0.00124309	0.00509436	0.00178338	0.00359794	0.00132492	0.00195901	0.000688315	0.00190715	0.00169107	0.00215737	0.00115015	0.00156196	0.00187295	0.0018631	0.0038234	0.00148188	0.00293832	0.00104172	0.00132068	0.0023266	0.00149201	0.00117427	0.00145454	0.00308545	0.00566492	0.00574969	0.0112554	0.0024294	0.00255686	0.00499191	0.00365673	0.00542164	0.0068715	0.00470619	0.00559478	0.00617839	0.0052041	0.00602881	0.00753276	0.0043992	0.00591085
PE 16:0_20:1 C20:1(d14)	0.000447533	0.000244419	0.000198072	0.000214301	0.000281392	0.000218865	0.000374268	0.000191032	0.000355516	0.000460068	0.00030454	0.000226517	0.000282667	0.000200898	0.000320361	0.000253003	0.000228188	0.000481058	0.000382616	0.000358169	0.000369389	0.000304171	0.000360965	0.00037154	0.000266018	0.000273695	0.00020142	0.000221727	0.000243472	0.000163884	0.000197822	5.32e-05	9.67e-05	7.29e-05	0.000147416	0.000118373	7.8e-05	0.00011025	6.3e-05	0.000108721	9.81e-05	9.81e-05	0.000158647	0.000199456	7.26e-05	8.13e-05	8.4e-05	0.000115897	6.67e-05
PC 18:2_18:2 C18:2(d9)	0.0691341	0.0429042	0.0375899	0.0336688	0.0553608	0.0227447	0.0333553	0.026104	0.0370668	0.0663289	0.0805888	0.0628401	0.0650834	0.0863077	0.0284308	0.0917675	0.0606124	0.1009	0.0385421	0.0342002	0.117408	0.0496312	0.0533239	0.048922	0.0755256	0.0267255	0.0274692	0.0390943	0.0320401	0.0430394	0.0548411	0.0090073	0.0225621	0.0367977	0.0318673	0.00847299	0.00949621	0.0249068	0.0264546	0.0292477	0.0501713	0.0314522	0.0133107	0.0154699	0.0334672	0.0237687	0.0441582	0.0237709	0.0200868
PC 18:2_18:2 C18:2(d12)	0.144771	0.0898436	0.0787151	0.0705043	0.115928	0.0476285	0.0698478	0.0546631	0.0776197	0.138896	0.168757	0.13159	0.136288	0.180733	0.0595355	0.192166	0.126926	0.211289	0.0807091	0.071617	0.245858	0.10393	0.111663	0.102445	0.158154	0.0559645	0.057522	0.0818654	0.0670936	0.0901268	0.11484	0.0061093	0.015303	0.0249584	0.0216144	0.00574689	0.0064409	0.0168933	0.0179431	0.0198375	0.0340292	0.0213327	0.00902814	0.0104926	0.0226994	0.0161214	0.0299507	0.0161229	0.0136241
PC 18:2_20:1 C20:1(d11)	0.00599448	0.00257533	0.00193684	0.00159335	0.00210276	0.00187513	0.00150189	0.00197359	0.00339086	0.00248474	0.00276005	0.00325465	0.00359022	0.00192801	0.001542	0.00211641	0.0021652	0.00318759	0.00270082	0.00201625	0.002324	0.00412775	0.00273884	0.00372904	0.00315884	0.00167633	0.00263632	0.00160968	0.00270409	0.00173523	0.00287278	0.00205123	0.00652683	0.00286992	0.00803906	0.00378793	0.00275255	0.0026627	0.00435277	0.00786899	0.00443089	0.00295133	0.00784184	0.010121	0.00552026	0.00579376	0.00659017	0.00793495	0.00425998
PC 18:2_20:1 C18:2(d9)	0.00568781	0.00244358	0.00183775	0.00151184	0.00199519	0.0017792	0.00142506	0.00187263	0.00321739	0.00235762	0.00261885	0.00308815	0.00340656	0.00182938	0.00146312	0.00200814	0.00205443	0.00302452	0.00256266	0.00191311	0.00220511	0.00391658	0.00259873	0.00353827	0.00299724	0.00159057	0.00250145	0.00152733	0.00256575	0.00164646	0.00272582	0.00145	0.00461379	0.00202874	0.00568278	0.00267767	0.00194576	0.00188225	0.00307695	0.00556255	0.00313218	0.00208628	0.00554336	0.00715448	0.00390224	0.00409558	0.00465856	0.00560918	0.00301136
PC 18:2_20:1 C18:2(d12)	0.00739228	0.00317585	0.00238847	0.00196489	0.00259309	0.00231238	0.0018521	0.0024338	0.00418154	0.00306413	0.00340364	0.00401358	0.0044274	0.00237759	0.00190157	0.00260991	0.00267008	0.00393088	0.0033306	0.00248641	0.00286591	0.00509026	0.00337749	0.00459858	0.00389542	0.00206722	0.00325106	0.00198503	0.00333463	0.00213986	0.00354266	0.000180904	0.000575623	0.000253108	0.000708991	0.00033407	0.000242756	0.000234832	0.000383885	0.000693993	0.000390775	0.000260287	0.000691598	0.000892603	0.00048685	0.000510971	0.000581209	0.000699809	0.000375702
PC 18:2_20:1 C18:2(d11)	0.0102153	0.00438865	0.00330059	0.00271525	0.00358334	0.00319543	0.00255938	0.00336322	0.00577839	0.00423427	0.00470343	0.00554628	0.00611814	0.00328554	0.00262774	0.00360659	0.00368974	0.005432	0.0046025	0.00343592	0.00396035	0.00703413	0.00466729	0.00635469	0.00538301	0.00285665	0.00449257	0.00274307	0.00460806	0.00295703	0.00489553	0.000163675	0.000520802	0.000229003	0.000641468	0.000302254	0.000219637	0.000212467	0.000347325	0.000627898	0.000353558	0.000235498	0.000625731	0.000807593	0.000440483	0.000462307	0.000525856	0.000633161	0.000339921
PC 18:2_19:0 C18:2(d11)	8.24e-05	7.53e-05	4.46e-05	5.42e-05	9.84e-05	6.66e-05	4.39e-05	4.36e-05	7.75e-05	8.3e-05	9e-05	7.55e-05	0.000189627	0.000100147	7.07e-05	0.000100178	7.02e-05	8.63e-05	7.47e-05	6.14e-05	0.000104179	8.47e-05	6.82e-05	7.04e-05	7.44e-05	6.32e-05	5.71e-05	8.39e-05	8.02e-05	7.03e-05	7.86e-05	1.43e-05	3.15e-05	3.11e-05	2.74e-05	2.46e-05	3.11e-05	2.55e-05	2.56e-05	3.08e-05	4.81e-05	8.24e-05	2.36e-05	3.17e-05	3.89e-05	2.58e-05	4.08e-05	1.82e-05	1.83e-05
PC 18:1_20:1 C20:1(d14)	0.0117719	0.00299759	0.00271209	0.00206653	0.00669733	0.00286255	0.00294825	0.00331533	0.00499236	0.00384487	0.00603275	0.00537654	0.00803835	0.00387117	0.00246985	0.00557227	0.00405853	0.00574167	0.00439641	0.00315244	0.00379842	0.00737618	0.00308362	0.00657109	0.00651774	0.00453659	0.00201588	0.00225278	0.00323425	0.00304436	0.00259037	0.00079832	0.00223025	0.00168081	0.00298975	0.00243697	0.00101175	0.00127327	0.00133278	0.0024039	0.00245661	0.00143325	0.00304375	0.00620984	0.00236684	0.00236567	0.00347179	0.00388382	0.00117688
PC 18:1_20:1 C20:1(d11)	0.0295325	0.00752015	0.00680391	0.00518439	0.0168018	0.00718138	0.00739637	0.00831729	0.0125245	0.00964576	0.0151346	0.0134883	0.0201661	0.00971174	0.0061962	0.0139793	0.0101818	0.0144043	0.0110294	0.00790864	0.00952921	0.0185049	0.00773599	0.0164851	0.0163513	0.0113811	0.00505732	0.00565162	0.00811386	0.00763749	0.00649854	0.000752508	0.00210227	0.00158435	0.00281818	0.00229712	0.000953689	0.0012002	0.0012563	0.00226595	0.00231564	0.00135101	0.00286908	0.00585349	0.00223101	0.00222992	0.00327256	0.00366094	0.00110935
PC 18:1_20:1 C18:1(d15)	0.020866	0.0053133	0.00480725	0.00366299	0.0118712	0.00507395	0.00522584	0.00587651	0.00884909	0.00681513	0.0106932	0.00953006	0.0142482	0.00686175	0.00437788	0.00987699	0.00719385	0.0101773	0.00779274	0.00558779	0.00673279	0.0130745	0.0054658	0.0116474	0.0115529	0.00804122	0.00357321	0.00399311	0.00573278	0.00539621	0.00459149	0.00170203	0.00475493	0.00358351	0.00637419	0.00519566	0.00215707	0.00271463	0.00284151	0.00512516	0.00523753	0.00305572	0.00648933	0.0132395	0.00504613	0.00504365	0.00740192	0.00828037	0.00250914
PC 18:1_22:5 C22:5(d13)	0.000886092	0.000763311	0.000454257	0.000360896	0.00111859	0.000595889	0.000847585	0.000584272	0.000448441	0.000990451	0.0010666	0.000641886	0.000844139	0.00117332	0.0010234	0.000828127	0.000757648	0.000713839	0.000515739	0.000940181	0.000725635	0.00110868	0.000370559	0.00100683	0.000526206	0.00075175	0.000475634	0.000443136	0.000655526	0.000944341	0.000878888	0.000150684	0.000332023	0.00020689	0.000348691	0.000347324	0.000274393	0.000221714	0.000201597	0.000354071	0.000387347	0.000258772	0.000513144	0.00061133	0.000463335	0.000463492	0.000569192	0.00030977	0.000256714
PC 18:1_18:2 C18:2(d12)	0.0143776	0.00694792	0.00562979	0.00676479	0.00608055	0.00563304	0.00532376	0.0060775	0.0151205	0.0076324	0.00909101	0.0104112	0.00997624	0.00653249	0.00549867	0.00625924	0.00702444	0.00989456	0.00820336	0.00743545	0.00837678	0.0102986	0.00946009	0.0101353	0.00996696	0.00628151	0.00821359	0.00673497	0.00839079	0.00718505	0.00840289	0.00693975	0.0156728	0.00766509	0.0184725	0.00987461	0.00772624	0.00717242	0.0116396	0.0178997	0.0104371	0.0162197	0.0209181	0.0208378	0.0119217	0.0173048	0.0150919	0.0182663	0.0124611
PC 18:1_18:2 C18:2(d10)	0.00720534	0.00348196	0.00282138	0.00339018	0.00304728	0.00282301	0.00266801	0.00304575	0.00757765	0.00382499	0.00455597	0.00521758	0.00499961	0.00327377	0.00275567	0.00313683	0.00352031	0.00495867	0.00411113	0.00372629	0.00419804	0.00516118	0.00474094	0.0050793	0.00499496	0.00314799	0.00411626	0.00337524	0.00420506	0.0036008	0.00421112	0.00385232	0.00870008	0.00425496	0.0102542	0.00548148	0.0042889	0.00398148	0.00646123	0.00993627	0.00579375	0.00900372	0.0116118	0.0115672	0.00661784	0.00960604	0.00837767	0.0101398	0.00691725
PC 18:1_18:2 C18:1(d12)	0.0143776	0.00694792	0.00562979	0.00676479	0.00608055	0.00563304	0.00532376	0.0060775	0.0151205	0.0076324	0.00909101	0.0104112	0.00997624	0.00653249	0.00549867	0.00625924	0.00702444	0.00989456	0.00820336	0.00743545	0.00837678	0.0102986	0.00946009	0.0101353	0.00996696	0.00628151	0.00821359	0.00673497	0.00839079	0.00718505	0.00840289	0.00693975	0.0156728	0.00766509	0.0184725	0.00987461	0.00772624	0.00717242	0.0116396	0.0178997	0.0104371	0.0162197	0.0209181	0.0208378	0.0119217	0.0173048	0.0150919	0.0182663	0.0124611
PC 18:0_18:3 C18:3(d12)	0.0109516	0.00529232	0.00428829	0.00515283	0.00463164	0.00429076	0.00405518	0.00462931	0.0115175	0.0058137	0.00692474	0.00793034	0.00759904	0.00497588	0.00418841	0.00476774	0.00535061	0.00753682	0.00624861	0.00566368	0.0063807	0.00784461	0.00720587	0.00772016	0.00759196	0.00478471	0.0062564	0.00513012	0.00639138	0.00547295	0.00640059	0.00582645	0.0131585	0.00643542	0.0155091	0.00829049	0.00648677	0.00602179	0.0097723	0.0150281	0.00876277	0.0136177	0.0175623	0.0174949	0.0100092	0.0145287	0.0126708	0.0153359	0.010462
PC 18:0_18:2 C18:2(d11)	0.04526	0.0301489	0.0281546	0.0033266	0.0397047	0.0268056	0.0344065	0.0267398	0.0366607	0.0436762	0.0407843	0.0342	0.0392629	0.0365106	0.0295103	0.044373	0.0366256	0.0417751	0.0373874	0.0321155	0.0465247	0.0403626	0.0369667	0.0408541	0.00672672	0.0336792	0.0278476	0.0306894	0.0330158	0.0281975	0.0341785	0.0346753	0.0499097	0.0568632	0.0640841	0.0436244	0.0381205	0.0509678	0.0488442	0.0585986	0.0686682	0.0670947	0.0519414	0.0534219	0.0599814	0.0487648	0.0670265	0.0528488	0.0467022
PC 16:0_22:4 C22:4(d16)	0.00362048	0.00197179	0.000984926	0.00120111	0.00104017	0.000854164	0.00155317	0.00101711	0.00178477	0.00186058	0.00157603	0.00146368	0.00181126	0.000605171	0.000481783	0.00161659	0.000811881	0.00257049	0.00162636	0.00216473	0.0031295	0.00198392	0.00119181	0.0020098	0.00198241	0.00101137	0.00116154	0.000721717	0.00209443	0.0011977	0.00118385	0.000423755	0.000436832	0.000463029	0.000732732	0.000362478	0.000591852	0.000492375	0.000547966	0.00139653	0.000621429	0.000579322	0.00131972	0.00169771	0.000599486	0.00101917	0.00104664	0.000780684	0.000368964
PC 15:0_18:1 C18:1(d9)	0.00620263	0.00288149	0.002134	0.00268796	0.00420576	0.00290778	0.0045469	0.00249758	0.00463661	0.00491004	0.00483782	0.0037296	0.0065315	0.00344934	0.00528628	0.0043152	0.00399542	0.0102186	0.00414428	0.00354948	0.00498827	0.00447985	0.00362189	0.00450126	0.00401253	0.00339618	0.0017062	0.00231835	0.00349383	0.00235195	0.00227031	0.00103921	0.0016089	0.00097788	0.00186364	0.001963	0.00153976	0.000983018	0.00124355	0.00215329	0.00200058	0.0014081	0.00351494	0.00388042	0.00159405	0.0019595	0.00252014	0.00282135	0.00109536
[truncated: 56 more columns]
