# Supplementary material for: LipidIN: a comprehensive repository for flash platform-independent annotation and reverse lipidomics
Source: Nat Commun. 2025 May 16;16:4566. doi: 10.1038/s41467-025-59683-5 (PMC12084368; doi:10.1038/s41467-025-59683-5)
Supplement: Supplementary file 6 — Source Data [file 41467_2025_59683_MOESM6_ESM.zip › Source Data/Source Data 6.xlsx]

## Sheet: Supplementary Figure 3a-b
subclass	Compliance rate of ECN (%)	rules	Categories	Number of side chains	Stand subclass names
CAR	0.939815	IUP	Fatty acyls [FA]	1	CAR
CAR	0.991071	ECN	Fatty acyls [FA]	1	CAR
CAR	0.940068	ESCN	Fatty acyls [FA]	1	CAR
FA	0.975406	ECN	Fatty acyls [FA]	1	FA
FA	0.976484	ESCN	Fatty acyls [FA]	1	FA
FA	0.753025	IUP	Fatty acyls [FA]	1	FA
FAHFA	0.985019	ESCN	Fatty acyls [FA]	2	FAHFA
FAHFA	0.741117	IUP	Fatty acyls [FA]	2	FAHFA
FAHFA	0.957929	ECN	Fatty acyls [FA]	2	FAHFA
NAE	0.6	ECN	Fatty acyls [FA]	1	NAE
NAE	0.111111	IUP	Fatty acyls [FA]	1	NAE
NAE	0.6	ESCN	Fatty acyls [FA]	1	NAE
NAGly	1	ECN	Fatty acyls [FA]	2	NAGly
NAGly	1	ESCN	Fatty acyls [FA]	2	NAGly
NAGly	0	IUP	Fatty acyls [FA]	2	NAGly
NAGly	0	IUP	Fatty acyls [FA]	2	NAGly
NAOrn	1	ECN	Fatty acyls [FA]	2	NAOrn
NAOrn	1	ESCN	Fatty acyls [FA]	2	NAOrn
NAOrn	0	IUP	Fatty acyls [FA]	2	NAOrn
NAOrn	0	IUP	Fatty acyls [FA]	2	NAOrn
ADGGA	1	ECN	Glycerolipids [GL]	3	ADGGA
ADGGA	1	ESCN	Glycerolipids [GL]	3	ADGGA
ADGGA	1	IUP	Glycerolipids [GL]	3	ADGGA
DG	0.874022	IUP	Glycerolipids [GL]	2	DG
DG	0.946836	ECN	Glycerolipids [GL]	2	DG
DG	0.923736	ESCN	Glycerolipids [GL]	2	DG
DG-O	0.741379	IUP	Glycerolipids [GL]	2	EtherDG
DG-O	0.828571	ECN	Glycerolipids [GL]	2	EtherDG
DG-O	0.867868	ESCN	Glycerolipids [GL]	2	EtherDG
DGCC	1	ECN	Glycerolipids [GL]	2	DGCC
DGCC	0.964286	IUP	Glycerolipids [GL]	2	DGCC
DGCC	1	ESCN	Glycerolipids [GL]	2	DGCC
DGDG	1	ESCN	Glycerolipids [GL]	2	DGDG
DGDG	1	ECN	Glycerolipids [GL]	2	DGDG
DGDG	0.875	IUP	Glycerolipids [GL]	2	DGDG
DGDG-O	1	ECN	Glycerolipids [GL]	2	EtherDGDG
DGDG-O	1	ESCN	Glycerolipids [GL]	2	EtherDGDG
DGDG-O	0	IUP	Glycerolipids [GL]	2	EtherDGDG
DGDG-O	0	IUP	Glycerolipids [GL]	2	EtherDGDG
DGTS	0.85124	IUP	Glycerolipids [GL]	2	DGTS
DGTS	0.962617	ECN	Glycerolipids [GL]	2	DGTS
DGTS	0.951807	ESCN	Glycerolipids [GL]	2	DGTS
LDGCC	0	ECN	Glycerolipids [GL]	1	LDGCC
LDGCC	0	ECN	Glycerolipids [GL]	1	LDGCC
LDGCC	0	ESCN	Glycerolipids [GL]	1	LDGCC
LDGCC	0	ESCN	Glycerolipids [GL]	1	LDGCC
LDGCC	1	IUP	Glycerolipids [GL]	1	LDGCC
LDGTS	1	ECN	Glycerolipids [GL]	1	LDGTS
LDGTS	0.75	IUP	Glycerolipids [GL]	1	LDGTS
LDGTS	1	ESCN	Glycerolipids [GL]	1	LDGTS
MG	1	ECN	Glycerolipids [GL]	2	MG
MG	0.75	IUP	Glycerolipids [GL]	2	MG
MG	1	ESCN	Glycerolipids [GL]	2	MG
MGDG	0.961165	ESCN	Glycerolipids [GL]	2	MGDG
MGDG	0.893939	IUP	Glycerolipids [GL]	2	MGDG
MGDG	0.931034	ECN	Glycerolipids [GL]	2	MGDG
MGDG-O	0.936	ECN	Glycerolipids [GL]	2	EtherMGDG
MGDG-O	0.947368	IUP	Glycerolipids [GL]	2	EtherMGDG
MGDG-O	0.931624	ESCN	Glycerolipids [GL]	2	EtherMGDG
SMGDG-O	1	ECN	Glycerolipids [GL]	2	EtherSMGDG
SMGDG-O	0.75	IUP	Glycerolipids [GL]	2	EtherSMGDG
SMGDG-O	1	ESCN	Glycerolipids [GL]	2	EtherSMGDG
SQDG	1	ESCN	Glycerolipids [GL]	2	SQDG
SQDG	1	IUP	Glycerolipids [GL]	2	SQDG
SQDG	1	ECN	Glycerolipids [GL]	2	SQDG
BMP	1	ECN	Glycerophospholipids [GP]	2	BMP
BMP	0.842105	IUP	Glycerophospholipids [GP]	2	BMP
BMP	0	ESCN	Glycerophospholipids [GP]	2	BMP
BMP	0	ESCN	Glycerophospholipids [GP]	2	BMP
CL	0.921569	ESCN	Glycerophospholipids [GP]	4	CL
CL	0.911523	IUP	Glycerophospholipids [GP]	4	CL
CL	0.975758	ECN	Glycerophospholipids [GP]	4	CL
DLCL	1	ESCN	Glycerophospholipids [GP]	2	DLCL
DLCL	0.555556	ECN	Glycerophospholipids [GP]	2	DLCL
DLCL	1	IUP	Glycerophospholipids [GP]	2	DLCL
DMPE	1	ECN	Glycerophospholipids [GP]	2	DMPE
DMPE	1	ESCN	Glycerophospholipids [GP]	2	DMPE
DMPE	1	IUP	Glycerophospholipids [GP]	2	DMPE
LPC	0.982143	ESCN	Glycerophospholipids [GP]	1	LPC
LPC	0.982024	ECN	Glycerophospholipids [GP]	1	LPC
LPC	0.769984	IUP	Glycerophospholipids [GP]	1	LPC
LPC-O	0.923077	ECN	Glycerophospholipids [GP]	1	EtherLPC
LPC-O	0.923077	ESCN	Glycerophospholipids [GP]	1	EtherLPC
LPC-O	1	IUP	Glycerophospholipids [GP]	1	EtherLPC
LPE	0.925651	ECN	Glycerophospholipids [GP]	1	LPE
LPE	0.92674	ESCN	Glycerophospholipids [GP]	1	LPE
LPE	0.94382	IUP	Glycerophospholipids [GP]	1	LPE
LPE-N	0.5	ECN	Glycerophospholipids [GP]	2	LNAPE
LPE-N	0.5	ESCN	Glycerophospholipids [GP]	2	LNAPE
LPE-N	0	IUP	Glycerophospholipids [GP]	2	LNAPE
LPE-N	0	IUP	Glycerophospholipids [GP]	2	LNAPE
LPE-O	0.973154	ESCN	Glycerophospholipids [GP]	1	EtherLPE
LPE-O	1	IUP	Glycerophospholipids [GP]	1	EtherLPE
LPE-O	0.973154	ECN	Glycerophospholipids [GP]	1	EtherLPE
LPG	1	ESCN	Glycerophospholipids [GP]	1	LPG
LPG	1	ECN	Glycerophospholipids [GP]	1	LPG
LPG	0.961538	IUP	Glycerophospholipids [GP]	1	LPG
LPI	1	ECN	Glycerophospholipids [GP]	1	LPI
LPI	1	ESCN	Glycerophospholipids [GP]	1	LPI
LPI	1	IUP	Glycerophospholipids [GP]	1	LPI
LPS	0.850153	ESCN	Glycerophospholipids [GP]	1	LPS
LPS	0.669421	IUP	Glycerophospholipids [GP]	1	LPS
LPS	0.850153	ECN	Glycerophospholipids [GP]	1	LPS
OxPC	0	ECN	Glycerophospholipids [GP]	2	OxPC
OxPC	0	ECN	Glycerophospholipids [GP]	2	OxPC
OxPC	0	ESCN	Glycerophospholipids [GP]	2	OxPC
OxPC	0	ESCN	Glycerophospholipids [GP]	2	OxPC
OxPC	0.712329	IUP	Glycerophospholipids [GP]	2	OxPC
OxPE	0.912705	IUP	Glycerophospholipids [GP]	2	OxPE
OxPE	1	ECN	Glycerophospholipids [GP]	2	OxPE
OxPE	0	ESCN	Glycerophospholipids [GP]	2	OxPE
PA	1	ESCN	Glycerophospholipids [GP]	2	PA
PA	0.904762	ECN	Glycerophospholipids [GP]	2	PA
PA	0.918919	IUP	Glycerophospholipids [GP]	2	PA
PC	0.945933	IUP	Glycerophospholipids [GP]	2	PC
PC	0.977209	ECN	Glycerophospholipids [GP]	2	PC
PC	0.958313	ESCN	Glycerophospholipids [GP]	2	PC
PC-O	0.842147	ESCN	Glycerophospholipids [GP]	2	EtherPC
PC-O	0.933155	ECN	Glycerophospholipids [GP]	2	EtherPC
PC-O	0.901894	IUP	Glycerophospholipids [GP]	2	EtherPC
PE	0.934379	ECN	Glycerophospholipids [GP]	2	PE
PE	0.835175	IUP	Glycerophospholipids [GP]	2	PE
PE	0.887247	ESCN	Glycerophospholipids [GP]	2	PE
PE-O	0.878947	ESCN	Glycerophospholipids [GP]	2	EtherPE
PE-O	0.937193	ECN	Glycerophospholipids [GP]	2	EtherPE
PE-O	0.831624	IUP	Glycerophospholipids [GP]	2	EtherPE
PE-P	0.951347	ESCN	Glycerophospholipids [GP]	2	EtherPE(P)
PE-P	0.960271	IUP	Glycerophospholipids [GP]	2	EtherPE(P)
PE-P	0.956711	ECN	Glycerophospholipids [GP]	2	EtherPE(P)
PEtOH	0.535928	ECN	Glycerophospholipids [GP]	2	PEtOH
PEtOH	0.768638	IUP	Glycerophospholipids [GP]	2	PEtOH
PEtOH	0.414414	ESCN	Glycerophospholipids [GP]	2	PEtOH
PG	0.879464	ESCN	Glycerophospholipids [GP]	2	PG
PG	0.897512	ECN	Glycerophospholipids [GP]	2	PG
PG	0.869041	IUP	Glycerophospholipids [GP]	2	PG
PG-O	1	ESCN	Glycerophospholipids [GP]	2	EtherPG
PG-O	0.92	IUP	Glycerophospholipids [GP]	2	EtherPG
PG-O	0.851852	ECN	Glycerophospholipids [GP]	2	EtherPG
PI	0.846154	ESCN	Glycerophospholipids [GP]	2	PI
PI	0.962201	IUP	Glycerophospholipids [GP]	2	PI
PI	0.99726	ECN	Glycerophospholipids [GP]	2	PI
PI-O	0.958333	IUP	Glycerophospholipids [GP]	1	EtherPI
PI-O	1	ECN	Glycerophospholipids [GP]	1	EtherPI
PI-O	1	ESCN	Glycerophospholipids [GP]	1	EtherPI
PMeOH	1	ESCN	Glycerophospholipids [GP]	2	PMeOH
PMeOH	0.722222	ECN	Glycerophospholipids [GP]	2	PMeOH
PMeOH	1	IUP	Glycerophospholipids [GP]	2	PMeOH
PS	0.990117	ECN	Glycerophospholipids [GP]	2	PS
PS	0.786667	IUP	Glycerophospholipids [GP]	2	PS
PS	0.971602	ESCN	Glycerophospholipids [GP]	2	PS
PS-O	0	ECN	Glycerophospholipids [GP]	2	EtherPS
PS-O	0	ESCN	Glycerophospholipids [GP]	2	EtherPS
PS-O	1	IUP	Glycerophospholipids [GP]	2	EtherPS
PS-O	0	IUP	Glycerophospholipids [GP]	2	EtherPS
VAE	1	ECN	Prenol Lipids [PR]	1	VAE
VAE	1	ESCN	Prenol Lipids [PR]	1	VAE
VAE	0	IUP	Prenol Lipids [PR]	1	VAE
VAE	0	IUP	Prenol Lipids [PR]	1	VAE
AHexCer	1	ESCN	Sphingolipids [SP]	3	AHexCer
AHexCer	1	ECN	Sphingolipids [SP]	3	AHexCer
AHexCer	0.833333	IUP	Sphingolipids [SP]	3	AHexCer
ASM	1	ECN	Sphingolipids [SP]	3	ASM
ASM	1	ESCN	Sphingolipids [SP]	3	ASM
ASM	1	IUP	Sphingolipids [SP]	3	ASM
Cer	0.964567	ECN	Sphingolipids [SP]	2	Cer
Cer	0.920154	ESCN	Sphingolipids [SP]	2	Cer
Cer	0.798257	IUP	Sphingolipids [SP]	2	Cer
CerG	1	ECN	Sphingolipids [SP]	2	CerP
CerG	1	ESCN	Sphingolipids [SP]	2	CerP
CerG	1	IUP	Sphingolipids [SP]	2	CerP
CerG	0	IUP	Sphingolipids [SP]	2	CerP
GM3	1	ESCN	Sphingolipids [SP]	2	GM3
GM3	1	ECN	Sphingolipids [SP]	2	GM3
GM3	0	IUP	Sphingolipids [SP]	2	GM3
GM3	1	IUP	Sphingolipids [SP]	2	GM3
Hex2Cer	0.722222	ECN	Sphingolipids [SP]	2	Hex2Cer
Hex2Cer	1	IUP	Sphingolipids [SP]	2	Hex2Cer
Hex2Cer	0.72973	ESCN	Sphingolipids [SP]	2	Hex2Cer
Hex3Cer	0	ECN	Sphingolipids [SP]	2	Hex3Cer
Hex3Cer	0	ESCN	Sphingolipids [SP]	2	Hex3Cer
Hex3Cer	0	IUP	Sphingolipids [SP]	2	Hex3Cer
Hex3Cer	0	IUP	Sphingolipids [SP]	2	Hex3Cer
HexCer	0.805142	ESCN	Sphingolipids [SP]	2	HexCer
HexCer	0.869099	ECN	Sphingolipids [SP]	2	HexCer
HexCer	0.933333	IUP	Sphingolipids [SP]	2	HexCer
PE-Cer	1	ECN	Sphingolipids [SP]	2	PE-Cer
PE-Cer	1	ESCN	Sphingolipids [SP]	2	PE-Cer
PE-Cer	0	IUP	Sphingolipids [SP]	2	PE-Cer
PE-Cer	0	IUP	Sphingolipids [SP]	2	PE-Cer
PI-Cer	1	ESCN	Sphingolipids [SP]	2	PI-Cer
PI-Cer	1	ECN	Sphingolipids [SP]	2	PI-Cer
PI-Cer	0	IUP	Sphingolipids [SP]	2	PI-Cer
PI-Cer	0	IUP	Sphingolipids [SP]	2	PI-Cer
SHexCer	0.859649	ESCN	Sphingolipids [SP]	2	SHexCer
SHexCer	0.888889	IUP	Sphingolipids [SP]	2	SHexCer
SHexCer	0.888889	ECN	Sphingolipids [SP]	2	SHexCer
SL	1	ECN	Sphingolipids [SP]	2	SL
SL	1	ESCN	Sphingolipids [SP]	2	SL
SL	0.857143	IUP	Sphingolipids [SP]	2	SL
SM	0.914023	ESCN	Sphingolipids [SP]	2	SM
SM	0.919003	IUP	Sphingolipids [SP]	2	SM
SM	0.979725	ECN	Sphingolipids [SP]	2	SM
SPB	0	ESCN	Sphingolipids [SP]	1	SPB
SPB	0	ECN	Sphingolipids [SP]	1	SPB
SPB	0	IUP	Sphingolipids [SP]	1	SPB
SPB	0	IUP	Sphingolipids [SP]	1	SPB
AHexSTS	1	ESCN	Sterol Lipids [ST]	2	AHexSTS
AHexSTS	1	ECN	Sterol Lipids [ST]	2	AHexSTS
AHexSTS	0	IUP	Sterol Lipids [ST]	2	AHexSTS
AHexSTS	1	IUP	Sterol Lipids [ST]	2	AHexSTS
CE	0.974874	ESCN	Sterol Lipids [ST]	1	CE
CE	0.974843	ECN	Sterol Lipids [ST]	1	CE
CE	0.93621	IUP	Sterol Lipids [ST]	1	CE
SE	0.945205	ESCN	Sterol Lipids [ST]	2	SE
SE	0.839506	ECN	Sterol Lipids [ST]	2	SE
SE	0.808511	IUP	Sterol Lipids [ST]	2	SE
ST	0.545455	ESCN	Sterol Lipids [ST]	1	ST
ST	0.134146	ECN	Sterol Lipids [ST]	1	ST
ST	0.727273	IUP	Sterol Lipids [ST]	1	ST
TG	0.993331	ECN	Sterol Lipids [ST]	3	TG
TG	0.845657	IUP	Sterol Lipids [ST]	3	TG
TG	0.987845	ESCN	Sterol Lipids [ST]	3	TG
TG-O	0.993543	ECN	Sterol Lipids [ST]	3	EtherTG
TG-O	0.926119	IUP	Sterol Lipids [ST]	3	EtherTG
TG-O	0.995872	ESCN	Sterol Lipids [ST]	3	EtherTG

## Sheet: Supplementary Figure 3c
Number of Carbon	Compliance rate of ECN (%)
3	0
5	1
6	1
8	1
9	1
10	1
12	1
13	1
14	1
15	0.994778
16	0.994929
17	0.969649
18	0.992208
19	0.989011
20	0.985359
21	1
22	0.992225
23	1
24	0.968692
25	1
26	0.992982
27	0.957265
28	0.9875
29	0.978166
30	0.982507
31	0.930556
32	0.991029
33	0.99187
34	0.982278
35	0.995385
36	0.97506
37	0.988364
38	0.982579
39	0.992963
40	0.985854
41	0.990274
42	0.992269
43	0.996217
44	0.991553
45	0.990494
46	0.993399
47	0.937304
48	0.958256
49	0.969003
50	0.989379
51	0.977907
52	0.963128
53	0.983366
54	0.967529
55	0.940449
56	0.974965
57	0.945946
58	0.956381
59	0.913669
60	0.992762
61	0.905983
62	0.977322
63	0.809524
64	0.981333
65	0.714286
66	0.990991
67	1
68	1
69	1
70	1
71	1
72	1
73	1
74	1
75	0
76	1
78	1
80	1
82	0
84	0

## Sheet: Supplementary Figure 3d
Number of Carbon	Compliance rate of ESCN (%)
3	0
5	1
6	1
8	1
9	1
10	1
12	1
13	0.975
14	0.995
15	0.994751
16	0.984787
17	0.961722
18	0.969617
19	0.973684
20	0.966741
21	0.995192
22	0.984298
23	1
24	0.934959
25	1
26	0.927562
27	0.815534
28	0.954082
29	0.945701
30	0.886707
31	0.815642
32	0.778146
33	0.809153
34	0.740436
35	0.724551
36	0.731768
37	0.788553
38	0.775271
39	0.782039
40	0.848983
41	0.897335
42	0.887603
43	0.795652
44	0.828707
45	0.591418
46	0.713948
47	0.584691
48	0.604251
49	0.635838
50	0.555447
51	0.657928
52	0.642283
53	0.681481
54	0.757979
55	0.820333
56	0.837364
57	0.843275
58	0.850232
59	0.84
60	0.89578
61	0.90411
62	0.912651
63	0.973684
64	0.925926
65	0.833333
66	0.851351
67	0.916667
68	0.891892
69	0.857143
70	0.794118
71	0.882353
72	0.846154
73	0.75
74	0.966667
75	0
76	0.8
78	0
80	0
82	0
84	0

## Sheet: Supplementary Figure 3e
DBEs	Compliance rate of ECN (%)
1	0.984369
2	0.976035
3	0.977971
4	0.97827
5	0.981374
6	0.986434
7	0.981726
8	0.969206
9	0.967525
10	0.961433
11	0.970745
12	0.982183
13	1
14	1
15	1
16	1
17	1
18	0
19	0
20	0
22	0.5

## Sheet: Supplementary Figure 3f
DBEs	Compliance rate of ESCN (%)
1	0.886775
2	0.836273
3	0.701272
4	0.761396
5	0.690074
6	0.726153
7	0.701511
8	0.753927
9	0.682709
10	0.579618
11	0.708995
12	0.713636
13	0.69863
14	0
15	0.4
16	0.631579
17	1
18	0
19	0
20	0
22	0

## Sheet: Supplementary Figure 3g
subclass	mean of Coincidence Rate (%)	Number of annotations	rule
Cer	0.964567	2540	ECN
CL	0.975758	165	ECN
FA	0.975406	4554	ECN
FAHFA	0.957929	309	ECN
HexCer	0.869099	932	ECN
PC	0.977209	5309	ECN
PE	0.934379	4846	ECN
PE-O	0.937193	2038	ECN
PEtOH	0.535928	334	ECN
PG	0.897512	1005	ECN
PI	0.99726	1460	ECN
PS	0.990117	1619	ECN
SM	0.979725	1381	ECN
ST	0.134146	82	ECN
CAR	0.991071	560	ECN
CE	0.974843	795	ECN
DG	0.946836	3066	ECN
LPC	0.982024	1947	ECN
LPE	0.925651	269	ECN
LPE-O	0.973154	149	ECN
MG	1	110	ECN
PE-P	0.956711	3211	ECN
SE	0.839506	81	ECN
TG	0.993331	17694	ECN
TG-O	0.993543	1239	ECN
PC-O	0.933155	1496	ECN
SMGDG-O	1	11	ECN
GM3	1	32	ECN
LPG	1	52	ECN
LPI	1	173	ECN
LPS	0.850153	327	ECN
PA	0.904762	42	ECN
PI-O	1	16	ECN
DLCL	0.555556	9	ECN
DG-O	0.828571	350	ECN
Hex2Cer	0.722222	54	ECN
LPC-O	0.923077	52	ECN
MGDG	0.931034	116	ECN
MGDG-O	0.936	125	ECN
SHexCer	0.888889	72	ECN
AHexCer	1	35	ECN
OxPE	1	62	ECN
PMeOH	0.722222	18	ECN
BMP	1	23	ECN
NAE	0.6	25	ECN
PI-Cer	1	18	ECN
SPB	0	4	ECN
PS-O	0	4	ECN
PG-O	0.851852	54	ECN
VAE	1	4	ECN
SQDG	1	59	ECN
AHexSTS	1	73	ECN
DGTS	0.962617	107	ECN
LDGTS	1	14	ECN
DGDG	1	22	ECN
DGCC	1	26	ECN
Hex-EOS	1	9	ECN
PE-Cer	1	10	ECN
NAOrn	1	20	ECN
SL	1	23	ECN
ASM	1	10	ECN
Hex3Cer	0	4	ECN
LPE-N	0.5	16	ECN
DMPE	1	4	ECN
DGDG-O	1	4	ECN
ADGGA	1	6	ECN
NAGly	1	4	ECN
CerG	1	4	ECN
Cer	0.920154	2342	ESCN
CL	0.921569	51	ESCN
FA	0.976484	4550	ESCN
FAHFA	0.985019	267	ESCN
HexCer	0.805142	739	ESCN
PC	0.958313	4150	ESCN
PE	0.887247	3858	ESCN
PE-O	0.878947	1520	ESCN
PEtOH	0.414414	222	ESCN
PG	0.879464	672	ESCN
PI	0.846154	754	ESCN
PS	0.971602	986	ESCN
SM	0.914023	977	ESCN
ST	0.545455	11	ESCN
CAR	0.940068	584	ESCN
CE	0.974874	796	ESCN
DG	0.923736	2334	ESCN
LPC	0.982143	1960	ESCN
LPE	0.92674	273	ESCN
LPE-O	0.973154	149	ESCN
MG	1	110	ESCN
PE-P	0.951347	2672	ESCN
SE	0.945205	73	ESCN
TG	0.987845	14809	ESCN
TG-O	0.995872	969	ESCN
PC-O	0.842147	1248	ESCN
SMGDG-O	1	11	ESCN
GM3	1	32	ESCN
LPG	1	52	ESCN
LPI	1	173	ESCN
LPS	0.850153	327	ESCN
PA	1	30	ESCN
PI-O	1	8	ESCN
DLCL	1	5	ESCN
DG-O	0.867868	333	ESCN
Hex2Cer	0.72973	37	ESCN
LPC-O	0.923077	52	ESCN
MGDG	0.961165	103	ESCN
MGDG-O	0.931624	117	ESCN
SHexCer	0.859649	57	ESCN
AHexCer	1	31	ESCN
OxPE	0	40	ESCN
PMeOH	1	13	ESCN
NAE	0.6	25	ESCN
PI-Cer	1	13	ESCN
SPB	0	4	ESCN
PS-O	0	4	ESCN
PG-O	1	44	ESCN
VAE	1	4	ESCN
SQDG	1	46	ESCN
AHexSTS	1	67	ESCN
DGTS	0.951807	83	ESCN
LDGTS	1	14	ESCN
DGDG	1	13	ESCN
DGCC	1	12	ESCN
Hex-EOS	1	8	ESCN
PE-Cer	1	6	ESCN
NAOrn	1	20	ESCN
SL	1	23	ESCN
ASM	1	10	ESCN
Hex3Cer	0	4	ESCN
LPE-N	0.5	16	ESCN
DMPE	1	4	ESCN
DGDG-O	1	4	ESCN
ADGGA	1	6	ESCN
NAGly	1	4	ESCN
CerG	1	4	ESCN
Cer	0.798257	1606	IUP
CL	0.911523	486	IUP
FA	0.753025	2397	IUP
FAHFA	0.741117	197	IUP
HexCer	0.933333	330	IUP
OxPC	0.712329	219	IUP
PC	0.945933	4143	IUP
PE	0.835175	4344	IUP
PE-O	0.831624	1853	IUP
PEtOH	0.768638	389	IUP
PG	0.869041	1741	IUP
PI	0.962201	1799	IUP
PS	0.786667	2250	IUP
SM	0.919003	321	IUP
ST	0.727273	22	IUP
CAR	0.939815	216	IUP
CE	0.93621	533	IUP
DG	0.874022	2556	IUP
LPC	0.769984	1226	IUP
LPE	0.94382	89	IUP
LPE-O	1	42	IUP
MG	0.75	20	IUP
PE-P	0.960271	2215	IUP
SE	0.808511	94	IUP
TG	0.845657	14701	IUP
TG-O	0.926119	961	IUP
PC-O	0.901894	1478	IUP
SMGDG-O	0.75	4	IUP
GM3	0	1	IUP
LPG	0.961538	26	IUP
LPI	1	20	IUP
LPS	0.669421	363	IUP
PA	0.918919	37	IUP
PI-O	0.958333	24	IUP
DLCL	1	7	IUP
DG-O	0.741379	174	IUP
Hex2Cer	1	6	IUP
LPC-O	1	12	IUP
MGDG	0.893939	66	IUP
MGDG-O	0.947368	38	IUP
SHexCer	0.888889	54	IUP
AHexCer	0.833333	12	IUP
OxPE	0.912705	1157	IUP
PMeOH	1	30	IUP
BMP	0.842105	38	IUP
NAE	0.111111	9	IUP
PS-O	0	1	IUP
PG-O	0.92	25	IUP
SQDG	1	21	IUP
AHexSTS	0	1	IUP
DGTS	0.85124	121	IUP
LDGTS	0.75	28	IUP
DGDG	0.875	32	IUP
DGCC	0.964286	56	IUP
LDGCC	0	2	IUP
Hex-EOS	1	4	IUP
SL	0.857143	14	IUP
ASM	1	4	IUP
DMPE	1	4	IUP
ADGGA	0	2	IUP
CerG	0	1	IUP
