# Supplementary material for: LipidIN: a comprehensive repository for flash platform-independent annotation and reverse lipidomics
Source: Nat Commun. 2025 May 16;16:4566. doi: 10.1038/s41467-025-59683-5 (PMC12084368; doi:10.1038/s41467-025-59683-5)
Supplement: Supplementary file 6 — Source Data [file 41467_2025_59683_MOESM6_ESM.zip › Source Data/Source Data 7.xlsx]

## Sheet: Supplementary Figure 4a
an	down	up	pre_err	pre_ration	subclass
Cer 18:0;3O_22:0	12.4661	12.8965	0.0772978	0.0061328	Cer
Cer 18:0;3O_22:0	12.4664	12.8967	0.112574	0.00895648	Cer
Cer 18:0;3O_23:0	12.6587	13.0615	-0.0929021	-0.00717225	Cer
Cer 18:0;3O_23:0	12.6589	13.0617	-0.103705	-0.00799944	Cer
Cer 18:0;3O_24:0	12.8274	13.2275	-0.0685537	-0.0052347	Cer
Cer 18:0;3O_25:0	12.9793	13.3872	-0.018775	-0.00142213	Cer
Cer 18:0;3O_26:0	13.1199	13.5357	0.0228143	0.00171471	Cer
Cer 20:0;3O_26:0	13.3744	13.7905	0.0574954	0.00425105	Cer
Cer 22:0;3O_25:0	13.4865	13.8987	0.0456379	0.00334417	Cer
Cer 22:0;3O_26:0	13.5834	13.9994	0.0234089	0.00170024	Cer
Cer 22:0;3O_28:0	13.7058	14.2036	-0.0552929	-0.00394667	Cer
Cer 18:1;2O_11:0	6.24027	8.45395	-0.754886	-0.0931728	Cer
Cer 18:1;2O_14:0	8.08565	10.012	0.211825	0.0239703	Cer
Cer 17:1;2O_16:0	8.62127	10.5063	0.390789	0.042602	Cer
Cer 18:1;2O_16:0	9.12175	10.9839	0.476801	0.0497912	Cer
Cer 18:1;2O_17:0	9.58995	11.442	0.489985	0.0488715	Cer
Cer 18:1;2O_18:0	10.0281	11.8782	0.388148	0.036739	Cer
Cer 18:1;2O_19:0	10.4383	12.2904	0.174385	0.015584	Cer
Cer 18:1;2O_20:0	10.8219	12.6771	-0.159504	-0.0133935	Cer
Cer 17:1;2O_22:0	11.18	13.0373	-0.61138	-0.0480644	Cer
Cer 18:1;2O_22:0	11.5129	13.3707	-0.545171	-0.0419782	Cer
Cer 18:1;2O_23:0	11.8206	13.6773	-0.368026	-0.0280572	Cer
Cer 18:1;2O_24:0	12.1024	13.9579	-0.196847	-0.0148822	Cer
Cer 18:1;2O_25:0	12.3573	14.2135	-0.0436412	-0.00327416	Cer
Cer 18:1;2O_26:0	12.5833	14.4457	0.0644923	0.00479497	Cer
Cer 21:1;2O_24:0	12.7783	14.6569	0.143585	0.010578	Cer
Cer 20:1;2O_26:0	12.94	14.8496	0.22383	0.0163726	Cer
Cer 22:1;2O_28:0	13.1993	15.4879	0.115614	0.0081258	Cer
Cer 20:2;2O_9:0	5.44474	10.0001	-0.137586	-0.0175046	Cer
Cer 18:2;2O_16:0	7.26941	11.132	0.237692	0.0265193	Cer
Cer 18:2;2O_18:0	8.04585	11.9292	0.259521	0.0266777	Cer
Cer 18:2;2O_22:0	10.0721	13.72	-0.313963	-0.0257136	Cer
Cer 18:2;2O_23:0	10.6042	14.2823	-0.543775	-0.0418707	Cer
Cer 18:2;2O_25:0	11.5094	15.7329	0.498111	0.0379571	Cer
Cer 18:1;2O_22:1	10.0349	13.9548	0.0318587	0.0026631	Cer
Cer 17:1;2O_24:1	10.9488	14.3193	-0.0849535	-0.00667926	Cer
Cer 18:1;2O_24:1	11.2204	14.881	0.0637138	0.00490597	Cer
Cer 18:1;2O_26:1	11.2196	15.2131	-0.010619	-0.000802826	Cer
FA 13:0	4.77761	6.08276	0.391185	0.0776315	FA
FA 14:0	5.01411	6.26366	0.152886	0.0278685	FA
FA 15:0	5.25832	6.46952	-0.0110807	-0.00188607	FA
FA 16:0	5.51175	6.69897	-0.13964	-0.0223603	FA
FA 17:0	5.77593	6.95041	-0.211829	-0.0322173	FA
FA 18:0	6.05244	7.22227	-0.257644	-0.0373668	FA
FA 19:0	6.34271	7.5131	-0.256099	-0.0356486	FA
FA 20:0	6.64798	7.82167	-0.225175	-0.0301844	FA
FA 21:0	6.96923	8.14703	-0.156872	-0.0203334	FA
FA 22:0	7.30716	8.4885	-0.0601667	-0.00756054	FA
FA 23:0	7.66215	8.84561	0.0538818	0.00657096	FA
FA 24:0	8.03433	9.21818	0.173257	0.0204965	FA
FA 25:0	8.42377	9.60648	0.270125	0.0308891	FA
FA 26:0	8.82988	10.0106	0.327259	0.0359902	FA
FA 28:0	9.68989	10.8698	0.292867	0.0293248	FA
FA 29:0	10.1415	11.3267	0.195057	0.0185081	FA
FA 30:0	10.6057	11.8034	-0.00641596	-0.000572291	FA
FA 32:0	11.567	12.8238	-0.57564	-0.045074	FA
FA 34:0	12.5608	13.9412	0.0440451	0.00333498	FA
FA 14:1	4.52322	5.99798	0.396597	0.0815372	FA
FA 15:1	4.76719	6.17793	0.128561	0.0240571	FA
FA 16:1	5.01506	6.38246	0.000762633	0.000133842	FA
FA 17:1	5.26841	6.60993	-0.117831	-0.0194538	FA
FA 18:1	5.52911	6.85849	-0.1992	-0.0311591	FA
FA 19:1	5.79909	7.1263	-0.240305	-0.0358504	FA
FA 20:1	6.08002	7.41152	-0.249229	-0.0356295	FA
FA 21:1	6.3735	7.71272	-0.211889	-0.0292059	FA
FA 22:1	6.68071	8.02862	-0.167336	-0.0222463	FA
FA 24:1	7.33973	8.70119	0.0314604	0.00393796	FA
FA 26:1	8.06081	9.42539	0.276099	0.0326089	FA
FA 28:1	8.84329	10.2019	0.42858	0.0471278	FA
FA 30:1	9.68234	11.036	0.372174	0.0372659	FA
FA 32:1	10.568	11.9371	0.0655152	0.00585637	FA
FA 34:1	11.4872	12.9185	-0.542129	-0.0425366	FA
FA 36:1	12.4266	13.9938	0.0281694	0.00213696	FA
FA 16:2	5.20207	5.26908	0.00657275	0.00125698	FA
FA 17:2	5.56567	5.62545	0.000557457	9.96348e-05	FA
FA 18:2	5.91011	5.96782	-0.00503121	-0.000846436	FA
FA 19:2	6.23658	6.29501	-0.0172061	-0.00273852	FA
FA 20:2	6.54586	6.6057	0.00978115	0.00148967	FA
FA 22:2	7.11571	7.17628	0.0059952	0.000839664	FA
FA 24:2	7.61956	7.67971	0.00363749	0.000475738	FA
FA 26:2	8.05119	8.12219	-0.00430669	-0.000532282	FA
FA 16:3	4.6614	4.86956	0.011477	0.00241418	FA
FA 18:3	5.42243	5.59877	-0.0103991	-0.00188356	FA
FA 20:3	6.09487	6.27549	-0.0208197	-0.00335477	FA
FA 22:3	6.69877	6.8794	0.0100826	0.00148733	FA
FA 24:3	7.23434	7.41068	0.0265096	0.00363344	FA
FA 26:3	7.68107	7.88923	-0.0168504	-0.00215975	FA
FA 16:4	4.12337	4.49791	0.0186397	0.0043429	FA
FA 18:4	4.96449	5.28177	-0.0128658	-0.00250503	FA
FA 20:4	5.68177	6.00675	-0.0457403	-0.00776576	FA
FA 22:4	6.31152	6.63651	0.0280167	0.00434636	FA
FA 24:4	6.85381	7.17109	0.0394524	0.00565788	FA
FA 26:4	7.27223	7.64676	-0.0275027	-0.00367339	FA
FA 20:5	5.45562	5.51246	-0.00196105	-0.000357464	FA
FA 22:5	6.0564	6.1044	0.00240372	0.000395478	FA
FA 24:5	6.61247	6.66232	0.00339557	0.000511844	FA
FA 26:5	7.12961	7.18039	-0.00499808	-0.000698056	FA
FA 30:5	8.04273	8.10159	0.00115984	0.000143705	FA
FA 22:6	5.73385	5.8293	0.00757541	0.00131199	FA
FA 24:6	6.29005	6.37091	-0.0115187	-0.00181626	FA
FA 26:6	6.80412	6.88695	-0.00546356	-0.000797483	FA
FA 28:6	7.28534	7.36816	0.00974809	0.00133225	FA
FA 30:6	7.73366	7.81452	0.005093	0.000655555	FA
FA 32:6	8.13984	8.23529	-0.00543422	-0.000663275	FA
FAHFA 12:0_18:1	7.34351	8.32081	0.00616031	0.00078716	FAHFA
FAHFA 14:0_18:1	7.78787	8.65918	-0.0184756	-0.00224164	FAHFA
FAHFA 16:0_18:1	8.3118	9.18314	0.0184729	0.00211626	FAHFA
FAHFA 18:0_18:1	8.91519	9.8925	-0.00615758	-0.000654365	FAHFA
FAHFA 18:2_16:1	7.14051	9.17249	0.110497	0.0137331	FAHFA
FAHFA 16:1_18:2	7.14051	9.17249	-0.1105	-0.0133664	FAHFA
FAHFA 18:2_18:1	7.57901	9.61098	0.157994	0.0187263	FAHFA
FAHFA 18:2_18:1	7.57902	9.611	-0.157993	-0.0180501	FAHFA
FAHFA 20:2_18:1	7.75084	10.0972	2.37929e-06	2.66617e-07	FAHFA
HexCer 18:1;2O_16:0	7.38247	10.582	-0.0377772	-0.00418816	HexCer
HexCer 18:1;2O_20:0	9.59868	12.5124	0.202538	0.0186619	HexCer
HexCer 18:1;2O_22:0	10.8181	13.4412	-0.157385	-0.0128091	HexCer
HexCer 18:1;2O_23:0	11.382	13.9698	-0.193098	-0.0150049	HexCer
HexCer 18:1;2O_24:0	11.7397	14.7177	0.185722	0.0142392	HexCer
PC 16:0_16:1	8.58852	9.30201	-0.0207366	-0.0023128	PC
PC 16:0_17:1	8.95529	9.54753	-0.0525909	-0.0056525	PC
PC 15:0_18:1	9.14171	9.73365	0.165681	0.017869	PC
PC 16:0_18:1	9.34216	9.94449	-0.0486723	-0.0050219	PC
PC 17:0_18:1	9.81622	10.4246	-0.0545713	-0.00536327	PC
PC 18:0_18:1	10.3815	10.986	-0.0102271	-0.000956338	PC
PC 19:0_18:1	10.9756	11.6886	0.0211167	0.00186692	PC
PC 15:0_18:2	8.74918	8.90438	-0.00222063	-0.000251515	PC
PC 16:0_18:2	9.09138	9.22286	-0.00387721	-0.00042323	PC
PC 17:0_18:2	9.46984	9.60451	0.0131774	0.0013836	PC
PC 18:0_18:2	9.90057	10.0352	0.00591064	0.000593319	PC
PC 19:0_18:2	10.3825	10.514	-0.0247489	-0.00236311	PC
PC 18:0_20:2	10.9012	11.0564	0.0117587	0.00107219	PC
PC 16:0_18:3	8.65279	9.06357	0.007182	0.000811433	PC
PC 16:0_20:3	9.24988	9.59614	0.0110091	0.00116969	PC
PC 16:0_20:3	9.24992	9.59618	-0.034953	-0.0036956	PC
PC 18:0_20:3	10.2008	10.5301	-0.0265406	-0.00255395	PC
PC 18:0_20:3	10.2008	10.5302	0.0624743	0.0060637	PC
PC 19:0_20:3	10.7851	11.1706	-0.0191718	-0.00174337	PC
PC 16:0_20:4	8.77512	9.4703	0.00970874	0.00106537	PC
PC 17:0_20:4	9.19099	9.79144	0.0202164	0.00213456	PC
PC 18:0_20:4	9.59911	10.1895	-0.0196705	-0.00198411	PC
PC 19:0_20:4	10.0248	10.6395	-0.099851	-0.00957161	PC
PC 18:0_22:4	10.4863	11.1227	0.099514	0.00929603	PC
PC 24:0_20:4	12.6678	13.4163	-0.0099177	-0.000759861	PC
PC 16:0_20:5	8.14609	9.36101	0.000549106	6.27334e-05	PC
PC 16:0_22:5	8.8054	9.82188	0.100639	0.0109236	PC
PC 18:0_20:5	8.80546	9.82194	-0.102301	-0.0108646	PC
PC 18:0_22:5	9.51547	10.5559	0.00166639	0.000166074	PC
PC 18:0_24:5	10.312	11.5269	-0.000553913	-5.07246e-05	PC
PC 16:1_18:2	8.59412	8.73636	0.0122413	0.00141469	PC
PC 17:1_18:2	8.86068	8.98195	-0.0136844	-0.00153155	PC
PC 18:1_18:2	9.1751	9.29671	-0.0150941	-0.00163161	PC
PC 19:1_18:2	9.54635	9.67116	0.0107529	0.00112033	PC
PC 20:1_18:2	9.97841	10.1027	0.011544	0.00115107	PC
PC 22:1_18:2	11.0047	11.1537	-0.0057598	-0.000519604	PC
PE-O 16:1_16:0	7.34345	12.7266	-0.209985	-0.0204964	PE-O
PE-O 16:0_18:1	8.59772	13.1885	0.434113	0.0415062	PE-O
PE-O 18:0_18:1	9.34724	14.1256	-0.0425946	-0.00361615	PE-O
PE-O 20:0_18:1	10.2693	14.8601	-0.377306	-0.0291536	PE-O
PE-O 20:0_20:1	10.6862	16.0693	0.195773	0.0148515	PE-O
PE-O 16:0_20:4	8.13218	11.3218	-1.33715e-05	-1.37468e-06	PE-O
PE-O 16:0_22:4	9.2538	12.0161	0.146943	0.0140106	PE-O
PE-O 18:0_20:4	9.25393	12.0162	-0.146925	-0.0136268	PE-O
PE-O 20:0_20:4	10.5878	13.3501	-0.217036	-0.0178103	PE-O
PE-O 18:0_22:4	10.5879	13.3502	0.217031	0.0184676	PE-O
PE-O 16:0_20:5	7.85552	10.5141	-0.0452105	-0.00489822	PE-O
PE-O 16:0_22:5	8.82231	11.099	0.135642	0.0138058	PE-O
PE-O 18:0_22:5	9.92597	12.1502	0.115104	0.0105377	PE-O
PE-O 20:0_20:5	9.9261	12.1504	-0.250773	-0.0222139	PE-O
PE-O 20:0_22:5	11.088	13.7465	0.0452386	0.00365653	PE-O
PE-O 17:1_18:2	6.54053	13.1065	-0.321485	-0.031689	PE-O
PE-O 18:1_18:2	7.71779	13.3935	0.695634	0.0705511	PE-O
PE-O 18:1_18:2	7.71806	13.3937	-0.133099	-0.012452	PE-O
PE-O 20:1_18:2	8.41818	15.1194	-0.281222	-0.0233379	PE-O
PE-O 24:2_18:1	9.63155	16.7488	0.0401714	0.00305486	PE-O
PE-O 17:1_20:4	5.30528	14.391	-0.0718485	-0.00724279	PE-O
PE-O 19:1_20:4	7.31233	15.5429	0.167611	0.0148855	PE-O
PE-O 22:1_20:4	8.71793	16.9489	-0.167578	-0.0128896	PE-O
PE-O 24:1_20:4	8.58486	17.6708	0.0718158	0.0055006	PE-O
PE-O 17:1_20:5	0.855529	17.9324	-1.14611e-05	-1.22004e-06	PE-O
PE-O 17:1_22:5	1.66964	18.7466	0.000103211	1.01108e-05	PE-O
PE-O 18:1_22:5	2.88377	17.6721	-0.336042	-0.0316602	PE-O
PE-O 18:1_22:5	2.88309	17.6728	0.33595	0.033791	PE-O
PE-O 15:1_22:6	1.08258	17.3189	0.0817548	0.00896532	PE-O
PE-O 17:1_22:6	2.67023	16.5144	-0.34367	-0.0345884	PE-O
PE-O 18:1_22:6	2.65792	17.319	0.286449	0.0295247	PE-O
PE-O 22:1_22:6	4.73404	21.0909	-0.0245335	-0.00189638	PE-O
PE 16:0_16:1	7.90591	9.58923	-0.324435	-0.0357622	PE
PE 15:0_18:1	8.94035	10.3829	0.258608	0.0275027	PE
PE 16:0_18:1	9.23945	10.6575	0.111473	0.011332	PE
PE 17:0_18:1	9.79415	11.2091	0.177647	0.0172072	PE
PE 18:0_18:1	10.3053	11.7414	0.124355	0.0114098	PE
PE 19:0_18:1	10.7872	12.2393	-0.0387476	-0.00335419	PE
PE 18:0_20:1	11.2452	12.6992	-0.286813	-0.0233961	PE
PE 22:0_18:1	12.06	13.5303	-0.246845	-0.018927	PE
PE 24:0_18:1	12.6159	14.3676	0.224758	0.0169412	PE
PE 16:0_18:2	7.49496	11.0091	-0.0259651	-0.00279857	PE
PE 17:0_18:2	8.23927	11.2065	0.0519007	0.00536663	PE
PE 18:0_18:2	8.63638	11.6657	2.51466e-05	2.47726e-06	PE
PE 19:0_18:2	9.09925	11.9729	-0.115929	-0.0108833	PE
PE 19:0_18:2	9.09943	11.973	0.0642044	0.00613105	PE
PE 18:0_20:2	9.40278	12.3543	-0.591443	-0.0515644	PE
PE 18:0_20:2	9.40278	12.3544	-0.280407	-0.0251283	PE
PE 18:0_20:2	9.40278	12.3545	0.897614	0.0899323	PE
PE 16:0_20:3	9.38372	9.87942	0.0125705	0.00130684	PE
PE 17:0_20:3	9.80834	10.2242	-0.0377536	-0.00375508	PE
PE 18:0_20:3	10.3334	10.7343	0.066856	0.00638731	PE
PE 18:0_20:3	10.3334	10.7343	0.022866	0.00217544	PE
PE 18:0_20:3	10.3336	10.7345	-0.0519684	-0.00490916	PE
PE 19:0_20:3	10.9376	11.4333	-0.0125705	-0.00112257	PE
PE 16:0_20:4	8.599	9.86695	-0.00802803	-0.000868741	PE
PE 17:0_20:4	9.11841	10.1966	0.00948038	0.000982627	PE
PE 18:0_20:4	9.54312	10.6682	0.0196833	0.00195154	PE
PE 19:0_20:4	10.0432	11.1117	-0.03558	-0.00335249	PE
PE 20:0_20:4	10.5128	11.6333	-0.167926	-0.0149387	PE
PE 18:0_22:4	10.513	11.6337	0.18237	0.016745	PE
PE 16:0_20:5	8.51688	9.21894	0.0139136	0.00157145	PE
PE 17:0_20:5	8.87701	9.47349	0.00725185	0.000790995	PE
PE 18:0_20:5	9.21593	9.80201	-0.0620319	-0.00648124	PE
PE 17:0_22:5	9.57164	10.167	0.132301	0.0135875	PE
PE 19:0_20:5	9.57183	10.1671	-0.114513	-0.0114696	PE
PE 18:0_22:5	9.95823	10.5547	0.0374788	0.00366756	PE
PE 18:0_24:5	10.7421	11.4791	-0.0144009	-0.00129446	PE
PE 16:1_16:1	6.95992	10.2159	-0.0520727	-0.00602693	PE
PE 18:1_18:1	8.72768	11.5368	0.159264	0.0159695	PE
PE 18:1_20:1	9.6819	12.4399	0.0429059	0.00389416	PE
PE 20:1_20:1	10.767	13.4226	-0.303219	-0.0244571	PE
PE 18:1_24:1	11.6608	14.8054	0.153122	0.0117066	PE
PE 16:1_18:2	8.61	8.88181	0.0179055	0.00205151	PE
PE 17:1_18:2	8.90493	9.13435	-0.0203603	-0.00225224	PE
PE 18:1_18:2	9.239	9.46758	-0.0297086	-0.00316622	PE
PE 19:1_18:2	9.62865	9.86455	0.0376047	0.00387318	PE
PE 19:1_18:2	9.62916	9.86507	0.000115646	1.18648e-05	PE
PE 20:1_20:2	11.1451	11.4318	-0.00555701	-0.000492032	PE
PE 16:1_20:4	8.19844	9.22001	0.00922193	0.00105999	PE
PE 18:1_20:4	8.85084	9.78827	-0.0184463	-0.0019754	PE
PE 22:1_20:4	10.8767	11.8142	0.0184447	0.00162838	PE
PE 24:1_20:4	12.251	13.2726	-0.00922032	-0.000721973	PE
PEtOH 16:0_18:2	1.92948	14.3445	-0.282005	-0.0334962	PEtOH
PEtOH 16:0_18:2	1.93018	14.344	0.282087	0.0359118	PEtOH
PEtOH 18:0_18:2	1.73443	16.0694	-9.82705e-05	-1.10391e-05	PEtOH
PEtOH 18:0_21:2	4.09955	18.4345	1.57165e-05	1.39491e-06	PEtOH
PI 16:0_18:2	8.1024	8.18561	4.53302e-07	5.56608e-08	PI
PI 18:0_18:2	8.50433	8.57639	-0.00163719	-0.000191664	PI
PI 18:0_18:2	8.50461	8.57667	0.00163719	0.000191731	PI
PI 18:0_20:2	9.09439	9.1776	-4.52534e-07	-4.95331e-08	PI
PI 16:0_20:4	7.90866	8.33391	-0.00971457	-0.00119476	PI
PI 17:0_20:4	8.15213	8.51479	0.0124627	0.00149774	PI
PI 18:0_20:4	8.34716	8.72463	0.0208917	0.00245352	PI
PI 19:0_20:4	8.54735	8.91001	-0.0403205	-0.00459808	PI
PI 18:0_22:4	8.69905	9.12431	0.0166806	0.00187528	PI
PI 16:0_20:5	7.51156	8.36699	0.00227511	0.000286646	PI
PI 18:0_20:5	7.87527	8.65945	-0.0136416	-0.00164733	PI
PI 17:0_22:5	8.07422	8.79618	0.0181991	0.00216218	PI
PI 18:0_22:5	8.18536	9.02498	-0.00683263	-0.000793384	PI
PI 18:1_20:5	6.7214	9.3626	-0.0600008	-0.00740567	PI
PI 18:1_20:5	6.72147	9.36255	0.0600088	0.00751801	PI
PI 18:1_22:5	6.71912	9.76886	-1.07036e-05	-1.29835e-06	PI
PI 20:1_22:5	7.11114	10.1609	2.67583e-06	3.09846e-07	PI
PS 16:0_20:4	3.63285	12.6812	1.36031e-05	1.66766e-06	PS
PS 18:0_20:4	4.82693	12.663	-0.17803	-0.0199518	PS
PS 18:0_20:4	4.82699	12.6631	0.17803	0.0207808	PS
PS 18:0_22:4	4.40583	13.4541	-1.35858e-05	-1.52136e-06	PS
SM 18:1;2O_16:0	7.82162	9.59783	-0.124276	-0.0140679	SM
SM 18:1;2O_18:0	8.9531	10.4388	0.140952	0.0147516	SM
SM 32:1;2O_6:0	9.95344	11.44	0.179708	0.0170874	SM
SM 30:1;2O_9:0	10.4648	11.9399	0.0783641	0.0070446	SM
SM 18:1;2O_22:0	10.9908	12.4329	-0.113152	-0.00956892	SM
SM 18:1;2O_23:0	11.5178	12.9315	-0.41436	-0.0327842	SM
SM 18:1;2O_24:0	12.0171	13.4644	0.309737	0.0249165	SM
SM 18:1;2O_24:0	12.0173	13.4646	-0.222021	-0.0171273	SM
SM 18:1;2O_25:0	12.4525	14.0696	0.165048	0.0126029	SM
CAR 8:0	1.0114	1.692	0.0227014	0.0170816	CAR
CAR 12:0	3.91895	4.50621	-0.085422	-0.0198748	CAR
CAR 14:0	4.96272	5.53652	0.0326206	0.00625275	CAR
CAR 16:0	5.75406	6.29414	0.0641001	0.0107551	CAR
CAR 17:0	6.03648	6.58928	0.026882	0.00427648	CAR
CAR 18:0	6.22714	6.84509	-0.0608822	-0.00922876	CAR
CAR 14:1	3.47136	5.94287	-0.0378818	-0.00798352	CAR
CAR 16:1	4.49536	6.61185	0.113603	0.0208828	CAR
CAR 18:1	5.19177	7.25964	-0.234296	-0.0362688	CAR
CAR 18:1	5.19178	7.25964	0.120711	0.0197724	CAR
CAR 20:1	5.48709	7.95864	0.0378647	0.00566413	CAR
CE 12:0	13.8974	13.9662	0.00576496	0.000413971	CE
CE 14:0	14.2578	14.3159	0.00486495	0.000340635	CE
CE 15:0	14.4558	14.5133	-0.0134523	-0.000927873	CE
CE 16:0	14.6664	14.7244	-0.00360536	-0.000245279	CE
CE 18:0	15.1279	15.1873	-0.00640466	-0.000422359	CE
CE 20:0	15.6439	15.7024	0.012124	0.000774154	CE
CE 22:0	16.2133	16.2709	0.00910396	0.00056083	CE
CE 23:0	16.517	16.5766	0.00379902	0.000229645	CE
CE 24:0	16.8323	16.8973	-0.0121946	-0.000722557	CE
CE 14:1	13.8377	14.1269	0.0062826	0.000449528	CE
CE 16:1	14.1949	14.4376	-0.0137331	-0.000958344	CE
CE 17:1	14.3859	14.624	-0.0180515	-0.00124296	CE
CE 18:1	14.5881	14.8276	-0.0341587	-0.0023171	CE
CE 18:1	14.6947	14.9357	0.0962026	0.00653595	CE
CE 20:1	15.0341	15.2788	-0.0315427	-0.00207682	CE
CE 22:1	15.5402	15.7843	-0.0107638	-0.000686775	CE
CE 24:1	16.101	16.3497	0.00436871	0.000269324	CE
CE 26:1	16.7004	16.9903	0.00139588	8.2871e-05	CE
CE 16:2	13.348	14.7045	-0.0247688	-0.00176278	CE
CE 18:2	13.8752	15.0236	0.0233945	0.00162169	CE
CE 20:2	14.2741	15.4484	0.035222	0.00237569	CE
CE 22:2	14.6722	15.8513	0.00176596	0.000115725	CE
CE 24:2	15.088	16.2138	-0.0790892	-0.00502792	CE
CE 26:2	15.4223	16.635	0.268622	0.0170446	CE
CE 26:2	15.4224	16.6353	-0.225147	-0.0138518	CE
CE 16:3	13.7682	13.958	0.0401091	0.00290162	CE
CE 16:3	13.7683	13.958	-0.043823	-0.00315115	CE
CE 18:3	14.0718	14.2474	0.0135964	0.000961149	CE
CE 20:3	14.4106	14.5944	-0.0154804	-0.00106629	CE
CE 22:3	14.8	14.9839	0.00194989	0.000130953	CE
CE 24:3	15.2399	15.4155	0.00672256	0.000438781	CE
CE 26:3	15.715	15.9047	-0.0201413	-0.00127235	CE
CE 26:3	15.7152	15.9049	0.0170667	0.00108065	CE
CE 16:4	13.6179	13.7919	0.00291713	0.000212898	CE
CE 18:4	13.8714	14.0191	0.00821801	0.000589654	CE
CE 20:4	14.163	14.3131	-0.0279685	-0.0019605	CE
CE 22:4	14.5091	14.6577	0.00541626	0.000371537	CE
CE 24:4	14.9094	15.053	0.0321742	0.00215226	CE
CE 24:4	14.9096	15.0532	-0.00657277	-0.000438535	CE
CE 26:4	15.3465	15.5171	-0.0141843	-0.000918318	CE
CE 18:5	13.7381	13.8209	0.000510914	3.70792e-05	CE
CE 20:5	14.0039	14.0741	-0.00700763	-0.000498906	CE
CE 22:5	14.3105	14.3823	0.0164029	0.00114466	CE
CE 24:5	14.6657	14.7377	-0.0122734	-0.000834131	CE
CE 26:5	15.0704	15.1392	0.000814309	5.39134e-05	CE
CE 28:5	15.5186	15.5927	-0.002357	-0.000151497	CE
CE 28:5	15.5189	15.5929	0.00390989	0.000251407	CE
CL 34:2_36:3	13.3035	13.4925	-0.00403496	-0.000301071	CL
CL 34:2_36:3	13.3036	13.4925	0.00403665	0.000301377	CL
CL 36:2_36:3	13.391	13.5799	0.0174627	0.00129661	CL
CL 36:2_36:3	13.3911	13.58	-0.0174718	-0.00129392	CL
CL 36:2_38:3	13.5119	13.7301	7.40946e-06	5.43973e-07	CL
CL 34:3_36:4	13.1902	13.2257	-0.00506743	-0.000383519	CL
CL 34:3_36:4	13.1902	13.2258	0.00600691	0.000455	CL
CL 34:3_36:4	13.1903	13.2258	-0.000933268	-7.06539e-05	CL
CL 36:3_36:4	13.2882	13.3318	-1.06389e-05	-7.99317e-07	CL
CL 36:3_38:4	13.4161	13.4538	0.00194	0.000144421	CL
CL 36:3_38:4	13.4162	13.4539	-0.00193558	-0.000144048	CL
DG 8:0_16:0	6.43582	8.91131	-0.561433	-0.0681765	DG
DG 10:0_16:0	7.66292	9.84027	0.0675916	0.00778347	DG
DG 12:0_16:0	8.71536	10.7868	0.416095	0.0445736	DG
DG 14:0_15:0	9.19219	11.2506	0.47639	0.0488856	DG
DG 14:0_16:0	9.64431	11.701	0.421636	0.0411312	DG
DG 15:0_16:0	10.0748	12.1333	0.28407	0.0262542	DG
DG 16:0_16:0	10.4862	12.5459	0.0390345	0.0034011	DG
DG 16:0_17:0	10.8786	12.938	-0.04774	-0.00399298	DG
DG 16:0_17:0	10.8787	12.9381	-0.355568	-0.0289929	DG
DG 16:0_18:0	11.2511	13.3115	-0.58771	-0.0456686	DG
DG 16:0_19:0	11.6	13.6691	-0.419488	-0.0321349	DG
DG 16:0_20:0	11.9209	14.0158	-0.208645	-0.015834	DG
DG 16:0_24:0	12.7992	15.4183	0.475768	0.0348983	DG
DG 8:0_18:1	6.83214	8.86363	-0.435115	-0.0525311	DG
DG 9:0_18:1	7.44642	9.36088	-0.104348	-0.0122646	DG
DG 10:0_18:1	8.01616	9.85694	0.162549	0.0185262	DG
DG 14:0_16:1	9.04225	10.8256	0.45793	0.0483253	DG
DG 16:0_16:1	9.94931	11.7303	0.430793	0.0413866	DG
DG 15:0_18:1	10.3668	12.1496	0.25516	0.02319	DG
DG 15:0_18:1	10.5685	12.3514	0.501979	0.0458093	DG
DG 16:0_18:1	10.7629	12.5451	-0.0129713	-0.0011118	DG
DG 17:0_18:1	11.1372	12.916	-0.162418	-0.0133249	DG
DG 17:0_18:1	11.1375	12.9162	-0.45615	-0.0365417	DG
DG 18:0_18:1	11.4893	13.2643	-0.553213	-0.0427852	DG
DG 19:0_18:1	11.8161	13.5916	-0.378165	-0.0289072	DG
DG 20:0_18:1	12.1141	13.902	-0.184912	-0.0140159	DG
DG 22:0_18:1	12.6045	14.4912	0.134838	0.0100528	DG
DG 24:0_18:1	12.9203	15.0718	0.344042	0.0252008	DG
DG 8:0_18:2	7.14963	8.56015	-0.13411	-0.0167868	DG
DG 9:0_18:2	7.4574	8.75995	-0.0753231	-0.0092037	DG
DG 10:0_18:2	7.77014	9.01755	-0.0131582	-0.00156515	DG
DG 11:0_18:2	8.09561	9.32461	0.0991099	0.0115097	DG
DG 12:0_18:2	8.44245	9.67303	0.114741	0.0128303	DG
DG 13:0_18:2	8.81709	10.0557	0.168406	0.0181707	DG
DG 14:0_18:2	9.22433	10.4688	0.149554	0.0154227	DG
DG 15:0_18:2	9.66572	10.91	0.108852	0.0106938	DG
DG 16:0_18:2	10.1409	11.38	0.0274782	0.00256016	DG
DG 17:0_18:2	10.6468	11.8816	-0.118828	-0.010439	DG
DG 18:0_18:2	11.178	12.4201	-0.343919	-0.0283224	DG
DG 19:0_18:2	11.7274	13.0034	-0.454593	-0.0354597	DG
DG 21:0_18:2	12.8475	14.3361	0.47179	0.0359596	DG
DG 10:0_18:3	7.89684	8.42432	0.0255825	0.00314474	DG
DG 12:0_18:3	8.30517	8.75518	-0.0478269	-0.00557553	DG
DG 15:0_18:3	9.36617	9.83405	-0.000893209	-9.30329e-05	DG
DG 16:0_18:3	9.86155	10.3281	0.0328135	0.00326114	DG
DG 18:0_20:3	12.486	13.0346	-0.00967594	-0.000757709	DG
DG 17:1_18:1	10.6402	12.0278	0.159991	0.0143182	DG
DG 18:1_18:1	11.2943	12.5322	-0.000787384	-6.6089e-05	DG
DG 18:1_18:1	11.2943	12.5322	0.0522291	0.00440343	DG
DG 18:1_19:1	11.7969	13.0214	-0.287877	-0.0226728	DG
DG 18:1_20:1	12.1885	13.456	-0.164719	-0.0126834	DG
DG 18:1_22:1	12.7403	14.0579	0.185124	0.0140097	DG
DG 18:1_24:1	12.9997	14.2879	0.205799	0.0153147	DG
DG 18:1_26:1	12.796	14.3165	-0.14976	-0.0109266	DG
DG 14:1_18:2	8.01308	9.50884	-0.320043	-0.0352431	DG
DG 15:1_18:2	8.73656	10.0992	0.0419011	0.00446898	DG
DG 16:1_18:2	9.37734	10.6815	0.187406	0.0190414	DG
DG 17:1_18:2	9.94745	11.2425	0.260955	0.0252521	DG
DG 18:1_18:2	10.4603	11.7697	0.217027	0.0199144	DG
DG 19:1_18:2	10.9257	12.2533	0.0494736	0.00428714	DG
DG 20:1_18:2	11.3489	12.6875	-0.285779	-0.0232265	DG
DG 22:1_18:2	12.072	13.4057	-0.308165	-0.0236196	DG
DG 24:1_18:2	12.596	13.9578	0.0108738	0.000819676	DG
DG 26:1_18:2	12.8371	14.4276	0.14635	0.010852	DG
DG 18:1_22:6	4.47634	16.6817	2.93035e-05	2.76997e-06	DG
DG 20:1_22:6	6.35977	16.9299	-0.240146	-0.0202058	DG
DG 18:1_24:6	6.36006	16.9302	0.240146	0.0210562	DG
DG 22:1_22:6	6.87128	19.0767	-2.92934e-05	-2.25785e-06	DG
DG 18:2_18:2	8.51635	11.6956	9.6413e-10	9.54018e-11	DG
DG 18:2_20:2	9.81828	12.9961	-0.00381195	-0.000334059	DG
DG 18:2_20:2	9.8863	12.6124	0.0643728	0.00575528	DG
DG 18:2_20:2	9.84845	12.6304	-0.0605608	-0.00535936	DG
DG 18:2_20:5	8.30656	10.6414	2.29595e-06	2.42343e-07	DG
DG 18:2_22:5	8.96654	11.3014	-9.1769e-06	-9.05556e-07	DG
DG 18:2_24:5	10.1439	12.166	0.0459435	0.0041357	DG
DG 18:2_24:5	10.144	12.1661	-0.0459366	-0.00410111	DG
LPC 14:0	5.34562	5.56075	0.0241872	0.00445518	LPC
LPC 15:0	5.69556	5.89034	0.00194686	0.000336187	LPC
LPC 16:0	6.02716	6.21347	-0.0126856	-0.00206841	LPC
LPC 17:0	6.34155	6.52735	-0.0175506	-0.00272017	LPC
LPC 18:0	6.64153	6.83059	-0.0219413	-0.00324672	LPC
LPC 19:0	6.92831	7.12118	-0.000256811	-3.65567e-05	LPC
LPC 20:0	7.20293	7.39834	0.00363659	0.000498368	LPC
LPC 24:0	8.17735	8.37532	0.0643348	0.00783424	LPC
LPC 26:0	8.57329	8.80137	-0.0416712	-0.00477388	LPC
LPC 16:1	5.57168	5.67691	0.0092963	0.00165562	LPC
LPC 17:1	5.90416	5.99387	-0.0169872	-0.00284733	LPC
LPC 18:1	6.21353	6.30348	0.00050716	8.10418e-05	LPC
LPC 19:1	6.50606	6.59838	0.00922177	0.00140941	LPC
LPC 20:1	6.78477	6.87669	-0.000267293	-3.91295e-05	LPC
LPC 22:1	7.28613	7.39633	-0.00177076	-0.000241149	LPC
LPE-O 16:1	0.609819	12.3262	1.04031e-05	1.60839e-06	LPE-O
LPE-O 18:1	1.74513	11.8918	-0.230525	-0.0327032	LPE-O
LPE-O 18:1	1.74518	11.8919	0.230525	0.0349916	LPE-O
LPE-O 20:1	1.7098	13.4262	-1.04056e-05	-1.37495e-06	LPE-O
LPE 16:0	6.07409	6.33115	0.00161988	0.00026123	LPE
LPE 17:0	6.40055	6.62973	-0.00485848	-0.000745166	LPE
LPE 18:0	6.70127	6.93045	0.00485948	0.000713475	LPE
LPE 19:0	6.97586	7.2329	-0.00162088	-0.0002281	LPE
MG 14:0	5.9276	6.20254	0.0110721	0.00182888	MG
MG 16:0	6.62791	6.85024	0.0280758	0.00418355	MG
MG 16:0	6.62792	6.85025	-0.0659138	-0.00968608	MG
MG 17:0	6.93567	7.15888	0.0342773	0.00488767	MG
MG 18:0	7.22322	7.44953	-0.0296267	-0.00402209	MG
MG 18:0	7.22328	7.44959	0.0124329	0.00169755	MG
MG 20:0	7.74224	7.97159	0.0179184	0.0022858	MG
MG 22:0	8.16179	8.43974	-0.00823587	-0.000991198	MG
MG 16:1	6.12127	6.2962	0.00873413	0.00140873	MG
MG 17:1	6.45175	6.59962	-0.0133137	-0.00203605	MG
MG 18:1	6.75167	6.90431	-0.00601084	-0.00087955	MG
MG 19:1	7.03438	7.19509	0.0127367	0.0017934	MG
MG 22:1	7.79316	7.97654	-0.00214629	-0.00027213	MG
PE-P 16:0_18:2	3.28056	16.0634	3.28893e-06	3.40047e-07	PE-P
PE-P 18:0_18:2	4.88834	15.9586	-0.25151	-0.0235607	PE-P
PE-P 16:0_20:2	4.88834	15.9587	0.251508	0.0247255	PE-P
PE-P 16:0_24:2	6.42755	19.2104	-8.22773e-07	-6.41838e-08	PE-P
PE-P 16:0_20:4	8.87331	10.3134	-0.0276326	-0.00287211	PE-P
PE-P 17:0_20:4	9.43198	10.6529	-0.0345552	-0.00342911	PE-P
PE-P 18:0_20:4	9.93251	11.149	-0.0712252	-0.00671176	PE-P
PE-P 16:0_22:4	9.93267	11.1492	0.218948	0.0212118	PE-P
PE-P 18:0_22:4	11.0644	12.3013	0.14787	0.0128193	PE-P
PE-P 20:0_20:4	11.0645	12.3014	-0.274014	-0.0229166	PE-P
PE-P 20:0_22:4	12.269	13.7702	0.0406089	0.00312882	PE-P
PE-P 16:0_20:5	8.41738	9.7958	-0.0594072	-0.00648126	PE-P
PE-P 18:0_20:5	9.33419	10.4508	-0.0955185	-0.00956332	PE-P
PE-P 16:0_22:5	9.33449	10.451	0.171769	0.0176698	PE-P
PE-P 20:0_20:5	10.2615	11.3763	-0.277083	-0.0249715	PE-P
PE-P 18:0_22:5	10.2615	11.3763	0.062921	0.00584985	PE-P
PE-P 18:0_22:5	10.2616	11.3763	0.0979469	0.00913599	PE-P
PE-P 16:0_24:5	10.2617	11.3765	0.244099	0.0230826	PE-P
PE-P 20:0_22:5	11.3181	12.4542	-0.24686	-0.0203462	PE-P
PE-P 22:0_22:5	12.3925	13.7938	0.102134	0.00786188	PE-P
PE-P 16:0_22:6	9.35831	9.6097	1.9077e-06	2.0115e-07	PE-P
PE-P 18:0_22:6	10.2953	10.5467	-7.6261e-06	-7.31801e-07	PE-P
PE-P 20:0_22:6	11.5821	11.7998	0.00494913	0.000423509	PE-P
PE-P 20:0_22:6	11.5832	11.8009	-0.00494341	-0.000422622	PE-P
PE-P 18:1_18:2	9.24814	10.2347	0.0224088	0.00230567	PE-P
PE-P 18:1_18:2	9.24836	10.2348	-0.0224159	-0.00229577	PE-P
PE-P 18:1_20:2	10.1915	11.3306	9.46565e-06	8.79625e-07	PE-P
PE-P 22:1_18:2	11.5894	12.7285	-2.36615e-06	-1.946e-07	PE-P
PE-P 18:1_20:3	9.05373	11.0282	-0.115026	-0.0113259	PE-P
PE-P 16:1_22:3	9.05435	11.0285	0.229433	0.0233829	PE-P
PE-P 18:1_20:3	9.05461	11.0287	-0.114367	-0.011261	PE-P
PE-P 20:1_20:3	10.061	12.4789	-5.43479e-05	-4.82236e-06	PE-P
PE-P 22:1_20:3	11.537	13.955	1.35936e-05	1.0665e-06	PE-P
SE 28:1_16:0	14.6871	15.0752	0.00315403	0.000211993	SE
SE 28:1_18:0	15.1907	15.5244	-0.00841076	-0.000547362	SE
SE 28:1_20:0	15.7281	16.0905	0.0063078	0.000396642	SE
SE 28:1_24:0	17.0413	17.4366	-0.00105107	-6.09669e-05	SE
SE 28:1_18:1	14.2419	15.5903	0.0101097	0.000678231	SE
SE 28:1_20:1	14.7425	15.9354	-0.0140389	-0.000914407	SE
SE 28:1_22:1	15.2512	16.4101	-0.0673814	-0.00423836	SE
SE 29:1_22:1	15.5468	16.6578	0.130298	0.00815792	SE
SE 28:1_24:1	15.744	17.038	-0.0589877	-0.00358588	SE
SE 28:1_18:2	14.5135	14.5777	-0.000404849	-2.78323e-05	SE
SE 28:1_20:2	14.9266	14.9839	0.00121475	8.12322e-05	SE
SE 28:1_22:2	15.3851	15.4424	-0.00121485	-7.88094e-05	SE
SE 28:1_24:2	15.8893	15.9535	0.00040495	2.5435e-05	SE
SE 28:1_18:3	14.1667	14.3679	0.00126837	8.89086e-05	SE
SE 28:1_20:3	14.5325	14.7119	-0.00380384	-0.000260074	SE
SE 28:1_22:3	14.9381	15.1175	0.00380371	0.000253176	SE
SE 28:1_24:3	15.3831	15.5843	-0.00126824	-8.19013e-05	SE
SE 28:1_20:4	9.5786	19.283	0.0258082	0.00179162	SE
SE 28:1_22:4	10.1482	19.0442	-0.154761	-0.0104916	SE
SE 29:1_22:4	10.7014	18.8916	0.206457	0.0141506	SE
SE 28:1_24:4	10.312	19.837	-0.0775038	-0.00511509	SE
SE 28:1_22:5	14.3474	14.6086	1.80812e-06	1.24887e-07	SE
SE 28:1_24:5	14.7488	14.9749	-0.00513771	-0.000345578	SE
SE 28:1_24:5	14.7491	14.9752	0.00513771	0.00034581	SE
SE 28:1_26:5	15.1304	15.3916	-1.8062e-06	-1.18354e-07	SE
TG-O 16:0_16:0_16:0	15.0724	15.2356	-1.23705e-06	-8.16322e-08	TG-O
TG-O 18:0_16:0_16:0	15.5214	15.6846	4.9495e-06	3.17215e-07	TG-O
TG-O 20:0_16:0_16:0	16.0471	16.1884	-0.00321306	-0.000199309	TG-O
TG-O 20:0_16:0_16:0	16.0475	16.1889	0.00320935	0.000199153	TG-O
TG-O 18:1_16:0_16:0	15.0868	15.2867	-0.00126006	-8.29643e-05	TG-O
TG-O 20:1_16:0_16:0	15.5436	15.7219	0.00378025	0.000241874	TG-O
TG-O 20:0_16:0_18:1	16.0511	16.2294	-0.00377986	-0.000234134	TG-O
TG-O 20:1_18:0_18:0	16.6093	16.8092	0.00125968	7.53936e-05	TG-O
TG-O 18:0_16:1_16:1	14.8143	14.9025	-0.00861136	-0.000579227	TG-O
TG-O 16:0_18:1_18:1	15.2044	15.2777	0.0170421	0.00111942	TG-O
TG-O 16:0_18:1_18:1	15.2046	15.2779	0.00227017	0.000148971	TG-O
TG-O 18:0_18:1_18:1	15.6412	15.7183	-0.00626224	-0.000399225	TG-O
TG-O 20:0_18:1_18:1	16.1368	16.2113	-0.0109626	-0.000677332	TG-O
TG-O 22:1_16:0_20:1	16.6852	16.764	0.00358685	0.000214512	TG-O
TG-O 18:0_20:1_20:1	16.6855	16.7644	0.00293709	0.000175643	TG-O
TG-O 16:0_18:1_22:5	14.5371	15.207	0.0120407	0.000810274	TG-O
TG-O 18:0_18:1_22:5	14.942	15.5157	-0.0361386	-0.00236741	TG-O
TG-O 20:0_18:1_22:5	15.3886	15.9491	0.062863	0.00402813	TG-O
TG-O 20:0_18:1_22:5	15.389	15.9495	-0.0267518	-0.00170437	TG-O
TG-O 20:0_20:1_22:5	15.858	16.528	-0.0120133	-0.000741332	TG-O
TG 8:0_8:0_8:0	6.98273	8.85029	0.182507	0.0235981	TG
TG 8:0_14:0_18:0	12.2783	13.6905	-0.521568	-0.0386175	TG
TG 9:0_16:0_16:0	12.5416	13.9484	-0.36499	-0.0268178	TG
TG 12:0_14:0_16:0	12.7981	14.1998	-0.228033	-0.016612	TG
TG 12:0_15:0_16:0	13.0478	14.4445	-0.0948347	-0.00685173	TG
TG 12:0_14:0_18:0	13.2912	14.6829	0.00509153	0.000364149	TG
TG 14:0_15:0_16:0	13.5279	14.9145	0.111184	0.0078798	TG
TG 14:0_16:0_16:0	13.758	15.1397	0.170887	0.0119685	TG
TG 14:0_16:0_17:0	13.9813	15.3583	0.218843	0.0151438	TG
TG 15:0_16:0_17:0	14.1977	15.5704	-0.390957	-0.0255946	TG
TG 16:0_16:0_16:0	14.1978	15.5705	0.276175	0.0189058	TG
TG 15:0_16:0_18:0	14.4071	15.7764	0.281751	0.0190244	TG
TG 15:0_16:0_18:0	14.4074	15.7766	0.288991	0.0195225	TG
TG 16:0_16:0_18:0	14.6097	15.9766	0.307133	0.0204946	TG
TG 16:0_17:0_18:0	14.8045	16.1708	0.27963	0.018387	TG
TG 16:0_18:0_18:0	14.9915	16.3593	0.237414	0.0153785	TG
TG 16:0_18:0_18:0	14.9917	16.3595	0.256645	0.0166447	TG
TG 16:0_18:0_19:0	15.1707	16.5428	0.211751	0.0135348	TG
TG 16:0_18:0_19:0	15.1711	16.5432	-0.822838	-0.0493308	TG
TG 16:0_18:0_20:0	15.3417	16.7216	0.127659	0.00802682	TG
TG 16:0_18:0_21:0	15.504	16.8957	0.0278299	0.00172087	TG
TG 16:0_18:0_22:0	15.6572	17.0657	-0.0935878	-0.0056875	TG
TG 16:0_18:0_23:0	15.8009	17.2317	-0.236729	-0.0141305	TG
TG 16:0_18:0_24:0	15.9348	17.3942	0.180454	0.0109472	TG
TG 16:0_18:0_24:0	15.9349	17.3943	-0.410407	-0.0240355	TG
TG 16:0_27:0_18:1	16.7299	17.7373	-0.178412	-0.0102465	TG
TG 16:0_28:0_18:1	17.013	18.0566	-0.250211	-0.0140686	TG
TG 8:0_16:0_16:1	12.8008	13.8984	0.0195787	0.00146877	TG
TG 8:0_16:0_18:1	13.0137	14.0252	-0.0155407	-0.00114819	TG
TG 9:0_16:0_18:1	13.1274	14.1129	0.00414779	0.000304626	TG
TG 10:0_16:0_18:1	13.2473	14.2156	-0.0195556	-0.00142212	TG
TG 11:0_16:0_18:1	13.3739	14.3322	-0.0089241	-0.000643782	TG
TG 14:0_16:0_16:1	13.5088	14.4623	-0.0284594	-0.00203078	TG
TG 14:0_15:0_18:1	13.6523	14.6045	-0.0136274	-0.000963615	TG
TG 14:0_16:0_18:1	13.8053	14.7582	-0.0242516	-0.0016952	TG
TG 15:0_18:1_15:0	13.886	14.8398	0.0709044	0.00496113	TG
TG 15:0_18:1_15:0	13.9443	14.8986	0.177496	0.0124611	TG
TG 15:0_16:0_18:1	13.9683	14.9228	-0.0404226	-0.00279046	TG
TG 16:0_16:0_18:1	14.1421	15.0982	-0.0218519	-0.00149241	TG
TG 16:0_17:0_18:1	14.3265	15.2834	-0.0220504	-0.00148718	TG
TG 16:0_18:0_18:1	14.5222	15.4789	-0.0224306	-0.00149308	TG
TG 16:0_19:0_18:1	14.7288	15.6844	-0.0293781	-0.0019282	TG
TG 16:0_18:0_20:1	14.9462	15.9	-0.0238565	-0.00154441	TG
TG 16:0_21:0_18:1	15.174	16.1259	-0.0380343	-0.00242442	TG
TG 16:0_21:0_18:1	15.1743	16.1262	-0.0247793	-0.00158082	TG
TG 18:0_20:0_18:1	15.4125	16.3632	-0.0411283	-0.00258197	TG
TG 16:0_23:0_18:1	15.6602	16.6118	-0.064025	-0.00395216	TG
TG 16:0_24:0_18:1	15.9164	16.8723	-0.0786292	-0.00477322	TG
TG 16:0_25:0_18:1	16.1812	17.1465	-0.124151	-0.00739523	TG
TG 18:0_24:0_18:1	16.4523	17.4341	0.970206	0.0607404	TG
TG 16:0_24:0_20:1	16.4525	17.4343	-0.172613	-0.0100849	TG
TG 16:0_30:0_18:2	17.1578	17.2249	0.00136042	7.914e-05	TG
TG 8:0_16:0_18:2	13.3218	13.3784	-0.00890499	-0.000666591	TG
TG 9:0_16:0_18:2	13.4265	13.4799	-0.00281406	-0.000209131	TG
TG 10:0_16:0_18:2	13.5375	13.5889	0.000227439	1.67691e-05	TG
TG 11:0_16:0_18:2	13.6548	13.7051	0.00992333	0.00072592	TG
TG 12:0_16:0_18:2	13.7786	13.8286	0.00359845	0.000260757	TG
TG 13:0_16:0_18:2	13.9088	13.959	0.0128975	0.000926476	TG
TG 14:0_16:0_18:2	14.0457	14.0966	0.00915616	0.000651128	TG
TG 15:0_16:0_18:2	14.1893	14.2409	-0.0189016	-0.00132792	TG
TG 16:0_16:0_18:2	14.3397	14.3923	-4.03324e-05	-2.80749e-06	TG
TG 16:0_17:0_18:2	14.4968	14.5502	-0.00650231	-0.000447509	TG
TG 16:0_16:0_22:6	13.2869	15.2105	-0.0173266	-0.00121454	TG
TG 16:0_17:0_22:6	13.5702	15.2084	0.0432911	0.00301764	TG
TG 16:0_18:0_22:6	13.6271	15.4592	-0.0288519	-0.00197995	TG
TG 18:0_19:0_22:6	14.0969	16.0689	0.00288732	0.000191467	TG
TG 23:0_18:1_20:1	16.7973	16.8606	0.0119578	0.000711056	TG
TG 25:0_18:1_18:1	16.7976	16.8609	-0.0307415	-0.00182334	TG
TG 24:0_18:1_20:1	17.116	17.1836	0.00283029	0.000165061	TG
TG 24:0_18:1_20:1	17.1165	17.1841	-0.000709186	-4.13495e-05	TG
TG 16:0_18:1_18:1	14.6659	14.7397	0.0127926	0.000870839	TG
TG 16:0_18:1_19:1	14.8382	14.9047	-0.00655709	-0.000440724	TG
TG 16:0_18:1_20:1	15.0251	15.0888	-0.010075	-0.000668682	TG
TG 19:0_18:1_18:1	15.2276	15.291	-0.00468985	-0.000307249	TG
TG 18:0_18:1_20:1	15.4466	15.5107	-0.00431294	-0.00027856	TG
TG 16:0_20:1_21:1	15.6826	15.7472	0.00190765	0.000121406	TG
TG 18:0_18:1_22:1	15.936	16.0002	0.0101154	0.000633875	TG
TG 19:0_18:1_22:1	16.2065	16.2699	0.00419407	0.000258351	TG
TG 18:0_18:1_24:1	16.494	16.5566	0.0132877	0.000804733	TG
TG 25:0_18:1_18:2	16.2542	16.4618	0.0950039	0.00584172	TG
TG 27:0_18:1_18:2	16.8044	17.0239	-0.00881182	-0.000520701	TG
TG 28:0_18:1_18:2	17.0941	17.3232	-0.0853282	-0.00493398	TG
TG 8:0_16:1_18:2	13.1392	13.3646	0.0598821	0.00453927	TG
TG 9:0_16:1_18:2	13.2094	13.4248	0.00409155	0.000307335	TG
TG 9:0_18:1_18:2	13.3787	13.5819	-0.00570613	-0.000423115	TG
TG 10:0_18:1_18:2	13.4782	13.6784	-0.0257268	-0.00189112	TG
TG 13:0_16:1_18:2	13.5878	13.7866	-0.0188161	-0.00137284	TG
TG 14:0_16:1_18:2	13.7078	13.9062	-0.0249915	-0.00180679	TG
TG 15:0_16:1_18:2	13.8383	14.0371	-0.0242908	-0.00173978	TG
TG 16:0_16:1_18:2	13.9797	14.1791	-0.0186202	-0.00132077	TG
TG 16:0_17:1_18:2	14.1317	14.332	-0.0221603	-0.00155467	TG
TG 16:0_18:1_18:2	14.2949	14.4959	-0.0146105	-0.00101391	TG
TG 17:0_18:1_18:2	14.4691	14.6705	0.00380625	0.00026131	TG
TG 18:0_18:1_18:2	14.6543	14.856	0.00114372	7.75194e-05	TG
TG 19:0_18:1_18:2	14.8506	15.0524	0.0254847	0.0017074	TG
TG 19:0_20:1_18:2	15.2758	15.4775	0.0596501	0.00389437	TG
TG 16:0_15:1_20:5	12.7428	14.7492	-3.49523e-07	-2.54273e-08	TG
TG 16:0_18:1_24:5	13.7927	15.5303	0.0394737	0.00269961	TG
TG 18:0_18:1_22:5	13.7928	15.5303	-0.0394776	-0.00268537	TG
TG 18:0_20:1_22:5	14.0328	16.0392	4.28341e-06	2.84877e-07	TG
TG 16:0_18:1_30:6	15.2936	15.771	0.0773069	0.00500207	TG
TG 16:0_18:1_32:6	15.589	16.1312	-0.0399297	-0.0025113	TG
TG 16:0_18:1_22:6	14.0225	14.5383	-0.0015698	-0.000109914	TG
TG 17:0_18:1_22:6	14.2028	14.6609	0.0248595	0.00172551	TG
TG 16:0_20:1_22:6	14.3575	14.8118	0.000659463	4.52182e-05	TG
TG 16:0_22:1_22:6	14.6454	15.1439	-0.0613264	-0.00410046	TG
TG 10:0_18:2_18:2	13.3532	13.4972	-0.00680852	-0.000506888	TG
TG 11:0_18:2_18:2	13.4708	13.5944	0.0145735	0.00107808	TG
TG 12:0_18:2_18:2	13.5816	13.7106	-0.00691125	-0.000506208	TG
TG 14:0_18:2_18:2	13.8245	13.9572	-0.00219162	-0.00015775	TG
TG 16:0_18:2_18:2	14.0843	14.2343	0.00133788	9.44964e-05	TG
TG 10:0_18:2_18:3	13.2016	13.3966	0.000103935	7.81527e-06	TG
TG 12:0_18:2_18:3	13.4083	13.5766	-0.00551846	-0.000408835	TG
TG 13:0_18:2_18:3	13.5119	13.6771	0.01553	0.00114368	TG
TG 14:0_18:2_18:3	13.6205	13.7795	-0.0150201	-0.00109516	TG
TG 15:0_18:2_18:3	13.7147	13.9031	0.0049046	0.000355303	TG
TG 12:0_18:2_20:5	13.3477	13.575	-0.00165591	-0.000122997	TG
TG 13:0_18:2_20:5	13.4634	13.6684	-0.00409214	-0.000301558	TG
TG 15:0_18:2_20:5	13.6945	13.8904	0.0154217	0.00111938	TG
TG 15:0_18:2_22:5	13.9441	14.1416	-0.0291193	-0.00206931	TG
TG 17:0_18:2_20:5	13.9443	14.1418	-0.0139645	-0.000993422	TG
TG 16:0_18:2_22:5	14.0792	14.275	0.0620828	0.00439836	TG
TG 18:0_18:2_22:5	14.3655	14.5606	-0.0499534	-0.00344198	TG
TG 18:0_18:2_22:5	14.3657	14.5608	0.00623468	0.000431257	TG
TG 18:0_20:2_22:5	14.6563	14.8898	0.0150461	0.00101952	TG
TG 16:0_18:2_30:6	15.0802	15.266	0.00113188	7.46033e-05	TG
TG 13:0_18:2_22:6	13.5562	13.7345	-0.007661	-0.000561122	TG
TG 15:0_18:2_22:6	13.8231	13.9693	0.0242047	0.00174486	TG
TG 16:0_18:2_22:6	13.9531	14.0993	-0.0198043	-0.00140996	TG
TG 17:0_18:2_22:6	14.0838	14.2344	0.0120742	0.000853481	TG
TG 18:0_18:2_22:6	14.2174	14.3727	-0.00994554	-0.000695249	TG
TG 19:1_20:1_22:1	16.1301	16.4603	-0.066782	-0.00408153	TG
TG 18:1_20:1_24:1	16.3747	16.7621	0.0323851	0.00195846	TG
TG 18:1_18:1_20:1	14.914	15.3197	-0.00618005	-0.000408652	TG
TG 18:1_18:1_22:1	15.3815	15.7199	0.00669439	0.000430674	TG
TG 18:1_20:1_21:1	15.6164	15.9563	0.00931871	0.000590652	TG
TG 18:1_20:1_22:1	15.869	16.2001	0.0245639	0.00153428	TG
TG 18:1_26:1_18:2	15.7734	16.4016	0.00449988	0.000279791	TG
TG 22:1_24:1_18:2	16.3196	16.9822	0.0269052	0.00161845	TG
TG 18:1_30:1_18:2	16.8981	17.6375	-0.0192093	-0.0011112	TG
TG 13:1_16:1_18:2	13.2108	13.9532	0.0550013	0.00406604	TG
TG 15:1_16:1_18:2	13.407	14.0746	-0.0102028	-0.000741971	TG
TG 16:1_17:1_18:2	13.6368	14.2702	-0.0685053	-0.00488556	TG
TG 17:1_18:1_18:2	13.9086	14.5318	-0.0657971	-0.0046057	TG
TG 18:1_18:1_18:2	14.0626	14.6849	-0.0962221	-0.00664977	TG
TG 18:1_19:1_18:2	14.2298	14.852	-0.0511365	-0.00350442	TG
TG 18:1_18:1_20:2	14.4103	15.0323	0.478301	0.0335815	TG
TG 18:1_20:1_18:2	14.4103	15.0323	-0.0846888	-0.00571989	TG
TG 19:1_20:1_18:2	14.6047	15.2261	-0.0366027	-0.00244801	TG
TG 18:1_22:1_18:2	14.8127	15.433	-0.0531698	-0.00350355	TG
TG 19:1_22:1_18:2	15.034	15.6532	-0.0264068	-0.00171807	TG
TG 20:1_21:1_18:2	15.0343	15.6535	-0.0271004	-0.00176308	TG
TG 18:1_24:1_18:2	15.2686	15.8879	-0.0217509	-0.00139429	TG
TG 19:1_24:1_18:2	15.5153	16.1369	-0.00391533	-0.000247336	TG
TG 18:1_22:1_22:6	14.162	15.5469	0.0314612	0.00212246	TG
TG 18:1_22:1_22:6	14.1621	15.5469	-0.0314638	-0.00211365	TG
TG 18:1_24:1_22:6	14.5885	16.1875	3.51797e-06	2.28618e-07	TG
TG 18:1_18:1_22:6	13.5075	15.1065	-8.7892e-07	-6.14328e-08	TG
TG 18:1_18:2_26:2	15.6588	15.7329	0.0168634	0.00107554	TG
TG 28:1_18:2_18:2	16.1352	16.2219	-0.0124539	-0.000769188	TG
TG 16:1_18:2_18:2	13.9067	13.9881	0.00141071	0.000101155	TG
TG 18:1_17:2_18:2	14.0351	14.1096	0.00836205	0.000594571	TG
TG 18:1_18:2_18:2	14.1725	14.2445	-0.00548726	-0.000386046	TG
TG 20:1_18:2_18:2	14.4771	14.5507	-0.0080897	-0.000557065	TG
TG 22:1_18:2_18:2	14.826	14.9014	-0.0103173	-0.000693644	TG
TG 24:1_18:2_18:2	15.2207	15.2948	0.00971196	0.000636933	TG
TG 18:1_18:2_26:3	15.2005	15.5238	-0.00886044	-0.000576439	TG
TG 14:1_18:2_18:3	13.3737	13.6632	-0.0125569	-0.000928009	TG
TG 15:1_18:2_18:3	13.5031	13.7661	0.0305793	0.00224781	TG
TG 16:1_18:2_18:3	13.6312	13.884	-0.018393	-0.00133514	TG
TG 17:1_18:2_18:3	13.7609	14.0139	-0.00356178	-0.00025641	TG
TG 18:1_18:2_18:3	13.895	14.153	0.0300225	0.00214539	TG
TG 18:1_18:2_20:3	14.184	14.451	-0.0704978	-0.00489977	TG
TG 22:1_18:2_18:3	14.5044	14.7722	0.0532681	0.00365225	TG
TG 22:1_18:2_22:5	14.5516	15.164	-0.0951799	-0.00636527	TG
TG 18:1_18:2_30:5	15.1823	15.918	0.0301193	0.00194068	TG
TG 16:1_18:2_20:5	13.4013	14.0442	-0.0562776	-0.0040843	TG
TG 16:1_18:2_20:5	13.4013	14.0442	0.0277541	0.00202658	TG
TG 18:1_18:2_22:5	13.9433	14.5542	0.0807699	0.00570087	TG
TG 20:1_18:2_22:5	14.232	14.8536	0.0128142	0.00088191	TG
TG 20:1_18:2_24:6	14.3716	14.7069	-0.00972156	-0.000668194	TG
TG 16:1_18:2_22:6	13.6381	13.9742	0.00615841	0.000446262	TG
TG 18:1_18:2_22:6	13.9281	14.2044	-0.0077526	-0.000550845	TG
TG 19:1_18:2_22:6	14.0524	14.3283	-0.0286445	-0.00201452	TG
TG 18:1_18:2_24:6	14.1746	14.4462	0.0554201	0.00388777	TG
TG 18:1_18:2_24:6	14.1748	14.4463	-0.0154599	-0.00107915	TG
TG 18:1_22:5_24:6	13.113	15.3271	1.37918e-05	9.69891e-07	TG
TG 18:1_20:5_22:6	12.8736	14.7913	-0.0435424	-0.00313796	TG
TG 16:1_22:5_22:6	12.874	14.7912	0.0435838	0.00316077	TG
TG 18:1_22:5_22:6	12.9219	15.136	-5.51939e-05	-3.93427e-06	TG
Cer 18:1;2O_14:0	7.61398	9.72072	-0.177648	-0.0200846	Cer
Cer 18:1;2O_16:0	8.89219	10.6768	0.197491	0.0205999	Cer
Cer 18:1;2O_18:0	9.91039	11.7381	0.24427	0.0230879	Cer
Cer 18:1;2O_20:0	10.8774	12.6956	-0.146522	-0.0122787	Cer
Cer 18:1;2O_22:0	11.8038	13.5393	-0.320439	-0.0246644	Cer
Cer 18:1;2O_23:0	12.1952	13.9745	-0.0421246	-0.00320901	Cer
Cer 18:1;2O_24:0	12.4885	14.4694	0.244973	0.0185109	Cer
Cer 18:1;2O_24:5	9.42868	10.8259	-0.0167366	-0.00164991	Cer
Cer 18:1;2O_28:5	11.6196	12.7927	0.031146	0.00255819	Cer
Cer 18:1;2O_28:5	11.6198	12.7928	0.0692841	0.0057085	Cer
Cer 18:1;2O_30:5	12.2964	13.4278	-0.133914	-0.0103042	Cer
Cer 18:1;2O_32:5	12.5791	13.9454	0.0502202	0.00380111	Cer
FA 14:0	5.48672	5.61914	0.0209305	0.00378353	FA
FA 15:0	5.86249	5.98113	-0.00719155	-0.00121294	FA
FA 16:0	6.21705	6.33084	-0.0120551	-0.00191777	FA
FA 17:0	6.55224	6.66621	-0.0127729	-0.00192887	FA
FA 18:0	6.87003	6.98573	-0.0101202	-0.00145866	FA
FA 19:0	7.17131	7.28818	-0.00425399	-0.000588055	FA
FA 20:0	7.45644	7.57332	0.0138801	0.00185043	FA
FA 22:0	7.97583	8.09393	0.0338798	0.00423445	FA
FA 24:0	8.41729	8.55811	-0.0222965	-0.00262004	FA
FA 16:1	5.729	5.78068	0.00483658	0.000841144	FA
FA 17:1	6.08053	6.12593	-0.00477013	-0.000780964	FA
FA 18:1	6.4104	6.4557	-0.00495024	-0.000768909	FA
FA 20:1	7.01259	7.06081	0.00670077	0.000953168	FA
FA 22:1	7.54249	7.5891	-0.00120148	-0.000158779	FA
FA 24:1	7.99307	8.0477	-0.000615499	-7.6736e-05	FA
FA 18:4	4.96156	5.43469	0.019126	0.00369298	FA
FA 20:4	5.69877	6.10226	-0.0424873	-0.00714913	FA
FA 22:4	6.30573	6.7257	0.012713	0.00195495	FA
FA 24:4	6.84179	7.24528	0.0255341	0.00363837	FA
FA 26:4	7.24755	7.72068	-0.0148859	-0.00198505	FA
FA 20:5	5.42967	5.6722	0.0269358	0.00487614	FA
FA 22:5	6.04152	6.24756	0.0205393	0.0033539	FA
FA 22:5	6.04153	6.24757	-0.0484533	-0.00782389	FA
FA 24:5	6.59442	6.80046	-0.0475639	-0.00705172	FA
FA 24:5	6.59446	6.8005	0.0214796	0.00321744	FA
FA 26:5	7.10409	7.31543	0.00675847	0.000938286	FA
FA 28:5	7.57624	7.78644	0.0113426	0.00147883	FA
FA 30:5	8.00587	8.2188	0.0393345	0.00487235	FA
FA 32:5	8.37842	8.62683	-0.0303731	-0.00355949	FA
PC-O 16:0_20:4	5.80375	13.3783	5.68937e-06	5.93199e-07	PC-O
PC-O 18:0_20:4	7.15111	13.7108	-0.149032	-0.0140862	PC-O
PC-O 16:0_22:4	7.15117	13.7109	0.149032	0.0144944	PC-O
PC-O 16:0_24:4	7.45974	15.0342	-5.68855e-06	-5.05784e-07	PC-O
PC-O 16:0_22:5	1.97488	18.0231	-4.73655e-10	-4.73702e-11	PC-O
PC-O 16:0_24:5	3.52047	18.0207	0.270603	0.0257717	PC-O
PC-O 18:0_22:5	4.06718	17.477	-0.34692	-0.0312007	PC-O
PC-O 16:0_24:5	2.812	18.7426	0.0763171	0.00713177	PC-O
PC 16:0_16:1	8.52239	9.41727	-0.00816831	-0.000909814	PC
PC 16:0_17:1	8.88166	9.61758	-0.0513798	-0.00552412	PC
PC 15:0_18:1	9.0587	9.80422	0.147463	0.0158836	PC
PC 16:0_18:1	9.26036	10.0165	-0.0725443	-0.00747032	PC
PC 17:0_18:1	9.76127	10.51	-0.0363589	-0.00357441	PC
PC 18:0_18:1	10.2962	11.1878	0.0209881	0.00195766	PC
PC 16:0_18:3	8.34092	9.29599	-0.0495448	-0.00558692	PC
PC 16:0_20:3	9.11593	9.90266	0.0372912	0.00393699	PC
PC 16:0_20:3	9.11601	9.90274	0.111375	0.0118509	PC
PC 18:0_20:3	9.89928	10.686	-0.127359	-0.0122225	PC
PC 18:0_20:3	9.89932	10.686	-0.0213225	-0.00206734	PC
PC 16:0_24:3	10.691	11.6461	0.0495601	0.00445725	PC
PC 16:0_20:4	8.66583	9.62547	0.0156524	0.0017144	PC
PC 17:0_20:4	9.02578	9.83928	0.0295302	0.0031405	PC
PC 16:0_22:4	9.373	10.1836	0.0683099	0.00703501	PC
PC 18:0_20:4	9.37304	10.1837	-0.170649	-0.0171524	PC
PC 16:0_24:4	10.2344	11.0585	0.162452	0.0154952	PC
PC 18:0_22:4	10.2344	11.0585	-0.0785459	-0.00732363	PC
PC 18:0_24:4	11.2491	12.2494	-0.0267495	-0.00227152	PC
PC 16:0_22:5	8.71708	10.0803	-0.0643016	-0.00679506	PC
PC 16:0_24:5	9.60837	10.7192	0.290775	0.0294515	PC
PC 18:0_22:5	9.60846	10.7193	-0.247132	-0.0237375	PC
PC 16:0_24:5	9.60849	10.7193	0.116893	0.0116346	PC
PC 18:0_24:5	10.4462	11.5918	-0.163983	-0.0146636	PC
PC 18:0_24:5	10.4463	11.5919	0.0681051	0.00621908	PC
PC 16:0_28:5	11.3866	12.542	-0.0326754	-0.00272363	PC
PC 16:0_30:5	12.303	13.6956	0.0323184	0.00249235	PC
PC 18:1_22:5	8.82925	10.3028	2.96717e-10	3.10179e-11	PC
PC 18:1_24:5	9.24861	10.6547	-0.0173352	-0.00173891	PC
PC 18:1_24:5	9.59985	10.8031	0.0334697	0.00329167	PC
PC 20:1_22:5	9.76221	11.1775	-0.0161344	-0.00153867	PC
PE-O 16:0_16:1	8.74262	10.6514	-1.3463e-06	-1.38837e-07	PE-O
PE-O 16:0_18:1	9.52563	11.4344	5.38625e-06	5.13955e-07	PE-O
PE-O 18:0_18:1	10.9469	12.5999	-0.0375576	-0.00317988	PE-O
PE-O 16:0_20:1	10.947	12.6001	0.0375535	0.00319986	PE-O
PE-O 18:0_20:4	6.96826	14.3427	-0.167522	-0.0154783	PE-O
PE-O 16:0_22:4	6.96855	14.3426	0.167551	0.0159755	PE-O
PE-O 16:0_24:4	7.26245	15.7775	-3.94487e-05	-3.42437e-06	PE-O
PE-O 18:0_24:4	8.6095	17.1245	9.86335e-06	7.66562e-07	PE-O
PE-O 14:0_22:5	8.62189	10.1027	0.0533124	0.00572697	PE-O
PE-O 16:0_22:5	9.34365	10.5603	0.0789669	0.00799827	PE-O
PE-O 16:0_22:5	9.34375	10.5604	-0.238931	-0.0234453	PE-O
PE-O 16:0_24:5	10.2971	11.5137	0.188432	0.0175826	PE-O
PE-O 16:0_24:5	10.2972	11.5138	-0.0285159	-0.00260801	PE-O
PE-O 18:0_24:5	11.5703	12.8739	0.124102	0.010258	PE-O
PE-O 18:0_24:5	11.5708	12.8745	-0.177367	-0.0143038	PE-O
PE-O 16:1_20:5	6.40411	11.9639	5.59977e-06	6.09731e-07	PE-O
PE-O 18:1_22:5	7.48605	13.0458	-5.03986e-05	-4.90927e-06	PE-O
PE-O 18:1_24:5	8.52411	13.3387	0.109414	0.0101103	PE-O
PE-O 18:1_24:5	8.524	13.3393	-0.109369	-0.00990572	PE-O
PE 16:0_16:1	6.84523	11.5014	0.0893342	0.00983424	PE
PE 15:0_18:1	7.48995	11.3685	0.010246	0.0010878	PE
PE 16:0_18:1	7.61918	11.5279	-0.28245	-0.0286576	PE
PE 18:0_18:1	8.49067	12.4169	0.741774	0.076377	PE
PE 18:0_18:1	8.49084	12.417	-0.46807	-0.0428557	PE
PE 18:0_20:1	9.45144	14.1789	-0.0908345	-0.00762931	PE
PE 16:0_18:2	9.14589	9.45514	0.00251393	0.000270373	PE
PE 17:0_18:2	9.57034	9.83625	-0.00670257	-0.000690275	PE
PE 18:0_18:2	10.0066	10.2954	0.0050262	0.000495388	PE
PE 18:0_20:2	11.0236	11.3387	-0.000837564	-7.49029e-05	PE
PE 16:0_20:3	9.04629	10.4421	-0.0548174	-0.00559418	PE
PE 16:0_20:3	8.98907	10.3846	0.0548492	0.00569447	PE
PE 18:0_20:3	9.982	11.3235	-0.194232	-0.0179065	PE
PE 18:0_20:3	10.0137	11.3154	0.0595295	0.00561334	PE
PE 18:0_20:3	10.0842	11.3309	0.200595	0.0190915	PE
PE 18:0_20:3	10.0369	11.5272	-0.0659243	-0.00607709	PE
PE 16:0_20:4	8.80863	9.81154	0.0600836	0.00649552	PE
PE 17:0_20:4	9.17528	10.0254	-0.0646453	-0.0066886	PE
PE 18:0_20:4	9.53089	10.378	-0.158544	-0.0156772	PE
PE 16:0_22:4	9.53097	10.3781	0.0995354	0.0101	PE
PE 18:0_22:4	10.4244	11.2857	-0.0629858	-0.00576899	PE
PE 16:0_24:4	10.4248	11.2861	0.162418	0.0151891	PE
PE 18:0_24:4	11.4895	12.5348	-0.0358618	-0.00297658	PE
PE 16:0_20:5	7.97573	9.81831	0.0320203	0.00361199	PE
PE 16:0_22:5	8.75136	10.2845	-0.0960864	-0.00999443	PE
PE 16:0_24:5	9.56418	11.0541	0.300144	0.0299874	PE
PE 18:0_22:5	9.56445	11.0543	0.0903945	0.00884573	PE
PE 18:0_22:5	9.56446	11.0544	-0.294596	-0.0277816	PE
PE 18:0_24:5	10.4633	12.0792	0.112259	0.01006	PE
PE 18:0_24:5	10.4638	12.08	-0.144136	-0.0126258	PE
PE 18:1_22:5	8.45971	10.4262	-0.00502872	-0.000532252	PE
PE 18:1_22:5	8.73182	10.6982	0.00502988	0.000518011	PE
PE 20:1_22:5	9.59865	11.6102	-0.0745722	-0.00698307	PE
PE 18:1_24:5	9.46244	11.2346	0.202519	0.0199604	PE
PE 18:1_24:5	9.24325	11.1769	-0.127947	-0.0123764	PE
PG 16:0_16:1	6.85497	9.41696	-0.00803102	-0.000986128	PG
PG 15:0_18:1	7.21229	9.42112	0.0517056	0.00625598	PG
PG 16:0_18:1	7.28389	9.5391	-0.0485068	-0.00573366	PG
PG 18:0_18:1	7.68425	10.2514	0.00483215	0.000539122	PG
PI 14:0_16:0	7.79008	8.16262	0.00234713	0.000294348	PI
PI 16:0_16:0	8.15989	8.49203	-0.00704211	-0.000845087	PI
PI 16:0_18:0	8.63898	8.97111	0.00704249	0.000800464	PI
PI 18:0_18:0	9.22738	9.59992	-0.0023475	-0.00024931	PI
PI 16:0_20:3	7.99381	8.70318	-0.0395043	-0.00470962	PI
PI 16:0_20:3	7.99389	8.70316	0.039522	0.00475653	PI
PI 17:0_20:3	8.10744	8.92649	-3.08451e-05	-3.62159e-06	PI
PI 18:0_20:3	8.45884	9.16814	0.0544886	0.00622086	PI
PI 18:0_20:3	8.45886	9.16819	-0.0544754	-0.00614292	PI
SM 32:1;2O	7.87738	8.68133	-0.0316487	-0.00380805	SM
SM 33:1;2O	8.21202	8.93828	0.0261489	0.00305871	SM
SM 36:1;2O	9.24965	10.0047	0.0601859	0.00629099	SM
SM 38:1;2O	10.0838	10.8482	-0.0699923	-0.00664316	SM
SM 42:1;2O	12.0361	12.9105	0.0153063	0.00122863	SM
SMGDG-O 14:0_14:0	7.87364	8.03472	0.00318435	0.000400497	SMGDG-O
SMGDG-O 16:0_14:0	8.21703	8.3515	-0.00673361	-0.00081216	SMGDG-O
SMGDG-O 16:0_15:0	8.42843	8.56453	-0.00751794	-0.000884048	SMGDG-O
SMGDG-O 16:0_16:0	8.67296	8.80742	0.015192	0.0017412	SMGDG-O
SMGDG-O 18:0_16:0	9.24134	9.40241	-0.00412476	-0.000442286	SMGDG-O
CAR 10:0	2.77744	3.5771	0.0322705	0.0102609	CAR
CAR 12:0	3.98288	4.66482	-0.0711476	-0.0161883	CAR
CAR 14:0	4.9189	5.62869	0.0197945	0.00376752	CAR
CAR 16:0	5.68679	6.36873	0.0447625	0.00748161	CAR
CAR 18:0	6.1855	6.98514	-0.0256799	-0.00388441	CAR
CAR 14:1	3.58519	5.95868	-0.0320652	-0.00667468	CAR
CAR 16:1	4.58194	6.61448	0.0962061	0.0174857	CAR
CAR 18:1	5.25598	7.24178	-0.22512	-0.034773	CAR
CAR 18:1	5.25602	7.24181	0.128917	0.0210649	CAR
CAR 20:1	5.53732	7.9108	0.0320624	0.00479115	CAR
CE 14:0	13.6222	14.8283	-0.0827151	-0.00578104	CE
CE 15:0	13.9335	15.0117	-0.0173762	-0.00119919	CE
CE 16:0	14.2045	15.2433	0.010907	0.000741315	CE
CE 16:0	14.2045	15.2434	0.285927	0.0198038	CE
CE 18:0	14.7019	15.7733	0.0635679	0.00418926	CE
CE 18:0	14.702	15.7734	-0.36134	-0.0231643	CE
CE 20:0	15.2225	16.3093	0.0759157	0.00483848	CE
CE 22:0	15.7637	16.8539	0.0458079	0.00281669	CE
CE 24:0	16.2207	17.512	-0.0206937	-0.00122542	CE
CE 14:1	13.4043	14.4776	-0.0710782	-0.00507266	CE
CE 16:1	13.9365	14.8436	0.0500218	0.00348827	CE
CE 17:1	14.1787	15.0615	0.0961158	0.00661772	CE
CE 17:1	14.179	15.0618	0.0873889	0.00601313	CE
CE 18:1	14.4145	15.2944	-0.375537	-0.0246577	CE
CE 18:1	14.4146	15.2944	0.100495	0.00681134	CE
CE 18:1	14.5324	15.4148	0.239639	0.0162644	CE
CE 20:1	14.8882	15.7806	-0.264641	-0.0169653	CE
CE 20:1	14.8882	15.7806	0.135397	0.00890829	CE
CE 22:1	15.3825	16.2766	-0.213422	-0.0133031	CE
CE 22:1	15.3828	16.2769	0.137816	0.00878257	CE
CE 24:1	15.8897	16.7913	0.0914787	0.0056298	CE
CE 26:1	16.37	17.3632	-0.0283963	-0.00168075	CE
CE 26:1	16.3701	17.3633	0.0147223	0.000873625	CE
CE 16:2	13.2155	14.7473	0.0184355	0.00132031	CE
CE 18:2	13.8455	15.1189	0.0592076	0.00410508	CE
CE 20:2	14.3163	15.5958	-0.346983	-0.0226742	CE
CE 20:2	14.3164	15.5959	0.121108	0.00816367	CE
CE 22:2	14.7597	16.0467	0.138178	0.00905194	CE
CE 24:2	15.1798	16.4668	0.0723295	0.00459206	CE
CE 26:2	15.454	16.9795	-0.0622754	-0.00382551	CE
CE 16:3	13.3041	14.4688	-0.0375413	-0.00269616	CE
CE 18:3	13.737	14.7182	0.0615862	0.00434746	CE
CE 20:3	14.1137	15.079	0.070359	0.00484366	CE
CE 22:3	14.5168	15.4675	0.120159	0.00807956	CE
CE 22:3	14.5169	15.4676	-0.385743	-0.0250841	CE
CE 22:3	14.5169	15.4676	0.0602601	0.00403563	CE
CE 24:3	14.9416	15.8892	0.0983625	0.00642178	CE
CE 24:3	14.9417	15.8893	0.0424862	0.00276369	CE
CE 26:3	15.293	16.4391	-0.0299291	-0.00188281	CE
CE 20:4	13.5606	14.9656	-0.0209148	-0.00146421	CE
CE 22:4	14.1279	15.2932	0.106521	0.00729398	CE
CE 24:4	14.5568	15.7221	-0.312527	-0.0202257	CE
CE 24:4	14.5569	15.7221	0.11849	0.00788826	CE
CE 26:4	14.981	16.119	0.0779749	0.00503974	CE
CE 26:4	14.9812	16.1192	0.0742241	0.00479608	CE
CE 28:4	15.2488	16.6357	-0.0437683	-0.00273791	CE
CE 20:5	13.339	14.6523	-0.065353	-0.00464782	CE
CE 22:5	13.8637	14.9732	0.065437	0.00455912	CE
CE 24:5	14.2932	15.3989	0.121051	0.00822075	CE
CE 26:5	14.7334	15.8243	-0.247129	-0.0159171	CE
CE 26:5	14.7334	15.8243	0.144873	0.0095727	CE
CE 28:5	15.1794	16.2539	-0.228326	-0.0143196	CE
CE 28:5	15.1795	16.254	0.134759	0.0086484	CE
CE 30:5	15.5144	16.805	0.0746881	0.00464334	CE
CE 22:6	14.1234	14.3023	-0.00615221	-0.000432675	CE
CE 24:6	14.4161	14.5686	0.0163676	0.00113067	CE
CE 26:6	14.7524	14.9112	-0.0121686	-0.000819765	CE
CE 28:6	15.1556	15.3081	-0.000147278	-9.66898e-06	CE
CE 30:6	15.6027	15.7815	0.0021005	0.000133875	CE
CL 34:3_36:4	13.1053	13.3067	1.29352e-06	9.79492e-08	CL
CL 36:3_36:4	13.2183	13.4197	-5.17743e-06	-3.88725e-07	CL
CL 36:3_38:4	13.3458	13.5202	0.00396451	0.00029522	CL
CL 36:3_38:4	13.3458	13.5203	-0.00396063	-0.000294755	CL
DG 14:0_16:0	5.58678	14.8564	-0.0583913	-0.00568008	DG
DG 16:0_16:0	7.57614	15.8403	0.175239	0.0151946	DG
DG 16:0_18:0	8.58162	16.8459	-0.175231	-0.0135954	DG
DG 18:0_18:0	8.60454	17.8742	0.0583838	0.00442939	DG
DG 16:0_16:1	5.08811	15.7412	-0.033355	-0.00319248	DG
DG 15:0_18:1	6.61762	15.8024	0.214984	0.0195528	DG
DG 16:0_18:1	6.82775	16.2048	-0.201717	-0.0172143	DG
DG 18:0_18:1	7.62782	18.3024	0.0200884	0.00155183	DG
DG 16:0_20:4	5.47398	15.868	1.34952e-06	1.26466e-07	DG
DG 18:0_20:4	7.38274	16.3842	-0.204507	-0.0169182	DG
DG 16:0_22:4	7.38276	16.3843	0.204507	0.0175107	DG
DG 16:0_24:4	7.65898	18.053	-1.35008e-06	-1.05016e-07	DG
DG 16:0_22:5	10.2964	11.8198	-0.177901	-0.0158332	DG
DG 16:0_22:5	10.2964	11.8198	0.229102	0.0211563	DG
DG 18:0_22:5	11.5851	12.9542	-0.474361	-0.0372223	DG
DG 18:0_22:5	11.5852	12.9543	0.020737	0.00169295	DG
DG 16:0_24:5	11.5854	12.9545	0.275922	0.023005	DG
DG 16:0_24:5	11.5858	12.955	0.0414169	0.00338678	DG
DG 16:0_26:5	12.3219	13.7964	0.102128	0.00788203	DG
DG 16:0_30:5	12.5968	14.1383	-0.00444554	-0.000332451	DG
DG 16:0_30:5	12.5966	14.1382	-0.0125977	-0.000941533	DG
DG 16:1_18:2	9.08765	10.6663	-1.2185e-06	-1.23368e-07	DG
DG 18:1_18:2	10.1517	11.7304	4.87599e-06	4.45662e-07	DG
DG 20:1_18:2	11.6554	13.0225	-0.0310633	-0.00251118	DG
DG 18:1_20:2	11.6555	13.0227	0.0310596	0.00252353	DG
LPC 16:0	5.31269	6.85088	-0.0862152	-0.0139778	LPC
LPC 17:0	5.81504	7.18807	0.0195547	0.00301677	LPC
LPC 18:0	6.15427	7.61598	0.105124	0.015505	LPC
LPC 26:0	7.8717	9.4006	-0.115854	-0.0132374	LPC
LPC 28:0	7.90019	9.51659	0.0773905	0.00896657	LPC
PE-P 14:0_18:1	9.03089	9.8731	-8.4789e-07	-8.97048e-08	PE-P
PE-P 16:0_18:1	9.9599	10.8021	3.39278e-06	3.26826e-07	PE-P
PE-P 18:0_18:1	11.2487	11.9781	-0.0165721	-0.00142495	PE-P
PE-P 16:0_20:1	11.2489	11.9783	0.0165696	0.00142878	PE-P
PE-P 16:0_20:3	8.69654	11.4814	-1.08603e-05	-1.07645e-06	PE-P
PE-P 16:0_22:3	9.9879	12.3997	0.0547942	0.00491913	PE-P
PE-P 18:0_20:3	9.98831	12.4001	-0.0547942	-0.00487103	PE-P
PE-P 16:0_24:3	10.7736	13.5585	1.08584e-05	8.92523e-07	PE-P
PE-P 14:0_20:4	8.38555	9.53701	0.0462807	0.00519133	PE-P
PE-P 16:0_20:4	9.11411	10.0691	-0.0483771	-0.00501837	PE-P
PE-P 16:0_22:4	9.94709	10.9021	0.083605	0.00808481	PE-P
PE-P 18:0_20:4	9.94728	10.9023	-0.21621	-0.0203185	PE-P
PE-P 16:0_24:4	10.9934	11.9261	0.10075	0.00886962	PE-P
PE-P 16:0_24:4	10.9941	11.9267	0.124401	0.010974	PE-P
PE-P 18:0_24:4	12.1302	13.2669	-0.0904501	-0.00707249	PE-P
PE-P 16:0_22:5	8.78815	11.3139	3.45922e-05	3.44167e-06	PE-P
PE-P 16:0_24:5	9.80676	11.869	0.0848968	0.00789517	PE-P
PE-P 18:0_22:5	9.80679	11.8691	-0.350071	-0.0312899	PE-P
PE-P 16:0_24:5	9.80701	11.8693	0.265149	0.0250779	PE-P
PE-P 18:0_24:5	10.9208	13.1081	0.134431	0.0113158	PE-P
PE-P 18:0_24:5	10.9208	13.1083	-0.134441	-0.011066	PE-P
PE-P 18:1_22:5	6.98702	13.325	-8.7674e-09	-8.63273e-10	PE-P
PE-P 18:1_24:5	7.85444	13.6868	0.0976138	0.00914587	PE-P
PE-P 18:1_24:5	8.13608	13.373	-0.140482	-0.0128941	PE-P
PE-P 18:1_24:5	7.59605	13.8397	0.0428677	0.00401571	PE-P
TG-O 14:0_16:0_16:0	10.551	18.9671	3.51568e-05	2.38206e-06	TG-O
TG-O 16:0_16:0_16:0	11.6911	18.9797	-0.165592	-0.0106826	TG-O
TG-O 16:0_16:0_16:0	11.6913	18.9799	0.165592	0.0109157	TG-O
TG-O 18:0_16:0_16:0	11.4149	19.831	-3.51539e-05	-2.25014e-06	TG-O
TG-O 16:0_16:0_16:1	14.7258	14.9065	-0.0278319	-0.00187496	TG-O
TG-O 16:0_14:0_18:1	14.7259	14.9066	0.0242345	0.00163835	TG-O
TG-O 16:0_16:0_18:1	15.1055	15.2779	0.0117399	0.00077338	TG-O
TG-O 18:1_16:0_16:0	15.1059	15.2783	-0.000944608	-6.21739e-05	TG-O
TG-O 16:0_18:0_18:1	15.5474	15.723	-0.0108019	-0.000690396	TG-O
TG-O 18:1_18:0_18:0	16.0425	16.2488	0.00360408	0.000223273	TG-O
TG 8:0_8:0_8:0	7.07822	8.68511	0.137666	0.0177772	TG
TG 10:0_12:0_16:0	12.1544	13.4087	-0.512487	-0.0385502	TG
TG 10:0_14:0_16:0	12.6696	13.9109	-0.197754	-0.0146615	TG
TG 9:0_14:0_18:0	12.9098	14.1436	-0.090332	-0.00663377	TG
TG 14:0_14:0_14:0	13.1381	14.3638	0.0299113	0.00217996	TG
TG 12:0_14:0_18:0	13.5597	14.7687	0.16821	0.0120185	TG
TG 14:0_16:0_16:0	13.9318	15.1274	0.237604	0.016625	TG
TG 15:0_16:0_16:0	14.0982	15.2903	0.23324	0.0161289	TG
TG 16:0_16:0_16:0	14.251	15.4433	0.214124	0.0146329	TG
TG 15:0_16:0_18:0	14.3893	15.5866	0.174929	0.0118092	TG
TG 16:0_16:0_18:0	14.5125	15.7211	0.106803	0.00711545	TG
TG 16:0_17:0_18:0	14.6199	15.8474	0.020674	0.00135897	TG
TG 16:0_18:0_18:0	14.7111	15.9663	-0.105324	-0.00681976	TG
TG 16:0_18:0_20:0	14.8417	16.1838	-0.417264	-0.0261936	TG
TG 10:0_14:0_18:1	13.4058	13.6861	0.021965	0.00162415	TG
TG 12:0_16:0_16:1	13.6202	13.8656	-0.0170768	-0.00124105	TG
TG 14:0_16:0_16:1	13.8729	14.1055	-0.0308342	-0.0021993	TG
TG 15:0_16:0_16:1	14.0154	14.2463	-0.035158	-0.00248186	TG
TG 14:0_16:0_18:1	14.1694	14.4001	-0.0392442	-0.00273975	TG
TG 15:0_18:1_15:0	14.2514	14.4823	0.0568221	0.0039708	TG
TG 15:0_18:1_15:0	14.3108	14.5419	0.147364	0.0103203	TG
TG 15:0_16:0_18:1	14.3354	14.5665	-0.0440207	-0.00303696	TG
TG 16:0_16:0_18:1	14.514	14.7453	-0.0313219	-0.00213641	TG
TG 16:0_17:0_18:1	14.7051	14.9362	-0.0183309	-0.00123532	TG
TG 16:0_18:0_18:1	14.9084	15.1393	-0.0201497	-0.00133939	TG
TG 16:0_19:0_18:1	15.124	15.3548	-0.000596274	-3.91256e-05	TG
TG 16:0_20:0_18:1	15.3514	15.5833	-0.0026312	-0.000170084	TG
TG 18:0_19:0_18:1	15.59	15.8253	0.0096287	0.000613371	TG
TG 18:0_20:0_18:1	15.8389	16.0814	0.0151448	0.000949814	TG
TG 16:0_18:0_24:1	16.3655	16.6393	-0.0115605	-0.000700044	TG
TG 9:0_14:0_18:2	12.965	13.6057	0.0353683	0.00266931	TG
TG 8:0_16:0_18:2	13.0643	13.6356	0.00393264	0.000294668	TG
TG 9:0_16:0_18:2	13.1583	13.7071	-0.0252941	-0.00187948	TG
TG 10:0_16:0_18:2	13.2585	13.8089	-0.0342785	-0.00252643	TG
TG 11:0_16:0_18:2	13.3743	13.9314	-0.0271289	-0.00198311	TG
TG 12:0_16:0_18:2	13.5117	14.0694	-0.020469	-0.00148208	TG
TG 14:0_15:0_18:2	13.6713	14.2212	0.00426465	0.000305885	TG
TG 14:0_16:0_18:2	13.8502	14.3905	0.043356	0.00307992	TG
TG 15:0_16:0_18:2	14.0404	14.5843	0.0813505	0.00571643	TG
TG 15:0_16:0_18:2	14.0406	14.5846	0.0695777	0.00488504	TG
TG 16:0_16:0_18:2	14.2312	14.8151	-0.272872	-0.0184423	TG
TG 16:0_16:0_18:2	14.2312	14.8152	0.142192	0.00988752	TG
TG 16:0_17:1_18:1	14.1591	14.9847	0.0378676	0.00260545	TG
TG 16:0_18:1_18:1	14.4019	15.1103	0.0550627	0.00374551	TG
TG 18:0_17:1_18:1	14.599	15.2901	-0.285427	-0.0187411	TG
TG 16:0_18:1_19:1	14.599	15.2902	0.0685736	0.00460968	TG
TG 16:0_18:1_20:1	14.7848	15.4896	0.05719	0.00379244	TG
TG 18:0_18:1_19:1	14.9798	15.6882	0.0550021	0.00359985	TG
TG 18:0_18:1_20:1	15.1849	15.885	0.0389524	0.00251371	TG
TG 19:0_18:1_20:1	15.3815	16.0986	0.0170634	0.00108525	TG
TG 16:0_18:1_24:1	15.5369	16.3625	-0.0442846	-0.00276883	TG
TG 26:0_18:1_18:2	16.2964	17.0589	-0.0583342	-0.00348555	TG
TG 8:0_16:1_18:2	12.8589	13.5434	0.00611684	0.000463573	TG
TG 8:0_18:1_18:2	13.0763	13.6987	-0.00652227	-0.000486955	TG
TG 9:0_18:1_18:2	13.1915	13.7967	-0.000905186	-6.70756e-05	TG
TG 10:0_18:1_18:2	13.3122	13.9072	0.00672279	0.000494214	TG
TG 12:0_17:1_18:2	13.4393	14.0292	0.0182657	0.00133171	TG
TG 14:0_16:1_18:2	13.5737	14.1618	0.0197837	0.00142863	TG
TG 16:0_15:1_18:2	13.716	14.3043	0.0151238	0.00108066	TG
TG 16:0_16:1_18:2	13.867	14.4563	0.0436769	0.0030937	TG
TG 15:0_18:1_18:2	14.0269	14.6174	0.0551181	0.00386333	TG
TG 16:0_18:1_18:2	14.1956	14.7871	-0.328624	-0.0221743	TG
TG 16:0_18:1_18:2	14.1957	14.7872	0.06644	0.00460589	TG
TG 17:0_18:1_18:2	14.3735	14.9659	-0.270269	-0.0180903	TG
TG 17:0_18:1_18:2	14.3735	14.9659	0.0907369	0.00622381	TG
TG 18:0_18:1_18:2	14.5602	15.1538	0.103008	0.00698168	TG
TG 19:0_18:1_18:2	14.7552	15.351	0.12009	0.00804195	TG
TG 21:0_18:1_18:2	15.1684	15.7768	0.119571	0.00778812	TG
TG 16:0_18:1_20:4	14.3042	14.6739	0.00506114	0.00034943	TG
TG 18:0_18:1_20:4	14.5325	14.8491	-0.0151881	-0.00103278	TG
TG 16:0_18:1_24:4	14.8034	15.1127	0.0350698	0.00235005	TG
TG 18:0_18:1_22:4	14.8035	15.1128	-0.0198825	-0.00132744	TG
TG 18:0_18:1_24:4	15.1061	15.4758	-0.0050604	-0.000330832	TG
TG 16:0_18:1_30:5	15.5943	16.077	-0.00134269	-8.47817e-05	TG
TG 16:0_18:1_22:5	14.2108	14.6039	0.0793329	0.00553691	TG
TG 16:0_18:1_22:5	14.2108	14.6039	-0.108658	-0.00748542	TG
TG 16:0_18:1_22:5	14.2108	14.6039	0.0333554	0.00232054	TG
TG 16:0_18:1_24:5	14.5125	14.8886	-0.0284288	-0.00193013	TG
TG 16:0_18:1_24:5	14.5126	14.8888	0.017704	0.00120575	TG
TG 16:0_18:1_26:5	14.8385	15.2344	-0.0265376	-0.00176177	TG
TG 16:0_18:1_26:5	14.8386	15.2345	0.0345752	0.0023047	TG
TG 16:0_18:1_30:6	15.3741	15.6233	0.0217177	0.00140322	TG
TG 14:0_16:1_22:6	13.6091	13.844	-0.0294379	-0.00214001	TG
TG 16:0_16:1_22:6	13.905	14.1014	-0.00479315	-0.000342172	TG
TG 16:0_17:1_22:6	14.0479	14.2405	0.0172076	0.00121806	TG
TG 16:0_17:1_22:6	14.0479	14.2405	0.0502119	0.00356265	TG
TG 16:0_18:1_22:6	14.1903	14.3842	-0.00174318	-0.000121994	TG
TG 16:0_19:1_22:6	14.3337	14.5305	0.00310532	0.000215214	TG
TG 18:0_18:1_22:6	14.4791	14.6786	0.00585109	0.000401502	TG
TG 18:0_20:1_22:6	14.7766	14.9791	-0.0621194	-0.00415792	TG
TG 10:0_18:2_18:2	8.39802	18.464	-6.11115e-06	-4.55004e-07	TG
TG 14:0_18:2_18:2	8.86808	18.934	5.50042e-05	3.95685e-06	TG
TG 16:0_18:2_18:2	10.0224	18.7394	-0.198076	-0.0135864	TG
TG 16:0_18:2_18:2	10.0222	18.7399	0.198028	0.0139623	TG
TG 16:0_22:2_24:4	15.321	15.5349	-3.39076e-05	-2.1978e-06	TG
TG 15:0_18:2_16:4	13.4421	13.6484	0.002234	0.000164956	TG
TG 16:0_18:2_16:4	13.5387	13.7137	-0.0048439	-0.000355359	TG
TG 15:0_18:2_18:4	13.6161	13.8192	0.0026438	0.000192767	TG
TG 18:0_20:2_24:5	15.048	15.1013	-0.00137298	-9.10703e-05	TG
TG 14:0_18:2_20:5	13.652	13.7027	-0.000648379	-4.74031e-05	TG
TG 15:0_18:2_20:5	13.762	13.808	0.00299679	0.000217443	TG
TG 16:0_18:2_22:5	14.1277	14.1746	-0.00785456	-0.00055474	TG
TG 16:0_18:2_24:5	14.4071	14.4538	0.00643523	0.000446147	TG
TG 16:0_20:2_24:5	14.7159	14.761	0.000443894	3.0119e-05	TG
TG 16:0_24:4_22:5	12.868	16.4225	-0.0727207	-0.00494093	TG
TG 16:0_24:4_24:5	13.6673	16.6469	0.176094	0.0117545	TG
TG 16:0_24:4_24:5	13.6673	16.6469	0.260101	0.01746	TG
TG 15:0_26:4_24:5	13.9004	16.7391	-0.58224	-0.0366143	TG
TG 18:0_20:4_28:5	13.8897	16.9501	0.0668808	0.0043562	TG
TG 18:0_24:4_24:5	13.8897	16.9501	0.151884	0.00994789	TG
TG 16:0_22:5_24:5	14.2418	14.7292	0.111498	0.0077569	TG
TG 16:0_22:5_24:5	14.2419	14.7292	-0.0544475	-0.00374467	TG
TG 16:0_22:5_26:5	14.513	14.9979	-0.0355275	-0.00240197	TG
TG 16:0_22:5_26:5	14.5131	14.9979	-0.136489	-0.00916522	TG
TG 16:0_24:5_24:5	14.5131	14.998	0.101562	0.00693063	TG
TG 16:0_24:5_26:5	14.8853	15.3629	0.14014	0.00935263	TG
TG 16:0_22:5_28:5	14.8854	15.363	-0.0507948	-0.00334727	TG
TG 16:0_24:5_26:5	14.8857	15.3633	-0.0525106	-0.00345988	TG
TG 16:0_24:5_28:5	15.3247	15.8584	0.0415696	0.00267329	TG
TG 16:0_24:5_28:5	15.3249	15.8587	-0.0482121	-0.00308261	TG
TG 16:0_22:5_22:5	14.0166	14.6118	-0.0167877	-0.00117142	TG
TG 18:1_18:1_20:1	10.0318	20.2181	-3.46903e-05	-2.29357e-06	TG
TG 18:1_20:1_20:1	10.9396	19.7612	0.200421	0.0132291	TG
TG 18:1_18:1_22:1	10.9398	19.7614	-0.200421	-0.012888	TG
TG 18:1_20:1_22:1	10.9499	21.1362	3.46661e-05	2.16082e-06	TG
TG 15:1_16:1_18:2	13.4156	14.1559	0.00374768	0.000271925	TG
TG 16:1_17:1_18:2	13.7631	14.3845	0.0287774	0.00204895	TG
TG 17:1_18:1_18:2	14.0773	14.6802	0.06673	0.00466252	TG
TG 18:1_18:1_18:2	14.2362	14.8394	-0.330189	-0.022208	TG
TG 18:1_18:1_18:2	14.2363	14.8394	0.0638123	0.00440875	TG
TG 18:1_19:1_18:2	14.4006	15.0015	0.0780384	0.00533669	TG
TG 18:1_20:1_18:2	14.5711	15.1666	0.0588284	0.00397221	TG
TG 18:1_21:1_18:2	14.7455	15.3362	0.0758255	0.00506686	TG
TG 18:1_20:1_20:2	14.9195	15.5146	-0.0319592	-0.00209582	TG
TG 18:1_22:1_18:2	14.9195	15.5147	0.0230914	0.00151977	TG
TG 19:1_22:1_18:2	15.087	15.7083	-0.00435455	-0.000282726	TG
TG 18:1_24:1_18:2	15.2414	15.9239	-0.0323482	-0.00207161	TG
TG 16:1_17:2_18:2	13.7363	13.9387	-0.0105024	-0.000758405	TG
TG 16:1_18:2_18:2	13.8743	14.0497	0.00102326	7.32942e-05	TG
TG 18:1_17:2_18:2	14.0089	14.1825	0.0146774	0.00104236	TG
TG 18:1_18:2_18:2	14.1494	14.3273	0.0153678	0.00108049	TG
TG 18:1_18:2_20:2	14.4636	14.6386	0.0131158	0.000902173	TG
TG 18:1_18:2_20:2	14.4637	14.6386	-0.0468604	-0.00321005	TG
TG 20:1_18:2_20:2	14.7946	15.0058	0.0131785	0.000885235	TG
TG 16:1_18:2_18:3	11.814	15.952	0.0939813	0.00681567	TG
TG 16:1_18:2_18:3	11.8143	15.9516	-0.094028	-0.00672734	TG
TG 17:1_18:2_18:3	11.5102	16.2879	6.2241e-05	4.47809e-06	TG
TG 18:1_18:2_18:3	11.6151	16.3929	-1.55447e-05	-1.11002e-06	TG
TG 18:1_20:2_24:5	13.1161	16.4839	0.0150216	0.00101601	TG
TG 16:1_18:2_20:5	11.974	15.3295	-0.0522574	-0.0038133	TG
TG 18:1_18:2_20:5	12.725	15.5432	0.0730847	0.00519769	TG
TG 18:1_18:2_22:5	13.0632	15.9094	0.300306	0.0211692	TG
TG 17:1_18:2_24:5	13.2108	16.0163	-0.549429	-0.0362349	TG
TG 18:1_18:2_24:5	13.3235	16.093	0.213274	0.0147136	TG
TG 18:1_20:2_24:6	14.3052	14.8132	0.00320094	0.000219905	TG
TG 16:1_18:2_22:6	13.5888	14.0968	-0.00320054	-0.000231152	TG
TG 18:1_18:2_22:6	13.8852	14.338	0.00960217	0.000680909	TG
TG 18:1_20:2_22:6	14.124	14.5768	-0.00960258	-0.000668703	TG
TG 18:1_22:5_24:5	14.1269	15.0234	-0.00685996	-0.00047044	TG
TG 18:1_22:5_26:5	14.3634	15.2965	-0.0680447	-0.00456737	TG
TG 20:1_24:5_24:5	14.6944	15.5908	0.0976059	0.0064876	TG
TG 18:1_24:5_28:5	14.9869	16.0381	-0.0374795	-0.00241026	TG
TG 18:1_22:5_22:5	13.8522	14.9034	0.0147782	0.00102891	TG
TG 20:2_22:5_22:6	13.0806	15.3281	-0.0136699	-0.000961447	TG
TG 20:2_22:5_22:6	13.2258	15.1122	0.0499867	0.00354038	TG
TG 20:2_22:5_22:6	13.1164	15.195	-0.0363168	-0.00255896	TG
TG 18:2_22:5_22:6	12.7329	15.0071	1.97812e-09	1.42619e-10	TG
Cer 18:1;2O_16:0	8.70034	10.1902	-0.147727	-0.0153995	Cer
Cer 18:1;2O_18:0	10.2303	11.4925	0.274413	0.0259198	Cer
Cer 18:1;2O_20:0	11.3267	12.6181	0.026394	0.00220944	Cer
Cer 18:1;2O_22:0	12.1542	13.4028	-0.216525	-0.0166622	Cer
Cer 18:1;2O_23:0	12.4591	13.6748	-0.0590134	-0.00449592	Cer
Cer 18:1;2O_24:0	12.6574	13.901	0.0442044	0.00333996	Cer
Cer 18:1;2O_25:0	12.7114	14.1191	0.0782535	0.0058674	Cer
Cer 18:2;2O_16:0	7.07399	10.6281	-0.123978	-0.0138137	Cer
Cer 18:2;2O_18:0	8.43306	11.4414	0.183212	0.0187832	Cer
Cer 18:2;2O_20:0	9.39424	12.5266	0.156436	0.0144794	Cer
Cer 18:2;2O_22:0	10.366	13.4754	-0.31631	-0.0258487	Cer
Cer 18:2;2O_25:0	11.4248	15.0605	0.100641	0.00765799	Cer
FA 14:0	5.50444	5.62231	0.0243759	0.00440078	FA
FA 15:0	5.87652	5.98252	-0.00747551	-0.00125914	FA
FA 16:0	6.22841	6.32999	-0.0167965	-0.00266781	FA
FA 17:0	6.56168	6.66306	-0.0116288	-0.00175556	FA
FA 18:0	6.87793	6.98039	-0.0128404	-0.00184968	FA
FA 19:0	7.17787	7.28089	-0.000621155	-8.59135e-05	FA
FA 20:0	7.462	7.56446	0.00222725	0.000296532	FA
FA 21:0	7.72986	7.83123	0.0165463	0.00213116	FA
FA 22:0	7.98072	8.0823	0.0225067	0.00281018	FA
FA 23:0	8.21289	8.31889	0.0158858	0.00192555	FA
FA 24:0	8.42489	8.54275	-0.0321795	-0.00377871	FA
FA 14:1	4.86651	5.13327	0.0828934	0.0168585	FA
FA 15:1	5.26078	5.50773	0.0162541	0.00302795	FA
FA 15:1	5.26079	5.50774	-0.0927328	-0.0169313	FA
FA 16:1	5.63241	5.87115	-0.0042188	-0.000732939	FA
FA 17:1	5.98331	6.22117	-0.0187587	-0.00306465	FA
FA 18:1	6.31567	6.55587	-0.0182286	-0.00282438	FA
FA 19:1	6.63092	6.87376	-0.0166584	-0.00246098	FA
FA 20:1	6.92991	7.17414	-0.000976956	-0.000138516	FA
FA 21:1	7.2127	7.45681	0.030753	0.00421043	FA
FA 22:1	7.47872	7.72219	0.0204571	0.00269883	FA
FA 24:1	7.95565	8.20661	0.0451278	0.00561571	FA
FA 26:1	8.34645	8.64173	-0.0439112	-0.00514303	FA
FA 16:2	5.25699	5.32009	0.00353595	0.000669054	FA
FA 17:2	5.62413	5.67914	-0.00136184	-0.000240906	FA
FA 18:2	5.96979	6.02355	0.00067046	0.000111818	FA
FA 19:2	6.29612	6.35129	-0.0132926	-0.00209762	FA
FA 20:2	6.60451	6.6608	0.00765329	0.00115521	FA
FA 22:2	7.16861	7.22446	0.0065356	0.000908984	FA
FA 24:2	7.65502	7.7215	-0.00374084	-0.000486329	FA
FA 16:3	4.71662	4.90698	-0.0011995	-0.000249221	FA
FA 18:3	5.49574	5.66546	0.00359854	0.000645247	FA
FA 20:3	6.17254	6.34226	-0.00359861	-0.000574766	FA
FA 22:3	6.74702	6.93738	0.00119957	0.00017535	FA
FA 16:4	3.83571	4.85149	-0.00640083	-0.00147145	FA
FA 18:4	4.75839	5.66401	0.0192021	0.00369841	FA
FA 20:4	5.48098	6.38661	-0.0192015	-0.00322552	FA
FA 22:4	6.00351	7.01929	0.00640025	0.000983896	FA
PC 16:0_16:1	8.23654	9.66746	-0.0270012	-0.00300715	PC
PC 15:0_18:1	8.81192	10.0195	0.129711	0.0139685	PC
PC 16:0_18:1	9.01846	10.2326	-0.0804954	-0.00829336	PC
PC 17:0_18:1	9.54307	10.721	-0.054942	-0.00539335	PC
PC 18:0_18:1	10.0512	11.4522	0.0327272	0.0030532	PC
PC 15:0_18:2	8.75947	8.92785	-0.00833808	-0.000941943	PC
PC 16:0_18:2	9.10803	9.25065	0.00833956	0.00090934	PC
PC 17:0_18:2	9.49066	9.63675	0.010703	0.00112038	PC
PC 18:0_18:2	9.92422	10.0703	0.00126825	0.000126875	PC
PC 19:0_18:2	10.4084	10.551	-0.0263034	-0.00250366	PC
PC 18:0_20:2	10.9271	11.0955	0.0143307	0.00130315	PC
PC 16:0_20:5	6.05193	11.4721	2.35683e-05	2.68984e-06	PC
PC 18:0_20:5	6.98735	11.6814	-0.106644	-0.0112959	PC
PC 16:0_22:5	6.98764	11.6817	0.106644	0.0115566	PC
PC 18:0_22:5	7.35789	12.7781	-2.35688e-05	-2.34097e-06	PC
PC 16:1_18:2	8.42468	8.93304	-0.00113707	-0.000130998	PC
PC 18:1_18:2	9.03081	9.49483	0.00682038	0.000736861	PC
PC 19:1_18:2	9.40325	9.8286	-0.00907394	-0.000942747	PC
PC 20:1_18:2	9.79157	10.2297	-0.0393571	-0.00391613	PC
PC 20:1_18:2	9.79166	10.2298	0.0427477	0.00428849	PC
PE 16:0_16:1	6.11045	12.0285	-0.0185435	-0.00204044	PE
PE 15:0_18:1	6.98533	12.0875	0.119437	0.0126831	PE
PE 16:0_18:1	7.15028	12.3596	-0.112048	-0.0113558	PE
PE 18:0_18:1	7.99017	13.9201	0.0111542	0.00101921	PE
PI 16:0_20:5	7.8792	8.00659	0.00289246	0.00036429	PI
PI 16:0_20:5	7.87943	8.00678	-0.00289492	-0.000364324	PI
PI 18:0_20:5	8.21947	8.36654	3.27681e-06	3.9513e-07	PI
PI 18:0_22:5	8.51846	8.66553	-8.19193e-07	-9.53437e-08	PI
SM 18:1;2O_16:0	8.05928	9.58704	-0.0228444	-0.00258245	SM
SM 18:1;2O_20:0	9.98773	11.2867	0.0912051	0.00864831	SM
SM 18:1;2O_21:0	10.5688	11.8235	0.0491475	0.00440903	SM
SM 18:1;2O_22:0	11.1952	12.4004	-0.0552212	-0.00465884	SM
SM 18:1;2O_23:0	11.829	13.0547	-0.219124	-0.017307	SM
SM 18:1;2O_24:0	12.4184	13.8373	0.156837	0.0120914	SM
SM 32:1;2O	7.81017	8.73696	-0.0494368	-0.00593978	SM
SM 33:1;2O	8.16134	9.00208	0.0217103	0.00253625	SM
SM 36:1;2O	9.25268	10.0806	0.0896459	0.00936055	SM
SM 37:1;2O	9.66154	10.5021	0.0518159	0.00516609	SM
SM 39:1;2O	10.5722	11.414	-0.152945	-0.013722	SM
SM 43:1;2O	12.6311	13.6414	0.0392095	0.00299378	SM
DG 12:0_12:0	6.73747	9.16398	-0.264278	-0.0321702	DG
DG 10:0_16:0	7.61181	9.67082	-0.063682	-0.00731556	DG
DG 12:0_16:0	8.4356	10.4416	0.0666174	0.00710813	DG
DG 14:0_14:0	8.4356	10.4416	0.735619	0.0845248	DG
DG 14:0_16:0	9.3338	11.3519	0.0578658	0.00562623	DG
DG 15:0_16:0	9.83076	11.8389	-0.0241462	-0.00222361	DG
DG 16:0_16:0	10.3595	12.3482	-0.178158	-0.015449	DG
DG 16:0_17:0	10.9115	12.8865	-0.430036	-0.0348801	DG
DG 16:0_18:0	11.4745	13.4689	-0.422332	-0.0327541	DG
DG 16:0_19:0	12.0288	14.1119	0.0113503	0.000869153	DG
DG 18:0_18:0	12.5574	14.8349	0.51118	0.0387698	DG
DG 10:0_18:1	7.49632	9.72205	-0.184815	-0.021016	DG
DG 14:0_16:1	8.67563	10.5285	0.118055	0.0124478	DG
DG 15:0_16:1	9.18624	10.9991	0.162675	0.0163822	DG
DG 16:0_16:1	9.67574	11.483	0.133364	0.012767	DG
DG 16:0_17:1	10.1601	11.9638	0.0189405	0.00171516	DG
DG 15:0_18:1	10.4045	12.2023	0.324411	0.0295483	DG
DG 16:0_18:1	10.6466	12.436	-0.192685	-0.0164211	DG
DG 17:0_18:1	11.1301	12.903	-0.528489	-0.0421274	DG
DG 17:0_18:1	11.1302	12.9031	-0.235388	-0.0192122	DG
DG 18:0_18:1	11.5962	13.3794	-0.458172	-0.035391	DG
DG 18:0_18:1	11.5964	13.3796	0.759967	0.0647994	DG
DG 19:0_18:1	12.021	13.8891	-0.129913	-0.00992842	DG
DG 20:0_18:1	12.379	14.4591	0.212047	0.0160557	DG
DG 10:0_18:2	8.27751	8.57292	0.00821098	0.000975524	DG
DG 12:0_18:2	8.8163	9.06345	-0.0281247	-0.00313611	DG
DG 14:0_18:2	9.60344	9.85068	0.0120584	0.00124121	DG
DG 15:0_18:2	10.1	10.3456	0.0188112	0.00184352	DG
DG 16:0_18:2	10.6663	10.9072	0.0207714	0.00192935	DG
DG 17:0_18:2	11.2993	11.5373	-0.000683491	-5.98556e-05	DG
DG 18:0_18:2	11.9952	12.2418	-0.0735043	-0.00602889	DG
DG 19:0_18:2	12.747	13.0259	0.0424604	0.00330586	DG
DG 17:1_18:1	10.5997	11.8381	0.00588796	0.000525101	DG
DG 18:1_18:1	11.4636	12.5133	0.0404199	0.00338298	DG
DG 18:1_19:1	12.0682	13.1464	-0.121698	-0.00956067	DG
DG 18:1_20:1	12.4976	13.6548	0.0811956	0.00624822	DG
DG 18:1_24:1	12.7949	14.1015	-0.00580574	-0.000431525	DG
DG 14:1_18:2	8.46377	9.65638	-0.0359241	-0.00394944	DG
DG 15:1_18:2	9.00317	10.0498	-0.119524	-0.012391	DG
DG 16:1_18:2	9.50012	10.5142	0.142139	0.0144084	DG
DG 17:1_18:2	9.98847	11.0157	0.133102	0.0128365	DG
DG 18:1_18:2	10.4924	11.5312	0.0807993	0.00739176	DG
DG 19:1_18:2	11.0177	12.0528	-0.0487086	-0.00420482	DG
DG 20:1_18:2	11.5567	12.5918	-0.285742	-0.0231182	DG
DG 22:1_18:2	12.5624	13.8253	0.133858	0.0102494	DG
DG 18:2_16:4	8.54562	8.73439	1.08741e-06	1.25858e-07	DG
DG 18:2_18:4	9.05055	9.21403	-0.00371414	-0.000406538	DG
DG 18:2_18:4	9.05097	9.21445	0.00371414	0.00040685	DG
DG 18:2_20:4	10.0076	10.1964	-1.0883e-06	-1.07732e-07	DG
LPC 16:0	6.14113	6.21743	0.00727922	0.00117939	LPC
LPC 17:0	6.44806	6.51453	-0.00470545	-0.000725478	LPC
LPC 18:0	6.74099	6.80585	-0.0105827	-0.00155995	LPC
LPC 19:0	7.02189	7.08959	0.000739046	0.000104755	LPC
LPC 20:0	7.29242	7.36393	0.0081736	0.00111661	LPC
LPC 26:0	8.71562	8.79858	-0.000903733	-0.000103189	LPC
PE-P 14:0_20:5	8.23549	8.90141	-0.000551415	-6.435e-05	PE-P
PE-P 16:0_20:5	8.91227	9.45399	0.00112919	0.000122978	PE-P
PE-P 16:0_20:5	8.91266	9.45439	0.000526002	5.728e-05	PE-P
PE-P 18:0_20:5	9.65508	10.1908	-0.087084	-0.0086997	PE-P
PE-P 16:0_22:5	9.65563	10.1913	0.171466	0.0175827	PE-P
PE-P 18:0_20:5	9.65614	10.1918	-0.0860305	-0.00859445	PE-P
PE-P 18:0_22:5	10.494	11.0818	-0.00310945	-0.000288152	PE-P
PE-P 18:0_22:5	10.4947	11.0826	0.00365387	0.000338792	PE-P
TG 8:0_8:0_8:0	7.00467	8.70055	0.109608	0.0141558	TG
TG 10:0_10:0_12:0	10.4651	11.8116	0.477328	0.0447732	TG
TG 10:0_12:0_12:0	11.1422	12.4716	-0.247128	-0.0205017	TG
TG 10:0_12:0_14:0	11.7537	13.0751	-0.674627	-0.0515415	TG
TG 10:0_12:0_16:0	12.3025	13.6186	-0.332471	-0.025011	TG
TG 10:0_14:0_15:0	12.5542	13.8673	-0.192245	-0.0143434	TG
TG 10:0_14:0_16:0	12.7907	14.1004	-0.0514415	-0.00381133	TG
TG 9:0_15:0_17:0	13.0123	14.318	0.0581298	0.00427205	TG
TG 12:0_14:0_16:0	13.2187	14.5202	0.135451	0.00986249	TG
TG 12:0_15:0_16:0	13.4097	14.7071	0.207414	0.0149747	TG
TG 12:0_14:0_18:0	13.5852	14.8791	0.234117	0.0167251	TG
TG 14:0_15:0_16:0	13.7447	15.0366	0.257671	0.0182319	TG
TG 14:0_16:0_16:0	13.8876	15.1799	0.238745	0.0167013	TG
TG 14:0_16:0_17:0	14.0134	15.3097	0.206538	0.0142883	TG
TG 14:0_16:0_18:0	14.1214	15.4267	0.133007	0.00908455	TG
TG 15:0_16:0_18:0	14.211	15.5316	0.0582799	0.00393437	TG
TG 16:0_16:0_18:0	14.2815	15.6252	-0.0626827	-0.00417439	TG
TG 16:0_17:0_18:0	14.332	15.7079	-0.186029	-0.0122339	TG
TG 16:0_18:0_18:0	14.362	15.7807	-0.369666	-0.0239405	TG
TG 8:0_14:0_18:1	13.2123	13.5112	0.0317369	0.00238086	TG
TG 9:0_12:0_20:1	13.2973	13.5764	0.000883109	6.57271e-05	TG
TG 8:0_16:0_18:1	13.3898	13.6576	-0.00231934	-0.000171473	TG
TG 9:0_16:0_18:1	13.4906	13.7533	-0.0100216	-0.000735153	TG
TG 10:0_16:0_18:1	13.6013	13.8627	-0.0270112	-0.00196317	TG
TG 14:0_15:0_16:1	13.7226	13.9844	-0.0274987	-0.00198103	TG
TG 14:0_16:0_16:1	13.8555	14.118	-0.0352546	-0.00251423	TG
TG 15:0_16:0_16:1	14.0001	14.2628	-0.035562	-0.0025102	TG
TG 16:0_16:0_16:1	14.157	14.419	-0.0309808	-0.00216361	TG
TG 15:0_18:1_15:0	14.2403	14.5016	0.0639673	0.00447105	TG
TG 15:0_18:1_15:0	14.3006	14.5615	0.18407	0.0129199	TG
TG 15:0_16:0_18:1	14.3257	14.5864	-0.0389726	-0.00268869	TG
TG 16:0_16:0_18:1	14.5056	14.7656	-0.0253696	-0.00173041	TG
TG 16:0_17:0_18:1	14.6961	14.9574	-0.0142107	-0.000957527	TG
TG 16:0_18:0_18:1	14.8963	15.1631	-0.0162966	-0.00108312	TG
TG 17:0_18:0_18:1	15.1043	15.3834	-0.0101643	-0.000666339	TG
TG 16:0_18:0_20:1	15.3199	15.6201	-0.00699532	-0.000451982	TG
TG 8:0_16:0_18:2	13.3323	13.385	0.00462933	0.000346662	TG
TG 9:0_16:0_18:2	13.434	13.4796	0.000832228	6.18481e-05	TG
TG 10:0_16:0_18:2	13.5415	13.5863	-0.0111141	-0.000818719	TG
TG 12:0_15:0_18:2	13.6569	13.7025	-0.00129196	-9.44344e-05	TG
TG 12:0_16:0_18:2	13.7816	13.8272	0.000438034	3.17324e-05	TG
TG 14:0_15:0_18:2	13.9155	13.9602	0.00787615	0.000565409	TG
TG 14:0_16:0_18:2	14.0575	14.1031	0.00627353	0.000445753	TG
TG 15:0_16:0_18:2	14.205	14.2577	-0.00764321	-0.00053678	TG
TG 8:0_16:1_17:1	13.2039	13.3164	0.00410878	0.000309956	TG
TG 16:0_16:1_18:1	14.3106	14.4008	-0.023296	-0.00162014	TG
TG 16:0_17:1_18:1	14.4802	14.5689	-0.010471	-0.000720397	TG
TG 16:0_18:1_18:1	14.6593	14.7464	0.00180322	0.000122659	TG
TG 16:0_18:1_19:1	14.8476	14.9333	0.0174367	0.00117237	TG
TG 16:0_18:1_20:1	15.045	15.13	0.0135118	0.000896365	TG
TG 18:0_18:1_19:1	15.2512	15.3368	0.00799144	0.000522795	TG
TG 18:0_18:1_20:1	15.4658	15.554	0.00689406	0.000444692	TG
TG 18:0_18:1_22:1	15.919	16.021	-0.0179791	-0.00112453	TG
TG 8:0_16:1_18:2	13.1848	13.2234	0.00910621	0.000690126	TG
TG 8:0_18:1_18:2	13.3723	13.4059	-0.0138979	-0.00103692	TG
TG 9:0_18:1_18:2	13.4762	13.5089	0.00356654	0.000264404	TG
TG 10:0_18:1_18:2	13.5873	13.6196	-0.000553459	-4.06836e-05	TG
TG 11:0_18:1_18:2	13.7055	13.7378	-0.00437604	-0.000318814	TG
TG 12:0_18:1_18:2	13.8309	13.8633	-0.00186605	-0.000134743	TG
TG 15:0_16:1_18:2	13.9638	13.9962	0.00201471	0.000144135	TG
TG 16:0_16:1_18:2	14.1041	14.1364	0.00124353	8.80753e-05	TG
TG 16:0_17:1_18:2	14.2515	14.2837	0.00861804	0.000604393	TG
TG 15:0_18:1_18:2	14.2517	14.2839	-0.000170478	-1.19483e-05	TG
TG 16:0_18:1_18:2	14.4067	14.4387	-0.00828977	-0.000574442	TG
TG 17:0_18:1_18:2	14.5689	14.601	0.00994284	0.000682185	TG
TG 18:0_18:1_18:2	14.7381	14.7709	0.00150109	0.000101748	TG
TG 19:0_18:1_18:2	14.9143	14.9485	-0.00358516	-0.000240051	TG
TG 16:0_22:1_18:2	15.0973	15.1342	-0.00325415	-0.000215236	TG
TG 10:0_16:1_18:3	13.0988	13.3653	0.00103262	7.80459e-05	TG
TG 10:0_18:1_18:3	13.3101	13.5435	-0.00516658	-0.000384647	TG
TG 11:0_18:1_18:3	13.4185	13.6519	0.005167	0.000381892	TG
TG 16:0_15:1_18:3	13.6407	13.9072	-0.00103304	-7.49939e-05	TG
TG 9:0_18:2_18:2	13.3204	13.3487	-0.00146778	-0.000110061	TG
TG 9:0_18:2_18:2	13.3205	13.3488	0.00166736	0.000125055	TG
TG 12:0_18:2_18:2	13.645	13.6742	-0.00136352	-9.98114e-05	TG
TG 14:0_18:2_18:2	13.8925	13.9195	0.00400409	0.000288023	TG
TG 16:0_17:2_18:2	14.0248	14.0513	-0.00394795	-0.000281153	TG
TG 16:0_18:2_18:2	14.1608	14.1914	0.0011078	7.81516e-05	TG
TG 10:0_18:2_18:3	13.2455	13.3645	0.00201212	0.000151253	TG
TG 12:0_18:2_18:3	13.4528	13.5555	-0.00983884	-0.000728048	TG
TG 13:0_18:2_18:3	13.562	13.6628	0.0093733	0.000689062	TG
TG 14:0_18:2_18:3	13.6782	13.7752	0.000697516	5.08171e-05	TG
TG 15:0_18:2_18:3	13.7893	13.9042	-0.0022441	-0.000162041	TG
TG 14:0_18:2_20:5	12.9795	14.3805	0.018984	0.00138965	TG
TG 16:0_17:2_20:5	13.1652	14.4301	-0.0303682	-0.00219614	TG
TG 16:0_18:2_22:5	13.4674	14.8685	0.0189671	0.00134053	TG
TG 16:0_18:2_24:5	13.6948	15.164	-0.00758289	-0.00052524	TG
TG 17:1_18:1_18:2	14.2813	14.337	0.00213606	0.000149302	TG
TG 18:1_18:1_18:2	14.4381	14.4864	-0.00476951	-0.000329682	TG
TG 18:1_19:1_18:2	14.604	14.6509	0.00343745	0.000235056	TG
TG 18:1_20:1_18:2	14.7811	14.8284	0.00377809	0.000255259	TG
TG 19:1_20:1_18:2	14.9702	15.0176	-0.012115	-0.000807341	TG
TG 19:1_20:1_18:2	14.9704	15.0178	-0.00188601	-0.000125767	TG
TG 18:1_22:1_18:2	15.172	15.2194	0.0116951	0.000770227	TG
TG 20:1_22:1_18:2	15.6052	15.6642	-0.00227626	-0.000145569	TG
TG 16:1_18:2_18:2	13.9284	13.9762	-0.00171866	-0.000123166	TG
TG 18:1_17:2_18:2	14.058	14.1	0.00498348	0.000354091	TG
TG 18:1_18:2_18:2	14.1959	14.2378	-0.00210845	-0.000148284	TG
TG 18:1_18:2_20:2	14.5035	14.5481	-0.00516888	-0.000355714	TG
TG 22:1_18:2_18:2	14.8575	14.9006	0.00609315	0.000409678	TG
TG 24:1_18:2_18:2	15.2517	15.3022	-0.00208063	-0.000136176	TG
TG 15:1_18:2_18:3	13.5181	13.7339	0.0130091	0.000955638	TG
TG 16:1_18:2_18:3	13.6606	13.8482	-0.0206021	-0.00149561	TG
TG 17:1_18:2_18:3	13.7893	13.9859	0.00260588	0.000187676	TG
TG 20:1_18:2_18:3	14.215	14.4185	0.00975868	0.000682092	TG
TG 22:1_18:2_18:3	14.5144	14.7401	-0.0047716	-0.000326107	TG
Cer 18:1;2O_11:0	6.61364	8.63058	-0.540892	-0.0662614	Cer
Cer 18:1;2O_12:0	7.21841	9.11659	-0.212501	-0.0253581	Cer
Cer 17:1;2O_14:0	7.78018	9.60623	0.0632058	0.00732396	Cer
Cer 18:1;2O_14:0	8.30419	10.0943	0.281253	0.0315377	Cer
Cer 17:1;2O_16:0	8.79623	10.5752	0.410711	0.0442815	Cer
Cer 18:1;2O_16:0	9.26164	11.0435	0.468568	0.0483858	Cer
Cer 18:1;2O_17:0	9.70473	11.4949	0.424789	0.0417483	Cer
Cer 18:1;2O_18:0	10.1284	11.9259	0.290163	0.0270246	Cer
Cer 18:1;2O_19:0	10.5346	12.335	0.0388098	0.00340557	Cer
Cer 18:1;2O_20:0	10.9243	12.7218	-0.33398	-0.0274722	Cer
Cer 17:1;2O_22:0	11.2964	13.0865	-0.654514	-0.0509508	Cer
Cer 18:1;2O_22:0	11.6494	13.4313	-0.511644	-0.0392004	Cer
Cer 18:1;2O_23:0	11.9801	13.759	-0.301471	-0.022889	Cer
Cer 18:1;2O_24:0	12.284	14.0741	-0.103949	-0.0078257	Cer
Cer 18:1;2O_25:0	12.5559	14.3819	0.0739061	0.00551744	Cer
Cer 18:1;2O_26:0	12.7899	14.6881	0.241018	0.0178558	Cer
Cer 18:1;2O_27:0	12.9811	14.998	0.366525	0.0269048	Cer
Cer 18:2;2O_14:0	8.40041	8.5883	0.0303536	0.0035862	Cer
Cer 18:2;2O_15:0	8.63809	8.80297	-0.0134738	-0.00154268	Cer
Cer 18:2;2O_16:0	8.9419	9.10168	-0.0302064	-0.00333699	Cer
Cer 18:2;2O_17:0	9.31721	9.47905	-0.0158715	-0.00168594	Cer
Cer 18:2;2O_18:0	9.76792	9.93128	-0.00740071	-0.000750807	Cer
Cer 18:2;2O_19:0	10.2953	10.4572	0.0182326	0.00176024	Cer
Cer 18:2;2O_20:0	10.8977	11.0575	0.0345872	0.00316067	Cer
Cer 18:2;2O_21:0	11.5714	11.7362	0.01781	0.00153059	Cer
Cer 18:2;2O_22:0	12.312	12.4999	-0.0340309	-0.0027356	Cer
Cer 18:1;2O_22:1	11.5926	12.8489	0.0507394	0.00416922	Cer
Cer 17:1;2O_24:1	12.2072	13.2786	-0.112101	-0.00872042	Cer
Cer 18:1;2O_24:1	12.5313	13.6465	0.0319133	0.00244415	Cer
Cer 19:1;2O_24:1	12.7229	13.7942	0.0695484	0.00527321	Cer
Cer 18:1;2O_26:1	12.6238	13.88	-0.0401001	-0.00301686	Cer
Cer 18:2;2O_22:1	10.0429	11.9052	-0.00495164	-0.00045101	Cer
Cer 18:2;2O_24:1	11.6162	13.3232	0.029716	0.00238874	Cer
Cer 19:2;2O_24:1	12.1115	13.6833	-0.0396149	-0.00306214	Cer
Cer 18:2;2O_26:1	12.1979	14.0258	0.0148506	0.00113389	Cer
DLCL 16:1_16:1	5.90584	8.33488	0.16136	0.0231872	DLCL
DLCL 16:1_16:1	5.90625	8.33483	-0.161462	-0.0221728	DLCL
DLCL 16:1_18:1	6.27714	8.70595	0.164547	0.0224576	DLCL
DLCL 16:1_18:1	6.27717	8.70598	-0.164422	-0.0214763	DLCL
DLCL 18:1_18:1	6.2767	9.08125	-2.1971e-05	-2.86118e-06	DLCL
FA 13:0	4.79119	5.8809	0.280044	0.0553884	FA
FA 14:0	5.08529	6.11442	0.0948525	0.0172302	FA
FA 15:0	5.37643	6.36803	-0.0327693	-0.00554941	FA
FA 16:0	5.66725	6.63925	-0.12375	-0.0197149	FA
FA 17:0	5.96052	6.9254	-0.167043	-0.0252712	FA
FA 18:0	6.25872	7.22388	-0.1937	-0.0279308	FA
FA 19:0	6.56387	7.53257	-0.177779	-0.0246027	FA
FA 20:0	6.87759	7.85017	-0.141119	-0.0188033	FA
FA 21:0	7.20055	8.17568	-0.0808834	-0.010411	FA
FA 22:0	7.53315	8.50901	0.0130804	0.00163342	FA
FA 23:0	7.87488	8.8504	0.115641	0.0140221	FA
FA 24:0	8.2248	9.20084	0.200823	0.0235929	FA
FA 25:0	8.58137	9.56193	0.261654	0.0296997	FA
FA 26:0	8.94257	9.93588	0.277227	0.0302583	FA
FA 30:0	10.3827	11.6087	-0.326278	-0.028818	FA
FA 13:1	4.26551	4.54735	0.0824284	0.019063	FA
FA 14:1	4.71622	4.97626	-0.0087571	-0.00180373	FA
FA 15:1	5.14025	5.38918	-0.0452831	-0.00852789	FA
FA 16:1	5.53914	5.78442	-0.0492165	-0.00861784	FA
FA 17:1	5.91475	6.16052	-0.0383659	-0.00631434	FA
FA 18:1	6.26816	6.51581	-0.0320154	-0.00498371	FA
FA 19:1	6.60048	6.84967	0.00307924	0.000458084	FA
FA 20:1	6.91198	7.16159	0.0207844	0.00296243	FA
FA 21:1	7.20262	7.45175	0.045186	0.00620517	FA
FA 22:1	7.47172	7.72059	0.0441548	0.00584677	FA
FA 24:1	7.94105	8.19935	0.038201	0.00475611	FA
FA 26:1	8.30814	8.60947	-0.060196	-0.00706609	FA
FA 16:2	5.25255	5.35126	0.013907	0.00262992	FA
FA 17:2	5.61221	5.70065	-0.023571	-0.00414982	FA
FA 18:2	5.95224	6.03706	0.0126536	0.00211528	FA
FA 19:2	6.27402	6.35898	-0.0175005	-0.00276295	FA
FA 20:2	6.5789	6.66515	0.0120235	0.00181899	FA
FA 21:2	6.86763	6.95475	0.0101918	0.00147686	FA
FA 22:2	7.14046	7.22758	-0.00798117	-0.00110973	FA
FA 24:2	7.63657	7.72461	0.00158542	0.000206462	FA
FA 26:2	8.0592	8.16418	-0.00130867	-0.000161306	FA
FA 18:3	5.43978	5.87543	0.0176022	0.00312096	FA
FA 20:3	6.13004	6.50157	-0.040197	-0.00632426	FA
FA 22:3	6.70063	7.08732	0.0149758	0.00217703	FA
FA 24:3	7.20647	7.57799	0.0202318	0.00274441	FA
FA 26:3	7.59256	8.02821	-0.0126128	-0.00161227	FA
FA 16:4	3.67132	4.90908	-0.00779894	-0.00181455	FA
FA 18:4	4.60863	5.71216	0.0233974	0.00455469	FA
FA 20:4	5.33984	6.44336	-0.0233983	-0.00395576	FA
FA 22:4	5.86492	7.10268	0.00779986	0.00120443	FA
GM3 32:1;2O	7.59401	7.84536	0.0376846	0.00490557	GM3
GM3 33:1;2O	7.73804	7.95963	-0.0151633	-0.00192819	GM3
GM3 34:1;2O	7.89922	8.11415	-0.0343187	-0.00426796	GM3
GM3 35:1;2O	8.08324	8.30257	-0.0240906	-0.0029318	GM3
GM3 36:1;2O	8.29513	8.51987	0.00150208	0.000178691	GM3
GM3 38:1;2O	8.81033	9.03371	0.04502	0.00507153	GM3
GM3 40:1;2O	9.43721	9.66356	0.0243814	0.00255946	GM3
GM3 41:1;2O	9.78068	10.0333	-0.0350154	-0.00352197	GM3
GM3 34:2;2O	7.68901	7.86157	0.00128835	0.000165725	GM3
GM3 36:2;2O	8.02977	8.17934	-0.00544502	-0.000671396	GM3
GM3 38:2;2O	8.42099	8.57327	0.00913031	0.00107567	GM3
GM3 40:2;2O	8.88337	9.02326	-0.0266815	-0.00297122	GM3
GM3 40:2;2O	8.88356	9.02345	0.0175075	0.00195921	GM3
GM3 41:2;2O	9.12554	9.28486	0.00420042	0.000456517	GM3
HexCer 18:1;2O_12:0	6.86612	9.11289	-0.081495	-0.0100973	HexCer
HexCer 18:1;2O_16:0	8.32751	10.2009	0.12819	0.0140313	HexCer
HexCer 18:1;2O_18:0	9.16516	11.047	0.142102	0.0142615	HexCer
HexCer 18:1;2O_20:0	10.1726	11.9956	0.00710795	0.000641686	HexCer
HexCer 18:1;2O_22:0	11.3104	13.0871	-0.385263	-0.0306153	HexCer
HexCer 18:1;2O_23:0	11.8875	13.7263	-0.158112	-0.0121953	HexCer
HexCer 18:1;2O_24:0	12.4426	14.4563	0.347471	0.0265204	HexCer
HexCer 33:1;2O	7.49913	9.87597	-0.11645	-0.0132269	HexCer
HexCer 35:1;2O	8.68399	10.7842	0.217093	0.022811	HexCer
HexCer 39:1;2O	10.4967	12.7676	-0.139864	-0.0118811	HexCer
HexCer 42:1;2O	11.8564	13.9119	-0.0128633	-0.00099739	HexCer
HexCer 43:1;2O	12.131	14.4072	0.0520847	0.00394073	HexCer
HexCer 34:2;2O	8.1316	9.10531	-0.0135441	-0.00156906	HexCer
HexCer 38:2;2O	9.76885	10.6161	0.0734982	0.00726339	HexCer
HexCer 40:2;2O	10.8007	11.6072	-0.0830597	-0.00735888	HexCer
HexCer 41:2;2O	11.3722	12.1594	0.00178736	0.000151934	HexCer
HexCer 43:2;2O	12.5277	13.4749	0.0213182	0.00164239	HexCer
LPI 15:0	5.18231	5.31739	0.000850977	0.000162122	LPI
LPI 16:0	5.52823	5.64866	-0.00255323	-0.000456668	LPI
LPI 17:0	5.84434	5.96477	0.00255362	0.00043267	LPI
LPI 18:0	6.13061	6.26569	-0.000851366	-0.000137339	LPI
LPS 16:0	5.54626	5.63416	-0.00079352	-0.000141928	LPS
LPS 18:0	6.15725	6.23792	0.00158704	0.00025614	LPS
LPS 22:0	7.19508	7.27574	-0.00158717	-0.000219313	LPS
LPS 24:0	7.62184	7.70974	0.000793645	0.000103541	LPS
LPS 16:1	4.89465	5.22404	0.00334624	0.000661836	LPS
LPS 17:1	5.26175	5.54096	-0.0076473	-0.00141381	LPS
LPS 18:1	5.56309	5.88383	0.00446039	0.000779925	LPS
LPS 24:1	7.06576	7.40592	-0.000159331	-2.20192e-05	LPS
PA 14:0_16:1	7.91882	8.00967	0.00224685	0.000282196	PA
PA 15:0_16:1	8.09413	8.17161	-0.00312931	-0.000384626	PA
PA 16:0_16:1	8.28459	8.36524	-0.00408712	-0.00049071	PA
PA 16:0_17:1	8.50184	8.57932	0.00858078	0.00100572	PA
PA 16:0_18:1	8.73396	8.82481	-0.00361119	-0.000411156	PA
PC-O 14:0_16:0	8.96453	9.74264	-0.0274153	-0.00292242	PC-O
PC-O 16:0_15:0	9.44231	10.0881	0.0792268	0.00817951	PC-O
PC-O 16:0_15:0	9.44256	10.0884	-0.0135174	-0.00138229	PC-O
PC-O 16:0_16:0	9.88304	10.6169	-0.0410315	-0.00398713	PC-O
PC-O 16:0_20:0	12.5039	13.3155	0.00273743	0.000212089	PC-O
PC-O 16:1_15:0	7.39003	11.1191	-0.451445	-0.0465119	PC-O
PC-O 16:0_16:1	8.28453	11.6869	0.480714	0.0505749	PC-O
PC-O 16:1_16:0	8.28474	11.687	-0.20211	-0.019838	PC-O
PC-O 16:1_18:0	9.59959	12.8873	-0.146539	-0.0128656	PC-O
PC-O 18:1_16:0	9.59976	12.8875	0.849637	0.081743	PC-O
PC-O 16:1_20:0	10.5235	13.9289	-0.738798	-0.056984	PC-O
PC-O 18:0_18:1	10.5239	13.9295	0.570688	0.0489609	PC-O
PC-O 19:0_18:1	10.8921	14.3377	-0.487133	-0.03718	PC-O
PC-O 18:0_24:1	11.3759	15.6781	0.124985	0.00932587	PC-O
PC-O 16:1_16:1	7.6786	10.7894	-0.182019	-0.0193309	PC-O
PC-O 16:1_17:1	8.32485	11.0754	-0.115868	-0.011804	PC-O
PC-O 18:1_16:1	8.82555	11.4879	0.557719	0.0581018	PC-O
PC-O 16:1_18:1	8.82558	11.4879	-0.138256	-0.0134294	PC-O
PC-O 18:1_18:1	9.63505	12.4507	0.522856	0.0497011	PC-O
PC-O 16:1_20:1	9.63513	12.4508	-0.451054	-0.0392425	PC-O
PC-O 16:1_24:1	11.2816	14.1284	-0.461992	-0.0350871	PC-O
PC-O 18:1_24:1	11.8327	15.1285	0.268614	0.0203311	PC-O
PC-O 16:1_20:3	7.19022	13.2217	-4.9724e-05	-4.87204e-06	PC-O
PC-O 18:1_20:3	8.51756	13.4422	0.536891	0.0514116	PC-O
PC-O 18:1_20:3	8.51763	13.4423	-0.440031	-0.0385316	PC-O
PC-O 16:1_22:3	8.51781	13.4425	-0.0968602	-0.00874427	PC-O
PC-O 18:1_22:3	8.36132	14.3928	4.97962e-05	4.37692e-06	PC-O
PC-O 13:1_20:4	-0.439599	19.1375	-4.98605e-05	-5.33324e-06	PC-O
PC-O 16:1_20:4	-0.207237	19.3699	0.000311655	3.25285e-05	PC-O
PC-O 18:1_20:4	1.70151	18.6539	-0.385319	-0.0364781	PC-O
PC-O 18:1_20:4	1.69996	18.6561	0.385057	0.0393196	PC-O
PC 14:0_14:0	7.70549	8.82135	-0.14558	-0.0173123	PC
PC 14:0_15:0	8.13511	9.16045	-0.0052207	-0.00060334	PC
PC 15:0_16:0	8.94307	9.89366	0.116364	0.0125096	PC
PC 16:0_16:0	9.33148	10.2787	0.0990892	0.0102091	PC
PC 16:0_17:0	9.71558	10.6692	0.223404	0.0224099	PC
PC 15:0_18:0	9.71559	10.6692	0.0174191	0.00171195	PC
PC 16:0_18:0	10.099	11.0618	-0.13462	-0.0125637	PC
PC 17:0_18:0	10.484	11.4544	0.0341864	0.00312632	PC
PC 17:0_18:0	10.4843	11.4547	-0.1185	-0.0106872	PC
PC 16:0_24:0	12.4147	13.4383	-0.33251	-0.0250781	PC
PC 16:0_26:0	13.1313	14.2986	0.245967	0.0182617	PC
PC 15:0_16:1	7.69468	9.10246	-0.357432	-0.0408213	PC
PC 16:0_16:1	8.34763	9.64852	-0.0629259	-0.00694469	PC
PC 16:0_17:1	8.94494	10.1884	0.156659	0.0166482	PC
PC 16:0_18:1	9.4938	10.7148	0.282322	0.0287438	PC
PC 17:0_18:1	10.0017	11.2204	0.298034	0.0288989	PC
PC 18:0_18:1	10.475	11.699	0.210995	0.0194	PC
PC 19:0_18:1	10.9177	12.1466	0.0381834	0.00332203	PC
PC 19:0_18:1	10.918	12.1469	0.128483	0.0112665	PC
PC 18:0_20:1	11.3318	12.5616	-0.259297	-0.0212434	PC
PC 18:0_20:1	11.3318	12.5617	-0.179216	-0.0147795	PC
PC 24:0_16:1	12.0686	13.2962	-0.392607	-0.0300273	PC
PC 24:0_17:1	12.3843	13.6236	-0.168033	-0.0127568	PC
PC 24:0_18:1	12.6568	13.9329	0.0118569	0.00089264	PC
PC 26:0_18:1	13.0427	14.5252	0.292977	0.0217164	PC
PC 15:0_20:3	8.87262	9.64118	-0.1041	-0.0111206	PC
PC 15:0_20:3	8.87278	9.6413	0.114044	0.0124734	PC
PC 16:0_20:3	9.33867	10.0376	-0.0758387	-0.00776718	PC
PC 17:0_20:3	9.80297	10.4978	0.172404	0.0172784	PC
PC 17:0_20:3	9.803	10.4979	-0.0915696	-0.00894059	PC
PC 18:0_20:3	10.2904	10.9973	0.173857	0.0166053	PC
PC 18:0_20:3	10.2905	10.9973	-0.151091	-0.0139964	PC
PC 17:0_22:3	10.8118	11.524	0.0258941	0.002324	PC
PC 18:0_22:3	11.3641	12.0824	-0.0937546	-0.00793387	PC
PC 18:0_24:3	12.4822	13.3701	0.0301551	0.00233833	PC
PC 15:0_20:4	8.68235	9.04549	-0.0130793	-0.00147339	PC
PC 16:0_20:4	9.0885	9.39517	0.0168368	0.00182513	PC
PC 17:0_20:4	9.47325	9.79176	0.0205063	0.00213341	PC
PC 18:0_20:4	9.87306	10.1975	-0.0317326	-0.00315214	PC
PC 18:0_22:4	10.6905	11.0665	0.00746871	0.000687031	PC
PC 15:0_20:5	8.15982	8.98962	0.0157232	0.00183703	PC
PC 16:0_20:5	8.45522	9.1722	-0.0232893	-0.00263543	PC
PC 18:0_20:5	9.04765	9.76683	-0.118756	-0.0124666	PC
PC 16:0_22:5	9.04767	9.76684	0.101254	0.0108805	PC
PC 17:0_22:5	9.41315	10.1099	0.0495371	0.00510061	PC
PC 18:0_22:5	9.73487	10.5742	-0.0244683	-0.0024038	PC
PC 16:0_22:6	4.83615	13.4057	-7.78798e-05	-8.53852e-06	PC
PC 17:0_22:6	5.19654	13.7661	0.000311373	3.28418e-05	PC
PC 18:0_22:6	6.04941	13.4691	-0.168726	-0.016995	PC
PC 16:0_24:6	6.04791	13.4711	0.168493	0.0175678	PC
PC 16:1_16:1	7.40237	9.16222	-0.281703	-0.0328939	PC
PC 16:1_17:1	7.95561	9.5683	-0.0700469	-0.00793103	PC
PC 16:1_18:1	8.46532	10.0087	0.0920091	0.0100611	PC
PC 17:1_18:1	8.94501	10.4703	0.212674	0.0223985	PC
PC 18:1_18:1	9.40778	10.9398	0.245772	0.0247554	PC
PC 18:1_19:1	9.86375	11.4071	0.26343	0.0253982	PC
PC 18:1_20:1	10.3181	11.8663	0.152223	0.0139144	PC
PC 18:1_21:1	10.7731	12.317	-0.0229615	-0.00198491	PC
PC 18:1_22:1	11.2248	12.7613	-0.362939	-0.0293735	PC
PC 17:1_24:1	11.6667	13.2069	-0.480199	-0.0371757	PC
PC 18:1_24:1	12.0865	13.6647	-0.199402	-0.0152506	PC
PC 18:1_26:1	12.8105	14.6718	0.451143	0.0339461	PC
PC 16:1_16:2	8.13082	8.58654	0.0386792	0.00464894	PC
PC 16:1_17:2	8.29497	8.70791	-0.0375581	-0.00439842	PC
PC 18:1_18:2	9.0992	9.52081	-0.0499926	-0.00534109	PC
PC 18:1_20:2	9.95634	10.3755	0.0589393	0.00583153	PC
PC 18:1_22:2	11.0733	11.4781	0.00770186	0.000683516	PC
PC 18:1_24:2	12.3998	12.8787	-0.0177696	-0.00140394	PC
PC 17:1_20:3	5.98828	12.8936	-7.45157e-05	-7.89277e-06	PC
PC 18:1_20:3	6.71802	12.6978	0.135893	0.0141969	PC
PC 18:1_20:3	6.71788	12.6985	-0.135837	-0.0137989	PC
PC 18:1_22:3	7.16037	14.0657	1.8633e-05	1.75568e-06	PC
PE-O 16:1_15:0	7.79868	11.5213	-0.235993	-0.0238473	PE-O
PE-O 16:0_18:1	9.59483	12.5907	0.526776	0.0498558	PE-O
PE-O 17:0_18:1	10.0318	13.0165	0.306128	0.027289	PE-O
PE-O 18:0_18:1	10.447	13.4164	0.0486752	0.0040962	PE-O
PE-O 15:0_22:1	10.8391	13.7928	-0.429064	-0.0336652	PE-O
PE-O 18:0_19:1	10.8393	13.793	-0.491859	-0.0384025	PE-O
PE-O 18:0_22:1	11.4732	15.1835	0.275336	0.0210937	PE-O
PE-O 16:2_16:1	7.15887	10.4655	-0.139795	-0.0156161	PE-O
PE-O 15:1_18:2	7.877	10.899	0.0999908	0.0107656	PE-O
PE-O 18:2_19:1	9.96377	12.9128	0.218266	0.0194533	PE-O
PE-O 16:1_22:2	10.4363	13.3385	0.550403	0.0485493	PE-O
PE-O 18:2_21:1	10.8852	13.739	-0.510911	-0.0398434	PE-O
PE-O 18:2_21:1	10.8852	13.7391	-0.420852	-0.0330521	PE-O
PE-O 18:1_24:2	11.6467	15.2211	0.202899	0.0153351	PE-O
PE-O 17:1_20:3	8.86015	12.8576	0.143853	0.0134254	PE-O
PE-O 15:1_24:3	9.99141	13.2048	-0.214879	-0.01819	PE-O
PE-O 17:1_22:3	9.99142	13.2048	-0.504871	-0.0417145	PE-O
PE-O 18:1_22:3	10.3568	13.5701	0.335415	0.0288455	PE-O
PE-O 18:1_22:3	10.3568	13.5701	0.384452	0.0332025	PE-O
PE-O 18:1_24:3	10.6874	14.6847	-0.143971	-0.0112214	PE-O
PE-O 14:1_20:5	8.62041	8.6634	-0.0010975	-0.000126981	PE-O
PE-O 14:1_20:5	8.6207	8.66368	-0.00180545	-0.000208867	PE-O
PE-O 15:1_20:5	8.9067	8.94725	0.00497639	0.000557766	PE-O
PE-O 17:1_20:5	9.63435	9.683	-0.00232234	-0.000240383	PE-O
PE-O 20:1_22:5	12.4059	12.4566	0.000248906	2.0023e-05	PE-O
PE 15:0_15:0	8.64508	9.6007	0.0508907	0.00560964	PE
PE 15:0_16:0	9.01497	9.83534	-0.00484761	-0.000514062	PE
PE 15:0_16:0	9.01542	9.83574	-0.00741898	-0.000786492	PE
PE 16:0_16:0	9.39738	10.2257	-0.0544687	-0.00552085	PE
PE 16:0_17:0	9.85769	10.7042	-0.0710367	-0.00686212	PE
PE 16:0_18:0	10.4191	11.2474	-0.100708	-0.00921051	PE
PE 17:0_18:0	11.0595	11.8798	0.168651	0.0149236	PE
PE 17:0_18:0	11.0596	11.88	0.219817	0.0195392	PE
PE 18:0_18:0	11.7113	12.6669	-0.200879	-0.016213	PE
PE 15:0_16:1	7.06793	10.2503	-0.195903	-0.0221235	PE
PE 16:0_16:1	7.54282	10.4271	-0.195058	-0.0212482	PE
PE 17:0_16:1	7.96758	10.7066	-0.216903	-0.0227029	PE
PE 16:0_18:1	8.36785	11.0633	0.642578	0.0708231	PE
PE 16:0_18:1	8.36785	11.0633	-0.28042	-0.0280532	PE
PE 18:0_16:1	8.36829	11.0637	0.638013	0.0702812	PE
PE 17:0_18:1	8.76945	11.4717	-0.381431	-0.0363199	PE
PE 17:0_18:1	8.77004	11.4723	0.702168	0.074548	PE
PE 18:0_18:1	9.19034	11.9127	0.718505	0.0730707	PE
PE 18:0_18:1	9.19059	11.9129	-0.56124	-0.050503	PE
PE 18:0_19:1	9.6404	12.3785	-0.785559	-0.066601	PE
PE 19:0_18:1	9.64069	12.3788	-0.492266	-0.0427983	PE
PE 18:0_20:1	10.1176	12.8689	0.604243	0.0554912	PE
PE 24:0_16:1	11.1046	13.9759	-0.579745	-0.0441879	PE
PE 24:0_18:1	11.9881	15.3979	0.383019	0.0287768	PE
PE 16:0_18:3	8.64677	9.52771	-0.0397613	-0.00435645	PE
PE 17:0_18:3	9.1006	9.87169	0.000142417	1.50133e-05	PE
PE 16:0_20:3	9.54408	10.2808	-0.0155828	-0.00156958	PE
PE 17:0_20:3	9.99729	10.7346	-0.0590303	-0.00566238	PE
PE 17:0_20:3	9.9973	10.7347	0.208974	0.0205743	PE
PE 18:0_20:3	10.4751	11.2184	-0.172211	-0.0156286	PE
PE 18:0_20:3	10.4752	11.2184	0.175804	0.0164749	PE
PE 17:0_22:3	10.9822	11.7275	-0.000100713	-8.86945e-06	PE
PE 18:0_22:3	11.5127	12.2682	-0.176585	-0.0146337	PE
PE 18:0_24:3	12.5774	13.5093	0.0783513	0.0060433	PE
PE 16:0_20:4	8.2362	10.2717	-0.0980357	-0.0104829	PE
PE 17:0_20:4	8.86552	10.6325	-0.0190041	-0.00194554	PE
PE 18:0_20:4	9.3973	11.1031	0.0131835	0.00128783	PE
PE 19:0_20:4	9.8899	11.625	-0.0265598	-0.00246289	PE
PE 17:0_22:4	9.89021	11.6253	0.264767	0.0252328	PE
PE 18:0_22:4	10.3872	12.155	0.185131	0.0166995	PE
PE 22:0_20:4	11.4262	13.2084	-0.546677	-0.0424967	PE
PE 24:0_20:4	12.3179	14.4585	0.227195	0.0172627	PE
PE 15:0_20:5	6.56748	10.9048	0.0881186	0.0101895	PE
PE 16:0_20:5	7.02155	10.6931	-0.0696769	-0.00780518	PE
PE 17:0_20:5	7.26967	11.0241	-0.134117	-0.0144507	PE
PE 18:0_20:5	7.71985	11.4896	-0.0612564	-0.00633731	PE
PE 17:0_22:5	8.43154	12.0312	0.363376	0.0368237	PE
PE 18:0_22:5	9.08732	12.9647	-0.854978	-0.0719618	PE
PE 18:0_22:5	9.08758	12.9655	0.668534	0.0645428	PE
PE 16:1_16:1	7.41025	9.7084	-0.0976771	-0.011283	PE
PE 16:1_17:1	7.77938	9.823	-0.125809	-0.0140931	PE
PE 16:1_18:1	8.11617	10.071	0.529581	0.0618381	PE
PE 16:1_18:1	8.11633	10.0711	-0.167265	-0.0180612	PE
PE 17:1_18:1	8.45472	10.4182	-0.202538	-0.0210123	PE
PE 18:1_18:1	8.82739	10.8319	0.680659	0.0743971	PE
PE 18:1_18:1	8.82749	10.832	-0.264234	-0.0261773	PE
PE 18:1_19:1	9.25423	11.2919	-0.303924	-0.0287344	PE
PE 20:1_20:1	10.8647	12.9466	-0.175347	-0.0145143	PE
PE 18:1_24:1	12.0205	14.4726	0.126554	0.00964588	PE
PE 16:1_17:2	8.27603	9.00677	-0.00459918	-0.000531943	PE
PE 16:1_18:2	8.52505	9.17657	0.0138093	0.00156267	PE
PE 17:1_18:2	8.80948	9.46089	-0.0138175	-0.00151028	PE
PE 18:1_18:2	9.12926	9.85996	0.00460739	0.000485499	PE
PG 14:0_16:1	7.66418	8.08935	0.0427676	0.00545923	PG
PG 15:0_16:1	7.80033	8.16072	-0.00947443	-0.00118579	PG
PG 15:0_16:1	7.80039	8.16076	-0.0904249	-0.0112037	PG
PG 16:0_16:1	7.9384	8.30543	-0.050088	-0.00612922	PG
PG 16:0_16:1	7.9384	8.30543	0.112916	0.0140987	PG
PG 16:0_18:1	8.33199	8.70277	-0.0196199	-0.00229822	PG
PG 17:0_18:1	8.58919	8.95329	0.0302388	0.00345942	PG
PG 17:0_18:1	8.58947	8.95359	0.000532375	6.06972e-05	PG
PG 18:0_18:1	8.85236	9.27394	-0.0168477	-0.00185548	PG
PG 14:1_16:1	7.27224	7.80838	0.00931295	0.00123661	PG
PG 16:1_16:1	7.59648	8.02569	-0.0749142	-0.00949964	PG
PG 16:1_16:1	7.59651	8.02572	0.0771128	0.00997062	PG
PG 16:1_17:1	7.74501	8.17282	0.0609168	0.00771294	PG
PG 16:1_17:1	7.74502	8.17283	-0.0860732	-0.010699	PG
PG 16:1_18:1	7.89807	8.33181	-0.0960589	-0.0116988	PG
PG 16:1_18:1	7.89807	8.33182	0.0559433	0.00694172	PG
PG 17:1_18:1	8.05952	8.49884	0.0661801	0.00805797	PG
PG 18:1_20:1	8.54398	9.09919	-0.0124196	-0.00140589	PG
PI 16:0_14:1	7.30875	8.12847	-0.0543927	-0.00699765	PI
PI 15:0_16:1	7.59653	8.30597	0.0152514	0.0019218	PI
PI 16:0_16:1	7.81434	8.51048	0.0494094	0.00609016	PI
PI 16:0_17:1	7.99769	8.70715	0.0634197	0.00765107	PI
PI 16:0_18:1	8.1664	8.87585	0.0301271	0.00354812	PI
PI 17:0_18:1	8.32055	9.01667	-0.0513912	-0.00589349	PI
PI 18:0_18:1	8.44011	9.14958	-0.19916	-0.0221436	PI
PI 18:0_19:1	8.48991	9.30956	0.146736	0.0167641	PI
PI 16:0_18:3	7.86855	8.33475	0.0116503	0.00144009	PI
PI 17:0_18:3	8.06629	8.46572	-0.000998836	-0.000120822	PI
PI 16:0_20:3	8.25622	8.65068	-0.0105484	-0.00124627	PI
PI 17:0_20:3	8.46538	8.86295	-0.0508346	-0.005833	PI
PI 18:0_20:3	8.70296	9.093	0.119981	0.0136684	PI
PI 18:0_20:3	8.70299	9.09303	-0.0689887	-0.00769362	PI
PI 17:0_22:3	8.95757	9.35202	0.0277939	0.00304523	PI
PI 18:0_22:3	9.20105	9.66884	-0.028055	-0.0029647	PI
PI 15:0_20:4	7.85655	8.18154	0.00204744	0.000255387	PI
PI 16:0_20:4	8.05298	8.34273	-0.00614326	-0.000748813	PI
PI 17:0_20:4	8.25027	8.54001	0.00614372	0.000732354	PI
PI 18:0_20:4	8.44846	8.77345	-0.00204789	-0.000237768	PI
PI 15:0_20:5	7.10224	8.58483	0.0155341	0.00198443	PI
PI 16:0_20:5	7.28109	8.66713	-0.0258876	-0.00323595	PI
PI 17:0_22:5	7.78383	9.16994	0.0258821	0.00306261	PI
PI 18:0_22:5	7.94016	9.42279	-0.0155286	-0.00178552	PI
PI 14:1_16:1	7.38712	7.54728	0.00420097	0.000562907	PI
PI 16:1_16:1	7.75242	7.886	-0.00378937	-0.000484388	PI
PI 16:1_17:1	7.92886	8.06302	-0.0180602	-0.00225359	PI
PI 16:1_18:1	8.10749	8.23821	0.0138469	0.00169713	PI
PI 17:1_18:1	8.28524	8.4156	0.0164212	0.00197039	PI
PI 18:1_18:1	8.45192	8.60484	-0.0126194	-0.00147751	PI
PI 16:1_20:5	7.62189	7.80102	0.00145492	0.000188705	PI
PI 17:1_20:5	7.81011	7.96413	-0.00388184	-0.000491933	PI
PI 18:1_20:5	7.96028	8.12754	0.00291198	0.000362142	PI
PI 18:1_22:5	8.21027	8.39276	-0.000485054	-5.84262e-05	PI
PS 16:0_16:1	7.8472	8.63665	0.119925	0.0147655	PS
PS 17:0_16:1	7.9837	8.68411	0.0229058	0.00275608	PS
PS 18:0_16:1	8.15024	8.82422	-0.22277	-0.0255764	PS
PS 18:0_16:1	8.15045	8.82443	-0.0265593	-0.00311949	PS
PS 18:0_17:1	8.36109	9.04378	-0.0405625	-0.00463943	PS
PS 18:0_18:1	8.62854	9.32926	-0.0461005	-0.00510809	PS
PS 19:0_18:1	8.96064	9.6729	0.229769	0.0252855	PS
PS 22:0_18:1	10.3518	11.0481	0.00698579	0.000653305	PS
PS 24:0_17:1	10.9259	11.6423	-0.0128995	-0.00114186	PS
PS 24:0_18:1	11.5348	12.3238	-0.0306938	-0.00256638	PS
PS 17:0_18:3	7.88439	8.68101	0.0127011	0.0015358	PS
PS 18:0_18:3	8.11614	8.78888	0.00151289	0.00017902	PS
PS 17:0_20:3	8.30712	9.00581	-0.0675353	-0.00774132	PS
PS 18:0_20:3	8.5387	9.25037	0.0665303	0.00753628	PS
PS 18:0_22:3	9.06036	9.88522	-0.013209	-0.00139247	PS
PS 16:0_20:5	6.78648	9.24459	0.00653752	0.000816272	PS
PS 18:0_20:5	7.21422	9.46734	-0.0392198	-0.00468017	PS
PS 17:0_22:5	7.47896	9.55362	0.0522897	0.0061779	PS
PS 18:0_22:5	7.49399	9.9068	-0.0196074	-0.00224856	PS
SM 18:1;2O_12:0	7.31105	8.50774	-0.0396056	-0.00498246	SM
SM 18:1;2O_14:0	7.86492	8.86636	-0.0183592	-0.00218979	SM
SM 17:1;2O_16:0	8.1618	9.15829	0.0160419	0.00185584	SM
SM 13:1;2O_21:0	8.48961	9.50702	0.0533184	0.00596069	SM
SM 18:1;2O_18:0	9.27912	10.3354	0.101238	0.0104304	SM
SM 18:1;2O_22:0	11.4506	12.4578	-0.148833	-0.0122972	SM
SM 18:1;2O_23:0	12.0852	13.117	-0.221857	-0.0173015	SM
SM 18:1;2O_24:0	12.7326	13.8515	0.258058	0.0197988	SM
SM 21:1;2O_17:1	7.25408	12.4463	-0.0118168	-0.00119822	SM
SM 17:1;2O_24:1	9.14311	13.756	0.0945314	0.00832509	SM
SM 18:1;2O_24:1	9.76582	14.2095	-0.106342	-0.00879297	SM
SM 29:1;2O_15:1	10.4886	15.6547	0.0236276	0.00181082	SM
CE 15:0	14.4885	14.6478	0.00518907	0.000356319	CE
CE 16:0	14.6978	14.8416	-0.0133377	-0.000902233	CE
CE 17:0	14.9196	15.0576	0.000600815	4.00864e-05	CE
CE 18:0	15.156	15.294	-0.0179943	-0.0011805	CE
CE 19:0	15.4087	15.549	0.0478406	0.00310029	CE
CE 20:0	15.679	15.8211	-0.0139645	-0.000885847	CE
CE 22:0	16.2745	16.4155	0.00500653	0.000306397	CE
CE 24:0	16.9391	17.0796	-0.0406509	-0.00238422	CE
CE 24:0	16.9393	17.0798	0.012524	0.000736835	CE
CE 26:0	17.6615	17.826	0.0147865	0.000834027	CE
CE 16:1	14.379	14.4388	0.0129323	0.000898327	CE
CE 17:1	14.5671	14.6207	-0.00808165	-0.000553462	CE
CE 18:1	14.7687	14.8201	-0.0125913	-0.000850361	CE
CE 19:1	14.9846	15.0361	-0.000674344	-4.49233e-05	CE
CE 20:1	15.2156	15.2678	-0.00130856	-8.58469e-05	CE
CE 21:1	15.4622	15.515	0.00955994	0.000617607	CE
CE 22:1	15.7244	15.7772	-0.00118055	-7.49459e-05	CE
CE 24:1	16.2951	16.3485	0.00681955	0.000417992	CE
CE 26:1	16.9227	16.9863	-0.0054754	-0.000322842	CE
CE 18:2	14.4502	14.5301	0.00312368	0.00021562	CE
CE 20:2	14.8515	14.9196	-0.00647871	-0.000435046	CE
CE 22:2	15.2922	15.3632	0.00069403	4.52815e-05	CE
CE 24:2	15.7825	15.8506	0.00555382	0.000351263	CE
CE 26:2	16.3122	16.3921	-0.00289282	-0.000176877	CE
DG-O 14:0_16:0	11.1852	12.1645	0.0328674	0.00282318	DG-O
DG-O 16:0_15:0	12.0031	12.8383	-0.0593298	-0.00475399	DG-O
DG-O 16:0_16:0	12.4861	13.3554	-0.0192519	-0.00148778	DG-O
DG-O 17:0_16:0	12.7574	13.5926	0.0849893	0.00649269	DG-O
DG-O 18:0_16:0	12.6941	13.6734	-0.039275	-0.0029702	DG-O
DG-O 16:1_15:0	10.293	14.2727	-0.0941945	-0.00761045	DG-O
DG-O 16:0_16:1	10.7893	14.123	0.646117	0.0547093	DG-O
DG-O 16:1_16:0	10.7893	14.123	-0.471847	-0.036498	DG-O
DG-O 18:1_15:0	10.8954	14.3887	0.00607829	0.00048103	DG-O
DG-O 18:1_16:0	11.0429	14.6387	-0.122225	-0.00942879	DG-O
DG-O 18:0_18:1	11.1752	15.3769	0.036071	0.00272439	DG-O
DG-O 16:1_16:1	8.34719	15.7862	0.302719	0.0257326	DG-O
DG-O 16:1_17:1	9.03011	15.2171	-0.440401	-0.0350526	DG-O
DG-O 16:1_18:1	8.997	15.2072	-0.860895	-0.0664117	DG-O
DG-O 18:1_16:1	8.997	15.2072	0.128104	0.0106985	DG-O
DG-O 21:1_14:1	8.87239	15.1319	1.81516	0.178184	DG-O
DG-O 18:1_18:1	8.77186	14.876	-1.18308	-0.0909569	DG-O
DG-O 21:1_16:1	8.24702	14.8876	0.0883101	0.00769319	DG-O
DG-O 21:1_16:1	8.24623	14.8879	0.150074	0.0131448	DG-O
DG 8:0_15:0	6.85898	8.72334	-0.288844	-0.035748	DG
DG 8:0_16:0	7.29486	9.03724	-0.103951	-0.0125696	DG
DG 9:0_16:0	7.71504	9.38827	0.0446553	0.00524924	DG
DG 12:0_14:0	8.12703	9.76976	0.172397	0.0196441	DG
DG 12:0_16:0	8.95414	10.5942	0.312146	0.0329895	DG
DG 14:0_15:0	9.38067	11.0258	0.304226	0.030733	DG
DG 14:0_16:0	9.82085	11.4663	0.221587	0.0212615	DG
DG 15:0_16:0	10.2751	11.914	0.0605639	0.00548885	DG
DG 15:0_16:0	10.2751	11.9141	0.334592	0.0310959	DG
DG 16:0_16:0	10.743	12.3701	-0.16844	-0.0143659	DG
DG 16:0_17:0	11.2217	12.837	-0.531633	-0.0423241	DG
DG 16:0_18:0	11.7064	13.3193	-0.670164	-0.0508355	DG
DG 16:0_18:0	11.7066	13.3195	-0.461996	-0.0356066	DG
DG 17:0_18:0	12.1911	13.8239	-0.100477	-0.00766535	DG
DG 18:0_18:0	12.6677	14.3582	0.0879823	0.00655362	DG
DG 18:0_18:0	12.6677	14.3583	0.275991	0.02085	DG
DG 16:0_21:0	13.1289	14.9298	0.511365	0.0378284	DG
DG 8:0_16:1	5.74532	8.73164	-0.69052	-0.0870879	DG
DG 9:0_16:1	6.34708	9.19028	-0.363319	-0.0446777	DG
DG 10:0_16:1	6.91012	9.65848	-0.0476988	-0.00572477	DG
DG 9:0_18:1	7.43941	10.131	0.203206	0.0236781	DG
DG 14:0_14:1	7.94049	10.6027	0.409584	0.046218	DG
DG 15:0_14:1	8.41801	11.0683	0.535141	0.058117	DG
DG 14:0_16:1	8.87644	11.5241	0.610259	0.0636349	DG
DG 15:0_16:1	9.3185	11.9668	0.596652	0.059392	DG
DG 16:0_16:1	9.74609	12.3947	0.487407	0.0460556	DG
DG 16:0_17:1	10.1596	12.807	0.881321	0.0831278	DG
DG 15:0_18:1	10.1598	12.8072	0.290531	0.0259565	DG
DG 16:0_18:1	10.5591	13.2048	-0.0440527	-0.00369384	DG
DG 16:0_18:1	10.5591	13.2048	-1.03003	-0.0797729	DG
DG 18:0_17:1	10.9421	13.5892	-0.824357	-0.0629761	DG
DG 17:0_18:1	10.9422	13.5893	-0.463243	-0.0363928	DG
DG 17:0_18:1	10.9422	13.5893	-0.0912338	-0.00738317	DG
DG 18:0_18:1	11.306	13.9636	-0.582209	-0.04405	DG
DG 18:0_18:1	11.3061	13.9637	-0.380108	-0.0292054	DG
DG 16:0_21:1	11.6467	14.3318	-0.331726	-0.0249025	DG
DG 24:0_18:1	12.8278	16.257	0.834394	0.0608691	DG
DG 15:0_20:3	10.3402	11.6124	-0.0547143	-0.00496005	DG
DG 16:0_20:3	11.3126	12.387	0.126774	0.0108141	DG
DG 17:0_20:3	11.9495	13.0654	-0.0645514	-0.00513453	DG
DG 18:0_20:3	12.3808	13.5174	-0.0199474	-0.00153808	DG
DG 18:0_22:3	12.5248	13.8421	0.0124388	0.000944409	DG
DG 16:0_20:5	9.4609	10.7652	0.00905726	0.000896404	DG
DG 18:0_20:5	10.5732	11.6494	-0.197706	-0.0174822	DG
DG 16:0_22:5	10.5734	11.6495	0.143455	0.0130794	DG
DG 17:0_22:5	11.2273	12.2558	0.0505329	0.00432237	DG
DG 17:0_22:5	11.2276	12.2561	0.0218437	0.00186379	DG
DG 18:0_22:5	11.828	13.0876	-0.0271834	-0.00217729	DG
DG 13:1_14:1	8.20546	8.40315	0.036306	0.00439114	DG
DG 14:1_14:1	8.36579	8.54153	-0.00633735	-0.000749095	DG
DG 14:1_15:1	8.58496	8.75401	-0.0325142	-0.00373641	DG
DG 14:1_16:1	8.86677	9.03669	-0.0412736	-0.00458953	DG
DG 15:1_16:1	9.21439	9.38635	-0.00562864	-0.00060484	DG
DG 16:1_16:1	9.62964	9.8016	0.0206215	0.00212703	DG
DG 16:1_17:1	10.1123	10.2822	0.0232112	0.00228142	DG
DG 16:1_18:1	10.6607	10.8298	0.0352627	0.0032925	DG
DG 17:1_18:1	11.2718	11.4476	0.00468898	0.000412944	DG
DG 18:1_18:1	11.9418	12.1395	-0.0343365	-0.0028436	DG
DG 16:1_16:2	9.22965	9.29003	-0.000160645	-1.73483e-05	DG
DG 16:1_18:2	9.97929	10.0346	0.000963435	9.62857e-05	DG
DG 17:1_18:2	10.4872	10.5382	-0.00128444	-0.000122165	DG
DG 18:1_18:2	11.0768	11.1361	0.000481655	4.33689e-05	DG
DG 16:1_20:3	6.1676	14.9644	1.16672e-05	1.10422e-06	DG
DG 18:1_20:3	7.89178	15.5101	-0.173081	-0.0145765	DG
DG 16:1_22:3	7.89194	15.5102	0.173081	0.015014	DG
DG 18:1_22:3	8.58257	17.3794	-1.16743e-05	-8.99337e-07	DG
DG 16:1_20:5	9.02683	9.6783	0.0065682	0.000702782	DG
DG 18:1_20:5	9.87927	10.474	-0.0393539	-0.00385219	DG
DG 17:1_22:5	10.3629	10.908	0.0524614	0.00495714	DG
DG 18:1_22:5	10.8432	11.4046	0.014871	0.00133865	DG
DG 18:1_22:5	10.8437	11.4052	-0.0345467	-0.00309586	DG
GM3 18:1;2O_16:0	7.80113	8.2809	0.00201892	0.000251141	GM3
GM3 18:1;2O_18:0	8.18168	8.63286	-0.00672988	-0.000799844	GM3
GM3 18:1;2O_20:0	8.69076	9.09943	0.0100946	0.00113614	GM3
GM3 18:1;2O_21:0	8.95327	9.41597	-0.00538367	-0.000585818	GM3
LPC 14:0	5.43084	5.65958	0.0312092	0.00565999	LPC
LPC 15:0	5.77683	5.98521	0.00202233	0.000343992	LPC
LPC 16:0	6.10494	6.30437	-0.0103423	-0.00166409	LPC
LPC 17:0	6.41746	6.6155	-0.0255225	-0.00390133	LPC
LPC 18:0	6.71634	6.91657	-0.0255446	-0.00373349	LPC
LPC 19:0	7.00294	7.20597	-0.0135441	-0.00190279	LPC
LPC 20:0	7.27822	7.48292	-0.000426966	-5.78466e-05	LPC
LPC 22:0	7.79507	7.99903	0.0250485	0.00318198	LPC
LPC 24:0	8.26183	8.47008	0.0689525	0.00831053	LPC
LPC 26:0	8.66553	8.90876	-0.0518521	-0.00586629	LPC
LPC 14:1	4.92078	4.97775	0.0122648	0.00248426	LPC
LPC 15:1	5.29417	5.34523	-0.00929876	-0.00174494	LPC
LPC 16:1	5.64851	5.69747	-0.0030144	-0.000531079	LPC
LPC 17:1	5.98446	6.0335	-0.00901792	-0.00149849	LPC
LPC 18:1	6.30303	6.35281	-0.00408073	-0.000644461	LPC
LPC 19:1	6.60411	6.6544	0.00525638	0.000793536	LPC
LPC 20:1	6.88836	6.93865	0.0105059	0.00152193	LPC
LPC 22:1	7.40482	7.45564	0.00222886	0.000300062	LPC
LPC 24:1	7.84786	7.90845	-0.00484415	-0.000614506	LPC
LPC 16:2	5.19027	5.39662	-0.00155668	-0.000293991	LPC
LPC 18:2	5.8526	6.02174	0.0121684	0.00205373	LPC
LPC 19:2	6.14987	6.32367	-0.0192302	-0.00307388	LPC
LPC 20:2	6.43242	6.61138	0.00890076	0.00136661	LPC
LPC 24:2	7.40962	7.61981	-0.000282234	-3.75561e-05	LPC
LPE-O 14:1	5.83813	5.90433	-0.00177209	-0.000301734	LPE-O
LPE-O 16:1	6.53243	6.58769	0.00605716	0.000924194	LPE-O
LPE-O 17:1	6.83906	6.89499	-0.00197499	-0.000287523	LPE-O
LPE-O 18:1	7.12154	7.17679	-0.0038355	-0.000536209	LPE-O
LPE-O 20:1	7.60543	7.67162	0.00152542	0.000199741	LPE-O
LPE 15:0	5.9036	5.99129	-0.000552508	-9.28897e-05	LPE
LPE 16:0	6.24657	6.32475	0.00165769	0.000263795	LPE
LPE 17:0	6.56525	6.64343	-0.00165777	-0.000250949	LPE
LPE 18:0	6.85971	6.9474	0.000552587	8.00503e-05	LPE
[truncated: 52,434 more rows]

## Sheet: Supplementary Figure 4b-c
subclass	rt_err_rate	group
ADGGA	0.000877076	ECN
ADGGA	0.000877076	ESCN
ADGGA	-0.000611256	ECN
ADGGA	5.20538e-05	ESCN
ADGGA	0.00037782	ESCN
ADGGA	-0.0002359	ESCN
ADGGA	-0.000458221	ESCN
ADGGA	-0.000611256	ESCN
ADGGA	0.000335985	ECN
ADGGA	0.00037782	ECN
ADGGA	-0.0002359	ECN
ADGGA	0.00261275	ECN
ADGGA	-0.00293316	ECN
ADGGA	-0.000458221	ECN
ADGGA	-7.90861e-13	ECN
ADGGA	5.20538e-05	ECN
AHexCer-O	-0.000519238	ESCN
AHexCer-O	0.00277117	ECN
AHexCer-O	0.00331744	ESCN
AHexCer-O	-7.05241e-05	ESCN
AHexCer-O	-9.31079e-05	ESCN
AHexCer-O	0.000115577	ESCN
AHexCer-O	0.0134245	ECN
AHexCer-O	0.00586948	ECN
AHexCer-O	0.000548041	ESCN
AHexCer-O	0.00293806	ESCN
AHexCer-O	0.00191179	ECN
AHexCer-O	-0.0151927	ESCN
AHexCer-O	0.0133959	ECN
AHexCer-O	0.00331744	ESCN
AHexCer-O	-3.89429e-07	ECN
AHexCer-O	-3.89229e-05	ESCN
AHexCer-O	-9.21097e-05	ESCN
AHexCer-O	0.00301661	ECN
AHexCer-O	4.03889e-05	ESCN
AHexCer-O	0.000736511	ESCN
AHexCer-O	0.00191179	ESCN
AHexCer-O	0.00341787	ESCN
AHexCer-O	0.00239005	ECN
AHexCer-O	0.00563853	ECN
AHexCer-O	-0.0151927	ECN
AHexCer-O	-0.0227673	ECN
AHexCer-O	1.50692e-06	ECN
AHexCer-O	-0.000467402	ESCN
AHexCer-O	0.00917779	ECN
AHexCer-O	0.00301661	ESCN
AHexCer-O	0.00341787	ECN
AHexCer-O	0.00239005	ECN
AHexCer-O	0.00341787	ESCN
AHexCer-O	0.000736511	ESCN
AHexCer-O	0.00152786	ECN
AHexCer-O	-0.00224698	ESCN
AHexCer-O	-0.000849217	ECN
AHexCer-O	-0.00224698	ECN
AHexCer-O	-0.00123767	ECN
AHexCer-O	-0.00224698	ESCN
AHexCer-O	0.00184988	ECN
AHexCer-O	0.00301661	ESCN
AHexCer-O	1.98885e-05	ESCN
AHexCer-O	0.000496509	ECN
AHexCer-O	0.00293806	ESCN
AHexCer-O	0.00906361	ECN
AHexCer-O	0.00137195	ECN
AHexCer-O	0.00293806	ECN
AHexCer-O	-0.0229379	ECN
AHexCer-O	-0.000197709	ESCN
AHexCer-O	0.00191179	ESCN
AHexCer-O	0.00239005	ESCN
AHexCer-O	-0.0151927	ESCN
AHexCer-O	0.000162862	ESCN
AHexCer-O	-0.000497132	ECN
AHexCer-O	-0.00880975	ECN
AHexCer-O	0.00331744	ECN
AHexCer-O	0.000593592	ESCN
AHexCer-O	0.00191179	ECN
AHexCer-O	0.00341787	ECN
AHexCer-O	0.000736511	ECN
AHexCer-O	0.00301661	ECN
AHexCer-O	-0.00224698	ECN
AHexCer-O	0.000736511	ECN
AHexCer-O	-0.00870257	ECN
AHexCer-O	0.00239005	ESCN
AHexCer-O	0.00293806	ECN
AHexCer-O	0.00305064	ECN
AHexCer-O	-0.0151927	ECN
AHexCer-O	0.00331744	ECN
BA	-0.220522	ESCN
BA	-0.127108	ECN
BA	-0.0326704	ECN
BA	0.0860825	ECN
BA	-0.0726525	ECN
BA	0.443139	ESCN
BA	-0.0874201	ECN
BA	-0.12446	ECN
BA	0.00411248	ECN
BA	-0.388199	ECN
BA	-0.239825	ESCN
BA	-0.434651	ECN
BA	0.140317	ECN
BA	-0.0437764	ESCN
BA	-0.445079	ECN
BA	-0.280018	ESCN
BA	0.286832	ECN
BA	0.166872	ECN
BA	-0.000108224	ECN
BA	-0.341121	ECN
BA	0.745227	ESCN
BA	0.129959	ECN
BA	0.531072	ECN
BA	0.148894	ECN
BA	0.259935	ECN
BA	-0.42851	ECN
BA	-0.174362	ESCN
BA	0.138775	ECN
BA	0.105752	ECN
BA	0.27385	ECN
BA	-0.0813798	ESCN
BA	0.170545	ECN
BA	-0.0483269	ECN
BA	-0.0194644	ECN
BA	0.0174999	ESCN
BA	-0.0228527	ECN
BA	0.62695	ESCN
BA	0.263905	ECN
BA	-0.0293338	ESCN
BA	0.0193602	ECN
BA	0.653588	ESCN
BA	-0.0350037	ESCN
BA	0.0284634	ESCN
BA	-0.0915225	ESCN
BA	-0.217351	ESCN
BA	-0.0462844	ECN
BA	0.465077	ESCN
BA	0.0365021	ESCN
BA	-0.0419149	ESCN
BA	1.10725	ECN
BA	-0.0904655	ECN
BA	-0.154825	ECN
BA	-0.103236	ESCN
BA	0.220094	ESCN
BA	-0.0710982	ECN
BA	0.0242195	ECN
BA	-0.0108029	ECN
BA	0.328365	ESCN
BA	-0.00170325	ESCN
BA	0.934826	ECN
BA	0.724297	ECN
BA	0.0960621	ECN
BA	0.786586	ECN
BA	-0.175109	ESCN
BA	0.0268121	ECN
BA	0.0384052	ECN
BA	0.843932	ECN
BA	-0.0166317	ESCN
BA	0.180654	ESCN
BA	0.0604069	ESCN
BA	-0.268499	ECN
BA	0.0347005	ECN
BA	-0.185646	ECN
BA	0.551692	ECN
BA	-0.160674	ECN
BA	0.177892	ESCN
BA	-0.0361428	ECN
BA	0.93529	ESCN
BA	0.173023	ESCN
BA	-0.276929	ESCN
BA	-0.18823	ESCN
BA	-0.500882	ESCN
BA	0.0831162	ECN
BA	0.460682	ESCN
BA	0.180688	ECN
BA	0.571545	ECN
BA	-0.506974	ECN
BA	-0.231192	ECN
BA	0.499289	ESCN
BA	-0.265971	ESCN
BA	0.603136	ECN
BA	-0.276579	ECN
BA	-0.166334	ECN
BA	0.0971695	ECN
BA	0.664665	ESCN
BA	0.977531	ESCN
BA	-0.12004	ECN
BA	-0.339535	ESCN
BA	-0.0870586	ESCN
BA	0.671504	ECN
BA	0.359698	ECN
BA	-0.245129	ECN
BA	-0.0324712	ECN
BA	0.0488914	ECN
BA	-1.64025e-06	ECN
BA	-0.324491	ESCN
BA	-0.121548	ESCN
BA	-0.0967474	ECN
BA	-0.288355	ECN
BA	0.120254	ESCN
BA	0.157732	ECN
BA	0.875095	ECN
BA	0.576808	ECN
BA	0.964644	ECN
BA	0.446172	ECN
BA	-0.342324	ECN
BA	-0.194266	ECN
BA	1.21471	ESCN
BA	-0.224333	ESCN
BA	0.580279	ECN
BA	0.0472006	ESCN
BMP	0.0144804	ECN
BMP	-0.00305802	ECN
BMP	0.00141405	ECN
BMP	-2.27457e-11	ECN
BMP	0.0110552	ECN
BMP	-0.00323529	ECN
BMP	-0.00979724	ECN
BMP	0.00346194	ECN
BMP	2.75463e-07	ECN
BMP	1.28742e-06	ECN
BMP	0.00326439	ECN
BMP	-0.00055997	ECN
BMP	-0.0021819	ECN
BMP	-0.00154114	ECN
BMP	-0.00553565	ECN
BMP	0.00326439	ESCN
BMP	-2.79522e-07	ECN
BMP	0.00055306	ESCN
BMP	0.00152126	ECN
BMP	-0.00323529	ESCN
BMP	-0.00359891	ECN
BMP	-0.00735554	ECN
BMP	0.00346194	ESCN
BMP	1.81309e-06	ECN
BMP	-0.0141196	ECN
BMP	-0.00055997	ESCN
BMP	-1.17679e-06	ECN
BMP	0.0099974	ECN
BMP	0.00482725	ESCN
BMP	0.00482725	ECN
BMP	0.00243161	ECN
BMP	-0.00549688	ECN
BMP	-0.0081864	ECN
BMP	1.32374e-09	ECN
BMP	-0.0081864	ESCN
BMP	-4.06422e-07	ECN
BMP	0.00559736	ECN
BMP	-0.00237687	ECN
BMP	-0.00141006	ECN
BMP	0.00362649	ECN
BMP	-2.27457e-11	ESCN
BMP	0.00055306	ECN
BMP	0.00968967	ECN
BMP	6.3758e-07	ECN
BMP	-0.011477	ECN
BMP	0.00310007	ECN
BMP	0.0117455	ECN
BMP	0.00555303	ECN
BMP	0.000368504	ECN
BMP	-0.000369779	ECN
BMP	-0.0108161	ECN
CAR	0.0197724	ECN
CAR	-3.8773e-05	ESCN
CAR	0.00375537	ESCN
CAR	-0.00338918	ECN
CAR	0.0208828	ESCN
CAR	0.00352877	ECN
CAR	-0.00798352	ESCN
CAR	0.00169655	ESCN
CAR	0.0105986	ECN
CAR	-0.00339048	ECN
CAR	0.00174051	ECN
CAR	0.000272319	ESCN
CAR	0.000635375	ECN
CAR	-0.0362688	ECN
CAR	-0.0685702	ESCN
CAR	0.000635375	ESCN
CAR	-0.000387276	ESCN
CAR	0.0012783	ECN
CAR	0.00613459	ECN
CAR	-0.00875931	ESCN
CAR	0.00720493	ECN
CAR	-0.0246582	ESCN
CAR	-0.00414097	ESCN
CAR	-0.000536181	ECN
CAR	-0.00138564	ESCN
CAR	-0.00109543	ECN
CAR	0.00100951	ESCN
CAR	0.00376655	ESCN
CAR	-0.0154833	ESCN
CAR	-0.0068394	ECN
CAR	-0.00161265	ECN
CAR	-1.15445e-05	ESCN
CAR	0.00045622	ESCN
CAR	0.000816514	ECN
CAR	-0.0161883	ECN
CAR	0.0172476	ECN
CAR	0.0353304	ECN
CAR	0.00178524	ECN
CAR	0.00150505	ECN
CAR	-0.0887824	ESCN
CAR	-0.0144343	ECN
CAR	0.00513797	ESCN
CAR	0.00223353	ECN
CAR	-0.000838212	ESCN
CAR	0.00748161	ECN
CAR	-0.00203573	ECN
CAR	-0.0346855	ESCN
CAR	0.0102609	ECN
CAR	-0.143414	ECN
CAR	-0.0174862	ESCN
CAR	0.000544133	ESCN
CAR	0.100997	ECN
CAR	0.0125207	ESCN
CAR	0.00789094	ECN
CAR	0.0208828	ECN
CAR	-0.00026479	ESCN
CAR	0.0678691	ECN
CAR	0.000675906	ESCN
CAR	-0.00197117	ESCN
CAR	-0.00906816	ESCN
CAR	0.327787	ESCN
CAR	0.000984226	ECN
CAR	-0.0118605	ESCN
CAR	-0.0121882	ECN
CAR	-0.00338918	ESCN
CAR	-0.00141028	ESCN
CAR	0.000579226	ECN
CAR	-0.00130902	ESCN
CAR	-0.00130902	ECN
CAR	0.00566413	ECN
CAR	0.00387381	ESCN
CAR	0.00767187	ECN
CAR	-0.00388441	ECN
CAR	6.605e-07	ECN
CAR	-0.00141028	ECN
CAR	-0.00782481	ESCN
CAR	-0.00336028	ESCN
CAR	0.00220975	ESCN
CAR	-0.00178137	ECN
CAR	0.0841312	ECN
CAR	-0.0170969	ECN
CAR	0.212125	ESCN
CAR	-0.00234492	ESCN
CAR	0.0123291	ESCN
CAR	0.0119233	ECN
CAR	0.000600264	ESCN
CAR	0.00157062	ESCN
CAR	-0.00922876	ESCN
CAR	0.0160029	ESCN
CAR	0.0105986	ESCN
CAR	0.00479115	ECN
CAR	0.00126652	ESCN
CAR	0.00106689	ESCN
CAR	-0.00879127	ESCN
CAR	0.003151	ECN
CAR	0.0227353	ECN
CAR	-0.0620157	ECN
CAR	0.0296934	ESCN
CAR	-0.00377223	ECN
CAR	-0.00138564	ECN
CAR	-0.0016	ECN
CAR	0.000516758	ECN
CAR	0.0128966	ECN
CAR	0.0105986	ESCN
CAR	-0.0195164	ESCN
CAR	-0.0547753	ESCN
CAR	-0.0102738	ESCN
CAR	0.00375537	ECN
CAR	0.000115689	ECN
CAR	-0.00183983	ESCN
CAR	0.00354308	ECN
CAR	0.00761826	ESCN
CAR	0.00223353	ESCN
CAR	-0.00452659	ESCN
CAR	0.00513797	ECN
CAR	0.00933476	ESCN
CAR	0.333741	ECN
CAR	0.000542183	ECN
CAR	0.0830078	ECN
CAR	-0.0291557	ESCN
CAR	-0.00496957	ESCN
CAR	-0.00042	ECN
CAR	-0.00178907	ECN
CAR	-0.00297479	ESCN
CAR	0.0104343	ESCN
CAR	-0.002046	ECN
CAR	-0.0835562	ECN
CAR	0.00744175	ESCN
CAR	-0.0147724	ECN
CAR	0.0158663	ECN
CAR	-0.0271787	ECN
CAR	-0.00234492	ECN
CAR	-0.0361775	ESCN
CAR	-0.0294685	ESCN
CAR	0.0107872	ECN
CAR	-0.000257908	ECN
CAR	-0.012475	ESCN
CAR	4.62265e-05	ESCN
CAR	-0.00117278	ESCN
CAR	0.0135247	ECN
CAR	0.0210553	ECN
CAR	0.00166898	ECN
CAR	-0.201534	ESCN
CAR	0.00743038	ESCN
CAR	0.00444716	ESCN
CAR	-0.0468462	ECN
CAR	-0.0442828	ESCN
CAR	0.00739791	ESCN
CAR	0.000365657	ECN
CAR	-2.5961e-05	ESCN
CAR	-0.0115357	ESCN
CAR	0.00459476	ESCN
CAR	-0.0115357	ECN
CAR	-0.00192026	ECN
CAR	-0.00103007	ESCN
CAR	0.0197724	ESCN
CAR	0.0244537	ESCN
CAR	-0.00219776	ESCN
CAR	0.026287	ESCN
CAR	-0.113834	ESCN
CAR	0.00376752	ECN
CAR	0.00212916	ESCN
CAR	0.0123291	ESCN
CAR	-0.000128075	ECN
CAR	-0.00886002	ECN
CAR	0.0670836	ESCN
CAR	-0.00345838	ESCN
CAR	0.00529566	ESCN
CAR	0.00316722	ESCN
CAR	-0.000351266	ESCN
CAR	0.00943447	ECN
CAR	6.04102e-05	ECN
CAR	0.0361169	ECN
CAR	0.03265	ECN
CAR	0.00313822	ESCN
CAR	0.0124012	ECN
CAR	0.000247363	ECN
CAR	-0.034664	ECN
CAR	0.000308185	ECN
CAR	0.0537171	ECN
CAR	0.0296934	ECN
CAR	0.000600264	ECN
CAR	0.00653874	ECN
CAR	-0.386317	ESCN
CAR	-0.00148763	ECN
CAR	0.00533047	ECN
CAR	0.00459476	ECN
CAR	3.11656e-06	ESCN
CAR	0.16407	ECN
CAR	-0.000387276	ESCN
CAR	-0.00651527	ECN
CAR	-0.00387775	ECN
CAR	0.0380805	ESCN
CAR	-0.00572009	ECN
CAR	0.00444716	ECN
CAR	-0.000181526	ECN
CAR	-1.45773e-08	ESCN
CAR	5.76466e-08	ESCN
CAR	0.00376655	ECN
CAR	-0.0178589	ECN
CAR	0.0155936	ECN
CAR	0.149885	ESCN
CAR	0.000178095	ECN
CAR	0.00133135	ECN
CAR	-0.0291557	ECN
CAR	0.0537171	ESCN
CAR	0.00126652	ESCN
CAR	0.00166898	ESCN
CAR	-0.000240038	ECN
CAR	-0.0163039	ECN
CAR	0.0340444	ECN
CAR	0.0193744	ESCN
CAR	0.00591739	ESCN
CAR	-0.00651527	ESCN
CAR	-0.00368719	ESCN
CAR	-0.00039219	ECN
CAR	0.000647889	ECN
CAR	2.94719e-05	ESCN
CAR	0.00169655	ECN
CAR	0.0110913	ECN
CAR	-0.0346855	ECN
CAR	-0.0121475	ESCN
CAR	-0.0156864	ECN
CAR	-0.0138723	ECN
CAR	0.00354308	ESCN
CAR	-0.00368719	ECN
CAR	-0.00886002	ESCN
CAR	-0.0195164	ECN
CAR	-0.00226186	ECN
CAR	0.0073938	ECN
CAR	0.0145411	ECN
CAR	-0.0241688	ECN
CAR	0.0126255	ECN
CAR	-0.000401235	ESCN
CAR	3.11656e-06	ECN
CAR	-0.000150923	ECN
CAR	0.0123291	ECN
CAR	-0.000965725	ESCN
CAR	0.0208647	ECN
CAR	-0.78283	ECN
CAR	-0.0179728	ECN
CAR	-0.0522086	ECN
CAR	-0.0167321	ECN
CAR	0.011594	ESCN
CAR	0.0267407	ECN
CAR	-0.00141028	ESCN
CAR	0.00379867	ECN
CAR	0.0011138	ECN
CAR	-0.00190062	ECN
CAR	-0.00234492	ESCN
CAR	-0.00026479	ECN
CAR	0.000540969	ESCN
CAR	0.0708087	ESCN
CAR	-0.0174127	ESCN
CAR	0.0279482	ESCN
CAR	0.00110881	ECN
CAR	-0.0178337	ECN
CAR	-0.0195164	ESCN
CAR	-0.000932993	ECN
CAR	-0.00150902	ECN
CAR	-0.00141028	ECN
CAR	0.00740576	ECN
CAR	0.00744175	ECN
CAR	-5.27612e-05	ESCN
CAR	-0.00111654	ESCN
CAR	0.00933476	ECN
CAR	-0.00189179	ECN
CAR	0.00106689	ECN
CAR	0.0287817	ECN
CAR	5.76466e-08	ECN
CAR	0.000574979	ESCN
CAR	0.0327576	ESCN
CAR	-0.0114011	ESCN
CAR	-0.00906816	ECN
CAR	-0.000387276	ESCN
CAR	0.0193744	ECN
CAR	0.000334297	ECN
CAR	-0.000253537	ECN
CAR	0.00154757	ECN
CAR	0.0231462	ECN
CAR	-0.0353165	ESCN
CAR	0.0233779	ESCN
CAR	-0.00682629	ECN
CAR	0.000544133	ESCN
CAR	-0.0150547	ESCN
CAR	0.00133135	ESCN
CAR	-0.00197117	ECN
CAR	0.00246268	ECN
CAR	0.000670075	ECN
CAR	0.0104343	ECN
CAR	0.00847199	ECN
CAR	0.00272965	ECN
CAR	0.0125047	ESCN
CAR	0.0218016	ECN
CAR	0.000115689	ESCN
CAR	0.00352877	ESCN
CAR	0.00427648	ESCN
CAR	-0.0208328	ECN
CAR	-0.00798352	ECN
CAR	-3.5542e-05	ECN
CAR	4.85605e-05	ECN
CAR	0.003871	ECN
CAR	0.00761826	ESCN
CAR	0.0119233	ESCN
CAR	-0.427744	ECN
CAR	0.00216443	ESCN
CAR	-0.000506442	ECN
CAR	0.00167422	ECN
CAR	-0.00544308	ECN
CAR	2.74266e-05	ECN
CAR	0.00133135	ECN
CAR	-0.000508909	ECN
CAR	-0.0603837	ECN
CAR	0.00923322	ESCN
CAR	-0.0195933	ESCN
CAR	-6.97218e-07	ESCN
CAR	0.0107872	ESCN
CAR	-0.0236737	ESCN
CAR	0.00923322	ECN
CAR	0.000544133	ECN
CAR	-0.034773	ECN
CAR	0.0226152	ESCN
CAR	0.00642185	ECN
CAR	-0.00150902	ESCN
CAR	0.0057022	ESCN
CAR	8.38266e-05	ESCN
CAR	-8.7994e-05	ESCN
CAR	0.00166898	ESCN
CAR	0.0088847	ECN
CAR	0.0231462	ESCN
CAR	0.0043866	ESCN
CAR	-0.00513242	ECN
CAR	-0.00159987	ESCN
CAR	-0.001759	ESCN
CAR	-0.00414097	ECN
CAR	-0.00026479	ESCN
CAR	-0.00233898	ECN
CAR	0.00126652	ESCN
CAR	0.00534384	ESCN
CAR	0.00338252	ESCN
CAR	0.00174597	ECN
CAR	0.00308718	ESCN
CAR	0.0171442	ESCN
CAR	-0.00012943	ESCN
CAR	0.000127441	ESCN
CAR	0.00370834	ESCN
CAR	-0.0117641	ESCN
CAR	-0.0188169	ECN
CAR	-0.00544308	ESCN
CAR	0.00528638	ECN
CAR	-0.000807695	ESCN
CAR	0.0105441	ECN
CAR	-0.0547753	ECN
CAR	0.000638364	ECN
CAR	-0.0108901	ESCN
CAR	-0.0264155	ESCN
CAR	-0.0246582	ECN
CAR	-0.0685702	ECN
CAR	-0.0059294	ECN
CAR	8.38266e-05	ECN
CAR	1.06966	ESCN
CAR	-0.0211965	ECN
CAR	0.0151934	ECN
CAR	0.00459476	ESCN
CAR	-0.00141028	ESCN
CAR	-0.0267591	ECN
CAR	0.0127047	ECN
CAR	0.000542183	ESCN
CAR	-0.00219776	ECN
CAR	-0.000253537	ESCN
CAR	0.00375537	ESCN
CAR	-0.00183983	ECN
CAR	0.0158663	ESCN
CAR	-0.0147724	ESCN
CAR	0.0633754	ESCN
CAR	-0.00178907	ESCN
CAR	0.296896	ESCN
CAR	0.00244538	ECN
CAR	-0.00018254	ECN
CAR	0.00591739	ECN
CAR	-0.000104263	ECN
CAR	0.000544133	ECN
CAR	0.0126255	ESCN
CAR	-0.012475	ECN
CAR	0.00453953	ESCN
CAR	-0.0188169	ESCN
CAR	0.0156323	ECN
CAR	-0.0203901	ECN
CAR	0.000748313	ECN
CAR	-0.00287423	ECN
CAR	-0.000571578	ESCN
CAR	0.00901737	ESCN
CAR	-0.000619827	ECN
CAR	-0.000551392	ECN
CAR	0.000544133	ECN
CAR	0.00128833	ESCN
CAR	0.000495158	ECN
CAR	-0.000122441	ESCN
CAR	2.29417	ESCN
CAR	0.000638364	ESCN
CAR	-0.00875931	ECN
CAR	0.138876	ESCN
CAR	-0.000477656	ECN
CAR	-0.052956	ESCN
CAR	0.00871668	ESCN
CAR	-0.0156854	ECN
CAR	-0.00682629	ESCN
CAR	-0.00150902	ESCN
CAR	0.00212916	ECN
CAR	0.00220975	ECN
CAR	0.235692	ECN
CAR	-0.00414097	ESCN
CAR	-0.0104215	ESCN
CAR	0.00199063	ESCN
CAR	-0.00523953	ESCN
CAR	0.00533047	ESCN
CAR	-0.000500383	ESCN
CAR	0.100997	ESCN
CAR	-3.8773e-05	ECN
CAR	-0.000401235	ECN
CAR	-0.0121475	ECN
CAR	0.0624442	ESCN
CAR	-0.0179728	ESCN
CAR	0.0208647	ESCN
CAR	-0.00183983	ESCN
CAR	0.0209896	ECN
CAR	0.00453953	ECN
CAR	1.02737e-05	ESCN
CAR	7.81858e-06	ESCN
CAR	0.000293866	ESCN
CAR	0.00718781	ECN
CAR	-0.386317	ECN
CAR	-0.00226186	ESCN
CAR	-0.0103248	ECN
CAR	-0.000240038	ESCN
CAR	0.000411413	ESCN
CAR	0.00126652	ECN
CAR	-7.54896e-08	ESCN
CAR	-0.00111654	ECN
CAR	0.000638364	ESCN
CAR	-0.000500383	ECN
CAR	0.00174597	ESCN
CAR	0.0210649	ECN
CAR	-0.034773	ESCN
CAR	0.0543241	ESCN
CAR	0.000544133	ESCN
CAR	-0.00452659	ECN
CAR	0.018557	ECN
CAR	0.000310641	ESCN
CAR	0.327787	ESCN
CAR	-0.000807695	ECN
CAR	-0.386317	ESCN
CAR	-0.002046	ESCN
CAR	-0.00656103	ESCN
CAR	0.0392584	ECN
CAR	0.00166898	ECN
CAR	-0.0603837	ESCN
CAR	-0.0203901	ESCN
CAR	0.0380805	ESCN
CAR	0.00806624	ESCN
CAR	-8.7994e-05	ESCN
CAR	-0.00490021	ESCN
CAR	0.00367101	ESCN
CAR	-0.0355109	ESCN
CAR	0.00589878	ECN
CAR	-0.00766969	ECN
CAR	0.00901737	ECN
CAR	0.0043866	ECN
CAR	0.0108846	ESCN
CAR	0.00938926	ECN
CAR	-0.00297479	ECN
CAR	-0.000661128	ECN
CAR	0.0633754	ECN
CAR	0.327787	ECN
CAR	0.0205234	ESCN
CAR	-0.00513242	ESCN
CAR	-5.27203e-05	ECN
CAR	-0.0167321	ESCN
CAR	-6.97218e-07	ECN
CAR	-0.00914519	ESCN
CAR	0.000747165	ESCN
CAR	-8.7994e-05	ECN
CAR	0.011594	ECN
CAR	-0.0010719	ECN
CAR	0.0102692	ECN
CAR	-0.0794277	ECN
CAR	0.0561873	ECN
CAR	-0.0522086	ESCN
CAR	0.00642185	ESCN
CAR	0.00241684	ECN
CAR	-0.0522333	ECN
CAR	0.00169655	ESCN
CAR	0.00133135	ESCN
CAR	-0.0236737	ECN
CAR	-0.000838212	ECN
CAR	0.0105938	ECN
CAR	-3.5542e-05	ESCN
CAR	0.00348968	ESCN
CAR	0.00367101	ESCN
CAR	0.000638364	ESCN
CAR	0.00244538	ESCN
CAR	-0.0198748	ECN
CAR	0.000747165	ESCN
CAR	-0.000477656	ESCN
CAR	-0.00624596	ECN
CAR	-0.00519185	ECN
CAR	0.00174051	ESCN
CAR	-0.0362688	ESCN
CAR	0.00512332	ECN
CAR	0.00791208	ESCN
CAR	-0.000387276	ECN
CAR	-1.59203e-06	ESCN
CAR	-0.00859846	ESCN
CAR	0.0104628	ESCN
CAR	-0.00124078	ECN
CAR	0.000310641	ECN
CAR	-0.232891	ESCN
CAR	-0.0504484	ESCN
CAR	0.00370834	ECN
CAR	-0.00141028	ECN
CAR	-0.000351266	ECN
CAR	0.0167569	ECN
CAR	-0.00536157	ECN
CAR	-0.00667468	ECN
CAR	0.0032406	ESCN
CAR	-0.0393523	ECN
CAR	-0.0355109	ECN
CAR	0.0231517	ECN
CAR	-0.00236245	ECN
CAR	0.000549788	ECN
CAR	0.000160285	ESCN
CAR	-0.00753999	ECN
CAR	0.00728134	ESCN
CAR	-0.00113839	ESCN
CAR	-0.000754993	ESCN
CAR	0.000675906	ECN
CAR	0.000647889	ESCN
CAR	-0.00113951	ESCN
CAR	-0.00414097	ECN
CAR	0.000272319	ECN
CAR	-0.00902702	ESCN
CAR	-0.00879127	ECN
CAR	-0.000229291	ECN
CAR	-0.00359888	ECN
CAR	-0.0388696	ESCN
CAR	0.0380805	ECN
CAR	0.0057022	ECN
CAR	-0.00159987	ECN
CAR	0.0205076	ESCN
CAR	0.0231517	ESCN
CAR	0.00382208	ECN
CAR	0.00854442	ECN
CAR	0.0146555	ESCN
CAR	0.000747165	ESCN
CAR	-0.00782481	ECN
CAR	0.000747165	ECN
CAR	0.000210414	ECN
CAR	0.00847199	ESCN
CAR	-0.00134975	ESCN
CAR	-0.0041677	ECN
CAR	-0.00923449	ECN
CAR	0.0010151	ECN
CAR	0.0147821	ECN
CAR	0.00806624	ECN
CAR	0.0128937	ESCN
CAR	-0.0388696	ECN
CAR	0.0210649	ESCN
CAR	0.0375608	ESCN
CAR	-0.00768201	ECN
CAR	-5.27203e-05	ESCN
CAR	-0.00120651	ECN
CAR	0.00216443	ECN
CAR	0.0830078	ESCN
CAR	0.00382159	ESCN
CAR	0.00045622	ECN
CAR	0.00169655	ECN
CAR	-0.00026479	ECN
CAR	0.00512332	ESCN
CAR	-0.000128075	ESCN
CAR	0.00789094	ESCN
CAR	-0.000635449	ESCN
CAR	-1.45773e-08	ECN
CAR	0.0147821	ESCN
CAR	-0.000387276	ECN
CAR	0.0151934	ESCN
CAR	0.00189037	ECN
CAR	0.00586746	ECN
CAR	0.00863981	ECN
CAR	0.00645761	ECN
CAR	0.0012783	ESCN
CAR	0.00871668	ECN
CAR	-0.000661128	ESCN
CAR	0.00566413	ESCN
CAR	0.00743038	ECN
CAR	0.00175299	ESCN
CAR	-0.00165518	ESCN
CAR	-0.0444922	ESCN
CAR	-0.0368947	ESCN
CAR	-0.029191	ESCN
CAR	0.0670836	ECN
CAR	-0.000661128	ESCN
CAR	0.0110913	ESCN
CAR	0.00761826	ECN
CAR	-0.00766969	ESCN
CAR	-1.10861	ESCN
CAR	0.00562755	ECN
CAR	0.0531022	ECN
CAR	-0.00544308	ESCN
CAR	-0.0802272	ESCN
CAR	0.487416	ECN
CAR	-0.000122441	ECN
CAR	-0.00121399	ECN
CAR	-0.000619827	ESCN
CAR	0.000747165	ECN
CAR	-0.00339048	ESCN
CAR	-0.00177681	ESCN
CAR	0.003871	ESCN
CAR	0.0252878	ESCN
CAR	0.000592108	ESCN
CAR	0.000259144	ECN
CAR	-0.00624596	ESCN
CAR	-0.0127192	ESCN
CAR	0.00625275	ECN
CAR	0.000544133	ECN
CAR	0.00728134	ECN
CAR	0.00617907	ESCN
CAR	0.490608	ESCN
CAR	-0.224307	ESCN
CAR	-0.00455514	ECN
CAR	-0.0149639	ECN
CAR	-0.0141224	ESCN
CAR	0.000544133	ECN
CAR	0.00031707	ECN
CAR	0.00961421	ESCN
CAR	-0.00436178	ECN
CAR	-0.000409894	ESCN
CAR	-0.00236245	ESCN
CAR	-0.000475172	ESCN
CAR	0.00462801	ESCN
CAR	6.04102e-05	ESCN
CAR	0.00175299	ECN
CAR	-2.65231	ESCN
CAR	0.00462801	ECN
CAR	-0.00666934	ECN
CAR	-0.00436178	ESCN
CAR	0.0174857	ECN
CAR	0.00100951	ECN
CAR	-0.0461262	ESCN
CAR	0.00115036	ECN
CAR	0.0561873	ESCN
CAR	-0.00165518	ECN
CAR	-0.0016	ESCN
CAR	0.000544133	ESCN
CAR	-0.00612128	ESCN
CAR	0.0105986	ECN
CAR	0.00459476	ECN
CAR	-0.001759	ECN
CAR	0.0252878	ECN
CAR	-0.00234492	ECN
CAR	0.00718781	ESCN
CAR	-0.00143041	ECN
CAR	0.00375537	ECN
CAR	0.00854442	ESCN
CAR	0.0170816	ECN
CAR	0.0107551	ECN
CAR	0.00483145	ECN
CAR	-0.0211965	ESCN
CAR	-0.0127192	ECN
CAR	0.000347371	ECN
CAR	0.00630528	ESCN
CAR	-0.000409894	ECN
CAR	0.0205076	ECN
CAR	-0.0310981	ECN
CAR	0.00126652	ECN
CAR	-0.00183983	ESCN
CAR	0.00308718	ECN
CAR	0.000365657	ESCN
CAR	-0.00283723	ESCN
CAR	0.0320164	ESCN
CAR	-0.00309122	ESCN
CAR	0.212125	ECN
CAR	-0.0117641	ECN
CAR	0.00791208	ECN
CAR	0.0130346	ESCN
CAR	-0.0041677	ESCN
CAR	0.016937	ECN
CAR	2.85213e-07	ECN
CAR	-0.00178137	ESCN
CAR	0.0841312	ESCN
CAR	-0.0547753	ESCN
CAR	-0.0102738	ECN
CAR	0.0128966	ESCN
CAR	0.000984226	ESCN
CAR	-0.00345838	ECN
CAR	-0.0125073	ECN
CAR	0.000638364	ECN
CAR	-0.00480349	ECN
CAR	0.00462524	ESCN
CAR	-0.00624596	ESCN
CAR	0.000579226	ESCN
CAR	-0.052956	ECN
CAR	-0.00612128	ECN
CAR	0.0347613	ECN
CAR	0.0209896	ESCN
CAR	-0.00141028	ECN
CAR	-0.00496957	ECN
CAR	0.0327576	ECN
CAR	-0.0114011	ECN
CAR	0.00528638	ESCN
CAR	-0.00134975	ECN
CAR	0.00251067	ESCN
CAR	-0.0294685	ECN
CAR	-0.0104215	ECN
CAR	-0.0248789	ESCN
CAR	-0.00183983	ESCN
CAR	0.000675906	ESCN
CAR	-0.000661128	ESCN
CAR	0.00103234	ESCN
CAR	0.000675906	ECN
CAR	0.00157062	ECN
CAR	0.0119017	ECN
CAR	0.000574979	ECN
CAR	0.00312015	ECN
CAR	0.0119017	ESCN
CAR	-0.000244205	ECN
CAR	-0.00451131	ECN
CAR	0.00246268	ESCN
CAR	-0.00182237	ESCN
CAR	2.10002	ESCN
CAR	-0.0794277	ESCN
CAR	-0.000181526	ESCN
CAR	-0.0887824	ECN
CAR	-0.00124078	ESCN
CAR	0.0125207	ECN
CAR	-0.00875931	ECN
CAR	0.12591	ESCN
CAR	-0.182417	ECN
CAR	0.00308718	ESCN
CAR	0.00483145	ESCN
CAR	6.23501e-05	ECN
CAR	0.00427648	ECN
CAR	-0.00922876	ECN
CAR	0.00126652	ESCN
CAR	0.00045622	ESCN
CAR	0.296896	ECN
CAR	0.00382159	ECN
CAR	8.38266e-05	ESCN
CAR	0.000592108	ECN
CAR	0.000747165	ESCN
CAR	0.063822	ECN
CAR	0.000542183	ESCN
CAR	0.16407	ESCN
CAR	-0.0102406	ECN
CAR	0.0125047	ECN
CAR	-0.00646751	ESCN
CAR	0.000675906	ESCN
CAR	-0.000843518	ESCN
CAR	-0.00282302	ESCN
CAR	0.00045622	ECN
CAR	0.000160285	ECN
CAR	-0.201534	ECN
CAR	-0.0141224	ECN
CAR	0.00128833	ECN
CAR	-0.00309122	ECN
CAR	0.000411413	ECN
CAR	-0.084107	ESCN
CAR	-0.00810926	ECN
CAR	0.149885	ECN
CAR	2.74266e-05	ESCN
CAR	0.0171442	ECN
CAR	-0.000104263	ESCN
CAR	0.000937469	ESCN
CAR	0.00625275	ESCN
CAR	-0.902418	ECN
CAR	-0.000351266	ESCN
CAR	0.00126652	ECN
CAR	-0.0156854	ESCN
CAR	0.026287	ECN
CAR	-0.143414	ESCN
CAR	0.0678691	ESCN
CAR	0.00479115	ESCN
CAR	-0.0273223	ECN
CAR	-0.00455514	ESCN
CAR	-0.0068394	ESCN
CAR	3.15479e-08	ECN
CAR	0.00126652	ECN
CAR	0.0281144	ESCN
CAR	-0.00670862	ESCN
CAR	-0.00120651	ESCN
CAR	0.00045622	ESCN
CAR	-0.000387276	ESCN
CAR	0.000747165	ECN
CAR	-0.0926255	ESCN
CAR	0.00045622	ESCN
CAR	0.000638364	ESCN
CAR	-0.00753999	ESCN
CAR	0.000747165	ESCN
CAR	-0.00387775	ESCN
CAR	-0.00480349	ESCN
CAR	0.000549788	ESCN
CAR	0.0824597	ECN
CAR	0.000308185	ESCN
CAR	0.00031707	ESCN
CAR	-0.066027	ECN
CAR	-0.000661128	ECN
CAR	0.000638364	ECN
CAR	0.000675906	ECN
CAR	0.000937469	ECN
CAR	-0.000932993	ESCN
CAR	0.000259144	ESCN
CAR	-0.0273232	ECN
CAR	0.00462524	ECN
CAR	-0.000661128	ESCN
CAR	-0.0310981	ESCN
CAR	0.000574979	ESCN
CAR	-0.0285754	ESCN
CAR	3.15479e-08	ESCN
CAR	-0.00923449	ESCN
CAR	0.0226152	ECN
CAR	0.0156323	ESCN
CAR	4.85605e-05	ESCN
CAR	-0.427744	ESCN
CAR	0.00938926	ESCN
CAR	-0.0195164	ECN
CAR	-0.0179813	ESCN
CAR	-0.0209668	ECN
CAR	-0.00183983	ECN
CAR	-0.0177682	ESCN
CAR	-0.00018254	ESCN
CAR	0.00316722	ECN
CAR	0.00793708	ECN
CAR	0.0174857	ESCN
CAR	0.0380805	ECN
CAR	0.00630528	ECN
CAR	0.000638364	ESCN
CAR	-0.00902702	ECN
CAR	0.000675906	ESCN
CAR	0.0597049	ESCN
CAR	-0.00656103	ECN
CAR	-0.00646751	ECN
CAR	0.00374622	ECN
CAR	-0.000500383	ESCN
CAR	-0.000387276	ECN
CAR	0.00748161	ESCN
CAR	-0.0179813	ECN
CAR	0.12591	ECN
CAR	-0.000954908	ESCN
CAR	-6.51032e-08	ECN
CAR	-0.000661128	ECN
CAR	-0.00945505	ECN
CAR	-0.0059294	ESCN
CAR	0.000334297	ESCN
CAR	-0.0118605	ECN
CAR	0.00382208	ESCN
CAR	-0.00161265	ESCN
CAR	-0.00103007	ECN
CAR	-0.000387276	ECN
CAR	-0.00768201	ESCN
CAR	-0.0393523	ESCN
CAR	-6.69615e-05	ECN
CAR	0.00617907	ESCN
CAR	-0.00190062	ESCN
CAR	0.0287093	ECN
CAR	-0.113834	ECN
CAR	-0.00572009	ESCN
CAR	0.0267407	ESCN
CAR	0.00374622	ESCN
CAR	-0.0466048	ECN
CAR	0.0330156	ECN
CAR	-0.000571578	ECN
CAR	-0.000387276	ESCN
CAR	0.0140734	ESCN
CAR	0.0176183	ESCN
CAR	0.0824597	ESCN
CAR	0.0227353	ESCN
CAR	0.0281144	ECN
CAR	0.00251067	ECN
CAR	0.0146555	ECN
CAR	0.00045622	ECN
CAR	-0.00342175	ECN
CAR	-0.00490021	ECN
CAR	0.00387381	ECN
CAR	-0.00451131	ESCN
CAR	-6.10637e-05	ECN
CAR	-0.0468462	ESCN
CAR	0.00154757	ESCN
CAR	-0.0518884	ESCN
CAR	-0.00643693	ESCN
CAR	-0.0204634	ECN
CAR	-0.00183983	ECN
CAR	-0.037766	ECN
CAR	1.02737e-05	ECN
CAR	-0.000387276	ECN
CAR	8.35367e-05	ECN
CAR	-0.00536157	ESCN
CAR	-0.00121399	ESCN
CAR	-8.7994e-05	ECN
CAR	0.000540969	ECN
CAR	0.00376752	ESCN
CAR	-0.00330888	ESCN
CAR	0.00348968	ECN
CAR	-0.000661128	ESCN
CAR	0.327787	ECN
CAR	-0.0138723	ESCN
CAR	-0.00113839	ECN
CAR	-6.69615e-05	ESCN
CAR	0.0170816	ESCN
CAR	-0.00183983	ESCN
CAR	0.000638364	ECN
CAR	0.0347613	ESCN
CAR	0.550635	ECN
CAR	0.0110205	ECN
CAR	-0.00667468	ESCN
CAR	0.00126652	ESCN
CAR	0.0353304	ESCN
CAR	0.0330156	ESCN
CAR	-0.00875931	ESCN
CAR	0.000747165	ECN
CAR	-0.0198748	ESCN
CAR	0.00589878	ESCN
CAR	0.00045622	ESCN
CAR	0.000347371	ESCN
CAR	0.0708087	ECN
CAR	-0.0144343	ESCN
CAR	-0.000220097	ESCN
CAR	0.063822	ESCN
CAR	-0.386317	ECN
CAR	-0.0564463	ESCN
CAR	0.0146696	ESCN
CAR	0.195678	ESCN
CAR	0.0105938	ESCN
CAR	-5.27612e-05	ECN
CAR	0.0010151	ESCN
CAR	0.0107551	ESCN
CAR	-0.000244205	ESCN
CAR	0.000178095	ESCN
CAR	-0.00336028	ECN
CAR	0.00761826	ECN
CAR	-0.0161883	ESCN
CAR	-0.00141028	ESCN
CAR	-7.54896e-08	ECN
CAR	-0.00150902	ECN
CAR	0.0163907	ECN
CAR	-0.00137053	ECN
CAR	-0.00109543	ESCN
CAR	0.00767187	ESCN
CAR	0.000127441	ECN
CAR	0.0104628	ECN
CAR	0.00316737	ESCN
CAR	0.00617907	ECN
CAR	-0.0209668	ESCN
CAR	-0.000253537	ECN
CAR	-0.00945505	ESCN
CAR	-0.000754993	ECN
CAR	0.00617907	ECN
CAR	0.00322183	ECN
CAR	-0.000378724	ESCN
CAR	-0.00656103	ECN
CAR	-0.00113951	ECN
CAR	0.00308718	ECN
CAR	3.40543e-05	ESCN
CAR	0.000369278	ECN
CAR	-0.000661128	ECN
CAR	0.000293866	ECN
CAR	0.003151	ESCN
CAR	-0.00388441	ESCN
CAR	-0.00287423	ESCN
CAR	0.000544133	ESCN
CAR	0.0213364	ECN
CAR	0.333741	ESCN
CAR	-0.0234339	ECN
CAR	-0.0103248	ESCN
CAR	-0.00183983	ECN
CAR	-0.902418	ESCN
CAR	0.00045622	ECN
CAR	0.000247363	ESCN
CAR	0.000183723	ECN
CAR	0.00316737	ECN
CAR	0.0204877	ECN
CAR	0.0102609	ESCN
CAR	0.00630528	ESCN
CAR	-0.0353165	ECN
CAR	-0.000508909	ESCN
CAR	0.0102692	ESCN
CAR	0.0197848	ECN
CAR	-0.00859846	ECN
CAR	-0.00141028	ECN
CAR	-0.0383732	ESCN
CAR	0.0279482	ECN
CAR	-0.00183983	ECN
CAR	-0.000843518	ECN
CAR	-0.00042	ESCN
CAR	-6.10637e-05	ESCN
CAR	-0.0178589	ESCN
CAR	-0.000506442	ESCN
CAR	0.0155936	ESCN
CAR	0.000369278	ESCN
CAR	0.00367101	ECN
CAR	0.00272965	ESCN
CAR	0.0233779	ECN
CAR	0.00447805	ESCN
CAR	-0.000220097	ECN
CAR	-0.034664	ESCN
CAR	-0.000475172	ECN
CAR	0.00863981	ESCN
CAR	-0.00137053	ESCN
CAR	-0.0547753	ECN
CAR	0.0160029	ECN
CAR	-0.000635449	ESCN
CAR	0.00529566	ECN
CAR	0.0172476	ESCN
CAR	0.0421802	ESCN
CAR	0.00645761	ESCN
CAR	-0.0248789	ECN
CAR	0.235692	ESCN
CAR	-0.00192026	ESCN
CAR	0.00313822	ECN
CAR	-0.0273232	ESCN
CAR	-0.000229291	ESCN
CAR	-0.00177681	ECN
CAR	0.00343789	ECN
CAR	0.000638364	ECN
CAR	-0.00189179	ESCN
CAR	-0.00283723	ECN
CAR	0.000210414	ESCN
CAR	0.0123291	ECN
CAR	0.040362	ECN
CAR	-0.00666934	ESCN
CAR	-0.00523953	ECN
CAR	-0.0121882	ESCN
CAR	-0.0361775	ECN
CAR	-0.0466048	ESCN
CAR	-0.0158524	ESCN
CAR	-0.0375587	ECN
CAR	-0.00544308	ECN
CAR	-0.0127192	ESCN
CAR	0.000574979	ECN
CAR	0.000748313	ESCN
CAR	0.487416	ESCN
CAR	0.0246012	ECN
CAR	-0.0156864	ESCN
CAR	-0.0395114	ESCN
CAR	-0.0620157	ESCN
CAR	0.00961421	ECN
CAR	-0.0163039	ESCN
CAR	0.00720493	ESCN
CAR	8.35367e-05	ESCN
CAR	-0.00117278	ECN
CAR	0.00167422	ESCN
CAR	-0.000965725	ECN
CAR	-0.000551392	ESCN
CAR	-0.0010719	ESCN
CAR	-0.0790908	ESCN
CAR	-2.5961e-05	ECN
CAR	0.00613459	ESCN
CAR	0.000675906	ECN
CAR	-0.0204634	ESCN
CAR	-0.00342175	ESCN
CAR	0.00126652	ECN
CAR	-0.00143041	ESCN
CAR	0.00653874	ESCN
CAR	0.0167569	ESCN
CAR	-0.000661128	ECN
CAR	-0.0027835	ECN
CAR	2.94719e-05	ECN
CAR	0.00338252	ECN
CAR	0.00534384	ECN
CAR	-0.000253537	ESCN
CAR	0.000183723	ESCN
CAR	-0.105313	ESCN
CAR	0.000675906	ECN
CAR	6.23501e-05	ESCN
CAR	0.00630528	ECN
CAR	0.000198781	ECN
CAR	0.00199063	ECN
CAR	-0.00148763	ESCN
CAR	0.000495158	ESCN
CAR	0.00241684	ESCN
CAR	-0.000635449	ECN
CAR	-5.86964e-07	ESCN
CAR	-0.000257908	ESCN
CAR	-1.15445e-05	ECN
CAR	0.0428983	ESCN
CAR	-0.0835562	ESCN
CAR	-0.00141028	ESCN
CAR	0.00189037	ESCN
CAR	0.0011138	ESCN
CAR	0.0110205	ESCN
CAR	7.81858e-06	ECN
CAR	0.00801623	ESCN
CAR	-0.000351266	ECN
CAR	-0.000150923	ESCN
CAR	8.38266e-05	ECN
CAR	0.000675906	ESCN
CAR	0.00793708	ESCN
CAR	-0.000378724	ECN
CAR	0.00379867	ESCN
CAR	-0.0375587	ESCN
CAR	0.00367101	ECN
CAR	0.00103234	ECN
CAR	3.14507e-06	ESCN
CAR	-2.77041e-06	ECN
CAR	0.00150505	ESCN
CAR	-0.0177682	ECN
CAR	0.0088847	ESCN
CAR	-0.0190429	ECN
CAR	0.00740576	ESCN
CAR	-0.0273223	ESCN
CAR	-0.00656103	ESCN
CAR	3.40543e-05	ECN
CAR	0.00045622	ECN
CAR	-0.0174127	ECN
CAR	0.000542183	ECN
CAR	0.000198781	ESCN
CAR	-0.00624596	ECN
CAR	-0.0149639	ESCN
CAR	-6.51032e-08	ESCN
CAR	-0.00012943	ECN
CAR	-0.00519185	ESCN
CAR	-0.00330888	ECN
CAR	-1.59203e-06	ECN
CAR	0.00943447	ESCN
CAR	0.0213364	ESCN
CAR	0.0204877	ESCN
CAR	-0.0522333	ESCN
CAR	-0.0442828	ECN
CAR	-0.000635449	ECN
CAR	0.000670075	ESCN
CAR	-0.00377223	ESCN
CAR	-0.0190429	ESCN
CAR	0.0163907	ESCN
CAR	4.62265e-05	ECN
CAR	0.00586746	ESCN
CAR	0.0108846	ECN
CAR	0.0105441	ESCN
CAR	-0.0109666	ECN
CAR	0.0197848	ESCN
CAR	-0.0234339	ESCN
CAR	0.00322183	ESCN
CAR	0.00739791	ECN
CAR	0.000747165	ECN
CAR	2.85213e-07	ESCN
CAR	-0.0127192	ECN
CAR	0.0287093	ESCN
CAR	-2.77041e-06	ESCN
CAR	-0.0271787	ESCN
CAR	-0.0115747	ESCN
CAR	-0.00359888	ESCN
CAR	-0.000500383	ECN
CAR	0.0135247	ESCN
CAR	6.605e-07	ESCN
CAR	0.0246012	ESCN
CE	-0.000213579	ECN
CE	0.00121999	ECN
CE	0.00138854	ECN
CE	-0.00221018	ECN
CE	0.000285251	ECN
CE	0.0071788	ESCN
CE	0.0112596	ESCN
CE	0.00248099	ECN
CE	0.00531739	ESCN
CE	0.00518853	ESCN
CE	-0.000247447	ESCN
CE	0.00152655	ECN
CE	0.0071788	ESCN
CE	0.000810978	ESCN
CE	-0.000564783	ECN
CE	-0.00221018	ECN
CE	0.000450732	ECN
CE	0.000591823	ECN
CE	0.00075642	ECN
CE	-0.00398302	ESCN
CE	0.0107102	ESCN
CE	-0.00637871	ESCN
CE	0	ESCN
CE	-0.000740751	ESCN
CE	7.16833e-06	ECN
CE	0.00711663	ECN
CE	0.000298153	ECN
CE	-0.000587838	ECN
CE	-0.00111456	ECN
CE	-0.00174328	ECN
CE	0	ECN
CE	-0.00174328	ECN
CE	0.0100024	ESCN
CE	-0.00398302	ESCN
CE	-0.00814515	ESCN
CE	-0.00712746	ECN
CE	0.000756364	ECN
CE	0.00212761	ECN
CE	-0.00723275	ESCN
CE	9.61031e-05	ECN
CE	-0.000750056	ECN
CE	-0.0111064	ESCN
CE	-0.00042386	ECN
CE	0.00126414	ESCN
CE	-0.0319344	ESCN
CE	0.000974931	ESCN
CE	-0.00053747	ECN
CE	-0.00146336	ECN
CE	-0.000439785	ECN
CE	-0.00142256	ECN
CE	-0.000247447	ESCN
CE	-0.0207296	ESCN
CE	1.35581e-07	ECN
CE	-0.00221018	ECN
CE	-0.000438535	ESCN
CE	2.01137e-05	ECN
CE	0.00507159	ECN
CE	0.000778287	ECN
CE	0.00121999	ESCN
CE	1.40981e-16	ECN
CE	-0.000498906	ESCN
CE	0.000340635	ECN
CE	-0.000918318	ESCN
CE	-0.00398302	ECN
CE	0.000117848	ECN
CE	-0.00398302	ESCN
CE	-0.00139293	ESCN
CE	-0.00221018	ECN
CE	-0.00911468	ESCN
CE	0.0130926	ECN
CE	0.0016439	ESCN
CE	-0.00398302	ECN
CE	-0.000771028	ECN
CE	-0.0170909	ESCN
CE	-0.00340628	ECN
CE	3.70792e-05	ESCN
CE	0.00111104	ECN
CE	-0.00258377	ECN
CE	-0.000232887	ECN
CE	-0.000844437	ESCN
CE	-2.21459e-06	ECN
CE	0.00401501	ECN
CE	-0.00955959	ESCN
CE	-0.00174328	ECN
CE	-0.00398302	ECN
CE	-0.00232938	ESCN
CE	-0.000196829	ESCN
CE	-0.000690841	ECN
CE	0.0177043	ESCN
CE	0.000249879	ESCN
CE	0.00107655	ECN
CE	-0.00168075	ECN
CE	0.00086799	ECN
CE	0.00401501	ESCN
CE	-0.00122123	ECN
CE	-0.00174328	ECN
CE	0.000545158	ECN
CE	-0.00110918	ECN
CE	-0.000431373	ECN
CE	-0.0187963	ECN
CE	-0.00412714	ESCN
CE	-0.000446341	ESCN
CE	-0.00125846	ECN
CE	0.000575016	ESCN
CE	-0.000414093	ESCN
CE	-0.0066965	ECN
CE	0.0341056	ESCN
CE	-0.00303529	ECN
CE	-1.17267e-16	ESCN
CE	0.000810978	ESCN
CE	0.00509617	ESCN
CE	-0.00188138	ECN
CE	0.000491341	ESCN
CE	-0.000396892	ECN
CE	-0.00398302	ECN
CE	-0.000853787	ECN
CE	-0.00118834	ESCN
CE	-0.00211194	ESCN
CE	-0.000459442	ESCN
CE	0.00529036	ECN
CE	-0.00398302	ESCN
CE	-0.00211194	ECN
CE	0.00401501	ECN
CE	0.00574388	ECN
CE	9.54838e-16	ECN
CE	-0.00309988	ECN
CE	-0.00122123	ESCN
CE	-2.71385e-05	ESCN
CE	-0.00122566	ECN
CE	0.00137399	ESCN
CE	4.93504e-05	ECN
CE	-0.000396309	ESCN
CE	-0.00181035	ECN
CE	-0.00207768	ECN
CE	-0.00188281	ESCN
CE	-0.00134706	ECN
CE	1.15988e-16	ESCN
CE	0.000200973	ECN
CE	-0.000844437	ESCN
CE	4.6737e-16	ECN
CE	0.00185881	ESCN
CE	0.000778287	ESCN
CE	4.6737e-16	ESCN
CE	0.00046917	ESCN
CE	0.00214243	ECN
CE	-0.00236923	ESCN
CE	-0.00396216	ESCN
CE	-0.00146635	ECN
CE	0.00140524	ESCN
CE	0.000400985	ECN
CE	-0.000586824	ESCN
CE	-0.00309523	ESCN
CE	0.000139513	ECN
CE	0.00294774	ESCN
CE	1.1675e-16	ESCN
CE	-0.00014397	ECN
CE	0.00114466	ESCN
CE	0.00642178	ESCN
CE	0.00403563	ESCN
CE	-1.09993e-06	ESCN
CE	8.97449e-05	ECN
CE	-0.00118834	ECN
CE	-0.000414093	ECN
CE	-0.000513926	ESCN
CE	-0.000208015	ECN
CE	-0.00269616	ESCN
CE	0.00086799	ESCN
CE	0.00535334	ECN
CE	0.00807956	ESCN
CE	-0.00146635	ECN
CE	0.00106939	ECN
CE	-0.000265732	ECN
CE	0.00484366	ESCN
CE	-0.000365214	ECN
CE	0.00160975	ECN
CE	0.0016439	ESCN
CE	0.00198775	ECN
CE	0.00905194	ESCN
CE	0.00401501	ECN
CE	0.00307239	ESCN
CE	1.1675e-16	ESCN
CE	-0.00106629	ESCN
CE	0.00531045	ESCN
CE	-0.0250841	ESCN
CE	-0.000659907	ESCN
CE	0.00276949	ESCN
CE	-7.49459e-05	ECN
CE	0	ESCN
CE	1.15988e-16	ESCN
CE	0.000385886	ECN
CE	0.00401501	ECN
CE	0.00568861	ESCN
CE	0.00471956	ESCN
CE	-0.00398302	ECN
CE	0.0216475	ESCN
CE	0.00568861	ECN
CE	-0.000546919	ESCN
CE	0.000396554	ECN
CE	0.000450732	ESCN
CE	0.00163894	ESCN
CE	0.00531739	ECN
CE	0.00425768	ESCN
CE	-0.00398302	ECN
CE	0.00200993	ECN
CE	-0.0170909	ECN
CE	0.00294774	ECN
CE	-0.00146635	ECN
CE	0.00276369	ESCN
CE	-0.000844437	ESCN
CE	-0.000634649	ECN
CE	0.00214243	ESCN
CE	-0.000245279	ECN
CE	0.00574388	ESCN
CE	2.1472e-07	ECN
CE	0.00215226	ESCN
CE	0.00401501	ESCN
CE	0	ESCN
CE	0.00401501	ECN
CE	-0.00258377	ECN
CE	0	ESCN
CE	0.00401501	ECN
CE	-0.00198532	ESCN
CE	-0.00398302	ECN
CE	0.000890634	ESCN
CE	-0.000771028	ESCN
CE	0.00126414	ECN
CE	-0.00211328	ECN
CE	-0.00249886	ECN
CE	4.6737e-16	ECN
CE	0.00302797	ESCN
CE	-0.00398302	ECN
CE	9.54838e-16	ECN
CE	0.00401501	ECN
CE	0.000251407	ESCN
CE	-0.0149743	ECN
CE	6.78153e-06	ESCN
CE	-0.00217603	ECN
CE	-0.000834131	ESCN
CE	-3.50727e-05	ECN
CE	1.4785e-06	ECN
CE	-0.000224292	ESCN
CE	-0.0018983	ECN
CE	-0.00564323	ESCN
CE	-0.000493631	ECN
CE	-0.00911468	ESCN
CE	-3.40652e-05	ESCN
CE	-0.000261291	ESCN
CE	-0.00126882	ECN
CE	-1.09993e-06	ECN
CE	0.000722464	ECN
CE	0.0071788	ESCN
CE	-0.00398302	ECN
CE	0	ECN
CE	0.00257287	ECN
CE	-0.00181035	ECN
CE	-6.99694e-05	ECN
CE	0.000371537	ESCN
CE	1.15988e-16	ESCN
CE	0.000115725	ESCN
CE	-0.00265535	ESCN
CE	-2.45871e-15	ESCN
CE	-0.000982822	ESCN
CE	0.00281669	ECN
CE	-0.00388667	ESCN
CE	-0.000224292	ESCN
CE	-0.00146635	ECN
CE	0.000195882	ECN
CE	-0.00280482	ECN
CE	0.000617607	ECN
CE	-0.00398302	ECN
CE	-4.48833e-05	ECN
CE	0	ECN
CE	-0.000719401	ESCN
CE	0.000456885	ECN
CE	4.6737e-16	ECN
CE	0.0112735	ECN
CE	0.00214219	ESCN
CE	-0.00388667	ECN
CE	0.00223381	ESCN
CE	0.000140785	ECN
CE	-0.00066777	ECN
CE	-0.00174328	ESCN
CE	0.0056298	ECN
CE	-0.0133031	ECN
CE	-0.00146635	ECN
CE	-0.00418874	ECN
CE	0.000303946	ESCN
CE	-0.000194515	ECN
CE	0.000774154	ESCN
CE	0.00424047	ECN
CE	0.000299286	ECN
CE	-0.000958344	ESCN
CE	-0.0016816	ESCN
CE	-0.000926813	ECN
CE	-3.76904e-07	ECN
CE	-6.99694e-05	ESCN
CE	-0.00258377	ECN
CE	-0.00158127	ESCN
CE	-8.58469e-05	ECN
CE	-0.00239151	ECN
CE	0.00302797	ECN
CE	1.1675e-16	ESCN
CE	9.54838e-16	ECN
CE	0.0170446	ESCN
CE	-7.41015e-05	ESCN
CE	-0.000269687	ECN
CE	0.000166468	ESCN
CE	-0.00181768	ESCN
CE	0.00294921	ESCN
CE	9.54838e-16	ESCN
CE	-0.00398302	ECN
CE	0.00401501	ESCN
CE	0.00401501	ECN
CE	0.00401501	ECN
CE	-2.21459e-06	ESCN
CE	0	ECN
CE	0.0015097	ESCN
CE	-0.000467964	ESCN
CE	0.00386676	ECN
CE	-4.48833e-05	ESCN
CE	0.00113704	ECN
CE	-0.000932541	ECN
CE	0.00683413	ECN
CE	0.00141473	ESCN
CE	-0.000431373	ESCN
CE	0.000182347	ECN
CE	-0.00149638	ECN
CE	-0.000457901	ECN
CE	0.00161077	ECN
CE	0.000449528	ESCN
CE	-0.000439785	ESCN
CE	-0.00337622	ECN
CE	-0.00580525	ECN
CE	-0.00692545	ESCN
CE	-0.00146635	ECN
CE	0.000898327	ECN
CE	-0.000213051	ECN
CE	-0.00381156	ESCN
CE	2.39483e-05	ECN
CE	-0.00265535	ESCN
CE	-0.00181035	ECN
CE	-0.00265535	ESCN
CE	-0.00122542	ECN
CE	0.000438781	ESCN
CE	-0.00146336	ESCN
CE	0.000545456	ESCN
CE	0.000350315	ESCN
CE	-0.000989344	ESCN
CE	-0.00146749	ESCN
CE	0.00483848	ECN
CE	-0.00398302	ECN
CE	0.00418926	ECN
CE	0.00289612	ECN
CE	-0.00159202	ESCN
CE	0	ECN
CE	1.15988e-16	ESCN
CE	-0.00146635	ESCN
CE	-0.00211328	ESCN
CE	0.00147552	ESCN
CE	5.39134e-05	ESCN
CE	0.00320573	ESCN
CE	1.15988e-16	ESCN
CE	-0.00280482	ECN
CE	-0.00280482	ECN
CE	0.000363147	ESCN
CE	0	ESCN
CE	0.00397208	ECN
CE	-0.00154462	ECN
CE	-0.000722557	ESCN
CE	0.00656156	ECN
CE	-0.000422359	ESCN
CE	4.52815e-05	ECN
CE	0.00434746	ESCN
CE	0.000527202	ECN
CE	0.00195535	ECN
CE	0.00137399	ECN
CE	-0.00309988	ESCN
CE	2.3871e-16	ESCN
CE	-0.0019605	ESCN
CE	-0.000396892	ESCN
CE	0.00535334	ESCN
CE	0.00021562	ESCN
CE	0.000192296	ECN
CE	0.000212898	ESCN
CE	-0.00398302	ECN
CE	-0.00398302	ECN
CE	-0.00398302	ECN
CE	-0.00146749	ESCN
CE	0.000741315	ECN
CE	-0.0231643	ECN
CE	0.00364943	ECN
CE	-0.00441439	ESCN
CE	-1.32595e-06	ESCN
CE	-0.000464483	ECN
CE	-0.00122239	ESCN
CE	0.00401501	ECN
CE	-0.000151497	ESCN
CE	-0.00125846	ECN
CE	0.00379163	ECN
CE	-0.00235156	ECN
CE	-0.00233078	ECN
CE	0.00890829	ECN
CE	-0.00174328	ESCN
CE	0.00202509	ESCN
CE	-0.000552308	ESCN
CE	-0.00146635	ECN
CE	0.00816367	ESCN
CE	-0.00280339	ECN
CE	-0.00461914	ECN
CE	-0.00199461	ECN
CE	-0.00280339	ECN
CE	0.0177043	ECN
CE	0.000350744	ECN
CE	0.000145045	ESCN
CE	0.00646011	ECN
CE	-0.000608172	ESCN
CE	-0.000553462	ECN
CE	0.00116757	ESCN
CE	0.00613981	ECN
CE	0.000997475	ECN
CE	0.00294774	ECN
CE	0.00724342	ECN
CE	-0.000322842	ESCN
CE	0.000589654	ESCN
CE	0.00108065	ESCN
CE	0.000130953	ESCN
CE	1.1675e-16	ESCN
CE	-0.00502792	ESCN
CE	0.00613981	ESCN
CE	0.00470191	ECN
CE	-0.00578104	ECN
CE	0.00106939	ESCN
CE	2.3871e-16	ESCN
CE	0.00401501	ECN
CE	0.00453163	ESCN
CE	-0.000874885	ECN
CE	0.0011097	ESCN
CE	-0.00423944	ESCN
CE	0.00218636	ECN
CE	4.93504e-05	ESCN
CE	-0.00014397	ESCN
CE	-0.000927873	ECN
CE	0.000413971	ECN
CE	-0.000265732	ESCN
CE	0.00151806	ECN
CE	-0.00143453	ESCN
CE	0.000575016	ECN
CE	0.00373171	ESCN
CE	0.000589654	ECN
CE	-0.00164451	ECN
CE	0	ECN
CE	0	ECN
CE	-0.00280339	ECN
CE	-0.00583717	ECN
CE	-0.000435046	ECN
CE	-0.00154462	ESCN
CE	0.000376767	ECN
CE	0.00113091	ECN
CE	-0.0016816	ECN
CE	-0.00309523	ECN
CE	-0.00265535	ESCN
CE	0	ESCN
CE	0.00183172	ECN
CE	-0.00258377	ECN
CE	-0.00315115	ESCN
CE	-0.00127235	ESCN
CE	-0.0138518	ESCN
CE	0.00290162	ESCN
CE	0.000246962	ESCN
CE	1.15988e-16	ECN
CE	0.00401501	ECN
CE	-0.000559951	ECN
CE	0.00401501	ECN
CE	0.00125808	ECN
CE	-0.00502792	ECN
CE	0.000456385	ESCN
CE	-0.000586262	ECN
CE	0.00401501	ECN
CE	-0.00398302	ECN
CE	-0.000608172	ECN
CE	-0.000445688	ECN
CE	0.000828558	ECN
CE	-0.00129132	ECN
CE	0.00368541	ESCN
CE	-0.000418538	ESCN
CE	-0.00280482	ECN
CE	-0.000198298	ECN
CE	0.00784845	ESCN
CE	0.000229645	ESCN
CE	0.000351263	ECN
CE	-0.00129132	ESCN
CE	-0.00157005	ECN
CE	0.000319459	ECN
CE	0.000736835	ESCN
CE	-0.00772707	ECN
CE	-0.000495512	ECN
CE	-0.00146635	ECN
CE	0.00046917	ECN
CE	0.00464334	ECN
CE	-0.000855967	ESCN
CE	-0.00139293	ECN
CE	1.15988e-16	ECN
CE	0.000898327	ESCN
CE	-0.00176278	ECN
CE	-4.26015e-05	ESCN
CE	0.00147552	ECN
CE	0.000961149	ESCN
CE	0.00024214	ESCN
CE	-0.00396216	ECN
CE	-0.00280482	ESCN
CE	-0.00233078	ECN
CE	-0.00145369	ECN
CE	0	ESCN
CE	-0.00119919	ECN
CE	-0.000714629	ECN
CE	-0.000213579	ESCN
CE	-0.00127667	ESCN
CE	-0.000944355	ESCN
CE	-0.00235156	ECN
CE	-0.00235156	ECN
CE	-0.00235156	ECN
CE	-0.00089607	ECN
CE	-0.00179347	ESCN
CE	0.000720641	ESCN
CE	0.000844187	ESCN
CE	0.0229152	ECN
CE	-0.000981306	ESCN
CE	0.00115958	ESCN
CE	0.00459206	ESCN
CE	0.000212898	ECN
CE	0.00021562	ECN
CE	0.00303089	ECN
CE	-0.00239151	ESCN
CE	-0.00280339	ECN
CE	0.00117184	ESCN
CE	-0.0019605	ECN
CE	0.000371537	ECN
CE	0.00024214	ECN
CE	-0.00176278	ESCN
CE	-0.00464782	ECN
CE	2.39483e-05	ESCN
CE	0.00130465	ESCN
CE	-0.00053747	ESCN
CE	-0.00239151	ECN
CE	0.00729398	ESCN
CE	-0.00181035	ECN
CE	-0.000435046	ESCN
CE	1.15988e-16	ESCN
CE	1.15988e-16	ESCN
CE	-0.000310801	ECN
CE	4.52815e-05	ESCN
CE	0.00711663	ESCN
CE	-0.00681587	ECN
CE	0.000604809	ECN
CE	0.0198038	ECN
CE	-0.00146635	ESCN
CE	0.0049363	ECN
CE	-0.00146635	ESCN
CE	-0.000659907	ECN
CE	0.00453163	ECN
CE	0.000117848	ESCN
CE	-0.000184496	ESCN
CE	0.000139513	ESCN
CE	-0.0168176	ECN
CE	-3.54049e-06	ECN
CE	-0.000674564	ECN
CE	-0.00289599	ECN
CE	0.000249879	ECN
CE	-0.00265535	ECN
CE	-0.00240617	ECN
CE	-0.000541954	ESCN
CE	-0.000128931	ECN
CE	-0.000320987	ECN
CE	-0.00239151	ESCN
CE	-0.00238422	ESCN
CE	0.000483378	ECN
CE	-0.000927873	ESCN
CE	-4.26015e-05	ECN
CE	0.000246962	ECN
CE	0.00162169	ESCN
CE	-0.000850361	ECN
CE	-4.51808e-05	ECN
CE	0.000269324	ESCN
CE	-0.00311021	ESCN
CE	0.00108705	ESCN
CE	0.000417992	ESCN
CE	0.00489603	ECN
CE	0.00162169	ECN
CE	-0.000850361	ESCN
[truncated: 119,283 more rows]
