# Supplementary material for: LipidIN: a comprehensive repository for flash platform-independent annotation and reverse lipidomics
Source: Nat Commun. 2025 May 16;16:4566. doi: 10.1038/s41467-025-59683-5 (PMC12084368; doi:10.1038/s41467-025-59683-5)
Supplement: Supplementary file 6 — Source Data [file 41467_2025_59683_MOESM6_ESM.zip › Source Data/Source Data 8.xlsx]

## Sheet: Supplementary Figure 5a
cutoff	recall	method
0	0.882629	EQ
0.001	0.882629	EQ
0.002	0.882629	EQ
0.003	0.882629	EQ
0.004	0.882629	EQ
0.005	0.882629	EQ
0.006	0.882629	EQ
0.007	0.882629	EQ
0.008	0.882629	EQ
0.009	0.882629	EQ
0.01	0.882629	EQ
0.011	0.882629	EQ
0.012	0.882629	EQ
0.013	0.882629	EQ
0.014	0.882629	EQ
0.015	0.882629	EQ
0.016	0.882629	EQ
0.017	0.882629	EQ
0.018	0.882629	EQ
0.019	0.882629	EQ
0.02	0.882629	EQ
0.021	0.882629	EQ
0.022	0.882629	EQ
0.023	0.882629	EQ
0.024	0.882629	EQ
0.025	0.882629	EQ
0.026	0.882629	EQ
0.027	0.882629	EQ
0.028	0.882629	EQ
0.029	0.882629	EQ
0.03	0.882629	EQ
0.031	0.882629	EQ
0.032	0.882629	EQ
0.033	0.882629	EQ
0.034	0.882629	EQ
0.035	0.882629	EQ
0.036	0.882629	EQ
0.037	0.882629	EQ
0.038	0.882629	EQ
0.039	0.882629	EQ
0.04	0.882629	EQ
0.041	0.882629	EQ
0.042	0.882629	EQ
0.043	0.882629	EQ
0.044	0.882629	EQ
0.045	0.882629	EQ
0.046	0.882629	EQ
0.047	0.882629	EQ
0.048	0.882629	EQ
0.049	0.882629	EQ
0.05	0.882629	EQ
0.051	0.882629	EQ
0.052	0.882629	EQ
0.053	0.882629	EQ
0.054	0.882629	EQ
0.055	0.882629	EQ
0.056	0.882629	EQ
0.057	0.882629	EQ
0.058	0.882629	EQ
0.059	0.882629	EQ
0.06	0.882629	EQ
0.061	0.882629	EQ
0.062	0.882629	EQ
0.063	0.882629	EQ
0.064	0.882629	EQ
0.065	0.882629	EQ
0.066	0.882629	EQ
0.067	0.882629	EQ
0.068	0.882629	EQ
0.069	0.882629	EQ
0.07	0.882629	EQ
0.071	0.882629	EQ
0.072	0.882629	EQ
0.073	0.882629	EQ
0.074	0.882629	EQ
0.075	0.877934	EQ
0.076	0.877934	EQ
0.077	0.877934	EQ
0.078	0.877934	EQ
0.079	0.877934	EQ
0.08	0.877934	EQ
0.081	0.877934	EQ
0.082	0.877934	EQ
0.083	0.877934	EQ
0.084	0.877934	EQ
0.085	0.877934	EQ
0.086	0.877934	EQ
0.087	0.877934	EQ
0.088	0.877934	EQ
0.089	0.877934	EQ
0.09	0.877934	EQ
0.091	0.877934	EQ
0.092	0.877934	EQ
0.093	0.877934	EQ
0.094	0.877934	EQ
0.095	0.873239	EQ
0.096	0.873239	EQ
0.097	0.873239	EQ
0.098	0.873239	EQ
0.099	0.873239	EQ
0.1	0.873239	EQ
0.101	0.873239	EQ
0.102	0.873239	EQ
0.103	0.873239	EQ
0.104	0.873239	EQ
0.105	0.873239	EQ
0.106	0.873239	EQ
0.107	0.873239	EQ
0.108	0.873239	EQ
0.109	0.873239	EQ
0.11	0.873239	EQ
0.111	0.868545	EQ
0.112	0.868545	EQ
0.113	0.868545	EQ
0.114	0.868545	EQ
0.115	0.868545	EQ
0.116	0.868545	EQ
0.117	0.868545	EQ
0.118	0.868545	EQ
0.119	0.868545	EQ
0.12	0.868545	EQ
0.121	0.868545	EQ
0.122	0.868545	EQ
0.123	0.868545	EQ
0.124	0.868545	EQ
0.125	0.868545	EQ
0.126	0.868545	EQ
0.127	0.868545	EQ
0.128	0.868545	EQ
0.129	0.868545	EQ
0.13	0.868545	EQ
0.131	0.868545	EQ
0.132	0.868545	EQ
0.133	0.868545	EQ
0.134	0.868545	EQ
0.135	0.868545	EQ
0.136	0.868545	EQ
0.137	0.868545	EQ
0.138	0.868545	EQ
0.139	0.868545	EQ
0.14	0.868545	EQ
0.141	0.868545	EQ
0.142	0.868545	EQ
0.143	0.868545	EQ
0.144	0.868545	EQ
0.145	0.868545	EQ
0.146	0.868545	EQ
0.147	0.868545	EQ
0.148	0.868545	EQ
0.149	0.868545	EQ
0.15	0.868545	EQ
0.151	0.868545	EQ
0.152	0.868545	EQ
0.153	0.868545	EQ
0.154	0.868545	EQ
0.155	0.868545	EQ
0.156	0.868545	EQ
0.157	0.868545	EQ
0.158	0.868545	EQ
0.159	0.868545	EQ
0.16	0.868545	EQ
0.161	0.868545	EQ
0.162	0.868545	EQ
0.163	0.868545	EQ
0.164	0.868545	EQ
0.165	0.868545	EQ
0.166	0.868545	EQ
0.167	0.868545	EQ
0.168	0.868545	EQ
0.169	0.868545	EQ
0.17	0.868545	EQ
0.171	0.868545	EQ
0.172	0.868545	EQ
0.173	0.868545	EQ
0.174	0.868545	EQ
0.175	0.868545	EQ
0.176	0.868545	EQ
0.177	0.868545	EQ
0.178	0.868545	EQ
0.179	0.868545	EQ
0.18	0.868545	EQ
0.181	0.868545	EQ
0.182	0.868545	EQ
0.183	0.868545	EQ
0.184	0.868545	EQ
0.185	0.868545	EQ
0.186	0.868545	EQ
0.187	0.868545	EQ
0.188	0.868545	EQ
0.189	0.868545	EQ
0.19	0.868545	EQ
0.191	0.868545	EQ
0.192	0.868545	EQ
0.193	0.868545	EQ
0.194	0.868545	EQ
0.195	0.868545	EQ
0.196	0.868545	EQ
0.197	0.86385	EQ
0.198	0.86385	EQ
0.199	0.86385	EQ
0.2	0.86385	EQ
0.201	0.86385	EQ
0.202	0.86385	EQ
0.203	0.86385	EQ
0.204	0.86385	EQ
0.205	0.86385	EQ
0.206	0.86385	EQ
0.207	0.86385	EQ
0.208	0.86385	EQ
0.209	0.86385	EQ
0.21	0.86385	EQ
0.211	0.86385	EQ
0.212	0.86385	EQ
0.213	0.86385	EQ
0.214	0.86385	EQ
0.215	0.86385	EQ
0.216	0.86385	EQ
0.217	0.86385	EQ
0.218	0.86385	EQ
0.219	0.86385	EQ
0.22	0.86385	EQ
0.221	0.86385	EQ
0.222	0.86385	EQ
0.223	0.86385	EQ
0.224	0.86385	EQ
0.225	0.86385	EQ
0.226	0.86385	EQ
0.227	0.86385	EQ
0.228	0.86385	EQ
0.229	0.86385	EQ
0.23	0.86385	EQ
0.231	0.86385	EQ
0.232	0.86385	EQ
0.233	0.86385	EQ
0.234	0.86385	EQ
0.235	0.86385	EQ
0.236	0.86385	EQ
0.237	0.86385	EQ
0.238	0.86385	EQ
0.239	0.86385	EQ
0.24	0.86385	EQ
0.241	0.86385	EQ
0.242	0.859155	EQ
0.243	0.859155	EQ
0.244	0.859155	EQ
0.245	0.859155	EQ
0.246	0.859155	EQ
0.247	0.859155	EQ
0.248	0.859155	EQ
0.249	0.859155	EQ
0.25	0.859155	EQ
0.251	0.859155	EQ
0.252	0.859155	EQ
0.253	0.859155	EQ
0.254	0.859155	EQ
0.255	0.859155	EQ
0.256	0.859155	EQ
0.257	0.859155	EQ
0.258	0.859155	EQ
0.259	0.859155	EQ
0.26	0.859155	EQ
0.261	0.859155	EQ
0.262	0.859155	EQ
0.263	0.859155	EQ
0.264	0.859155	EQ
0.265	0.859155	EQ
0.266	0.859155	EQ
0.267	0.859155	EQ
0.268	0.859155	EQ
0.269	0.859155	EQ
0.27	0.859155	EQ
0.271	0.859155	EQ
0.272	0.859155	EQ
0.273	0.859155	EQ
0.274	0.859155	EQ
0.275	0.859155	EQ
0.276	0.859155	EQ
0.277	0.859155	EQ
0.278	0.859155	EQ
0.279	0.859155	EQ
0.28	0.859155	EQ
0.281	0.85446	EQ
0.282	0.85446	EQ
0.283	0.85446	EQ
0.284	0.85446	EQ
0.285	0.85446	EQ
0.286	0.849765	EQ
0.287	0.849765	EQ
0.288	0.849765	EQ
0.289	0.849765	EQ
0.29	0.849765	EQ
0.291	0.849765	EQ
0.292	0.849765	EQ
0.293	0.849765	EQ
0.294	0.849765	EQ
0.295	0.849765	EQ
0.296	0.849765	EQ
0.297	0.849765	EQ
0.298	0.849765	EQ
0.299	0.849765	EQ
0.3	0.849765	EQ
0.301	0.849765	EQ
0.302	0.849765	EQ
0.303	0.849765	EQ
0.304	0.849765	EQ
0.305	0.849765	EQ
0.306	0.84507	EQ
0.307	0.84507	EQ
0.308	0.84507	EQ
0.309	0.84507	EQ
0.31	0.84507	EQ
0.311	0.84507	EQ
0.312	0.84507	EQ
0.313	0.84507	EQ
0.314	0.84507	EQ
0.315	0.84507	EQ
0.316	0.84507	EQ
0.317	0.84507	EQ
0.318	0.84507	EQ
0.319	0.84507	EQ
0.32	0.84507	EQ
0.321	0.84507	EQ
0.322	0.84507	EQ
0.323	0.84507	EQ
0.324	0.84507	EQ
0.325	0.84507	EQ
0.326	0.84507	EQ
0.327	0.84507	EQ
0.328	0.84507	EQ
0.329	0.84507	EQ
0.33	0.84507	EQ
0.331	0.84507	EQ
0.332	0.84507	EQ
0.333	0.84507	EQ
0.334	0.84507	EQ
0.335	0.84507	EQ
0.336	0.84507	EQ
0.337	0.84507	EQ
0.338	0.84507	EQ
0.339	0.84507	EQ
0.34	0.84507	EQ
0.341	0.84507	EQ
0.342	0.84507	EQ
0.343	0.84507	EQ
0.344	0.84507	EQ
0.345	0.840376	EQ
0.346	0.840376	EQ
0.347	0.840376	EQ
0.348	0.840376	EQ
0.349	0.840376	EQ
0.35	0.840376	EQ
0.351	0.840376	EQ
0.352	0.840376	EQ
0.353	0.840376	EQ
0.354	0.840376	EQ
0.355	0.840376	EQ
0.356	0.840376	EQ
0.357	0.840376	EQ
0.358	0.840376	EQ
0.359	0.840376	EQ
0.36	0.840376	EQ
0.361	0.840376	EQ
0.362	0.840376	EQ
0.363	0.840376	EQ
0.364	0.840376	EQ
0.365	0.840376	EQ
0.366	0.840376	EQ
0.367	0.840376	EQ
0.368	0.840376	EQ
0.369	0.835681	EQ
0.37	0.830986	EQ
0.371	0.830986	EQ
0.372	0.830986	EQ
0.373	0.830986	EQ
0.374	0.826291	EQ
0.375	0.826291	EQ
0.376	0.826291	EQ
0.377	0.826291	EQ
0.378	0.826291	EQ
0.379	0.826291	EQ
0.38	0.826291	EQ
0.381	0.826291	EQ
0.382	0.826291	EQ
0.383	0.826291	EQ
0.384	0.826291	EQ
0.385	0.826291	EQ
0.386	0.826291	EQ
0.387	0.826291	EQ
0.388	0.826291	EQ
0.389	0.826291	EQ
0.39	0.826291	EQ
0.391	0.826291	EQ
0.392	0.826291	EQ
0.393	0.826291	EQ
0.394	0.826291	EQ
0.395	0.826291	EQ
0.396	0.826291	EQ
0.397	0.826291	EQ
0.398	0.826291	EQ
0.399	0.826291	EQ
0.4	0.826291	EQ
0.401	0.826291	EQ
0.402	0.826291	EQ
0.403	0.826291	EQ
0.404	0.826291	EQ
0.405	0.821596	EQ
0.406	0.821596	EQ
0.407	0.821596	EQ
0.408	0.821596	EQ
0.409	0.821596	EQ
0.41	0.821596	EQ
0.411	0.821596	EQ
0.412	0.821596	EQ
0.413	0.821596	EQ
0.414	0.821596	EQ
0.415	0.821596	EQ
0.416	0.821596	EQ
0.417	0.821596	EQ
0.418	0.821596	EQ
0.419	0.821596	EQ
0.42	0.821596	EQ
0.421	0.821596	EQ
0.422	0.821596	EQ
0.423	0.821596	EQ
0.424	0.821596	EQ
0.425	0.821596	EQ
0.426	0.821596	EQ
0.427	0.821596	EQ
0.428	0.821596	EQ
0.429	0.821596	EQ
0.43	0.821596	EQ
0.431	0.821596	EQ
0.432	0.821596	EQ
0.433	0.821596	EQ
0.434	0.821596	EQ
0.435	0.821596	EQ
0.436	0.821596	EQ
0.437	0.821596	EQ
0.438	0.816901	EQ
0.439	0.816901	EQ
0.44	0.816901	EQ
0.441	0.816901	EQ
0.442	0.816901	EQ
0.443	0.816901	EQ
0.444	0.816901	EQ
0.445	0.816901	EQ
0.446	0.816901	EQ
0.447	0.816901	EQ
0.448	0.816901	EQ
0.449	0.816901	EQ
0.45	0.816901	EQ
0.451	0.816901	EQ
0.452	0.816901	EQ
0.453	0.816901	EQ
0.454	0.816901	EQ
0.455	0.816901	EQ
0.456	0.816901	EQ
0.457	0.816901	EQ
0.458	0.816901	EQ
0.459	0.816901	EQ
0.46	0.816901	EQ
0.461	0.816901	EQ
0.462	0.816901	EQ
0.463	0.816901	EQ
0.464	0.816901	EQ
0.465	0.816901	EQ
0.466	0.816901	EQ
0.467	0.816901	EQ
0.468	0.816901	EQ
0.469	0.816901	EQ
0.47	0.816901	EQ
0.471	0.816901	EQ
0.472	0.816901	EQ
0.473	0.816901	EQ
0.474	0.812207	EQ
0.475	0.812207	EQ
0.476	0.812207	EQ
0.477	0.812207	EQ
0.478	0.812207	EQ
0.479	0.812207	EQ
0.48	0.812207	EQ
0.481	0.812207	EQ
0.482	0.812207	EQ
0.483	0.812207	EQ
0.484	0.812207	EQ
0.485	0.812207	EQ
0.486	0.812207	EQ
0.487	0.812207	EQ
0.488	0.812207	EQ
0.489	0.812207	EQ
0.49	0.812207	EQ
0.491	0.812207	EQ
0.492	0.812207	EQ
0.493	0.812207	EQ
0.494	0.812207	EQ
0.495	0.812207	EQ
0.496	0.812207	EQ
0.497	0.812207	EQ
0.498	0.812207	EQ
0.499	0.807512	EQ
0.5	0.807512	EQ
0.501	0.807512	EQ
0.502	0.807512	EQ
0.503	0.807512	EQ
0.504	0.807512	EQ
0.505	0.807512	EQ
0.506	0.807512	EQ
0.507	0.807512	EQ
0.508	0.807512	EQ
0.509	0.807512	EQ
0.51	0.807512	EQ
0.511	0.802817	EQ
0.512	0.802817	EQ
0.513	0.802817	EQ
0.514	0.802817	EQ
0.515	0.802817	EQ
0.516	0.802817	EQ
0.517	0.802817	EQ
0.518	0.802817	EQ
0.519	0.802817	EQ
0.52	0.802817	EQ
0.521	0.802817	EQ
0.522	0.802817	EQ
0.523	0.802817	EQ
0.524	0.802817	EQ
0.525	0.802817	EQ
0.526	0.802817	EQ
0.527	0.802817	EQ
0.528	0.802817	EQ
0.529	0.802817	EQ
0.53	0.802817	EQ
0.531	0.802817	EQ
0.532	0.802817	EQ
0.533	0.802817	EQ
0.534	0.798122	EQ
0.535	0.798122	EQ
0.536	0.798122	EQ
0.537	0.798122	EQ
0.538	0.798122	EQ
0.539	0.798122	EQ
0.54	0.798122	EQ
0.541	0.798122	EQ
0.542	0.798122	EQ
0.543	0.798122	EQ
0.544	0.798122	EQ
0.545	0.798122	EQ
0.546	0.798122	EQ
0.547	0.798122	EQ
0.548	0.798122	EQ
0.549	0.798122	EQ
0.55	0.798122	EQ
0.551	0.798122	EQ
0.552	0.793427	EQ
0.553	0.793427	EQ
0.554	0.793427	EQ
0.555	0.793427	EQ
0.556	0.793427	EQ
0.557	0.793427	EQ
0.558	0.793427	EQ
0.559	0.793427	EQ
0.56	0.793427	EQ
0.561	0.793427	EQ
0.562	0.793427	EQ
0.563	0.793427	EQ
0.564	0.793427	EQ
0.565	0.793427	EQ
0.566	0.793427	EQ
0.567	0.793427	EQ
0.568	0.793427	EQ
0.569	0.793427	EQ
0.57	0.793427	EQ
0.571	0.793427	EQ
0.572	0.793427	EQ
0.573	0.793427	EQ
0.574	0.788732	EQ
0.575	0.788732	EQ
0.576	0.788732	EQ
0.577	0.784038	EQ
0.578	0.784038	EQ
0.579	0.779343	EQ
0.58	0.779343	EQ
0.581	0.779343	EQ
0.582	0.779343	EQ
0.583	0.779343	EQ
0.584	0.779343	EQ
0.585	0.779343	EQ
0.586	0.779343	EQ
0.587	0.779343	EQ
0.588	0.769953	EQ
0.589	0.769953	EQ
0.59	0.769953	EQ
0.591	0.769953	EQ
0.592	0.769953	EQ
0.593	0.769953	EQ
0.594	0.765258	EQ
0.595	0.760563	EQ
0.596	0.760563	EQ
0.597	0.760563	EQ
0.598	0.755869	EQ
0.599	0.755869	EQ
0.6	0.755869	EQ
0.601	0.755869	EQ
0.602	0.755869	EQ
0.603	0.755869	EQ
0.604	0.755869	EQ
0.605	0.755869	EQ
0.606	0.755869	EQ
0.607	0.755869	EQ
0.608	0.755869	EQ
0.609	0.755869	EQ
0.61	0.755869	EQ
0.611	0.755869	EQ
0.612	0.755869	EQ
0.613	0.755869	EQ
0.614	0.751174	EQ
0.615	0.751174	EQ
0.616	0.751174	EQ
0.617	0.746479	EQ
0.618	0.746479	EQ
0.619	0.746479	EQ
0.62	0.746479	EQ
0.621	0.746479	EQ
0.622	0.741784	EQ
0.623	0.741784	EQ
0.624	0.737089	EQ
0.625	0.737089	EQ
0.626	0.737089	EQ
0.627	0.732394	EQ
0.628	0.732394	EQ
0.629	0.732394	EQ
0.63	0.732394	EQ
0.631	0.732394	EQ
0.632	0.723005	EQ
0.633	0.723005	EQ
0.634	0.723005	EQ
0.635	0.723005	EQ
0.636	0.723005	EQ
0.637	0.723005	EQ
0.638	0.723005	EQ
0.639	0.723005	EQ
0.64	0.723005	EQ
0.641	0.723005	EQ
0.642	0.71831	EQ
0.643	0.713615	EQ
0.644	0.713615	EQ
0.645	0.713615	EQ
0.646	0.713615	EQ
0.647	0.713615	EQ
0.648	0.713615	EQ
0.649	0.713615	EQ
0.65	0.713615	EQ
0.651	0.70892	EQ
0.652	0.704225	EQ
0.653	0.704225	EQ
0.654	0.704225	EQ
0.655	0.704225	EQ
0.656	0.704225	EQ
0.657	0.704225	EQ
0.658	0.704225	EQ
0.659	0.704225	EQ
0.66	0.699531	EQ
0.661	0.699531	EQ
0.662	0.699531	EQ
0.663	0.699531	EQ
0.664	0.699531	EQ
0.665	0.699531	EQ
0.666	0.699531	EQ
0.667	0.699531	EQ
0.668	0.699531	EQ
0.669	0.694836	EQ
0.67	0.690141	EQ
0.671	0.690141	EQ
0.672	0.690141	EQ
0.673	0.690141	EQ
0.674	0.690141	EQ
0.675	0.685446	EQ
0.676	0.685446	EQ
0.677	0.685446	EQ
0.678	0.680751	EQ
0.679	0.680751	EQ
0.68	0.680751	EQ
0.681	0.680751	EQ
0.682	0.676056	EQ
0.683	0.676056	EQ
0.684	0.676056	EQ
0.685	0.676056	EQ
0.686	0.676056	EQ
0.687	0.671362	EQ
0.688	0.671362	EQ
0.689	0.671362	EQ
0.69	0.666667	EQ
0.691	0.666667	EQ
0.692	0.666667	EQ
0.693	0.657277	EQ
0.694	0.652582	EQ
0.695	0.643192	EQ
0.696	0.643192	EQ
0.697	0.638498	EQ
0.698	0.629108	EQ
0.699	0.629108	EQ
0.7	0.629108	EQ
0.701	0.629108	EQ
0.702	0.629108	EQ
0.703	0.629108	EQ
0.704	0.629108	EQ
0.705	0.629108	EQ
0.706	0.624413	EQ
0.707	0.624413	EQ
0.708	0.624413	EQ
0.709	0.624413	EQ
0.71	0.619718	EQ
0.711	0.619718	EQ
0.712	0.619718	EQ
0.713	0.615023	EQ
0.714	0.605634	EQ
0.715	0.605634	EQ
0.716	0.605634	EQ
0.717	0.600939	EQ
0.718	0.600939	EQ
0.719	0.600939	EQ
0.72	0.596244	EQ
0.721	0.591549	EQ
0.722	0.586854	EQ
0.723	0.586854	EQ
0.724	0.586854	EQ
0.725	0.577465	EQ
0.726	0.577465	EQ
0.727	0.57277	EQ
0.728	0.568075	EQ
0.729	0.568075	EQ
0.73	0.568075	EQ
0.731	0.56338	EQ
0.732	0.56338	EQ
0.733	0.56338	EQ
0.734	0.56338	EQ
0.735	0.558685	EQ
0.736	0.558685	EQ
0.737	0.553991	EQ
0.738	0.549296	EQ
0.739	0.544601	EQ
0.74	0.535211	EQ
0.741	0.530516	EQ
0.742	0.530516	EQ
0.743	0.530516	EQ
0.744	0.525822	EQ
0.745	0.525822	EQ
0.746	0.525822	EQ
0.747	0.525822	EQ
0.748	0.525822	EQ
0.749	0.516432	EQ
0.75	0.516432	EQ
0.751	0.516432	EQ
0.752	0.516432	EQ
0.753	0.511737	EQ
0.754	0.511737	EQ
0.755	0.511737	EQ
0.756	0.502347	EQ
0.757	0.492958	EQ
0.758	0.492958	EQ
0.759	0.488263	EQ
0.76	0.483568	EQ
0.761	0.483568	EQ
0.762	0.483568	EQ
0.763	0.483568	EQ
0.764	0.483568	EQ
0.765	0.483568	EQ
0.766	0.483568	EQ
0.767	0.483568	EQ
0.768	0.483568	EQ
0.769	0.483568	EQ
0.77	0.474178	EQ
0.771	0.474178	EQ
0.772	0.469484	EQ
0.773	0.469484	EQ
0.774	0.469484	EQ
0.775	0.469484	EQ
0.776	0.464789	EQ
0.777	0.464789	EQ
0.778	0.464789	EQ
0.779	0.460094	EQ
0.78	0.455399	EQ
0.781	0.455399	EQ
0.782	0.455399	EQ
0.783	0.455399	EQ
0.784	0.455399	EQ
0.785	0.450704	EQ
0.786	0.450704	EQ
0.787	0.450704	EQ
0.788	0.450704	EQ
0.789	0.441315	EQ
0.79	0.441315	EQ
0.791	0.43662	EQ
0.792	0.42723	EQ
0.793	0.422535	EQ
0.794	0.422535	EQ
0.795	0.413146	EQ
0.796	0.413146	EQ
0.797	0.403756	EQ
0.798	0.394366	EQ
0.799	0.389671	EQ
0.8	0.384977	EQ
0.801	0.384977	EQ
0.802	0.384977	EQ
0.803	0.384977	EQ
0.804	0.384977	EQ
0.805	0.384977	EQ
0.806	0.384977	EQ
0.807	0.380282	EQ
0.808	0.380282	EQ
0.809	0.366197	EQ
0.81	0.366197	EQ
0.811	0.366197	EQ
0.812	0.366197	EQ
0.813	0.366197	EQ
0.814	0.366197	EQ
0.815	0.366197	EQ
0.816	0.366197	EQ
0.817	0.366197	EQ
0.818	0.366197	EQ
0.819	0.366197	EQ
0.82	0.366197	EQ
0.821	0.361502	EQ
0.822	0.361502	EQ
0.823	0.352113	EQ
0.824	0.347418	EQ
0.825	0.347418	EQ
0.826	0.347418	EQ
0.827	0.347418	EQ
0.828	0.347418	EQ
0.829	0.347418	EQ
0.83	0.342723	EQ
0.831	0.338028	EQ
0.832	0.333333	EQ
0.833	0.328638	EQ
0.834	0.328638	EQ
0.835	0.328638	EQ
0.836	0.328638	EQ
0.837	0.328638	EQ
0.838	0.323944	EQ
0.839	0.323944	EQ
0.84	0.319249	EQ
0.841	0.319249	EQ
0.842	0.314554	EQ
0.843	0.314554	EQ
0.844	0.305164	EQ
0.845	0.305164	EQ
0.846	0.305164	EQ
0.847	0.305164	EQ
0.848	0.305164	EQ
0.849	0.305164	EQ
0.85	0.300469	EQ
0.851	0.295775	EQ
0.852	0.29108	EQ
0.853	0.28169	EQ
0.854	0.28169	EQ
0.855	0.28169	EQ
0.856	0.28169	EQ
0.857	0.28169	EQ
0.858	0.276995	EQ
0.859	0.2723	EQ
0.86	0.2723	EQ
0.861	0.2723	EQ
0.862	0.2723	EQ
0.863	0.2723	EQ
0.864	0.2723	EQ
0.865	0.2723	EQ
0.866	0.2723	EQ
0.867	0.267606	EQ
0.868	0.258216	EQ
0.869	0.258216	EQ
0.87	0.253521	EQ
0.871	0.253521	EQ
0.872	0.253521	EQ
0.873	0.253521	EQ
0.874	0.253521	EQ
0.875	0.253521	EQ
0.876	0.248826	EQ
0.877	0.244131	EQ
0.878	0.239437	EQ
0.879	0.239437	EQ
0.88	0.234742	EQ
0.881	0.234742	EQ
0.882	0.234742	EQ
0.883	0.234742	EQ
0.884	0.225352	EQ
0.885	0.225352	EQ
0.886	0.225352	EQ
0.887	0.225352	EQ
0.888	0.220657	EQ
0.889	0.220657	EQ
0.89	0.215962	EQ
0.891	0.215962	EQ
0.892	0.215962	EQ
0.893	0.211268	EQ
0.894	0.211268	EQ
0.895	0.206573	EQ
0.896	0.206573	EQ
0.897	0.206573	EQ
0.898	0.206573	EQ
0.899	0.201878	EQ
0.9	0.201878	EQ
0.901	0.192488	EQ
0.902	0.192488	EQ
0.903	0.192488	EQ
0.904	0.187793	EQ
0.905	0.187793	EQ
0.906	0.183099	EQ
0.907	0.183099	EQ
0.908	0.173709	EQ
0.909	0.169014	EQ
0.91	0.169014	EQ
0.911	0.169014	EQ
0.912	0.164319	EQ
0.913	0.159624	EQ
0.914	0.159624	EQ
0.915	0.159624	EQ
0.916	0.150235	EQ
0.917	0.14554	EQ
0.918	0.14554	EQ
0.919	0.14554	EQ
0.92	0.140845	EQ
0.921	0.140845	EQ
0.922	0.140845	EQ
0.923	0.140845	EQ
0.924	0.13615	EQ
0.925	0.13615	EQ
0.926	0.13615	EQ
0.927	0.13615	EQ
0.928	0.126761	EQ
0.929	0.126761	EQ
0.93	0.126761	EQ
0.931	0.126761	EQ
0.932	0.126761	EQ
0.933	0.122066	EQ
0.934	0.122066	EQ
0.935	0.122066	EQ
0.936	0.117371	EQ
0.937	0.117371	EQ
0.938	0.117371	EQ
0.939	0.117371	EQ
0.94	0.117371	EQ
0.941	0.117371	EQ
0.942	0.117371	EQ
0.943	0.112676	EQ
0.944	0.103286	EQ
0.945	0.103286	EQ
0.946	0.103286	EQ
0.947	0.103286	EQ
0.948	0.103286	EQ
0.949	0.0985915	EQ
0.95	0.0985915	EQ
0.951	0.0938967	EQ
0.952	0.0892019	EQ
0.953	0.0892019	EQ
0.954	0.0892019	EQ
0.955	0.0892019	EQ
0.956	0.0892019	EQ
0.957	0.0892019	EQ
0.958	0.0892019	EQ
0.959	0.0892019	EQ
0.96	0.0892019	EQ
0.961	0.0892019	EQ
0.962	0.0892019	EQ
0.963	0.0892019	EQ
0.964	0.084507	EQ
0.965	0.0798122	EQ
0.966	0.0751174	EQ
0.967	0.0751174	EQ
0.968	0.0704225	EQ
0.969	0.0704225	EQ
0.97	0.0704225	EQ
0.971	0.0704225	EQ
0.972	0.0704225	EQ
0.973	0.0704225	EQ
0.974	0.0704225	EQ
0.975	0.0704225	EQ
0.976	0.0657277	EQ
0.977	0.0657277	EQ
0.978	0.0657277	EQ
0.979	0.0610329	EQ
0.98	0.0610329	EQ
0.981	0.0610329	EQ
0.982	0.056338	EQ
0.983	0.056338	EQ
0.984	0.056338	EQ
0.985	0.0516432	EQ
0.986	0.0469484	EQ
0.987	0.0469484	EQ
0.988	0.0469484	EQ
0.989	0.0469484	EQ
0.99	0.028169	EQ
0.991	0.028169	EQ
0.992	0.0234742	EQ
0.993	0.0234742	EQ
0.994	0.0187793	EQ
0.995	0.0140845	EQ
0.996	0.0140845	EQ
0.997	0.0140845	EQ
0.998	0.0140845	EQ
0.999	0.00938967	EQ
1	0.00938967	EQ
0	0.600939	Flash Search
0.001	0.600939	Flash Search
0.002	0.600939	Flash Search
0.003	0.600939	Flash Search
0.004	0.600939	Flash Search
0.005	0.600939	Flash Search
0.006	0.600939	Flash Search
0.007	0.600939	Flash Search
0.008	0.600939	Flash Search
0.009	0.600939	Flash Search
0.01	0.600939	Flash Search
0.011	0.600939	Flash Search
0.012	0.600939	Flash Search
0.013	0.600939	Flash Search
0.014	0.600939	Flash Search
0.015	0.600939	Flash Search
0.016	0.600939	Flash Search
0.017	0.600939	Flash Search
0.018	0.600939	Flash Search
0.019	0.600939	Flash Search
0.02	0.600939	Flash Search
0.021	0.600939	Flash Search
0.022	0.600939	Flash Search
0.023	0.600939	Flash Search
0.024	0.600939	Flash Search
0.025	0.600939	Flash Search
0.026	0.600939	Flash Search
0.027	0.600939	Flash Search
0.028	0.600939	Flash Search
0.029	0.600939	Flash Search
0.03	0.600939	Flash Search
0.031	0.600939	Flash Search
0.032	0.600939	Flash Search
0.033	0.600939	Flash Search
0.034	0.600939	Flash Search
0.035	0.600939	Flash Search
0.036	0.600939	Flash Search
0.037	0.600939	Flash Search
0.038	0.600939	Flash Search
0.039	0.600939	Flash Search
0.04	0.600939	Flash Search
0.041	0.600939	Flash Search
0.042	0.600939	Flash Search
0.043	0.600939	Flash Search
0.044	0.600939	Flash Search
0.045	0.600939	Flash Search
0.046	0.600939	Flash Search
0.047	0.600939	Flash Search
0.048	0.600939	Flash Search
0.049	0.600939	Flash Search
0.05	0.600939	Flash Search
0.051	0.600939	Flash Search
0.052	0.600939	Flash Search
0.053	0.600939	Flash Search
0.054	0.600939	Flash Search
0.055	0.600939	Flash Search
0.056	0.600939	Flash Search
0.057	0.600939	Flash Search
0.058	0.600939	Flash Search
0.059	0.600939	Flash Search
0.06	0.600939	Flash Search
0.061	0.600939	Flash Search
0.062	0.600939	Flash Search
0.063	0.600939	Flash Search
0.064	0.600939	Flash Search
0.065	0.600939	Flash Search
0.066	0.600939	Flash Search
0.067	0.600939	Flash Search
0.068	0.600939	Flash Search
0.069	0.600939	Flash Search
0.07	0.600939	Flash Search
0.071	0.600939	Flash Search
0.072	0.600939	Flash Search
0.073	0.600939	Flash Search
0.074	0.600939	Flash Search
0.075	0.600939	Flash Search
0.076	0.600939	Flash Search
0.077	0.600939	Flash Search
0.078	0.600939	Flash Search
0.079	0.600939	Flash Search
0.08	0.600939	Flash Search
0.081	0.600939	Flash Search
0.082	0.600939	Flash Search
0.083	0.600939	Flash Search
0.084	0.600939	Flash Search
0.085	0.600939	Flash Search
0.086	0.600939	Flash Search
0.087	0.600939	Flash Search
0.088	0.600939	Flash Search
0.089	0.600939	Flash Search
0.09	0.600939	Flash Search
0.091	0.600939	Flash Search
0.092	0.600939	Flash Search
0.093	0.600939	Flash Search
0.094	0.600939	Flash Search
0.095	0.600939	Flash Search
0.096	0.600939	Flash Search
0.097	0.600939	Flash Search
0.098	0.600939	Flash Search
0.099	0.600939	Flash Search
0.1	0.600939	Flash Search
0.101	0.600939	Flash Search
0.102	0.600939	Flash Search
0.103	0.600939	Flash Search
0.104	0.600939	Flash Search
0.105	0.600939	Flash Search
0.106	0.600939	Flash Search
0.107	0.600939	Flash Search
0.108	0.600939	Flash Search
0.109	0.600939	Flash Search
0.11	0.600939	Flash Search
0.111	0.600939	Flash Search
0.112	0.600939	Flash Search
0.113	0.600939	Flash Search
0.114	0.600939	Flash Search
0.115	0.600939	Flash Search
0.116	0.600939	Flash Search
0.117	0.600939	Flash Search
0.118	0.600939	Flash Search
0.119	0.600939	Flash Search
0.12	0.600939	Flash Search
0.121	0.600939	Flash Search
0.122	0.600939	Flash Search
0.123	0.600939	Flash Search
0.124	0.600939	Flash Search
0.125	0.600939	Flash Search
0.126	0.600939	Flash Search
0.127	0.600939	Flash Search
0.128	0.600939	Flash Search
0.129	0.600939	Flash Search
0.13	0.600939	Flash Search
0.131	0.600939	Flash Search
0.132	0.600939	Flash Search
0.133	0.600939	Flash Search
0.134	0.600939	Flash Search
0.135	0.600939	Flash Search
0.136	0.600939	Flash Search
0.137	0.600939	Flash Search
0.138	0.600939	Flash Search
0.139	0.600939	Flash Search
0.14	0.600939	Flash Search
0.141	0.600939	Flash Search
0.142	0.600939	Flash Search
0.143	0.600939	Flash Search
0.144	0.600939	Flash Search
0.145	0.600939	Flash Search
0.146	0.600939	Flash Search
0.147	0.600939	Flash Search
0.148	0.600939	Flash Search
0.149	0.600939	Flash Search
0.15	0.600939	Flash Search
0.151	0.600939	Flash Search
0.152	0.600939	Flash Search
0.153	0.600939	Flash Search
0.154	0.600939	Flash Search
0.155	0.600939	Flash Search
0.156	0.600939	Flash Search
0.157	0.600939	Flash Search
0.158	0.600939	Flash Search
0.159	0.600939	Flash Search
0.16	0.600939	Flash Search
0.161	0.600939	Flash Search
0.162	0.600939	Flash Search
0.163	0.600939	Flash Search
0.164	0.600939	Flash Search
0.165	0.600939	Flash Search
0.166	0.600939	Flash Search
0.167	0.600939	Flash Search
0.168	0.600939	Flash Search
0.169	0.600939	Flash Search
0.17	0.600939	Flash Search
0.171	0.600939	Flash Search
0.172	0.600939	Flash Search
0.173	0.600939	Flash Search
0.174	0.600939	Flash Search
0.175	0.600939	Flash Search
0.176	0.600939	Flash Search
0.177	0.600939	Flash Search
0.178	0.600939	Flash Search
0.179	0.600939	Flash Search
0.18	0.600939	Flash Search
0.181	0.600939	Flash Search
0.182	0.600939	Flash Search
0.183	0.600939	Flash Search
0.184	0.600939	Flash Search
0.185	0.600939	Flash Search
0.186	0.600939	Flash Search
0.187	0.600939	Flash Search
0.188	0.600939	Flash Search
0.189	0.600939	Flash Search
0.19	0.600939	Flash Search
0.191	0.600939	Flash Search
0.192	0.600939	Flash Search
0.193	0.600939	Flash Search
0.194	0.600939	Flash Search
0.195	0.600939	Flash Search
0.196	0.600939	Flash Search
0.197	0.600939	Flash Search
0.198	0.600939	Flash Search
0.199	0.600939	Flash Search
0.2	0.600939	Flash Search
0.201	0.600939	Flash Search
0.202	0.600939	Flash Search
0.203	0.600939	Flash Search
0.204	0.600939	Flash Search
0.205	0.600939	Flash Search
0.206	0.600939	Flash Search
0.207	0.600939	Flash Search
0.208	0.600939	Flash Search
0.209	0.600939	Flash Search
0.21	0.600939	Flash Search
0.211	0.600939	Flash Search
0.212	0.600939	Flash Search
0.213	0.600939	Flash Search
0.214	0.600939	Flash Search
0.215	0.600939	Flash Search
0.216	0.600939	Flash Search
0.217	0.600939	Flash Search
0.218	0.600939	Flash Search
0.219	0.600939	Flash Search
0.22	0.600939	Flash Search
0.221	0.600939	Flash Search
0.222	0.600939	Flash Search
0.223	0.600939	Flash Search
0.224	0.600939	Flash Search
0.225	0.600939	Flash Search
0.226	0.600939	Flash Search
0.227	0.600939	Flash Search
0.228	0.600939	Flash Search
0.229	0.600939	Flash Search
0.23	0.600939	Flash Search
0.231	0.600939	Flash Search
0.232	0.600939	Flash Search
0.233	0.600939	Flash Search
0.234	0.600939	Flash Search
0.235	0.600939	Flash Search
0.236	0.600939	Flash Search
0.237	0.600939	Flash Search
0.238	0.600939	Flash Search
0.239	0.600939	Flash Search
0.24	0.600939	Flash Search
0.241	0.600939	Flash Search
0.242	0.600939	Flash Search
0.243	0.600939	Flash Search
0.244	0.600939	Flash Search
0.245	0.600939	Flash Search
0.246	0.600939	Flash Search
0.247	0.600939	Flash Search
0.248	0.600939	Flash Search
0.249	0.600939	Flash Search
0.25	0.600939	Flash Search
0.251	0.600939	Flash Search
0.252	0.600939	Flash Search
0.253	0.600939	Flash Search
0.254	0.600939	Flash Search
0.255	0.600939	Flash Search
0.256	0.600939	Flash Search
0.257	0.600939	Flash Search
0.258	0.600939	Flash Search
0.259	0.600939	Flash Search
0.26	0.600939	Flash Search
0.261	0.600939	Flash Search
0.262	0.600939	Flash Search
0.263	0.600939	Flash Search
0.264	0.600939	Flash Search
0.265	0.600939	Flash Search
0.266	0.600939	Flash Search
0.267	0.600939	Flash Search
0.268	0.600939	Flash Search
0.269	0.600939	Flash Search
0.27	0.600939	Flash Search
0.271	0.600939	Flash Search
0.272	0.600939	Flash Search
0.273	0.600939	Flash Search
0.274	0.600939	Flash Search
0.275	0.600939	Flash Search
0.276	0.600939	Flash Search
0.277	0.600939	Flash Search
0.278	0.600939	Flash Search
0.279	0.600939	Flash Search
0.28	0.600939	Flash Search
0.281	0.600939	Flash Search
0.282	0.600939	Flash Search
0.283	0.600939	Flash Search
0.284	0.600939	Flash Search
0.285	0.600939	Flash Search
0.286	0.600939	Flash Search
0.287	0.600939	Flash Search
0.288	0.596244	Flash Search
0.289	0.596244	Flash Search
0.29	0.596244	Flash Search
0.291	0.596244	Flash Search
0.292	0.596244	Flash Search
0.293	0.596244	Flash Search
0.294	0.596244	Flash Search
0.295	0.596244	Flash Search
0.296	0.596244	Flash Search
0.297	0.596244	Flash Search
0.298	0.596244	Flash Search
0.299	0.596244	Flash Search
0.3	0.596244	Flash Search
0.301	0.596244	Flash Search
0.302	0.596244	Flash Search
0.303	0.596244	Flash Search
0.304	0.596244	Flash Search
0.305	0.596244	Flash Search
0.306	0.596244	Flash Search
0.307	0.596244	Flash Search
0.308	0.596244	Flash Search
0.309	0.596244	Flash Search
0.31	0.596244	Flash Search
0.311	0.596244	Flash Search
0.312	0.596244	Flash Search
0.313	0.596244	Flash Search
0.314	0.596244	Flash Search
0.315	0.596244	Flash Search
0.316	0.596244	Flash Search
0.317	0.596244	Flash Search
0.318	0.596244	Flash Search
0.319	0.596244	Flash Search
0.32	0.596244	Flash Search
0.321	0.596244	Flash Search
0.322	0.596244	Flash Search
0.323	0.596244	Flash Search
0.324	0.596244	Flash Search
0.325	0.596244	Flash Search
0.326	0.596244	Flash Search
0.327	0.596244	Flash Search
0.328	0.596244	Flash Search
0.329	0.596244	Flash Search
0.33	0.596244	Flash Search
0.331	0.596244	Flash Search
0.332	0.596244	Flash Search
0.333	0.591549	Flash Search
0.334	0.591549	Flash Search
0.335	0.591549	Flash Search
0.336	0.591549	Flash Search
0.337	0.591549	Flash Search
0.338	0.591549	Flash Search
0.339	0.591549	Flash Search
0.34	0.591549	Flash Search
0.341	0.591549	Flash Search
0.342	0.591549	Flash Search
0.343	0.591549	Flash Search
0.344	0.591549	Flash Search
0.345	0.591549	Flash Search
0.346	0.591549	Flash Search
0.347	0.591549	Flash Search
0.348	0.591549	Flash Search
0.349	0.591549	Flash Search
0.35	0.591549	Flash Search
0.351	0.591549	Flash Search
0.352	0.591549	Flash Search
0.353	0.591549	Flash Search
0.354	0.591549	Flash Search
0.355	0.591549	Flash Search
0.356	0.591549	Flash Search
0.357	0.586854	Flash Search
0.358	0.586854	Flash Search
0.359	0.586854	Flash Search
0.36	0.58216	Flash Search
0.361	0.58216	Flash Search
0.362	0.58216	Flash Search
0.363	0.58216	Flash Search
0.364	0.58216	Flash Search
0.365	0.58216	Flash Search
0.366	0.58216	Flash Search
0.367	0.58216	Flash Search
0.368	0.58216	Flash Search
0.369	0.58216	Flash Search
0.37	0.58216	Flash Search
0.371	0.58216	Flash Search
0.372	0.58216	Flash Search
0.373	0.58216	Flash Search
0.374	0.58216	Flash Search
0.375	0.58216	Flash Search
0.376	0.58216	Flash Search
0.377	0.58216	Flash Search
0.378	0.58216	Flash Search
0.379	0.58216	Flash Search
0.38	0.58216	Flash Search
0.381	0.58216	Flash Search
0.382	0.58216	Flash Search
0.383	0.58216	Flash Search
0.384	0.58216	Flash Search
0.385	0.58216	Flash Search
0.386	0.58216	Flash Search
0.387	0.58216	Flash Search
0.388	0.58216	Flash Search
0.389	0.58216	Flash Search
0.39	0.58216	Flash Search
0.391	0.58216	Flash Search
0.392	0.58216	Flash Search
0.393	0.58216	Flash Search
0.394	0.58216	Flash Search
0.395	0.58216	Flash Search
0.396	0.58216	Flash Search
0.397	0.58216	Flash Search
0.398	0.58216	Flash Search
0.399	0.58216	Flash Search
0.4	0.58216	Flash Search
0.401	0.58216	Flash Search
0.402	0.58216	Flash Search
0.403	0.58216	Flash Search
0.404	0.58216	Flash Search
0.405	0.58216	Flash Search
0.406	0.58216	Flash Search
0.407	0.58216	Flash Search
0.408	0.58216	Flash Search
0.409	0.58216	Flash Search
0.41	0.58216	Flash Search
0.411	0.58216	Flash Search
0.412	0.58216	Flash Search
0.413	0.58216	Flash Search
0.414	0.58216	Flash Search
0.415	0.58216	Flash Search
0.416	0.58216	Flash Search
0.417	0.58216	Flash Search
0.418	0.58216	Flash Search
0.419	0.58216	Flash Search
0.42	0.58216	Flash Search
0.421	0.58216	Flash Search
0.422	0.58216	Flash Search
0.423	0.58216	Flash Search
0.424	0.58216	Flash Search
0.425	0.58216	Flash Search
0.426	0.58216	Flash Search
0.427	0.58216	Flash Search
0.428	0.58216	Flash Search
0.429	0.58216	Flash Search
0.43	0.58216	Flash Search
0.431	0.58216	Flash Search
0.432	0.58216	Flash Search
0.433	0.577465	Flash Search
0.434	0.577465	Flash Search
0.435	0.577465	Flash Search
0.436	0.577465	Flash Search
0.437	0.577465	Flash Search
0.438	0.577465	Flash Search
0.439	0.577465	Flash Search
0.44	0.577465	Flash Search
0.441	0.577465	Flash Search
0.442	0.577465	Flash Search
0.443	0.577465	Flash Search
0.444	0.577465	Flash Search
0.445	0.577465	Flash Search
0.446	0.577465	Flash Search
0.447	0.577465	Flash Search
0.448	0.577465	Flash Search
0.449	0.577465	Flash Search
0.45	0.577465	Flash Search
0.451	0.577465	Flash Search
0.452	0.577465	Flash Search
0.453	0.577465	Flash Search
0.454	0.577465	Flash Search
0.455	0.577465	Flash Search
0.456	0.577465	Flash Search
0.457	0.577465	Flash Search
0.458	0.577465	Flash Search
0.459	0.577465	Flash Search
0.46	0.577465	Flash Search
0.461	0.577465	Flash Search
0.462	0.577465	Flash Search
0.463	0.577465	Flash Search
0.464	0.577465	Flash Search
0.465	0.577465	Flash Search
0.466	0.577465	Flash Search
0.467	0.577465	Flash Search
0.468	0.577465	Flash Search
0.469	0.577465	Flash Search
0.47	0.577465	Flash Search
0.471	0.577465	Flash Search
0.472	0.577465	Flash Search
0.473	0.577465	Flash Search
0.474	0.577465	Flash Search
0.475	0.577465	Flash Search
0.476	0.577465	Flash Search
0.477	0.577465	Flash Search
0.478	0.577465	Flash Search
0.479	0.577465	Flash Search
0.48	0.577465	Flash Search
0.481	0.577465	Flash Search
0.482	0.577465	Flash Search
0.483	0.577465	Flash Search
0.484	0.577465	Flash Search
0.485	0.577465	Flash Search
0.486	0.577465	Flash Search
0.487	0.577465	Flash Search
0.488	0.577465	Flash Search
0.489	0.577465	Flash Search
0.49	0.577465	Flash Search
0.491	0.577465	Flash Search
0.492	0.577465	Flash Search
0.493	0.577465	Flash Search
0.494	0.577465	Flash Search
0.495	0.577465	Flash Search
0.496	0.577465	Flash Search
0.497	0.577465	Flash Search
0.498	0.577465	Flash Search
0.499	0.577465	Flash Search
0.5	0.577465	Flash Search
0.501	0.577465	Flash Search
0.502	0.577465	Flash Search
0.503	0.577465	Flash Search
0.504	0.577465	Flash Search
0.505	0.577465	Flash Search
0.506	0.577465	Flash Search
0.507	0.57277	Flash Search
0.508	0.57277	Flash Search
0.509	0.57277	Flash Search
0.51	0.57277	Flash Search
0.511	0.57277	Flash Search
0.512	0.57277	Flash Search
0.513	0.57277	Flash Search
0.514	0.57277	Flash Search
0.515	0.57277	Flash Search
0.516	0.57277	Flash Search
0.517	0.57277	Flash Search
0.518	0.57277	Flash Search
0.519	0.57277	Flash Search
0.52	0.57277	Flash Search
0.521	0.57277	Flash Search
0.522	0.57277	Flash Search
0.523	0.568075	Flash Search
0.524	0.568075	Flash Search
0.525	0.568075	Flash Search
0.526	0.568075	Flash Search
0.527	0.568075	Flash Search
0.528	0.568075	Flash Search
0.529	0.568075	Flash Search
0.53	0.568075	Flash Search
0.531	0.568075	Flash Search
0.532	0.568075	Flash Search
0.533	0.568075	Flash Search
0.534	0.568075	Flash Search
0.535	0.568075	Flash Search
0.536	0.568075	Flash Search
0.537	0.568075	Flash Search
0.538	0.568075	Flash Search
0.539	0.568075	Flash Search
0.54	0.568075	Flash Search
0.541	0.568075	Flash Search
0.542	0.568075	Flash Search
0.543	0.568075	Flash Search
0.544	0.568075	Flash Search
0.545	0.568075	Flash Search
0.546	0.568075	Flash Search
0.547	0.568075	Flash Search
0.548	0.56338	Flash Search
0.549	0.56338	Flash Search
0.55	0.558685	Flash Search
0.551	0.553991	Flash Search
0.552	0.553991	Flash Search
0.553	0.553991	Flash Search
0.554	0.553991	Flash Search
0.555	0.553991	Flash Search
0.556	0.553991	Flash Search
0.557	0.553991	Flash Search
0.558	0.553991	Flash Search
0.559	0.553991	Flash Search
0.56	0.553991	Flash Search
0.561	0.553991	Flash Search
0.562	0.553991	Flash Search
0.563	0.553991	Flash Search
0.564	0.553991	Flash Search
0.565	0.553991	Flash Search
0.566	0.553991	Flash Search
0.567	0.553991	Flash Search
0.568	0.553991	Flash Search
0.569	0.553991	Flash Search
0.57	0.553991	Flash Search
0.571	0.553991	Flash Search
0.572	0.553991	Flash Search
0.573	0.553991	Flash Search
0.574	0.553991	Flash Search
0.575	0.553991	Flash Search
0.576	0.553991	Flash Search
0.577	0.553991	Flash Search
0.578	0.553991	Flash Search
0.579	0.553991	Flash Search
0.58	0.549296	Flash Search
0.581	0.549296	Flash Search
0.582	0.549296	Flash Search
0.583	0.549296	Flash Search
0.584	0.549296	Flash Search
0.585	0.549296	Flash Search
0.586	0.544601	Flash Search
0.587	0.544601	Flash Search
0.588	0.544601	Flash Search
0.589	0.544601	Flash Search
0.59	0.544601	Flash Search
0.591	0.544601	Flash Search
0.592	0.544601	Flash Search
0.593	0.544601	Flash Search
0.594	0.544601	Flash Search
0.595	0.544601	Flash Search
0.596	0.544601	Flash Search
0.597	0.544601	Flash Search
0.598	0.539906	Flash Search
0.599	0.539906	Flash Search
0.6	0.539906	Flash Search
0.601	0.535211	Flash Search
0.602	0.535211	Flash Search
0.603	0.535211	Flash Search
0.604	0.535211	Flash Search
0.605	0.530516	Flash Search
0.606	0.530516	Flash Search
0.607	0.530516	Flash Search
0.608	0.525822	Flash Search
0.609	0.525822	Flash Search
0.61	0.525822	Flash Search
0.611	0.525822	Flash Search
0.612	0.525822	Flash Search
0.613	0.525822	Flash Search
0.614	0.525822	Flash Search
0.615	0.525822	Flash Search
0.616	0.525822	Flash Search
0.617	0.525822	Flash Search
0.618	0.525822	Flash Search
0.619	0.525822	Flash Search
0.62	0.521127	Flash Search
0.621	0.521127	Flash Search
0.622	0.521127	Flash Search
0.623	0.516432	Flash Search
0.624	0.516432	Flash Search
0.625	0.516432	Flash Search
0.626	0.516432	Flash Search
0.627	0.516432	Flash Search
0.628	0.516432	Flash Search
0.629	0.511737	Flash Search
0.63	0.511737	Flash Search
0.631	0.511737	Flash Search
0.632	0.511737	Flash Search
0.633	0.511737	Flash Search
0.634	0.511737	Flash Search
0.635	0.511737	Flash Search
0.636	0.511737	Flash Search
0.637	0.511737	Flash Search
0.638	0.511737	Flash Search
0.639	0.507042	Flash Search
0.64	0.507042	Flash Search
0.641	0.507042	Flash Search
0.642	0.507042	Flash Search
0.643	0.507042	Flash Search
0.644	0.507042	Flash Search
0.645	0.507042	Flash Search
0.646	0.507042	Flash Search
0.647	0.507042	Flash Search
0.648	0.507042	Flash Search
0.649	0.507042	Flash Search
0.65	0.507042	Flash Search
0.651	0.507042	Flash Search
0.652	0.507042	Flash Search
0.653	0.507042	Flash Search
0.654	0.507042	Flash Search
0.655	0.502347	Flash Search
0.656	0.502347	Flash Search
0.657	0.502347	Flash Search
0.658	0.502347	Flash Search
0.659	0.502347	Flash Search
0.66	0.502347	Flash Search
0.661	0.502347	Flash Search
0.662	0.502347	Flash Search
0.663	0.502347	Flash Search
0.664	0.502347	Flash Search
0.665	0.502347	Flash Search
0.666	0.502347	Flash Search
0.667	0.502347	Flash Search
0.668	0.502347	Flash Search
0.669	0.502347	Flash Search
0.67	0.502347	Flash Search
0.671	0.502347	Flash Search
0.672	0.497653	Flash Search
0.673	0.497653	Flash Search
0.674	0.497653	Flash Search
0.675	0.497653	Flash Search
0.676	0.497653	Flash Search
0.677	0.497653	Flash Search
0.678	0.497653	Flash Search
0.679	0.492958	Flash Search
0.68	0.492958	Flash Search
0.681	0.488263	Flash Search
0.682	0.483568	Flash Search
0.683	0.483568	Flash Search
0.684	0.483568	Flash Search
0.685	0.483568	Flash Search
0.686	0.483568	Flash Search
0.687	0.478873	Flash Search
0.688	0.478873	Flash Search
0.689	0.478873	Flash Search
0.69	0.478873	Flash Search
0.691	0.478873	Flash Search
0.692	0.478873	Flash Search
0.693	0.478873	Flash Search
0.694	0.478873	Flash Search
0.695	0.478873	Flash Search
0.696	0.478873	Flash Search
0.697	0.474178	Flash Search
0.698	0.474178	Flash Search
0.699	0.474178	Flash Search
0.7	0.474178	Flash Search
0.701	0.474178	Flash Search
0.702	0.474178	Flash Search
0.703	0.474178	Flash Search
0.704	0.474178	Flash Search
0.705	0.474178	Flash Search
0.706	0.474178	Flash Search
0.707	0.474178	Flash Search
0.708	0.474178	Flash Search
0.709	0.474178	Flash Search
0.71	0.474178	Flash Search
0.711	0.474178	Flash Search
0.712	0.474178	Flash Search
0.713	0.469484	Flash Search
0.714	0.469484	Flash Search
0.715	0.469484	Flash Search
0.716	0.469484	Flash Search
0.717	0.469484	Flash Search
0.718	0.469484	Flash Search
0.719	0.469484	Flash Search
0.72	0.469484	Flash Search
0.721	0.469484	Flash Search
0.722	0.469484	Flash Search
0.723	0.469484	Flash Search
0.724	0.469484	Flash Search
0.725	0.464789	Flash Search
0.726	0.464789	Flash Search
0.727	0.460094	Flash Search
0.728	0.455399	Flash Search
0.729	0.455399	Flash Search
0.73	0.455399	Flash Search
0.731	0.455399	Flash Search
0.732	0.455399	Flash Search
0.733	0.455399	Flash Search
0.734	0.450704	Flash Search
0.735	0.450704	Flash Search
0.736	0.450704	Flash Search
0.737	0.446009	Flash Search
0.738	0.446009	Flash Search
0.739	0.446009	Flash Search
0.74	0.441315	Flash Search
0.741	0.441315	Flash Search
0.742	0.441315	Flash Search
0.743	0.441315	Flash Search
0.744	0.441315	Flash Search
0.745	0.441315	Flash Search
0.746	0.441315	Flash Search
0.747	0.441315	Flash Search
0.748	0.441315	Flash Search
0.749	0.43662	Flash Search
0.75	0.43662	Flash Search
0.751	0.43662	Flash Search
0.752	0.43662	Flash Search
0.753	0.43662	Flash Search
0.754	0.43662	Flash Search
0.755	0.43662	Flash Search
0.756	0.431925	Flash Search
0.757	0.431925	Flash Search
0.758	0.431925	Flash Search
0.759	0.431925	Flash Search
0.76	0.431925	Flash Search
0.761	0.431925	Flash Search
0.762	0.431925	Flash Search
0.763	0.431925	Flash Search
0.764	0.431925	Flash Search
0.765	0.431925	Flash Search
0.766	0.431925	Flash Search
0.767	0.431925	Flash Search
0.768	0.431925	Flash Search
0.769	0.431925	Flash Search
0.77	0.431925	Flash Search
0.771	0.431925	Flash Search
0.772	0.42723	Flash Search
0.773	0.42723	Flash Search
0.774	0.42723	Flash Search
0.775	0.42723	Flash Search
0.776	0.42723	Flash Search
0.777	0.422535	Flash Search
0.778	0.422535	Flash Search
0.779	0.422535	Flash Search
0.78	0.422535	Flash Search
0.781	0.422535	Flash Search
0.782	0.41784	Flash Search
0.783	0.41784	Flash Search
0.784	0.41784	Flash Search
0.785	0.41784	Flash Search
0.786	0.41784	Flash Search
0.787	0.41784	Flash Search
0.788	0.41784	Flash Search
0.789	0.41784	Flash Search
0.79	0.41784	Flash Search
0.791	0.41784	Flash Search
0.792	0.41784	Flash Search
0.793	0.41784	Flash Search
0.794	0.413146	Flash Search
0.795	0.413146	Flash Search
0.796	0.408451	Flash Search
0.797	0.408451	Flash Search
0.798	0.408451	Flash Search
0.799	0.408451	Flash Search
0.8	0.408451	Flash Search
0.801	0.408451	Flash Search
0.802	0.408451	Flash Search
0.803	0.408451	Flash Search
0.804	0.403756	Flash Search
0.805	0.403756	Flash Search
0.806	0.403756	Flash Search
0.807	0.403756	Flash Search
0.808	0.399061	Flash Search
0.809	0.399061	Flash Search
0.81	0.399061	Flash Search
0.811	0.394366	Flash Search
0.812	0.394366	Flash Search
0.813	0.389671	Flash Search
0.814	0.389671	Flash Search
0.815	0.389671	Flash Search
0.816	0.389671	Flash Search
0.817	0.384977	Flash Search
0.818	0.384977	Flash Search
0.819	0.380282	Flash Search
0.82	0.380282	Flash Search
0.821	0.366197	Flash Search
0.822	0.361502	Flash Search
0.823	0.361502	Flash Search
0.824	0.361502	Flash Search
0.825	0.361502	Flash Search
0.826	0.361502	Flash Search
0.827	0.356808	Flash Search
0.828	0.356808	Flash Search
0.829	0.356808	Flash Search
0.83	0.356808	Flash Search
0.831	0.356808	Flash Search
0.832	0.356808	Flash Search
0.833	0.356808	Flash Search
0.834	0.352113	Flash Search
0.835	0.347418	Flash Search
0.836	0.347418	Flash Search
0.837	0.347418	Flash Search
0.838	0.347418	Flash Search
0.839	0.347418	Flash Search
0.84	0.347418	Flash Search
0.841	0.347418	Flash Search
0.842	0.347418	Flash Search
0.843	0.347418	Flash Search
0.844	0.347418	Flash Search
0.845	0.347418	Flash Search
0.846	0.347418	Flash Search
0.847	0.347418	Flash Search
0.848	0.347418	Flash Search
0.849	0.347418	Flash Search
0.85	0.338028	Flash Search
0.851	0.338028	Flash Search
0.852	0.338028	Flash Search
0.853	0.338028	Flash Search
0.854	0.338028	Flash Search
0.855	0.338028	Flash Search
0.856	0.333333	Flash Search
0.857	0.333333	Flash Search
0.858	0.328638	Flash Search
0.859	0.323944	Flash Search
0.86	0.319249	Flash Search
0.861	0.319249	Flash Search
0.862	0.319249	Flash Search
0.863	0.319249	Flash Search
0.864	0.319249	Flash Search
0.865	0.319249	Flash Search
0.866	0.319249	Flash Search
0.867	0.319249	Flash Search
0.868	0.319249	Flash Search
0.869	0.314554	Flash Search
0.87	0.314554	Flash Search
0.871	0.314554	Flash Search
0.872	0.314554	Flash Search
0.873	0.314554	Flash Search
0.874	0.314554	Flash Search
0.875	0.314554	Flash Search
0.876	0.314554	Flash Search
0.877	0.314554	Flash Search
0.878	0.314554	Flash Search
0.879	0.314554	Flash Search
0.88	0.314554	Flash Search
0.881	0.314554	Flash Search
0.882	0.309859	Flash Search
0.883	0.309859	Flash Search
0.884	0.309859	Flash Search
0.885	0.309859	Flash Search
0.886	0.309859	Flash Search
0.887	0.309859	Flash Search
0.888	0.305164	Flash Search
0.889	0.295775	Flash Search
0.89	0.295775	Flash Search
0.891	0.295775	Flash Search
0.892	0.295775	Flash Search
0.893	0.295775	Flash Search
0.894	0.295775	Flash Search
0.895	0.295775	Flash Search
0.896	0.295775	Flash Search
0.897	0.295775	Flash Search
0.898	0.295775	Flash Search
0.899	0.295775	Flash Search
0.9	0.295775	Flash Search
0.901	0.295775	Flash Search
0.902	0.295775	Flash Search
0.903	0.295775	Flash Search
0.904	0.29108	Flash Search
0.905	0.29108	Flash Search
0.906	0.29108	Flash Search
0.907	0.29108	Flash Search
0.908	0.286385	Flash Search
0.909	0.286385	Flash Search
0.91	0.286385	Flash Search
0.911	0.286385	Flash Search
0.912	0.286385	Flash Search
0.913	0.28169	Flash Search
0.914	0.276995	Flash Search
0.915	0.276995	Flash Search
0.916	0.267606	Flash Search
0.917	0.267606	Flash Search
0.918	0.267606	Flash Search
0.919	0.262911	Flash Search
0.92	0.262911	Flash Search
0.921	0.262911	Flash Search
0.922	0.262911	Flash Search
0.923	0.262911	Flash Search
0.924	0.262911	Flash Search
0.925	0.262911	Flash Search
0.926	0.262911	Flash Search
0.927	0.262911	Flash Search
0.928	0.262911	Flash Search
0.929	0.262911	Flash Search
0.93	0.262911	Flash Search
0.931	0.262911	Flash Search
0.932	0.253521	Flash Search
0.933	0.253521	Flash Search
0.934	0.253521	Flash Search
0.935	0.248826	Flash Search
0.936	0.248826	Flash Search
0.937	0.248826	Flash Search
0.938	0.248826	Flash Search
0.939	0.239437	Flash Search
0.94	0.239437	Flash Search
0.941	0.234742	Flash Search
0.942	0.234742	Flash Search
0.943	0.234742	Flash Search
0.944	0.230047	Flash Search
0.945	0.230047	Flash Search
0.946	0.230047	Flash Search
0.947	0.230047	Flash Search
0.948	0.230047	Flash Search
0.949	0.230047	Flash Search
0.95	0.230047	Flash Search
0.951	0.230047	Flash Search
0.952	0.225352	Flash Search
0.953	0.225352	Flash Search
0.954	0.220657	Flash Search
0.955	0.220657	Flash Search
0.956	0.215962	Flash Search
0.957	0.211268	Flash Search
0.958	0.211268	Flash Search
0.959	0.211268	Flash Search
0.96	0.197183	Flash Search
0.961	0.197183	Flash Search
0.962	0.197183	Flash Search
0.963	0.192488	Flash Search
0.964	0.192488	Flash Search
0.965	0.192488	Flash Search
0.966	0.183099	Flash Search
0.967	0.183099	Flash Search
0.968	0.178404	Flash Search
0.969	0.173709	Flash Search
0.97	0.173709	Flash Search
0.971	0.173709	Flash Search
0.972	0.173709	Flash Search
0.973	0.173709	Flash Search
0.974	0.173709	Flash Search
0.975	0.173709	Flash Search
0.976	0.173709	Flash Search
0.977	0.173709	Flash Search
0.978	0.169014	Flash Search
0.979	0.164319	Flash Search
0.98	0.164319	Flash Search
0.981	0.159624	Flash Search
0.982	0.159624	Flash Search
0.983	0.159624	Flash Search
0.984	0.159624	Flash Search
0.985	0.159624	Flash Search
0.986	0.15493	Flash Search
0.987	0.150235	Flash Search
0.988	0.150235	Flash Search
0.989	0.14554	Flash Search
0.99	0.14554	Flash Search
0.991	0.140845	Flash Search
0.992	0.140845	Flash Search
0.993	0.140845	Flash Search
0.994	0.140845	Flash Search
0.995	0.13615	Flash Search
0.996	0.13615	Flash Search
0.997	0.131455	Flash Search
[truncated: 3 more rows]

## Sheet: Supplementary Figure 5b
parameters	top_1	top_2	top_3	top_4	top_5	top_all	acc_1	acc_2	acc_3	acc_4	acc_5	acc_all
fliter_MS2=0.05,MS1 tolerence=5ppm,MS1 tolerence=10ppm	58089	62623	64078	64670	64981	65672	0.884532	0.953572	0.975728	0.984742	0.989478	1
fliter_MS2=0.05,MS1 tolerence=5ppm,MS1 tolerence=20ppm	57863	62513	63966	64627	64933	65672	0.881091	0.951897	0.974022	0.984088	0.988747	1
fliter_MS2=0.05,MS1 tolerence=5ppm,MS1 tolerence=5ppm	58261	62767	64155	64746	65055	65672	0.887151	0.955765	0.9769	0.9859	0.990605	1
fliter_MS2=0.1,MS1 tolerence=5ppm,MS1 tolerence=10ppm	58238	62686	64117	64720	65012	65672	0.886801	0.954532	0.976322	0.985504	0.98995	1
fliter_MS2=0.1,MS1 tolerence=5ppm,MS1 tolerence=20ppm	57997	62622	64021	64676	64973	65672	0.883131	0.953557	0.97486	0.984834	0.989356	1
fliter_MS2=0.1,MS1 tolerence=5ppm,MS1 tolerence=5ppm	58435	62812	64215	64800	65074	65672	0.889801	0.95645	0.977814	0.986722	0.990894	1

## Sheet: Supplementary Figure 5c
TopX	num	ESI
1	0.806452	Negative mode
2	0.806452	Negative mode
3	0.806452	Negative mode
4	0.806452	Negative mode
5	0.806452	Negative mode
6	0.806452	Negative mode
7	0.806452	Negative mode
8	0.806452	Negative mode
9	0.806452	Negative mode
10	0.806452	Negative mode
11	0.806452	Negative mode
12	0.806452	Negative mode
13	0.806452	Negative mode
14	0.806452	Negative mode
15	0.806452	Negative mode
16	0.806452	Negative mode
17	0.83871	Negative mode
18	0.83871	Negative mode
19	0.83871	Negative mode
20	0.83871	Negative mode
21	0.870968	Negative mode
22	0.870968	Negative mode
23	0.870968	Negative mode
24	0.870968	Negative mode
25	0.870968	Negative mode
26	0.870968	Negative mode
27	0.870968	Negative mode
28	0.870968	Negative mode
29	0.870968	Negative mode
30	0.870968	Negative mode
31	0.870968	Negative mode
32	0.870968	Negative mode
33	0.870968	Negative mode
34	0.870968	Negative mode
35	0.870968	Negative mode
36	0.903226	Negative mode
37	0.903226	Negative mode
38	0.903226	Negative mode
39	0.903226	Negative mode
40	0.903226	Negative mode
41	0.903226	Negative mode
42	0.903226	Negative mode
43	0.903226	Negative mode
44	0.903226	Negative mode
45	0.903226	Negative mode
46	0.903226	Negative mode
47	0.903226	Negative mode
48	0.903226	Negative mode
49	0.903226	Negative mode
50	0.903226	Negative mode
51	0.903226	Negative mode
52	0.903226	Negative mode
53	0.903226	Negative mode
54	0.903226	Negative mode
55	0.903226	Negative mode
56	0.903226	Negative mode
57	0.903226	Negative mode
58	0.903226	Negative mode
59	0.903226	Negative mode
60	0.903226	Negative mode
61	0.903226	Negative mode
62	0.903226	Negative mode
63	0.903226	Negative mode
64	0.903226	Negative mode
65	0.903226	Negative mode
66	0.903226	Negative mode
67	0.903226	Negative mode
68	0.903226	Negative mode
69	0.903226	Negative mode
70	0.903226	Negative mode
71	0.903226	Negative mode
72	0.903226	Negative mode
73	0.903226	Negative mode
74	0.903226	Negative mode
75	0.903226	Negative mode
76	0.903226	Negative mode
77	0.903226	Negative mode
78	0.903226	Negative mode
79	0.903226	Negative mode
80	0.903226	Negative mode
81	0.903226	Negative mode
82	0.903226	Negative mode
83	0.903226	Negative mode
84	0.903226	Negative mode
85	0.903226	Negative mode
86	0.903226	Negative mode
87	0.903226	Negative mode
88	0.903226	Negative mode
89	0.903226	Negative mode
90	0.903226	Negative mode
91	0.903226	Negative mode
92	0.903226	Negative mode
93	0.903226	Negative mode
94	0.903226	Negative mode
95	0.903226	Negative mode
96	0.903226	Negative mode
97	0.903226	Negative mode
98	0.903226	Negative mode
99	0.903226	Negative mode
100	0.903226	Negative mode
1	0.806452	Negative mode
2	0.806452	Negative mode
3	0.806452	Negative mode
4	0.806452	Negative mode
5	0.806452	Negative mode
6	0.83871	Negative mode
7	0.83871	Negative mode
8	0.83871	Negative mode
9	0.83871	Negative mode
10	0.870968	Negative mode
11	0.870968	Negative mode
12	0.870968	Negative mode
13	0.870968	Negative mode
14	0.870968	Negative mode
15	0.870968	Negative mode
16	0.870968	Negative mode
17	0.870968	Negative mode
18	0.870968	Negative mode
19	0.870968	Negative mode
20	0.870968	Negative mode
21	0.870968	Negative mode
22	0.870968	Negative mode
23	0.870968	Negative mode
24	0.870968	Negative mode
25	0.870968	Negative mode
26	0.870968	Negative mode
27	0.870968	Negative mode
28	0.903226	Negative mode
29	0.903226	Negative mode
30	0.903226	Negative mode
31	0.903226	Negative mode
32	0.903226	Negative mode
33	0.903226	Negative mode
34	0.903226	Negative mode
35	0.903226	Negative mode
36	0.903226	Negative mode
37	0.903226	Negative mode
38	0.903226	Negative mode
39	0.903226	Negative mode
40	0.903226	Negative mode
41	0.903226	Negative mode
42	0.903226	Negative mode
43	0.903226	Negative mode
44	0.903226	Negative mode
45	0.903226	Negative mode
46	0.903226	Negative mode
47	0.903226	Negative mode
48	0.903226	Negative mode
49	0.903226	Negative mode
50	0.903226	Negative mode
51	0.903226	Negative mode
52	0.903226	Negative mode
53	0.903226	Negative mode
54	0.903226	Negative mode
55	0.903226	Negative mode
56	0.903226	Negative mode
57	0.903226	Negative mode
58	0.903226	Negative mode
59	0.903226	Negative mode
60	0.903226	Negative mode
61	0.903226	Negative mode
62	0.903226	Negative mode
63	0.903226	Negative mode
64	0.903226	Negative mode
65	0.903226	Negative mode
66	0.903226	Negative mode
67	0.903226	Negative mode
68	0.903226	Negative mode
69	0.903226	Negative mode
70	0.903226	Negative mode
71	0.903226	Negative mode
72	0.903226	Negative mode
73	0.903226	Negative mode
74	0.903226	Negative mode
75	0.903226	Negative mode
76	0.903226	Negative mode
77	0.903226	Negative mode
78	0.903226	Negative mode
79	0.903226	Negative mode
80	0.903226	Negative mode
81	0.903226	Negative mode
82	0.903226	Negative mode
83	0.903226	Negative mode
84	0.903226	Negative mode
85	0.903226	Negative mode
86	0.903226	Negative mode
87	0.903226	Negative mode
88	0.903226	Negative mode
89	0.903226	Negative mode
90	0.903226	Negative mode
91	0.903226	Negative mode
92	0.903226	Negative mode
93	0.903226	Negative mode
94	0.903226	Negative mode
95	0.903226	Negative mode
96	0.903226	Negative mode
97	0.903226	Negative mode
98	0.903226	Negative mode
99	0.903226	Negative mode
100	0.903226	Negative mode
1	0.83871	Negative mode
2	0.83871	Negative mode
3	0.83871	Negative mode
4	0.83871	Negative mode
5	0.83871	Negative mode
6	0.83871	Negative mode
7	0.83871	Negative mode
8	0.83871	Negative mode
9	0.83871	Negative mode
10	0.870968	Negative mode
11	0.870968	Negative mode
12	0.870968	Negative mode
13	0.870968	Negative mode
14	0.870968	Negative mode
15	0.870968	Negative mode
16	0.870968	Negative mode
17	0.870968	Negative mode
18	0.870968	Negative mode
19	0.870968	Negative mode
20	0.870968	Negative mode
21	0.870968	Negative mode
22	0.870968	Negative mode
23	0.870968	Negative mode
24	0.870968	Negative mode
25	0.870968	Negative mode
26	0.870968	Negative mode
27	0.870968	Negative mode
28	0.870968	Negative mode
29	0.870968	Negative mode
30	0.870968	Negative mode
31	0.870968	Negative mode
32	0.870968	Negative mode
33	0.870968	Negative mode
34	0.870968	Negative mode
35	0.870968	Negative mode
36	0.870968	Negative mode
37	0.870968	Negative mode
38	0.870968	Negative mode
39	0.870968	Negative mode
40	0.870968	Negative mode
41	0.870968	Negative mode
42	0.870968	Negative mode
43	0.870968	Negative mode
44	0.870968	Negative mode
45	0.870968	Negative mode
46	0.870968	Negative mode
47	0.870968	Negative mode
48	0.870968	Negative mode
49	0.870968	Negative mode
50	0.870968	Negative mode
51	0.870968	Negative mode
52	0.870968	Negative mode
53	0.870968	Negative mode
54	0.870968	Negative mode
55	0.870968	Negative mode
56	0.870968	Negative mode
57	0.870968	Negative mode
58	0.870968	Negative mode
59	0.870968	Negative mode
60	0.870968	Negative mode
61	0.870968	Negative mode
62	0.870968	Negative mode
63	0.870968	Negative mode
64	0.870968	Negative mode
65	0.870968	Negative mode
66	0.870968	Negative mode
67	0.870968	Negative mode
68	0.870968	Negative mode
69	0.870968	Negative mode
70	0.870968	Negative mode
71	0.870968	Negative mode
72	0.870968	Negative mode
73	0.870968	Negative mode
74	0.870968	Negative mode
75	0.870968	Negative mode
76	0.870968	Negative mode
77	0.870968	Negative mode
78	0.870968	Negative mode
79	0.870968	Negative mode
80	0.870968	Negative mode
81	0.870968	Negative mode
82	0.870968	Negative mode
83	0.870968	Negative mode
84	0.870968	Negative mode
85	0.870968	Negative mode
86	0.870968	Negative mode
87	0.870968	Negative mode
88	0.870968	Negative mode
89	0.870968	Negative mode
90	0.870968	Negative mode
91	0.870968	Negative mode
92	0.870968	Negative mode
93	0.870968	Negative mode
94	0.870968	Negative mode
95	0.870968	Negative mode
96	0.870968	Negative mode
97	0.870968	Negative mode
98	0.870968	Negative mode
99	0.870968	Negative mode
100	0.870968	Negative mode
1	0.774194	Negative mode
2	0.774194	Negative mode
3	0.774194	Negative mode
4	0.774194	Negative mode
5	0.774194	Negative mode
6	0.774194	Negative mode
7	0.774194	Negative mode
8	0.774194	Negative mode
9	0.806452	Negative mode
10	0.806452	Negative mode
11	0.806452	Negative mode
12	0.806452	Negative mode
13	0.806452	Negative mode
14	0.806452	Negative mode
15	0.806452	Negative mode
16	0.806452	Negative mode
17	0.806452	Negative mode
18	0.806452	Negative mode
19	0.806452	Negative mode
20	0.806452	Negative mode
21	0.806452	Negative mode
22	0.806452	Negative mode
23	0.806452	Negative mode
24	0.806452	Negative mode
25	0.806452	Negative mode
26	0.806452	Negative mode
27	0.806452	Negative mode
28	0.806452	Negative mode
29	0.806452	Negative mode
30	0.806452	Negative mode
31	0.806452	Negative mode
32	0.806452	Negative mode
33	0.806452	Negative mode
34	0.806452	Negative mode
35	0.806452	Negative mode
36	0.806452	Negative mode
37	0.806452	Negative mode
38	0.806452	Negative mode
39	0.806452	Negative mode
40	0.806452	Negative mode
41	0.806452	Negative mode
42	0.806452	Negative mode
43	0.806452	Negative mode
44	0.806452	Negative mode
45	0.806452	Negative mode
46	0.806452	Negative mode
47	0.806452	Negative mode
48	0.806452	Negative mode
49	0.806452	Negative mode
50	0.806452	Negative mode
51	0.806452	Negative mode
52	0.806452	Negative mode
53	0.806452	Negative mode
54	0.806452	Negative mode
55	0.806452	Negative mode
56	0.806452	Negative mode
57	0.806452	Negative mode
58	0.806452	Negative mode
59	0.806452	Negative mode
60	0.806452	Negative mode
61	0.806452	Negative mode
62	0.806452	Negative mode
63	0.806452	Negative mode
64	0.806452	Negative mode
65	0.806452	Negative mode
66	0.806452	Negative mode
67	0.806452	Negative mode
68	0.806452	Negative mode
69	0.806452	Negative mode
70	0.806452	Negative mode
71	0.806452	Negative mode
72	0.806452	Negative mode
73	0.806452	Negative mode
74	0.806452	Negative mode
75	0.806452	Negative mode
76	0.806452	Negative mode
77	0.806452	Negative mode
78	0.806452	Negative mode
79	0.806452	Negative mode
80	0.806452	Negative mode
81	0.806452	Negative mode
82	0.806452	Negative mode
83	0.806452	Negative mode
84	0.806452	Negative mode
85	0.806452	Negative mode
86	0.806452	Negative mode
87	0.806452	Negative mode
88	0.806452	Negative mode
89	0.806452	Negative mode
90	0.806452	Negative mode
91	0.806452	Negative mode
92	0.806452	Negative mode
93	0.806452	Negative mode
94	0.806452	Negative mode
95	0.806452	Negative mode
96	0.806452	Negative mode
97	0.806452	Negative mode
98	0.806452	Negative mode
99	0.806452	Negative mode
100	0.806452	Negative mode
1	0.806452	Negative mode
2	0.806452	Negative mode
3	0.806452	Negative mode
4	0.83871	Negative mode
5	0.83871	Negative mode
6	0.83871	Negative mode
7	0.83871	Negative mode
8	0.83871	Negative mode
9	0.83871	Negative mode
10	0.83871	Negative mode
11	0.83871	Negative mode
12	0.83871	Negative mode
13	0.83871	Negative mode
14	0.870968	Negative mode
15	0.935484	Negative mode
16	0.935484	Negative mode
17	0.935484	Negative mode
18	0.935484	Negative mode
19	0.935484	Negative mode
20	0.935484	Negative mode
21	0.935484	Negative mode
22	0.935484	Negative mode
23	0.935484	Negative mode
24	0.935484	Negative mode
25	0.935484	Negative mode
26	0.935484	Negative mode
27	0.935484	Negative mode
28	0.935484	Negative mode
29	0.935484	Negative mode
30	0.935484	Negative mode
31	0.935484	Negative mode
32	0.935484	Negative mode
33	0.935484	Negative mode
34	0.935484	Negative mode
35	0.935484	Negative mode
36	0.935484	Negative mode
37	0.935484	Negative mode
38	0.935484	Negative mode
39	0.935484	Negative mode
40	0.935484	Negative mode
41	0.935484	Negative mode
42	0.935484	Negative mode
43	0.935484	Negative mode
44	0.935484	Negative mode
45	0.935484	Negative mode
46	0.935484	Negative mode
47	0.935484	Negative mode
48	0.935484	Negative mode
49	0.935484	Negative mode
50	0.935484	Negative mode
51	0.935484	Negative mode
52	0.935484	Negative mode
53	0.935484	Negative mode
54	0.935484	Negative mode
55	0.935484	Negative mode
56	0.935484	Negative mode
57	0.935484	Negative mode
58	0.935484	Negative mode
59	0.935484	Negative mode
60	0.935484	Negative mode
61	0.935484	Negative mode
62	0.935484	Negative mode
63	0.935484	Negative mode
64	0.935484	Negative mode
65	0.935484	Negative mode
66	0.935484	Negative mode
67	0.935484	Negative mode
68	0.935484	Negative mode
69	0.935484	Negative mode
70	0.935484	Negative mode
71	0.935484	Negative mode
72	0.935484	Negative mode
73	0.935484	Negative mode
74	0.935484	Negative mode
75	0.935484	Negative mode
76	0.935484	Negative mode
77	0.935484	Negative mode
78	0.935484	Negative mode
79	0.935484	Negative mode
80	0.935484	Negative mode
81	0.935484	Negative mode
82	0.935484	Negative mode
83	0.935484	Negative mode
84	0.935484	Negative mode
85	0.935484	Negative mode
86	0.935484	Negative mode
87	0.935484	Negative mode
88	0.935484	Negative mode
89	0.935484	Negative mode
90	0.935484	Negative mode
91	0.935484	Negative mode
92	0.935484	Negative mode
93	0.935484	Negative mode
94	0.935484	Negative mode
95	0.935484	Negative mode
96	0.935484	Negative mode
97	0.935484	Negative mode
98	0.935484	Negative mode
99	0.935484	Negative mode
100	0.935484	Negative mode
1	0.870968	Negative mode
2	0.870968	Negative mode
3	0.870968	Negative mode
4	0.870968	Negative mode
5	0.870968	Negative mode
6	0.870968	Negative mode
7	0.870968	Negative mode
8	0.870968	Negative mode
9	0.903226	Negative mode
10	0.903226	Negative mode
11	0.903226	Negative mode
12	0.903226	Negative mode
13	0.903226	Negative mode
14	0.903226	Negative mode
15	0.903226	Negative mode
16	0.903226	Negative mode
17	0.903226	Negative mode
18	0.903226	Negative mode
19	0.903226	Negative mode
20	0.903226	Negative mode
21	0.935484	Negative mode
22	0.935484	Negative mode
23	0.935484	Negative mode
24	0.935484	Negative mode
25	0.935484	Negative mode
26	0.935484	Negative mode
27	0.935484	Negative mode
28	0.935484	Negative mode
29	0.935484	Negative mode
30	0.935484	Negative mode
31	0.935484	Negative mode
32	0.935484	Negative mode
33	0.935484	Negative mode
34	0.935484	Negative mode
35	0.935484	Negative mode
36	0.935484	Negative mode
37	0.935484	Negative mode
38	0.935484	Negative mode
39	0.935484	Negative mode
40	0.935484	Negative mode
41	0.935484	Negative mode
42	0.935484	Negative mode
43	0.935484	Negative mode
44	0.935484	Negative mode
45	0.935484	Negative mode
46	0.935484	Negative mode
47	0.935484	Negative mode
48	0.935484	Negative mode
49	0.935484	Negative mode
50	0.935484	Negative mode
51	0.935484	Negative mode
52	0.935484	Negative mode
53	0.935484	Negative mode
54	0.935484	Negative mode
55	0.935484	Negative mode
56	0.935484	Negative mode
57	0.935484	Negative mode
58	0.935484	Negative mode
59	0.935484	Negative mode
60	0.935484	Negative mode
61	0.935484	Negative mode
62	0.935484	Negative mode
63	0.935484	Negative mode
64	0.935484	Negative mode
65	0.935484	Negative mode
66	0.935484	Negative mode
67	0.935484	Negative mode
68	0.935484	Negative mode
69	0.935484	Negative mode
70	0.935484	Negative mode
71	0.935484	Negative mode
72	0.935484	Negative mode
73	0.935484	Negative mode
74	0.935484	Negative mode
75	0.935484	Negative mode
76	0.935484	Negative mode
77	0.935484	Negative mode
78	0.935484	Negative mode
79	0.935484	Negative mode
80	0.935484	Negative mode
81	0.935484	Negative mode
82	0.935484	Negative mode
83	0.935484	Negative mode
84	0.935484	Negative mode
85	0.935484	Negative mode
86	0.935484	Negative mode
87	0.935484	Negative mode
88	0.935484	Negative mode
89	0.935484	Negative mode
90	0.935484	Negative mode
91	0.935484	Negative mode
92	0.935484	Negative mode
93	0.935484	Negative mode
94	0.935484	Negative mode
95	0.935484	Negative mode
96	0.935484	Negative mode
97	0.935484	Negative mode
98	0.935484	Negative mode
99	0.935484	Negative mode
100	0.935484	Negative mode
1	0.903226	Negative mode
2	0.903226	Negative mode
3	0.903226	Negative mode
4	0.903226	Negative mode
5	0.903226	Negative mode
6	0.903226	Negative mode
7	0.903226	Negative mode
8	0.903226	Negative mode
9	0.903226	Negative mode
10	0.903226	Negative mode
11	0.903226	Negative mode
12	0.903226	Negative mode
13	0.903226	Negative mode
14	0.903226	Negative mode
15	0.903226	Negative mode
16	0.903226	Negative mode
17	0.903226	Negative mode
18	0.903226	Negative mode
19	0.903226	Negative mode
20	0.903226	Negative mode
21	0.903226	Negative mode
22	0.903226	Negative mode
23	0.903226	Negative mode
24	0.903226	Negative mode
25	0.903226	Negative mode
26	0.903226	Negative mode
27	0.903226	Negative mode
28	0.903226	Negative mode
29	0.903226	Negative mode
30	0.903226	Negative mode
31	0.903226	Negative mode
32	0.903226	Negative mode
33	0.903226	Negative mode
34	0.903226	Negative mode
35	0.903226	Negative mode
36	0.903226	Negative mode
37	0.903226	Negative mode
38	0.903226	Negative mode
39	0.903226	Negative mode
40	0.903226	Negative mode
41	0.903226	Negative mode
42	0.903226	Negative mode
43	0.903226	Negative mode
44	0.903226	Negative mode
45	0.903226	Negative mode
46	0.903226	Negative mode
47	0.903226	Negative mode
48	0.903226	Negative mode
49	0.903226	Negative mode
50	0.903226	Negative mode
51	0.903226	Negative mode
52	0.903226	Negative mode
53	0.903226	Negative mode
54	0.903226	Negative mode
55	0.903226	Negative mode
56	0.903226	Negative mode
57	0.903226	Negative mode
58	0.903226	Negative mode
59	0.903226	Negative mode
60	0.903226	Negative mode
61	0.903226	Negative mode
62	0.903226	Negative mode
63	0.903226	Negative mode
64	0.903226	Negative mode
65	0.903226	Negative mode
66	0.903226	Negative mode
67	0.903226	Negative mode
68	0.903226	Negative mode
69	0.903226	Negative mode
70	0.903226	Negative mode
71	0.903226	Negative mode
72	0.903226	Negative mode
73	0.903226	Negative mode
74	0.903226	Negative mode
75	0.903226	Negative mode
76	0.903226	Negative mode
77	0.903226	Negative mode
78	0.903226	Negative mode
79	0.903226	Negative mode
80	0.903226	Negative mode
81	0.903226	Negative mode
82	0.903226	Negative mode
83	0.903226	Negative mode
84	0.903226	Negative mode
85	0.903226	Negative mode
86	0.903226	Negative mode
87	0.903226	Negative mode
88	0.903226	Negative mode
89	0.903226	Negative mode
90	0.903226	Negative mode
91	0.903226	Negative mode
92	0.903226	Negative mode
93	0.903226	Negative mode
94	0.903226	Negative mode
95	0.903226	Negative mode
96	0.903226	Negative mode
97	0.903226	Negative mode
98	0.903226	Negative mode
99	0.903226	Negative mode
100	0.903226	Negative mode
1	0.774194	Negative mode
2	0.774194	Negative mode
3	0.83871	Negative mode
4	0.83871	Negative mode
5	0.83871	Negative mode
6	0.83871	Negative mode
7	0.83871	Negative mode
8	0.83871	Negative mode
9	0.870968	Negative mode
10	0.870968	Negative mode
11	0.870968	Negative mode
12	0.903226	Negative mode
13	0.903226	Negative mode
14	0.903226	Negative mode
15	0.903226	Negative mode
16	0.903226	Negative mode
17	0.903226	Negative mode
18	0.903226	Negative mode
19	0.903226	Negative mode
20	0.903226	Negative mode
21	0.935484	Negative mode
22	0.935484	Negative mode
23	0.935484	Negative mode
24	0.935484	Negative mode
25	0.935484	Negative mode
26	0.935484	Negative mode
27	0.935484	Negative mode
28	0.935484	Negative mode
29	0.935484	Negative mode
30	0.935484	Negative mode
31	0.935484	Negative mode
32	0.935484	Negative mode
33	0.935484	Negative mode
34	0.935484	Negative mode
35	0.935484	Negative mode
36	0.935484	Negative mode
37	0.935484	Negative mode
38	0.935484	Negative mode
39	0.935484	Negative mode
40	0.935484	Negative mode
41	0.935484	Negative mode
42	0.935484	Negative mode
43	0.935484	Negative mode
44	0.935484	Negative mode
45	0.935484	Negative mode
46	0.935484	Negative mode
47	0.935484	Negative mode
48	0.935484	Negative mode
49	0.935484	Negative mode
50	0.935484	Negative mode
51	0.935484	Negative mode
52	0.935484	Negative mode
53	0.935484	Negative mode
54	0.935484	Negative mode
55	0.935484	Negative mode
56	0.935484	Negative mode
57	0.935484	Negative mode
58	0.935484	Negative mode
59	0.935484	Negative mode
60	0.935484	Negative mode
61	0.935484	Negative mode
62	0.935484	Negative mode
63	0.935484	Negative mode
64	0.935484	Negative mode
65	0.935484	Negative mode
66	0.935484	Negative mode
67	0.935484	Negative mode
68	0.935484	Negative mode
69	0.935484	Negative mode
70	0.935484	Negative mode
71	0.935484	Negative mode
72	0.935484	Negative mode
73	0.935484	Negative mode
74	0.935484	Negative mode
75	0.935484	Negative mode
76	0.935484	Negative mode
77	0.935484	Negative mode
78	0.935484	Negative mode
79	0.935484	Negative mode
80	0.935484	Negative mode
81	0.935484	Negative mode
82	0.935484	Negative mode
83	0.935484	Negative mode
84	0.935484	Negative mode
85	0.935484	Negative mode
86	0.935484	Negative mode
87	0.935484	Negative mode
88	0.935484	Negative mode
89	0.935484	Negative mode
90	0.935484	Negative mode
91	0.935484	Negative mode
92	0.935484	Negative mode
93	0.935484	Negative mode
94	0.935484	Negative mode
95	0.935484	Negative mode
96	0.935484	Negative mode
97	0.935484	Negative mode
98	0.935484	Negative mode
99	0.935484	Negative mode
100	0.935484	Negative mode
1	0.83871	Negative mode
2	0.83871	Negative mode
3	0.83871	Negative mode
4	0.83871	Negative mode
5	0.83871	Negative mode
6	0.83871	Negative mode
7	0.83871	Negative mode
8	0.83871	Negative mode
9	0.83871	Negative mode
10	0.83871	Negative mode
11	0.870968	Negative mode
12	0.870968	Negative mode
13	0.870968	Negative mode
14	0.870968	Negative mode
15	0.870968	Negative mode
16	0.870968	Negative mode
17	0.870968	Negative mode
18	0.870968	Negative mode
19	0.870968	Negative mode
20	0.870968	Negative mode
21	0.870968	Negative mode
22	0.870968	Negative mode
23	0.870968	Negative mode
24	0.870968	Negative mode
25	0.870968	Negative mode
26	0.870968	Negative mode
27	0.870968	Negative mode
28	0.903226	Negative mode
29	0.903226	Negative mode
30	0.903226	Negative mode
31	0.903226	Negative mode
32	0.903226	Negative mode
33	0.903226	Negative mode
34	0.903226	Negative mode
35	0.903226	Negative mode
36	0.903226	Negative mode
37	0.903226	Negative mode
38	0.903226	Negative mode
39	0.903226	Negative mode
40	0.903226	Negative mode
41	0.903226	Negative mode
42	0.903226	Negative mode
43	0.903226	Negative mode
44	0.903226	Negative mode
45	0.903226	Negative mode
46	0.903226	Negative mode
47	0.903226	Negative mode
48	0.903226	Negative mode
49	0.903226	Negative mode
50	0.903226	Negative mode
51	0.903226	Negative mode
52	0.903226	Negative mode
53	0.903226	Negative mode
54	0.903226	Negative mode
55	0.903226	Negative mode
56	0.903226	Negative mode
57	0.903226	Negative mode
58	0.903226	Negative mode
59	0.903226	Negative mode
60	0.903226	Negative mode
61	0.903226	Negative mode
62	0.903226	Negative mode
63	0.903226	Negative mode
64	0.903226	Negative mode
65	0.903226	Negative mode
66	0.903226	Negative mode
67	0.903226	Negative mode
68	0.903226	Negative mode
69	0.903226	Negative mode
70	0.903226	Negative mode
71	0.903226	Negative mode
72	0.903226	Negative mode
73	0.903226	Negative mode
74	0.903226	Negative mode
75	0.903226	Negative mode
76	0.903226	Negative mode
77	0.903226	Negative mode
78	0.903226	Negative mode
79	0.903226	Negative mode
80	0.903226	Negative mode
81	0.903226	Negative mode
82	0.903226	Negative mode
83	0.903226	Negative mode
84	0.903226	Negative mode
85	0.903226	Negative mode
86	0.903226	Negative mode
87	0.903226	Negative mode
88	0.903226	Negative mode
89	0.903226	Negative mode
90	0.903226	Negative mode
91	0.903226	Negative mode
92	0.903226	Negative mode
93	0.903226	Negative mode
94	0.903226	Negative mode
95	0.903226	Negative mode
96	0.903226	Negative mode
97	0.903226	Negative mode
98	0.903226	Negative mode
99	0.903226	Negative mode
100	0.903226	Negative mode
1	0.83871	Negative mode
2	0.870968	Negative mode
3	0.870968	Negative mode
4	0.870968	Negative mode
5	0.870968	Negative mode
6	0.870968	Negative mode
7	0.870968	Negative mode
8	0.870968	Negative mode
9	0.903226	Negative mode
10	0.903226	Negative mode
11	0.903226	Negative mode
12	0.903226	Negative mode
13	0.903226	Negative mode
14	0.903226	Negative mode
15	0.903226	Negative mode
16	0.903226	Negative mode
17	0.935484	Negative mode
18	0.935484	Negative mode
19	0.935484	Negative mode
20	0.935484	Negative mode
21	0.935484	Negative mode
22	0.935484	Negative mode
23	0.935484	Negative mode
24	0.935484	Negative mode
25	0.935484	Negative mode
26	0.935484	Negative mode
27	0.935484	Negative mode
28	0.935484	Negative mode
29	0.935484	Negative mode
30	0.935484	Negative mode
31	0.935484	Negative mode
32	0.935484	Negative mode
33	0.935484	Negative mode
34	0.935484	Negative mode
35	0.935484	Negative mode
36	0.935484	Negative mode
37	0.935484	Negative mode
38	0.935484	Negative mode
39	0.935484	Negative mode
40	0.935484	Negative mode
41	0.935484	Negative mode
42	0.935484	Negative mode
43	0.935484	Negative mode
44	0.935484	Negative mode
45	0.935484	Negative mode
46	0.935484	Negative mode
47	0.935484	Negative mode
48	0.935484	Negative mode
49	0.935484	Negative mode
50	0.935484	Negative mode
51	0.935484	Negative mode
52	0.935484	Negative mode
53	0.935484	Negative mode
54	0.935484	Negative mode
55	0.935484	Negative mode
56	0.935484	Negative mode
57	0.935484	Negative mode
58	0.935484	Negative mode
59	0.935484	Negative mode
60	0.935484	Negative mode
61	0.935484	Negative mode
62	0.935484	Negative mode
63	0.935484	Negative mode
64	0.935484	Negative mode
65	0.935484	Negative mode
66	0.935484	Negative mode
67	0.935484	Negative mode
68	0.935484	Negative mode
69	0.935484	Negative mode
70	0.935484	Negative mode
71	0.935484	Negative mode
72	0.935484	Negative mode
73	0.935484	Negative mode
74	0.935484	Negative mode
75	0.935484	Negative mode
76	0.935484	Negative mode
77	0.935484	Negative mode
78	0.935484	Negative mode
79	0.935484	Negative mode
80	0.935484	Negative mode
81	0.935484	Negative mode
82	0.935484	Negative mode
83	0.935484	Negative mode
84	0.935484	Negative mode
85	0.935484	Negative mode
86	0.935484	Negative mode
87	0.935484	Negative mode
88	0.935484	Negative mode
89	0.935484	Negative mode
90	0.935484	Negative mode
91	0.935484	Negative mode
92	0.935484	Negative mode
93	0.935484	Negative mode
94	0.935484	Negative mode
95	0.935484	Negative mode
96	0.935484	Negative mode
97	0.935484	Negative mode
98	0.935484	Negative mode
99	0.935484	Negative mode
100	0.935484	Negative mode
1	0.9375	Positive mode
2	0.9375	Positive mode
3	0.9375	Positive mode
4	0.9375	Positive mode
5	0.9375	Positive mode
6	0.9375	Positive mode
7	0.9375	Positive mode
8	0.9375	Positive mode
9	0.9375	Positive mode
10	0.9375	Positive mode
11	0.9375	Positive mode
12	0.9375	Positive mode
13	0.9375	Positive mode
14	0.9375	Positive mode
15	0.9375	Positive mode
16	0.9375	Positive mode
17	0.9375	Positive mode
18	0.9375	Positive mode
19	0.9375	Positive mode
20	0.9375	Positive mode
21	0.9375	Positive mode
22	0.9375	Positive mode
23	0.9375	Positive mode
24	0.9375	Positive mode
25	0.9375	Positive mode
26	0.9375	Positive mode
27	0.9375	Positive mode
28	0.9375	Positive mode
29	0.9375	Positive mode
30	0.9375	Positive mode
31	0.9375	Positive mode
32	0.9375	Positive mode
33	0.9375	Positive mode
34	0.9375	Positive mode
35	0.9375	Positive mode
36	0.9375	Positive mode
37	0.9375	Positive mode
38	0.9375	Positive mode
39	0.9375	Positive mode
40	0.9375	Positive mode
41	0.9375	Positive mode
42	0.9375	Positive mode
43	0.9375	Positive mode
44	0.9375	Positive mode
45	0.9375	Positive mode
46	0.9375	Positive mode
47	0.9375	Positive mode
48	0.9375	Positive mode
49	0.9375	Positive mode
50	0.9375	Positive mode
51	0.9375	Positive mode
52	0.9375	Positive mode
53	0.9375	Positive mode
54	0.9375	Positive mode
55	0.9375	Positive mode
56	0.9375	Positive mode
57	0.9375	Positive mode
58	0.9375	Positive mode
59	0.9375	Positive mode
60	0.9375	Positive mode
61	0.9375	Positive mode
62	0.9375	Positive mode
63	0.9375	Positive mode
64	0.9375	Positive mode
65	0.9375	Positive mode
66	0.9375	Positive mode
67	0.9375	Positive mode
68	0.9375	Positive mode
69	0.9375	Positive mode
70	0.9375	Positive mode
71	0.9375	Positive mode
72	0.9375	Positive mode
73	0.9375	Positive mode
74	0.9375	Positive mode
75	0.9375	Positive mode
76	0.9375	Positive mode
77	0.9375	Positive mode
78	0.9375	Positive mode
79	0.9375	Positive mode
80	0.9375	Positive mode
81	0.9375	Positive mode
82	0.9375	Positive mode
83	0.9375	Positive mode
84	0.9375	Positive mode
85	0.9375	Positive mode
86	0.9375	Positive mode
87	0.9375	Positive mode
88	0.9375	Positive mode
89	0.9375	Positive mode
90	0.9375	Positive mode
91	0.9375	Positive mode
92	0.9375	Positive mode
93	0.9375	Positive mode
94	0.96875	Positive mode
95	0.96875	Positive mode
96	0.96875	Positive mode
97	0.96875	Positive mode
98	0.96875	Positive mode
99	0.96875	Positive mode
100	0.96875	Positive mode
1	0.5625	Positive mode
2	0.6875	Positive mode
3	0.78125	Positive mode
4	0.8125	Positive mode
5	0.8125	Positive mode
6	0.8125	Positive mode
7	0.8125	Positive mode
8	0.8125	Positive mode
9	0.8125	Positive mode
10	0.8125	Positive mode
11	0.8125	Positive mode
12	0.8125	Positive mode
13	0.8125	Positive mode
14	0.8125	Positive mode
15	0.8125	Positive mode
16	0.8125	Positive mode
17	0.84375	Positive mode
18	0.84375	Positive mode
19	0.84375	Positive mode
20	0.84375	Positive mode
21	0.84375	Positive mode
22	0.84375	Positive mode
23	0.84375	Positive mode
24	0.84375	Positive mode
25	0.84375	Positive mode
26	0.84375	Positive mode
27	0.84375	Positive mode
28	0.84375	Positive mode
29	0.84375	Positive mode
30	0.84375	Positive mode
31	0.84375	Positive mode
32	0.84375	Positive mode
33	0.84375	Positive mode
34	0.84375	Positive mode
35	0.84375	Positive mode
36	0.84375	Positive mode
37	0.84375	Positive mode
38	0.84375	Positive mode
39	0.84375	Positive mode
40	0.84375	Positive mode
41	0.84375	Positive mode
42	0.84375	Positive mode
43	0.84375	Positive mode
44	0.84375	Positive mode
45	0.84375	Positive mode
46	0.84375	Positive mode
47	0.84375	Positive mode
48	0.84375	Positive mode
49	0.84375	Positive mode
50	0.84375	Positive mode
51	0.84375	Positive mode
52	0.84375	Positive mode
53	0.84375	Positive mode
54	0.84375	Positive mode
55	0.84375	Positive mode
56	0.84375	Positive mode
57	0.84375	Positive mode
58	0.84375	Positive mode
59	0.84375	Positive mode
60	0.84375	Positive mode
61	0.84375	Positive mode
62	0.84375	Positive mode
63	0.84375	Positive mode
64	0.84375	Positive mode
65	0.84375	Positive mode
66	0.84375	Positive mode
67	0.84375	Positive mode
68	0.84375	Positive mode
69	0.84375	Positive mode
70	0.84375	Positive mode
71	0.84375	Positive mode
72	0.84375	Positive mode
73	0.84375	Positive mode
74	0.84375	Positive mode
75	0.84375	Positive mode
76	0.84375	Positive mode
77	0.84375	Positive mode
78	0.84375	Positive mode
79	0.84375	Positive mode
80	0.84375	Positive mode
81	0.84375	Positive mode
82	0.84375	Positive mode
83	0.84375	Positive mode
84	0.84375	Positive mode
85	0.84375	Positive mode
86	0.84375	Positive mode
87	0.84375	Positive mode
88	0.84375	Positive mode
89	0.84375	Positive mode
90	0.84375	Positive mode
91	0.84375	Positive mode
92	0.84375	Positive mode
93	0.84375	Positive mode
94	0.84375	Positive mode
95	0.84375	Positive mode
96	0.84375	Positive mode
97	0.84375	Positive mode
98	0.84375	Positive mode
99	0.84375	Positive mode
100	0.84375	Positive mode
1	0.75	Positive mode
2	0.78125	Positive mode
3	0.8125	Positive mode
4	0.8125	Positive mode
5	0.84375	Positive mode
6	0.84375	Positive mode
7	0.875	Positive mode
8	0.875	Positive mode
9	0.875	Positive mode
10	0.875	Positive mode
11	0.875	Positive mode
12	0.875	Positive mode
13	0.875	Positive mode
14	0.875	Positive mode
15	0.875	Positive mode
16	0.875	Positive mode
17	0.875	Positive mode
18	0.875	Positive mode
19	0.875	Positive mode
20	0.875	Positive mode
21	0.875	Positive mode
22	0.875	Positive mode
23	0.875	Positive mode
24	0.875	Positive mode
25	0.875	Positive mode
26	0.875	Positive mode
27	0.875	Positive mode
28	0.875	Positive mode
29	0.875	Positive mode
30	0.875	Positive mode
31	0.875	Positive mode
32	0.875	Positive mode
33	0.875	Positive mode
34	0.875	Positive mode
35	0.875	Positive mode
36	0.875	Positive mode
37	0.875	Positive mode
38	0.875	Positive mode
39	0.875	Positive mode
40	0.875	Positive mode
41	0.875	Positive mode
42	0.875	Positive mode
43	0.875	Positive mode
44	0.875	Positive mode
45	0.875	Positive mode
46	0.875	Positive mode
47	0.875	Positive mode
48	0.875	Positive mode
49	0.875	Positive mode
50	0.875	Positive mode
51	0.875	Positive mode
52	0.875	Positive mode
53	0.875	Positive mode
54	0.875	Positive mode
55	0.90625	Positive mode
56	0.90625	Positive mode
57	0.90625	Positive mode
58	0.90625	Positive mode
59	0.90625	Positive mode
60	0.90625	Positive mode
61	0.90625	Positive mode
62	0.90625	Positive mode
63	0.90625	Positive mode
64	0.90625	Positive mode
65	0.90625	Positive mode
66	0.90625	Positive mode
67	0.9375	Positive mode
68	0.9375	Positive mode
69	0.9375	Positive mode
70	0.9375	Positive mode
71	0.9375	Positive mode
72	0.9375	Positive mode
73	0.9375	Positive mode
74	0.9375	Positive mode
75	0.9375	Positive mode
76	0.9375	Positive mode
77	0.9375	Positive mode
78	0.9375	Positive mode
79	0.9375	Positive mode
80	0.96875	Positive mode
81	0.96875	Positive mode
82	0.96875	Positive mode
83	0.96875	Positive mode
84	0.96875	Positive mode
85	0.96875	Positive mode
86	0.96875	Positive mode
87	0.96875	Positive mode
88	0.96875	Positive mode
89	0.96875	Positive mode
90	0.96875	Positive mode
91	0.96875	Positive mode
92	0.96875	Positive mode
93	0.96875	Positive mode
94	0.96875	Positive mode
95	0.96875	Positive mode
96	0.96875	Positive mode
97	0.96875	Positive mode
98	0.96875	Positive mode
99	0.96875	Positive mode
100	0.96875	Positive mode
1	0.65625	Positive mode
2	0.65625	Positive mode
3	0.65625	Positive mode
4	0.65625	Positive mode
5	0.6875	Positive mode
6	0.6875	Positive mode
7	0.6875	Positive mode
8	0.6875	Positive mode
9	0.6875	Positive mode
10	0.6875	Positive mode
11	0.71875	Positive mode
12	0.71875	Positive mode
13	0.75	Positive mode
14	0.75	Positive mode
15	0.75	Positive mode
16	0.75	Positive mode
17	0.75	Positive mode
18	0.75	Positive mode
19	0.75	Positive mode
20	0.75	Positive mode
21	0.75	Positive mode
22	0.75	Positive mode
23	0.75	Positive mode
24	0.75	Positive mode
25	0.75	Positive mode
26	0.75	Positive mode
27	0.75	Positive mode
28	0.75	Positive mode
29	0.75	Positive mode
30	0.75	Positive mode
31	0.75	Positive mode
32	0.75	Positive mode
33	0.75	Positive mode
34	0.75	Positive mode
35	0.75	Positive mode
36	0.75	Positive mode
37	0.75	Positive mode
38	0.75	Positive mode
39	0.75	Positive mode
40	0.75	Positive mode
41	0.75	Positive mode
42	0.75	Positive mode
43	0.75	Positive mode
44	0.75	Positive mode
45	0.75	Positive mode
46	0.75	Positive mode
47	0.75	Positive mode
48	0.75	Positive mode
49	0.75	Positive mode
50	0.75	Positive mode
51	0.75	Positive mode
52	0.75	Positive mode
53	0.75	Positive mode
54	0.75	Positive mode
55	0.78125	Positive mode
56	0.78125	Positive mode
57	0.78125	Positive mode
58	0.78125	Positive mode
59	0.78125	Positive mode
60	0.78125	Positive mode
61	0.78125	Positive mode
62	0.78125	Positive mode
63	0.78125	Positive mode
64	0.78125	Positive mode
65	0.78125	Positive mode
66	0.78125	Positive mode
67	0.8125	Positive mode
68	0.8125	Positive mode
69	0.8125	Positive mode
70	0.8125	Positive mode
71	0.8125	Positive mode
72	0.8125	Positive mode
73	0.8125	Positive mode
74	0.8125	Positive mode
75	0.8125	Positive mode
76	0.8125	Positive mode
77	0.8125	Positive mode
78	0.84375	Positive mode
79	0.84375	Positive mode
80	0.84375	Positive mode
81	0.84375	Positive mode
82	0.84375	Positive mode
83	0.875	Positive mode
84	0.875	Positive mode
85	0.875	Positive mode
86	0.875	Positive mode
87	0.875	Positive mode
88	0.875	Positive mode
89	0.875	Positive mode
90	0.875	Positive mode
91	0.875	Positive mode
92	0.875	Positive mode
93	0.875	Positive mode
94	0.9375	Positive mode
95	0.9375	Positive mode
96	0.9375	Positive mode
97	0.96875	Positive mode
98	0.96875	Positive mode
99	0.96875	Positive mode
100	0.96875	Positive mode
1	0.71875	Positive mode
2	0.78125	Positive mode
3	0.78125	Positive mode
4	0.8125	Positive mode
5	0.8125	Positive mode
6	0.8125	Positive mode
7	0.8125	Positive mode
8	0.84375	Positive mode
9	0.84375	Positive mode
10	0.84375	Positive mode
11	0.84375	Positive mode
12	0.84375	Positive mode
13	0.84375	Positive mode
14	0.875	Positive mode
15	0.875	Positive mode
16	0.875	Positive mode
17	0.875	Positive mode
18	0.875	Positive mode
19	0.875	Positive mode
20	0.875	Positive mode
21	0.875	Positive mode
22	0.875	Positive mode
23	0.875	Positive mode
24	0.875	Positive mode
25	0.875	Positive mode
26	0.875	Positive mode
27	0.875	Positive mode
28	0.875	Positive mode
29	0.875	Positive mode
30	0.875	Positive mode
31	0.875	Positive mode
32	0.875	Positive mode
33	0.875	Positive mode
34	0.875	Positive mode
35	0.875	Positive mode
36	0.875	Positive mode
37	0.875	Positive mode
38	0.875	Positive mode
39	0.875	Positive mode
40	0.875	Positive mode
41	0.875	Positive mode
42	0.875	Positive mode
43	0.875	Positive mode
44	0.875	Positive mode
45	0.875	Positive mode
46	0.875	Positive mode
47	0.875	Positive mode
48	0.875	Positive mode
49	0.875	Positive mode
50	0.875	Positive mode
51	0.875	Positive mode
52	0.875	Positive mode
53	0.875	Positive mode
54	0.875	Positive mode
55	0.875	Positive mode
56	0.875	Positive mode
57	0.875	Positive mode
58	0.875	Positive mode
59	0.875	Positive mode
60	0.875	Positive mode
61	0.875	Positive mode
62	0.875	Positive mode
63	0.875	Positive mode
64	0.875	Positive mode
65	0.875	Positive mode
66	0.875	Positive mode
67	0.90625	Positive mode
68	0.90625	Positive mode
69	0.90625	Positive mode
70	0.90625	Positive mode
71	0.90625	Positive mode
72	0.90625	Positive mode
73	0.90625	Positive mode
74	0.90625	Positive mode
75	0.90625	Positive mode
76	0.90625	Positive mode
77	0.90625	Positive mode
78	0.9375	Positive mode
79	0.9375	Positive mode
80	0.9375	Positive mode
81	0.9375	Positive mode
82	0.9375	Positive mode
83	0.9375	Positive mode
84	0.9375	Positive mode
85	0.9375	Positive mode
86	0.9375	Positive mode
87	0.9375	Positive mode
88	0.9375	Positive mode
89	0.9375	Positive mode
90	0.9375	Positive mode
91	0.9375	Positive mode
92	0.9375	Positive mode
93	0.9375	Positive mode
94	0.9375	Positive mode
95	0.96875	Positive mode
96	0.96875	Positive mode
97	0.96875	Positive mode
98	0.96875	Positive mode
99	1	Positive mode
100	1	Positive mode
1	0.71875	Positive mode
2	0.75	Positive mode
3	0.78125	Positive mode
4	0.78125	Positive mode
5	0.78125	Positive mode
6	0.84375	Positive mode
7	0.84375	Positive mode
8	0.84375	Positive mode
9	0.84375	Positive mode
10	0.84375	Positive mode
11	0.84375	Positive mode
12	0.84375	Positive mode
13	0.84375	Positive mode
14	0.84375	Positive mode
15	0.84375	Positive mode
16	0.84375	Positive mode
17	0.84375	Positive mode
18	0.84375	Positive mode
19	0.84375	Positive mode
20	0.84375	Positive mode
21	0.84375	Positive mode
22	0.84375	Positive mode
23	0.84375	Positive mode
24	0.84375	Positive mode
25	0.84375	Positive mode
26	0.84375	Positive mode
27	0.84375	Positive mode
28	0.84375	Positive mode
29	0.84375	Positive mode
30	0.84375	Positive mode
31	0.84375	Positive mode
32	0.84375	Positive mode
33	0.84375	Positive mode
34	0.84375	Positive mode
35	0.84375	Positive mode
36	0.84375	Positive mode
37	0.84375	Positive mode
38	0.84375	Positive mode
39	0.84375	Positive mode
40	0.84375	Positive mode
41	0.84375	Positive mode
42	0.84375	Positive mode
43	0.84375	Positive mode
44	0.84375	Positive mode
45	0.875	Positive mode
46	0.875	Positive mode
47	0.875	Positive mode
48	0.875	Positive mode
49	0.875	Positive mode
50	0.875	Positive mode
51	0.875	Positive mode
52	0.875	Positive mode
53	0.875	Positive mode
54	0.875	Positive mode
55	0.875	Positive mode
56	0.90625	Positive mode
57	0.90625	Positive mode
58	0.90625	Positive mode
59	0.90625	Positive mode
60	0.90625	Positive mode
61	0.90625	Positive mode
62	0.90625	Positive mode
63	0.90625	Positive mode
64	0.90625	Positive mode
65	0.90625	Positive mode
66	0.90625	Positive mode
67	0.9375	Positive mode
68	0.9375	Positive mode
69	0.9375	Positive mode
70	0.9375	Positive mode
71	0.9375	Positive mode
72	0.9375	Positive mode
73	0.9375	Positive mode
74	0.9375	Positive mode
75	0.9375	Positive mode
76	0.9375	Positive mode
77	0.9375	Positive mode
78	0.9375	Positive mode
79	0.9375	Positive mode
80	0.96875	Positive mode
81	0.96875	Positive mode
82	0.96875	Positive mode
83	0.96875	Positive mode
84	0.96875	Positive mode
85	0.96875	Positive mode
86	0.96875	Positive mode
87	0.96875	Positive mode
88	0.96875	Positive mode
89	0.96875	Positive mode
90	0.96875	Positive mode
91	0.96875	Positive mode
92	0.96875	Positive mode
93	0.96875	Positive mode
94	0.96875	Positive mode
95	0.96875	Positive mode
96	0.96875	Positive mode
97	0.96875	Positive mode
98	0.96875	Positive mode
99	0.96875	Positive mode
100	0.96875	Positive mode
1	0.75	Positive mode
2	0.8125	Positive mode
3	0.8125	Positive mode
4	0.8125	Positive mode
5	0.8125	Positive mode
6	0.8125	Positive mode
7	0.8125	Positive mode
8	0.84375	Positive mode
9	0.84375	Positive mode
10	0.84375	Positive mode
11	0.84375	Positive mode
12	0.84375	Positive mode
13	0.84375	Positive mode
14	0.84375	Positive mode
15	0.84375	Positive mode
16	0.84375	Positive mode
17	0.84375	Positive mode
18	0.84375	Positive mode
19	0.84375	Positive mode
20	0.84375	Positive mode
21	0.84375	Positive mode
22	0.84375	Positive mode
23	0.84375	Positive mode
24	0.84375	Positive mode
25	0.84375	Positive mode
26	0.84375	Positive mode
27	0.84375	Positive mode
28	0.84375	Positive mode
29	0.84375	Positive mode
30	0.84375	Positive mode
31	0.84375	Positive mode
32	0.84375	Positive mode
33	0.84375	Positive mode
34	0.84375	Positive mode
35	0.84375	Positive mode
36	0.84375	Positive mode
37	0.84375	Positive mode
38	0.84375	Positive mode
39	0.84375	Positive mode
40	0.84375	Positive mode
41	0.84375	Positive mode
42	0.84375	Positive mode
43	0.84375	Positive mode
44	0.84375	Positive mode
45	0.84375	Positive mode
46	0.84375	Positive mode
47	0.84375	Positive mode
48	0.84375	Positive mode
49	0.84375	Positive mode
50	0.84375	Positive mode
51	0.84375	Positive mode
52	0.84375	Positive mode
53	0.84375	Positive mode
54	0.84375	Positive mode
55	0.84375	Positive mode
56	0.84375	Positive mode
57	0.84375	Positive mode
58	0.84375	Positive mode
59	0.84375	Positive mode
60	0.84375	Positive mode
61	0.84375	Positive mode
62	0.84375	Positive mode
63	0.84375	Positive mode
64	0.84375	Positive mode
65	0.84375	Positive mode
66	0.84375	Positive mode
67	0.84375	Positive mode
68	0.84375	Positive mode
69	0.84375	Positive mode
70	0.84375	Positive mode
71	0.84375	Positive mode
72	0.84375	Positive mode
73	0.84375	Positive mode
74	0.84375	Positive mode
75	0.84375	Positive mode
76	0.84375	Positive mode
77	0.84375	Positive mode
78	0.84375	Positive mode
79	0.84375	Positive mode
80	0.84375	Positive mode
81	0.90625	Positive mode
82	0.90625	Positive mode
83	0.90625	Positive mode
84	0.90625	Positive mode
85	0.90625	Positive mode
86	0.90625	Positive mode
87	0.90625	Positive mode
88	0.90625	Positive mode
89	0.90625	Positive mode
90	0.90625	Positive mode
91	0.90625	Positive mode
92	0.90625	Positive mode
93	0.90625	Positive mode
94	0.90625	Positive mode
95	0.90625	Positive mode
96	0.90625	Positive mode
97	0.90625	Positive mode
98	0.90625	Positive mode
99	0.90625	Positive mode
100	0.90625	Positive mode
1	0.65625	Positive mode
2	0.6875	Positive mode
3	0.71875	Positive mode
4	0.71875	Positive mode
5	0.71875	Positive mode
6	0.75	Positive mode
7	0.75	Positive mode
8	0.75	Positive mode
9	0.75	Positive mode
10	0.75	Positive mode
11	0.75	Positive mode
12	0.75	Positive mode
13	0.75	Positive mode
14	0.75	Positive mode
15	0.75	Positive mode
16	0.75	Positive mode
17	0.78125	Positive mode
18	0.78125	Positive mode
19	0.78125	Positive mode
20	0.78125	Positive mode
21	0.78125	Positive mode
22	0.78125	Positive mode
23	0.78125	Positive mode
24	0.78125	Positive mode
25	0.78125	Positive mode
26	0.78125	Positive mode
27	0.78125	Positive mode
28	0.78125	Positive mode
29	0.78125	Positive mode
30	0.78125	Positive mode
31	0.78125	Positive mode
32	0.78125	Positive mode
33	0.78125	Positive mode
34	0.78125	Positive mode
35	0.78125	Positive mode
36	0.78125	Positive mode
37	0.78125	Positive mode
38	0.78125	Positive mode
39	0.78125	Positive mode
40	0.78125	Positive mode
41	0.78125	Positive mode
42	0.78125	Positive mode
43	0.78125	Positive mode
44	0.78125	Positive mode
45	0.78125	Positive mode
46	0.78125	Positive mode
47	0.78125	Positive mode
48	0.78125	Positive mode
49	0.78125	Positive mode
50	0.78125	Positive mode
51	0.78125	Positive mode
52	0.78125	Positive mode
53	0.78125	Positive mode
54	0.78125	Positive mode
55	0.78125	Positive mode
56	0.8125	Positive mode
57	0.8125	Positive mode
58	0.8125	Positive mode
59	0.8125	Positive mode
60	0.8125	Positive mode
61	0.8125	Positive mode
62	0.8125	Positive mode
63	0.8125	Positive mode
64	0.8125	Positive mode
65	0.8125	Positive mode
66	0.8125	Positive mode
67	0.8125	Positive mode
68	0.8125	Positive mode
69	0.8125	Positive mode
70	0.84375	Positive mode
71	0.84375	Positive mode
72	0.84375	Positive mode
73	0.84375	Positive mode
74	0.84375	Positive mode
75	0.84375	Positive mode
76	0.84375	Positive mode
77	0.84375	Positive mode
78	0.84375	Positive mode
79	0.84375	Positive mode
80	0.84375	Positive mode
81	0.84375	Positive mode
82	0.84375	Positive mode
83	0.84375	Positive mode
84	0.84375	Positive mode
85	0.84375	Positive mode
86	0.84375	Positive mode
87	0.84375	Positive mode
88	0.84375	Positive mode
89	0.84375	Positive mode
90	0.84375	Positive mode
91	0.84375	Positive mode
92	0.84375	Positive mode
93	0.84375	Positive mode
94	0.90625	Positive mode
95	0.90625	Positive mode
96	0.90625	Positive mode
97	0.90625	Positive mode
98	0.90625	Positive mode
99	0.90625	Positive mode
100	0.9375	Positive mode
1	0.90625	Positive mode
2	0.90625	Positive mode
3	0.9375	Positive mode
4	0.9375	Positive mode
5	0.9375	Positive mode
6	0.96875	Positive mode
7	0.96875	Positive mode
8	0.96875	Positive mode
9	0.96875	Positive mode
10	0.96875	Positive mode
11	0.96875	Positive mode
12	0.96875	Positive mode
13	0.96875	Positive mode
14	0.96875	Positive mode
15	0.96875	Positive mode
16	0.96875	Positive mode
17	0.96875	Positive mode
18	0.96875	Positive mode
19	0.96875	Positive mode
20	0.96875	Positive mode
21	0.96875	Positive mode
22	0.96875	Positive mode
23	0.96875	Positive mode
24	0.96875	Positive mode
25	0.96875	Positive mode
26	0.96875	Positive mode
27	0.96875	Positive mode
28	0.96875	Positive mode
29	0.96875	Positive mode
30	0.96875	Positive mode
31	0.96875	Positive mode
32	0.96875	Positive mode
33	0.96875	Positive mode
34	0.96875	Positive mode
35	0.96875	Positive mode
36	0.96875	Positive mode
37	0.96875	Positive mode
38	0.96875	Positive mode
39	0.96875	Positive mode
40	0.96875	Positive mode
41	0.96875	Positive mode
42	0.96875	Positive mode
43	0.96875	Positive mode
44	0.96875	Positive mode
45	0.96875	Positive mode
46	0.96875	Positive mode
47	0.96875	Positive mode
48	0.96875	Positive mode
49	0.96875	Positive mode
50	0.96875	Positive mode
51	0.96875	Positive mode
52	0.96875	Positive mode
53	0.96875	Positive mode
54	0.96875	Positive mode
55	0.96875	Positive mode
56	0.96875	Positive mode
57	0.96875	Positive mode
58	0.96875	Positive mode
59	0.96875	Positive mode
60	0.96875	Positive mode
61	0.96875	Positive mode
62	0.96875	Positive mode
63	0.96875	Positive mode
64	0.96875	Positive mode
65	0.96875	Positive mode
66	0.96875	Positive mode
67	0.96875	Positive mode
68	0.96875	Positive mode
69	0.96875	Positive mode
70	0.96875	Positive mode
71	0.96875	Positive mode
72	0.96875	Positive mode
73	0.96875	Positive mode
74	0.96875	Positive mode
75	0.96875	Positive mode
76	0.96875	Positive mode
77	0.96875	Positive mode
78	0.96875	Positive mode
79	0.96875	Positive mode
80	0.96875	Positive mode
81	0.96875	Positive mode
82	0.96875	Positive mode
83	0.96875	Positive mode
84	0.96875	Positive mode
85	0.96875	Positive mode
86	0.96875	Positive mode
87	0.96875	Positive mode
88	0.96875	Positive mode
89	0.96875	Positive mode
90	0.96875	Positive mode
91	0.96875	Positive mode
92	0.96875	Positive mode
93	0.96875	Positive mode
94	0.96875	Positive mode
95	0.96875	Positive mode
96	0.96875	Positive mode
97	0.96875	Positive mode
98	0.96875	Positive mode
99	0.96875	Positive mode
100	0.96875	Positive mode
1	0.84375	Positive mode
2	0.84375	Positive mode
3	0.875	Positive mode
4	0.875	Positive mode
5	0.90625	Positive mode
6	0.90625	Positive mode
7	0.90625	Positive mode
8	0.90625	Positive mode
9	0.90625	Positive mode
10	0.90625	Positive mode
11	0.90625	Positive mode
12	0.90625	Positive mode
13	0.90625	Positive mode
14	0.90625	Positive mode
15	0.90625	Positive mode
16	0.90625	Positive mode
17	0.90625	Positive mode
18	0.90625	Positive mode
19	0.9375	Positive mode
20	0.9375	Positive mode
21	0.9375	Positive mode
22	0.9375	Positive mode
23	0.9375	Positive mode
24	0.9375	Positive mode
25	0.9375	Positive mode
26	0.9375	Positive mode
27	0.9375	Positive mode
28	0.9375	Positive mode
29	0.9375	Positive mode
30	0.9375	Positive mode
31	0.9375	Positive mode
32	0.9375	Positive mode
33	0.9375	Positive mode
34	0.9375	Positive mode
35	0.9375	Positive mode
36	0.9375	Positive mode
37	0.9375	Positive mode
38	0.9375	Positive mode
39	0.9375	Positive mode
40	0.9375	Positive mode
41	0.9375	Positive mode
42	0.9375	Positive mode
43	0.9375	Positive mode
44	0.9375	Positive mode
45	0.9375	Positive mode
46	0.9375	Positive mode
47	0.9375	Positive mode
48	0.9375	Positive mode
49	0.9375	Positive mode
50	0.9375	Positive mode
51	0.9375	Positive mode
52	0.9375	Positive mode
53	0.9375	Positive mode
54	0.9375	Positive mode
55	0.9375	Positive mode
56	0.9375	Positive mode
57	0.9375	Positive mode
58	0.9375	Positive mode
59	0.9375	Positive mode
60	0.9375	Positive mode
61	0.9375	Positive mode
62	0.9375	Positive mode
63	0.9375	Positive mode
64	0.9375	Positive mode
65	0.9375	Positive mode
66	0.9375	Positive mode
67	0.96875	Positive mode
68	0.96875	Positive mode
69	0.96875	Positive mode
70	0.96875	Positive mode
71	0.96875	Positive mode
72	0.96875	Positive mode
73	0.96875	Positive mode
74	0.96875	Positive mode
75	0.96875	Positive mode
76	0.96875	Positive mode
77	0.96875	Positive mode
78	0.96875	Positive mode
79	0.96875	Positive mode
80	0.96875	Positive mode
81	0.96875	Positive mode
82	0.96875	Positive mode
83	0.96875	Positive mode
84	0.96875	Positive mode
85	0.96875	Positive mode
86	0.96875	Positive mode
87	0.96875	Positive mode
88	0.96875	Positive mode
89	0.96875	Positive mode
90	0.96875	Positive mode
91	0.96875	Positive mode
92	0.96875	Positive mode
93	0.96875	Positive mode
94	0.96875	Positive mode
95	0.96875	Positive mode
96	0.96875	Positive mode
97	0.96875	Positive mode
98	0.96875	Positive mode
99	0.96875	Positive mode
[truncated: 1 more rows]

## Sheet: Supplementary Figure 5d
lipid	methods
FA 14:1	EQ+LCI
LPI 20:4	EQ+LCI
LPI 16:0	EQ+LCI
FA 10:0	EQ+LCI
FA 16:2	EQ+LCI
FA 20:5	EQ+LCI
FA 18:3	EQ+LCI
LPC 20:4	EQ+LCI
FA 22:6	EQ+LCI
LPI 18:0	EQ+LCI
FA 15:1	EQ+LCI
ST 24:1;O5	EQ+LCI
LPC 18:2	EQ+LCI
FA 18:2	EQ+LCI
FA 24:6	EQ+LCI
LPE 18:2	EQ+LCI
LPE 20:4	EQ+LCI
LPE 16:0	EQ+LCI
LPC 16:0	EQ+LCI
FA 26:6	EQ+LCI
LPE O-16:1	EQ+LCI
DLCL 18:2_18:2	EQ+LCI
LPE O-18:2	EQ+LCI
LPE 18:1	EQ+LCI
FA 20:2	EQ+LCI
FA 20:4	EQ+LCI
FA 20:3	EQ+LCI
LPE 18:0	EQ+LCI
LPE O-18:1	EQ+LCI
FA 24:5	EQ+LCI
FA 28:6	EQ+LCI
FA 22:3	EQ+LCI
FA 26:5	EQ+LCI
FA 24:3	EQ+LCI
FA 22:2	EQ+LCI
FA 24:4	EQ+LCI
FA 26:4	EQ+LCI
PA 22:6_22:6	EQ+LCI
SHexCer 34:2;2O	EQ+LCI
FA 26:3	EQ+LCI
FA 28:4	EQ+LCI
PG 22:5_22:6	EQ+LCI
PS 22:6_22:6	EQ+LCI
PS 20:4_20:4	EQ+LCI
FA 24:2	EQ+LCI
PG 18:2_22:6	EQ+LCI
PG 20:4_20:4	EQ+LCI
FA 22:4	EQ+LCI
PA 16:0_22:6	EQ+LCI
FA 28:5	EQ+LCI
FA 21:0	EQ+LCI
FA 19:1	EQ+LCI
FA 30:5	EQ+LCI
SHexCer 34:1;2O	EQ+LCI
FA 22:5	EQ+LCI
PG 18:2_18:2	EQ+LCI
FA 17:1	EQ+LCI
FA 20:0	EQ+LCI
FA 22:1	EQ+LCI
FA 22:0	EQ+LCI
FA 24:1	EQ+LCI
FA 26:2	EQ+LCI
SM 18:1;2O/12:0	EQ+LCI
FA 14:0	EQ+LCI
FA 15:0	EQ+LCI
FA 17:0	EQ+LCI
PG 14:0_16:0	EQ+LCI
SHexCer 36:2;2O	EQ+LCI
PG 16:0_22:6	EQ+LCI
PI 17:0_22:6	EQ+LCI
PMeOH 16:0_22:6	EQ+LCI
PG 22:4_22:4	EQ+LCI
PI O-16:0_22:6	EQ+LCI
PI O-18:1_22:6	EQ+LCI
PG 15:0_16:0	EQ+LCI
SHexCer 36:1;3O	EQ+LCI
PG 16:0_16:1	EQ+LCI
PA 16:0_22:5	EQ+LCI
PS 17:0_22:6	EQ+LCI
PI O-16:0_20:4	EQ+LCI
PEtOH 14:0_16:0	EQ+LCI
PI 16:0_20:4	EQ+LCI
PI 18:1_22:6	EQ+LCI
PEtOH 16:0_20:4	EQ+LCI
LNAPE 14:0/N-16:0	EQ+LCI
PMeOH 16:0_18:2	EQ+LCI
LNAPE 22:6/N-16:0	EQ+LCI
PI 17:0_20:4	EQ+LCI
FA 23:0	EQ+LCI
PA 16:0_20:4	EQ+LCI
PG 16:0_20:4	EQ+LCI
PG 16:0_18:2	EQ+LCI
PG 18:1_18:2	EQ+LCI
PI 16:0_18:2	EQ+LCI
FA 26:1	EQ+LCI
PE 14:0_22:6	EQ+LCI
LNAPE 20:5/N-16:1	EQ+LCI
LNAPE 22:6/N-18:1	EQ+LCI
PG 18:1_20:4	EQ+LCI
PG 16:0_22:5	EQ+LCI
PI O-18:1_20:4	EQ+LCI
PI O-16:0_22:5	EQ+LCI
PS 18:1_20:4	EQ+LCI
SHexCer 36:0;2O	EQ+LCI
PS 16:0_18:1	EQ+LCI
LNAPE 20:4/N-16:0	EQ+LCI
PC 14:0_16:1	EQ+LCI
SHexCer 36:1;2O	EQ+LCI
SMGDG O-18:1_16:1	EQ+LCI
SMGDG O-16:0_20:4	EQ+LCI
PS 18:1_18:1	EQ+LCI
SMGDG O-17:1_16:0	EQ+LCI
SMGDG O-17:0_14:0	EQ+LCI
SMGDG O-16:0_22:5	EQ+LCI
PMeOH 16:0_16:0	EQ+LCI
SM 18:2;2O/16:0	EQ+LCI
SMGDG O-14:0_16:0	EQ+LCI
SMGDG O-16:0_14:0	EQ+LCI
LNAPS 20:3/N-20:4	EQ+LCI
PI O-18:0_22:6	EQ+LCI
SMGDG O-16:0_16:1	EQ+LCI
SMGDG O-16:1_16:0	EQ+LCI
PE 14:0_20:4	EQ+LCI
PG 16:0_16:0	EQ+LCI
LNAPE 18:2/N-16:0	EQ+LCI
PE O-16:0_22:6	EQ+LCI
PG 18:1_18:1	EQ+LCI
PG 16:0_20:2	EQ+LCI
SMGDG O-16:0_16:0	EQ+LCI
SHexCer 40:2;3O	EQ+LCI
LNAPE 20:5/N-18:0	EQ+LCI
LNAPE 20:4/N-18:1	EQ+LCI
PMeOH 16:0_18:1	EQ+LCI
PA 18:0_20:3	EQ+LCI
PE 16:1_22:6	EQ+LCI
FA 25:0	EQ+LCI
FAHFA 18:2/18:1	EQ+LCI
PEtOH 16:0_16:1	EQ+LCI
PEtOH 16:0_16:0	EQ+LCI
HexCer 18:0;3O/16:0;(2OH)	EQ+LCI
LNAPE 18:2/N-18:1	EQ+LCI
PC 18:2_18:2	EQ+LCI
PI 18:0_18:2	EQ+LCI
LNAPE 16:0/N-24:6	EQ+LCI
LNAPE 20:4/N-20:2	EQ+LCI
PS 18:0_22:4	EQ+LCI
PI O-18:0_20:4	EQ+LCI
PI 19:0_20:4	EQ+LCI
PI 18:0_22:5	EQ+LCI
SM 18:1;2O/16:0	EQ+LCI
PEtOH 18:0_20:4	EQ+LCI
LNAPE 16:0/N-16:0	EQ+LCI
PS 18:0_18:1	EQ+LCI
LNAPE 22:6/N-20:1	EQ+LCI
SMGDG O-16:0_18:1	EQ+LCI
SHexCer 40:2;2O	EQ+LCI
Cer 16:1;2O/16:0	EQ+LCI
PI 18:1_20:4	EQ+LCI
PI 16:0_22:5	EQ+LCI
PEtOH 16:0_18:2	EQ+LCI
LNAPE 20:5/N-16:0	EQ+LCI
PE 16:1_20:4	EQ+LCI
PG 16:0_18:0	EQ+LCI
PE O-18:3_22:6	EQ+LCI
PG 16:0_20:1	EQ+LCI
PE 18:2_22:6	EQ+LCI
FA 24:0	EQ+LCI
PE O-14:1_20:4	EQ+LCI
PE O-16:2_22:6	EQ+LCI
PS 18:0_22:5	EQ+LCI
PI 18:0_20:3	EQ+LCI
PI 18:0_22:4	EQ+LCI
PI 20:0_20:4	EQ+LCI
PG 16:0_18:1	EQ+LCI
PC 16:1_18:2	EQ+LCI
PS 18:1_20:1	EQ+LCI
LNAPE 16:1/N-18:0	EQ+LCI
PEtOH 18:0_18:2	EQ+LCI
PEtOH 18:1_18:1	EQ+LCI
PE O-15:1_22:6	EQ+LCI
PEtOH 18:0_20:3	EQ+LCI
PE 18:0_20:4	EQ+LCI
LNAPE 20:4/N-18:0	EQ+LCI
PE 16:1_18:2	EQ+LCI
PE 17:1_18:2	EQ+LCI
LNAPE 15:0/N-18:0	EQ+LCI
PG 18:0_20:4	EQ+LCI
PC 16:0_20:4	EQ+LCI
PC 15:0_16:0	EQ+LCI
PE 15:0_15:0	EQ+LCI
PE 16:0_16:1	EQ+LCI
LNAPE 18:2/N-18:0	EQ+LCI
PE O-18:0_14:0	EQ+LCI
PE O-15:1_20:4	EQ+LCI
LNAPE 20:4/N-22:4	EQ+LCI
Cer 18:0;3O/16:0	EQ+LCI
PE O-14:0_22:6	EQ+LCI
PE O-16:1_20:5	EQ+LCI
LNAPE 17:1/N-18:0	EQ+LCI
PS 18:0_20:3	EQ+LCI
LNAPS 18:0/N-20:3	EQ+LCI
LNAPE 22:5/N-18:0	EQ+LCI
Cer 18:2;2O/16:0	EQ+LCI
PC O-16:1_16:0	EQ+LCI
SHexCer 40:1;2O	EQ+LCI
Cer 18:1;2O/15:0	EQ+LCI
SMGDG O-18:0_16:0	EQ+LCI
SHexCer 42:2;3O	EQ+LCI
LNAPE 18:1/N-20:2	EQ+LCI
PE O-18:1_22:5	EQ+LCI
PC 18:1_18:2	EQ+LCI
PE O-18:3_16:1	EQ+LCI
PS 18:0_20:4	EQ+LCI
PS 18:1_22:5	EQ+LCI
FA 26:0	EQ+LCI
PEtOH 16:0_18:1	EQ+LCI
PA 18:0_18:1	EQ+LCI
LNAPE 17:1/N-16:0	EQ+LCI
LNAPE 18:2/N-19:0	EQ+LCI
LNAPE 22:6/N-17:0	EQ+LCI
PC O-16:1_20:4	EQ+LCI
PC 16:0_22:6	EQ+LCI
PC 16:0_16:0	EQ+LCI
PC 16:0_22:5	EQ+LCI
PC 18:1_20:4	EQ+LCI
PI 18:0_20:4	EQ+LCI
SHexCer 42:2;2O	EQ+LCI
PC 16:0_18:2	EQ+LCI
PS 18:0_20:1	EQ+LCI
LNAPE 16:0/N-18:0	EQ+LCI
SHexCer 43:2;2O	EQ+LCI
PE 16:0_18:2	EQ+LCI
LNAPE 16:0/N-18:2	EQ+LCI
LNAPE 18:1/N-18:0	EQ+LCI
PE 18:1_20:1	EQ+LCI
LNAPE 18:0/N-20:2	EQ+LCI
PE O-18:3_22:5	EQ+LCI
PE O-18:2_22:6	EQ+LCI
PE O-14:1_18:1	EQ+LCI
PE 16:0_16:0	EQ+LCI
SM 18:1;2O/18:0	EQ+LCI
PC O-16:0_20:4	EQ+LCI
PE O-17:1_22:6	EQ+LCI
PC 18:0_22:6	EQ+LCI
PE O-17:1_16:1	EQ+LCI
MLCL 18:1_18:2_18:2	EQ+LCI
Cer 18:2;2O/18:0	EQ+LCI
LNAPE 20:4/N-20:0	EQ+LCI
Cer 18:0;2O/16:0	EQ+LCI
PE O-16:1_18:2	EQ+LCI
LNAPE 20:3/N-20:0	EQ+LCI
PC 17:0_18:2	EQ+LCI
PE O-16:1_16:0	EQ+LCI
PC O-18:0_22:6	EQ+LCI
PE O-17:1_18:2	EQ+LCI
PE O-17:1_20:4	EQ+LCI
PC O-18:1_20:4	EQ+LCI
PC O-16:0_22:5	EQ+LCI
Cer 20:2;2O/16:0	EQ+LCI
PE O-20:2_22:6	EQ+LCI
LNAPE 22:6/N-19:0	EQ+LCI
PC O-16:0_24:5	EQ+LCI
PE O-20:1_18:1	EQ+LCI
PC 16:0_18:1	EQ+LCI
SHexCer 42:1;2O	EQ+LCI
LNAPE 16:0/N-20:0	EQ+LCI
PC 16:0_18:0	EQ+LCI
PC 18:0_18:2	EQ+LCI
PC O-18:1_16:0	EQ+LCI
PE 18:1_18:1	EQ+LCI
LNAPE 18:1/N-18:1	EQ+LCI
PE O-18:3_20:4	EQ+LCI
LNAPE 18:1/N-20:0	EQ+LCI
PC O-16:0_22:4	EQ+LCI
PC O-18:0_20:4	EQ+LCI
PC 18:0_22:5	EQ+LCI
PE 19:0_20:4	EQ+LCI
Cer 18:1;2O/18:0	EQ+LCI
SM 18:1;2O/20:0	EQ+LCI
LNAPE 20:3/N-18:0	EQ+LCI
PE 18:0_20:3	EQ+LCI
LNAPE 18:1/N-22:1	EQ+LCI
PC 16:0_20:3	EQ+LCI
HexCer 18:1;2O/20:0	EQ+LCI
HexCer 20:2;2O/20:0	EQ+LCI
PC O-18:0_16:0	EQ+LCI
PC 18:0_22:4	EQ+LCI
Cer 18:1;2O/22:2	EQ+LCI
PE 16:0_18:0	EQ+LCI
PC 19:0_18:2	EQ+LCI
Cer 17:1;2O/20:0	EQ+LCI
Cer 18:2;2O/20:0	EQ+LCI
Cer 18:0;3O/20:0	EQ+LCI
PE 18:1_18:2	EQ+LCI
PE 18:0_18:3	EQ+LCI
PE O-17:1_22:4	EQ+LCI
PE O-19:1_20:4	EQ+LCI
PC 16:0_22:4	EQ+LCI
PC 18:1_20:3	EQ+LCI
PC 18:0_20:4	EQ+LCI
PE O-17:1_18:1	EQ+LCI
PE 18:2_18:2	EQ+LCI
PE 16:0_20:4	EQ+LCI
PE O-16:1_20:2	EQ+LCI
PE O-18:1_18:2	EQ+LCI
PE O-18:2_18:1	EQ+LCI
PC 16:0_20:1	EQ+LCI
PC 18:0_18:1	EQ+LCI
PC 18:1_20:1	EQ+LCI
FA 32:1	EQ+LCI
Cer 18:2;2O/24:2	EQ+LCI
PE O-19:1_18:2	EQ+LCI
HexCer 18:1;2O/24:2	EQ+LCI
Cer 18:1;2O/16:0	EQ+LCI
Cer 18:2;2O/21:0	EQ+LCI
PE O-18:1_16:0	EQ+LCI
LNAPE 20:4/N-18:2	EQ+LCI
PE 18:0_22:3	EQ+LCI
PE O-20:3_22:4	EQ+LCI
PE O-18:2_24:5	EQ+LCI
PE O-20:1_22:6	EQ+LCI
PE 18:0_24:4	EQ+LCI
PC 18:0_20:1	EQ+LCI
Cer 18:1;2O/17:0	EQ+LCI
Cer 18:1;2O/28:5	EQ+LCI
PE 16:0_18:1	EQ+LCI
LNAPE 22:5/N-16:0	EQ+LCI
PE 16:0_22:5	EQ+LCI
PE 18:1_20:4	EQ+LCI
PE O-18:2_22:4	EQ+LCI
PE O-20:1_20:5	EQ+LCI
PE 18:0_22:4	EQ+LCI
HexCer 18:0;3O/23:0;(2OH)	EQ+LCI
PE O-18:2_24:4	EQ+LCI
PE O-20:1_22:5	EQ+LCI
SM 18:1;2O/24:1	EQ+LCI
PE 20:1_20:1	EQ+LCI
SM 18:2;2O/24:0	EQ+LCI
HexCer 16:1;2O/26:1;O	EQ+LCI
Cer 18:1;2O/30:6	EQ+LCI
HexCer 24:1;2O/16:0	EQ+LCI
PE O-18:2_21:1	EQ+LCI
SM 18:1;2O/23:0	EQ+LCI
HexCer 26:2;2O/16:0	EQ+LCI
PE O-19:1_18:1	EQ+LCI
PE O-18:0_22:4	EQ+LCI
PE 18:0_22:5	EQ+LCI
PE O-20:1_22:4	EQ+LCI
PE O-22:1_20:4	EQ+LCI
Cer 18:1;2O/22:1	EQ+LCI
Cer 18:0;3O/22:0	EQ+LCI
PE O-16:1_18:1	EQ+LCI
Cer 18:1;2O/24:2	EQ+LCI
PE O-16:1_20:4	EQ+LCI
HexCer 18:0;3O/24:1;(2OH)	EQ+LCI
Cer 18:1;2O/20:0	EQ+LCI
Cer 18:2;2O/24:1	EQ+LCI
HexCer 25:1;2O/16:0	EQ+LCI
LNAPE 19:0/N-21:0	EQ+LCI
Cer 18:1;2O/28:4	EQ+LCI
Cer 18:1;2O/32:6	EQ+LCI
SM 18:1;2O/24:0	EQ+LCI
Cer 18:1;2O/24:1;(2OH)	EQ+LCI
Cer 18:1;2O/30:5	EQ+LCI
Cer 18:1;2O/22:0	EQ+LCI
Cer 18:2;2O/22:0	EQ+LCI
HexCer 26:1;2O/16:0	EQ+LCI
Cer 18:1;2O/21:0	EQ+LCI
PE O-18:1_21:1	EQ+LCI
PE 18:1_34:2	EQ+LCI
PE O-20:1_20:4	EQ+LCI
PE O-24:1_20:4	EQ+LCI
PE 24:0_20:4	EQ+LCI
Cer 18:1;2O/26:2	EQ+LCI
PE O-20:0_20:3	EQ+LCI
PE O-18:2_22:1	EQ+LCI
Cer 18:0;2O/22:0	EQ+LCI
Cer 17:1;2O/24:1	EQ+LCI
Cer 18:0;3O/23:0	EQ+LCI
Cer 18:0;3O/24:1	EQ+LCI
Cer 18:2;2O/23:0	EQ+LCI
Cer 18:1;2O/24:1	EQ+LCI
Cer 18:0;3O/24:0	EQ+LCI
PE O-18:2_20:1	EQ+LCI
PE O-20:0_18:2	EQ+LCI
PE O-18:1_20:1	EQ+LCI
LNAPE 18:2/N-20:0	EQ+LCI
LNAPE 20:1/N-18:0	EQ+LCI
PE O-20:0_22:3	EQ+LCI
FA 36:1	EQ+LCI
PE O-18:1_22:6	EQ+LCI
PC 23:0_18:1	EQ+LCI
CL 16:1_20:5_18:2_18:2	EQ+LCI
CL 16:1_18:2_18:2_20:5	EQ+LCI
CL 16:1_18:2_16:1_22:6	EQ+LCI
CL 16:1_16:1_18:2_22:6	EQ+LCI
CL 18:2_20:3_20:3_20:4	EQ+LCI
Cer 18:0;2O/23:0	EQ+LCI
Cer 18:2;2O/25:0	EQ+LCI
Cer 19:1;2O/24:1	EQ+LCI
PE 24:0_18:1	EQ+LCI
CL 16:1_18:2_18:2_22:6	EQ+LCI
CL 16:1_18:2_20:4_20:4	EQ+LCI
CL 18:2_18:2_18:2_20:5	EQ+LCI
CL 18:1_22:6_18:1_22:6	EQ+LCI
CL 14:0_18:2_14:1_22:3	EQ+LCI
LNAPE 18:1/N-26:0	EQ+LCI
CL 14:0_18:2_16:0_18:2	EQ+LCI
CL 14:0_18:2_16:0_20:3	EQ+LCI
Cer 18:1;2O/26:1	EQ+LCI
CL 16:0_18:2_16:0_18:2	EQ+LCI
CL 16:0_18:1_18:2_18:2	EQ+LCI
CL 16:0_18:1_16:0_20:4	EQ+LCI
CL 14:0_18:1_16:0_18:2	EQ+LCI
CL 18:1_22:6_18:2_20:4	EQ+LCI
CL 18:2_20:3_18:2_22:6	EQ+LCI
Cer 18:0;3O/25:0	EQ+LCI
CL 18:2_18:2_18:2_22:6	EQ+LCI
CL 16:0_22:6_18:2_20:4	EQ+LCI
Cer 19:1;2O/24:0	EQ+LCI
CL 18:2_18:2_18:2_20:4	EQ+LCI
CL 16:0_18:2_20:4_20:4	EQ+LCI
CL 16:0_20:4_18:2_20:4	EQ+LCI
Cer 18:1;2O/25:0	EQ+LCI
CL 16:0_18:1_16:0_18:1	EQ+LCI
CL 16:0_20:3_18:0_18:2	EQ+LCI
Cer 18:1;2O/26:0	EQ+LCI
CL 18:2_20:3_18:2_20:4	EQ+LCI
CL 18:1_18:2_18:1_20:3	EQ+LCI
CL 18:0_20:4_18:1_18:2	EQ+LCI
Cer 18:1;2O/23:0	EQ+LCI
Cer 18:1;2O/24:0	EQ+LCI
CL 16:0_18:1_16:0_18:2	EQ+LCI
Cer 19:1;2O/22:0	EQ+LCI
Cer 16:1;2O/24:0	EQ+LCI
CL 16:0_18:1_18:1_18:2	EQ+LCI
CL 16:0_20:3_18:2_20:3	EQ+LCI
CL 16:0_18:2_18:2_18:2	EQ+LCI
CL 16:0_16:0_16:0_22:6	EQ+LCI
CL 16:0_18:1_18:1_20:4	EQ+LCI
CL 18:2_18:2_18:2_20:3	EQ+LCI
CL 18:1_18:1_18:1_18:1	EQ+LCI
CL 16:1_20:3_18:2_18:2	EQ+LCI
CL 18:2_18:2_18:2_18:2	EQ+LCI
CL 16:0_20:4_18:2_18:2	EQ+LCI
FA 39:0	EQ+LCI
PE O-16:1_20:1	EQ+LCI
PE O-18:1_18:1	EQ+LCI
PE O-16:1_22:4	EQ+LCI
PE O-18:1_20:4	EQ+LCI
PE 18:0_18:1	EQ+LCI
LNAPE 22:6/N-18:0	EQ+LCI
LNAPE 22:5/N-18:1	EQ+LCI
LNAPE 18:1/N-22:5	EQ+LCI
PE 18:0_22:6	EQ+LCI
LNAPE 18:2/N-22:4	EQ+LCI
FA 9:0	EQ+LCI
FA 16:1	EQ+LCI
FA 16:0	EQ+LCI
FA 18:0	EQ+LCI
CAR 14:0	EQ+LCI
LPC 16:1	EQ+LCI
LPC 14:0	EQ+LCI
PE O-16:2_2:0	EQ+LCI
LPC 15:0	EQ+LCI
CAR 20:3	EQ+LCI
LPC 17:1	EQ+LCI
NAE 18:2	EQ+LCI
LPC 20:2	EQ+LCI
PC O-20:2	EQ+LCI
CAR 18:2	EQ+LCI
LPC 22:5	EQ+LCI
CAR 16:0	EQ+LCI
CAR 17:0	EQ+LCI
CAR 20:2	EQ+LCI
LPC 22:6	EQ+LCI
LPC O-16:0	EQ+LCI
LPC 19:1	EQ+LCI
LPC 18:1	EQ+LCI
CAR 18:1	EQ+LCI
PE O-13:0_3:0	EQ+LCI
LPC O-16:1	EQ+LCI
LPC 24:4	EQ+LCI
NAE 21:2	EQ+LCI
NAE 18:1	EQ+LCI
CAR 20:1	EQ+LCI
LPC 17:0	EQ+LCI
LPC 22:4	EQ+LCI
SPB 18:1;2O	EQ+LCI
CAR 18:0	EQ+LCI
MGDG O-16:2_5:0	EQ+LCI
MGDG O-17:2_4:0	EQ+LCI
MGDG O-18:2_3:0	EQ+LCI
MGDG O-19:2_2:0	EQ+LCI
LPC O-18:1	EQ+LCI
LPC 18:0	EQ+LCI
LPC O-18:0	EQ+LCI
LPC 20:1	EQ+LCI
CAR 20:0	EQ+LCI
CAR 22:1	EQ+LCI
LPC 22:1	EQ+LCI
LPC 19:0	EQ+LCI
DG 18:0	EQ+LCI
PC O-20:0	EQ+LCI
LPC O-20:0	EQ+LCI
LPC 21:0	EQ+LCI
CAR 22:0	EQ+LCI
DG 21:1	EQ+LCI
CAR 24:1	EQ+LCI
LPC 22:0	EQ+LCI
LPC 24:1	EQ+LCI
NAE 21:1	EQ+LCI
NAE 21:0	EQ+LCI
DG 20:0	EQ+LCI
NAE 17:2	EQ+LCI
NAE 19:0	EQ+LCI
NAE 20:2	EQ+LCI
LPC O-22:0	EQ+LCI
LPC 23:0	EQ+LCI
NAE 16:1	EQ+LCI
SM 30:1;2O	EQ+LCI
CAR 24:0	EQ+LCI
PI 38:6	EQ+LCI
LPC 26:1	EQ+LCI
PI 40:7	EQ+LCI
PS 38:6	EQ+LCI
PC 20:5_22:6	EQ+LCI
PS 36:4	EQ+LCI
PS 40:7	EQ+LCI
LPC 24:0	EQ+LCI
PI 34:2	EQ+LCI
LPC 25:0	EQ+LCI
PI 36:4	EQ+LCI
SM 34:2;3O	EQ+LCI
PI 38:5	EQ+LCI
PS 38:5	EQ+LCI
PC 15:1_15:1	EQ+LCI
PI 40:6	EQ+LCI
PC 14:0_20:5	EQ+LCI
NAE 18:0	EQ+LCI
NAE 20:1	EQ+LCI
SPB 18:0;2O	EQ+LCI
PC 18:3_22:6	EQ+LCI
SM 17:1;2O/13:0	EQ+LCI
SM 11:0;2O/21:1	EQ+LCI
PC 14:0_14:0	EQ+LCI
PC 22:6_22:6	EQ+LCI
PS 38:4	EQ+LCI
PI 38:4	EQ+LCI
PC O-32:3	EQ+LCI
PE 40:8	EQ+LCI
PC 20:4_22:6	EQ+LCI
PI 38:3	EQ+LCI
Cer 18:0;3O/16:0;(2OH)	EQ+LCI
SM 34:1;3O	EQ+LCI
PC 15:0_22:6	EQ+LCI
SM 17:1;2O/16:0	EQ+LCI
PC 14:0_15:0	EQ+LCI
PC 17:2_17:2	EQ+LCI
PC 14:0_20:4	EQ+LCI
PC 22:5_22:6	EQ+LCI
PC 18:3_18:3	EQ+LCI
PC 16:1_22:6	EQ+LCI
PC 17:1_22:6	EQ+LCI
LPC 38:7	EQ+LCI
PC O-38:7	EQ+LCI
HexCer 18:1;2O/16:1	EQ+LCI
SM 34:1;2O	EQ+LCI
PC 15:0_20:4	EQ+LCI
PC 22:5_22:5	EQ+LCI
PC O-36:6	EQ+LCI
PC O-40:8	EQ+LCI
PC 38:6	EQ+LCI
PC 20:3_22:6	EQ+LCI
PC 14:0_18:2	EQ+LCI
PC 15:0_16:1	EQ+LCI
PE 38:6	EQ+LCI
PC 14:0_16:0	EQ+LCI
PC O-36:5	EQ+LCI
SM 18:2;2O/18:0	EQ+LCI
SM 12:0;2O/22:0	EQ+LCI
PE O-18:3_18:2	EQ+LCI
PC 17:1_18:2	EQ+LCI
PC 17:0_22:6	EQ+LCI
PC 18:2_22:5	EQ+LCI
PC 18:1_22:6	EQ+LCI
PC 16:0_16:1	EQ+LCI
PE O-16:1_16:1	EQ+LCI
PC 17:0_20:4	EQ+LCI
LPC 34:3	EQ+LCI
LPC 38:6	EQ+LCI
PC O-38:6	EQ+LCI
PC O-40:7	EQ+LCI
PC O-32:1	EQ+LCI
PC 15:0_18:1	EQ+LCI
PE O-16:1_22:6	EQ+LCI
PC 20:1_22:6	EQ+LCI
PC O-34:2	EQ+LCI
LPC 36:4	EQ+LCI
PC O-37:5	EQ+LCI
LPC 36:3	EQ+LCI
SM 24:0;2O/12:0	EQ+LCI
PC 19:0_22:6	EQ+LCI
PE 18:0_18:2	EQ+LCI
PC 16:0_17:0	EQ+LCI
SM 18:2;2O/20:0	EQ+LCI
PE 38:4	EQ+LCI
PC 17:0_20:3	EQ+LCI
SM 18:1;2O/24:3	EQ+LCI
DG 34:1	EQ+LCI
LPC 32:1	EQ+LCI
PC O-32:0	EQ+LCI
PC O-33:1	EQ+LCI
LPC 34:2	EQ+LCI
LPC 34:1	EQ+LCI
LPC 38:4	EQ+LCI
PC O-38:4	EQ+LCI
LPC 40:6	EQ+LCI
PC 18:1_24:5	EQ+LCI
LPC 38:5	EQ+LCI
PC O-38:5	EQ+LCI
PC O-34:1	EQ+LCI
PC 17:0_18:1	EQ+LCI
PC 18:0_20:3	EQ+LCI
PC 18:1_18:1	EQ+LCI
PC O-36:2	EQ+LCI
LPC 36:2	EQ+LCI
LPC 40:5	EQ+LCI
SM 14:0;2O/24:0	EQ+LCI
PC 24:2_20:4	EQ+LCI
DG 40:6	EQ+LCI
PC 22:1_20:4	EQ+LCI
PE O-16:1_19:1	EQ+LCI
SM 18:1;2O/28:4	EQ+LCI
PC 24:4_24:4	EQ+LCI
SM 18:1;2O/24:2	EQ+LCI
PC 19:1_19:1	EQ+LCI
Cer 18:0;3O/24:1;(2OH)	EQ+LCI
SM 18:1;2O/22:1	EQ+LCI
SM 18:2;2O/22:0	EQ+LCI
PC O-34:0	EQ+LCI
PE O-16:1_22:5	EQ+LCI
PE O-18:2_20:4	EQ+LCI
SM 18:1;2O/21:0	EQ+LCI
PC O-38:3	EQ+LCI
PC 19:0_18:1	EQ+LCI
PC 21:2_21:2	EQ+LCI
SM 18:1;2O/30:5	EQ+LCI
PC 16:0_28:5	EQ+LCI
PC O-40:4	EQ+LCI
PC 20:4_30:5	EQ+LCI
PC 36:1	EQ+LCI
SM 18:2;2O/23:0	EQ+LCI
PE O-22:2_20:4	EQ+LCI
PE O-20:2_22:4	EQ+LCI
PE O-20:2_20:4	EQ+LCI
HexCer 18:1;2O/22:0	EQ+LCI
PC 20:1_20:1	EQ+LCI
HexCer 18:1;2O/22:1	EQ+LCI
PC 24:1_20:4	EQ+LCI
PC 17:0_17:0	EQ+LCI
LPC 36:1	EQ+LCI
PC O-36:1	EQ+LCI
LPC 38:2	EQ+LCI
PC 21:0_18:1	EQ+LCI
HexCer 19:2;2O/22:0	EQ+LCI
LPC 42:4	EQ+LCI
SM 30:2;2O/13:0	EQ+LCI
Cer 18:0;3O/24:0;(2OH)	EQ+LCI
HexCer 18:1;2O/26:2	EQ+LCI
LPE 40:5	EQ+LCI
PE O-22:2_18:1	EQ+LCI
LPC 44:5	EQ+LCI
PE O-17:1_19:1	EQ+LCI
TG 10:0_10:0_16:0	EQ+LCI
SM 26:2;2O/18:0	EQ+LCI
SM 18:1;2O/22:0	EQ+LCI
HexCer 18:1;2O/24:1	EQ+LCI
LPC 42:3	EQ+LCI
PC 24:0_18:2	EQ+LCI
PC 18:1_24:1	EQ+LCI
PE O-20:2_20:0	EQ+LCI
PC 24:0_20:4	EQ+LCI
HexCer 18:1;2O/24:0	EQ+LCI
SM 18:1;2O/25:0	EQ+LCI
TG 10:0_10:0_18:1	EQ+LCI
PC 16:0_24:1	EQ+LCI
PC 22:0_18:1	EQ+LCI
TG 10:0_12:0_18:1	EQ+LCI
PC 18:1_22:5	EQ+LCI
PE O-18:2_20:3	EQ+LCI
LPE 38:5	EQ+LCI
PC 16:0_24:0	EQ+LCI
TG 10:0_16:1_18:2	EQ+LCI
PC 24:0_18:1	EQ+LCI
TG 8:0_16:1_20:3	EQ+LCI
CoQ5	EQ+LCI
TG 10:0_14:1_18:1	EQ+LCI
TG 10:0_16:0_18:1	EQ+LCI
TG 16:0_16:0_16:0	EQ+LCI
TG 14:1_14:1_15:0	EQ+LCI
TG 13:1_16:1_16:1	EQ+LCI
CoQ9	EQ+LCI
TG 16:0_16:0_18:2	EQ+LCI
TG 16:0_16:0_18:1	EQ+LCI
TG 10:0_14:0_16:0	EQ+LCI
PC 19:0_19:0	EQ+LCI
SM 34:1;2O(FA 16:0)	EQ+LCI
TG 12:0_14:1_20:3	EQ+LCI
TG 10:0_15:0_18:1	EQ+LCI
TG 12:0_18:2_18:3	EQ+LCI
TG 16:0_16:0_18:0	EQ+LCI
TG 12:0_16:0_22:6	EQ+LCI
TG 14:1_15:0_16:1	EQ+LCI
TG 14:1_16:0_16:0	EQ+LCI
TG 16:1_18:2_20:5	EQ+LCI
TG 8:0_14:1_18:1	EQ+LCI
TG 12:0_14:0_16:0	EQ+LCI
TG 14:1_16:1_18:2	EQ+LCI
TG 16:1_18:2_22:6	EQ+LCI
TG 18:2_18:2_20:5	EQ+LCI
TG 14:1_16:0_18:1	EQ+LCI
DG 34:3	EQ+LCI
TG 14:0_18:2_18:3	EQ+LCI
TG 16:1_16:1_18:1	EQ+LCI
TG 16:0_16:0_18:3	EQ+LCI
PC 18:1_20:5	EQ+LCI
TG 16:1_18:1_18:1	EQ+LCI
TG 12:0_16:2_19:1	EQ+LCI
TG 18:1_18:3_20:5	EQ+LCI
TG 12:0_16:1_18:2	EQ+LCI
TG 10:0_18:1_18:2	EQ+LCI
TG 18:2_18:2_18:3	EQ+LCI
TG 14:0_16:0_16:0	EQ+LCI
TG 16:1_17:1_18:3	EQ+LCI
TG 16:1_18:2_18:3	EQ+LCI
TG 11:0_18:2_19:1	EQ+LCI
TG 12:0_16:1_20:0	EQ+LCI
TG 14:0_15:0_20:3	EQ+LCI
TG 16:1_16:1_18:2	EQ+LCI
TG 17:1_18:2_20:4	EQ+LCI
TG 18:1_18:2_18:3	EQ+LCI
TG 17:0_17:1_17:1	EQ+LCI
TG 18:1_18:2_22:6	EQ+LCI
TG 14:1_18:1_18:2	EQ+LCI
TG 16:0_18:2_18:3	EQ+LCI
TG 14:0_16:0_18:0	EQ+LCI
TG 14:0_15:0_16:0	EQ+LCI
TG 15:0_16:1_18:1	EQ+LCI
TG O-16:1_18:1_18:2	EQ+LCI
TG 16:0_17:0_18:1	EQ+LCI
TG 18:1_18:2_20:4	EQ+LCI
TG 16:0_16:0_20:2	EQ+LCI
TG 14:0_16:0_18:1	EQ+LCI
TG 18:0_18:0_18:3	EQ+LCI
TG 16:0_18:2_24:4	EQ+LCI
TG 15:0_18:1_18:2	EQ+LCI
TG 16:0_16:1_18:1	EQ+LCI
TG 17:0_18:2_20:3	EQ+LCI
TG 16:0_18:1_18:2	EQ+LCI
TG 17:1_18:1_18:2	EQ+LCI
TG 17:0_18:1_18:3	EQ+LCI
TG 16:0_18:1_24:6	EQ+LCI
TG 18:1_18:2_22:4	EQ+LCI
DG 32:0	EQ+LCI
TG 18:1_18:1_18:2	EQ+LCI
TG 18:0_18:1_18:1	EQ+LCI
TG 18:1_18:2_19:1	EQ+LCI
TG 16:0_18:0_18:0	EQ+LCI
TG 17:1_18:1_20:2	EQ+LCI
TG 16:0_19:1_21:2	EQ+LCI
TG 16:0_18:0_18:1	EQ+LCI
TG 18:0_18:2_24:4	EQ+LCI
TG 18:0_18:1_18:2	EQ+LCI
TG 18:1_18:1_18:1	EQ+LCI
TG 18:1_19:0_20:3	EQ+LCI
TG 18:1_21:2_21:2	EQ+LCI
TG 18:1_18:1_19:0	EQ+LCI
TG 12:0_21:0_24:3	EQ+LCI
TG 18:0_18:0_18:1	EQ+LCI
TG 14:0_22:0_22:4	EQ+LCI
TG 18:2_19:1_22:1	EQ+LCI
TG 18:1_18:2_24:1	EQ+LCI
TG 18:1_18:1_21:0	EQ+LCI
TG 18:0_18:1_19:1	EQ+LCI
TG 17:2_18:1_24:0	EQ+LCI
TG 18:1_18:1_23:0	EQ+LCI
TG 16:1_18:0_24:1	EQ+LCI
TG 14:1_18:1_28:1	EQ+LCI
TG 18:1_18:1_24:0	EQ+LCI
TG 18:1_18:2_22:2	EQ+LCI
TG 16:1_20:1_22:1	EQ+LCI
TG 18:1_18:2_22:1	EQ+LCI
TG 18:1_18:1_20:1	EQ+LCI
TG 14:0_16:1_18:1	EQ+LCI
TG 16:0_16:1_18:2	EQ+LCI
TG 16:0_16:1_20:3	EQ+LCI
TG 8:0_18:1_26:3	EQ+LCI
TG 16:1_18:1_18:2	EQ+LCI
TG 14:0_16:0_22:3	EQ+LCI
TG 16:1_18:0_18:1	EQ+LCI
TG 17:0_17:2_18:0	EQ+LCI
TG 16:0_18:3_20:2	EQ+LCI
TG 17:1_18:3_19:1	EQ+LCI
TG 16:0_18:2_20:1	EQ+LCI
TG 16:0_18:1_20:2	EQ+LCI
TG 18:1_18:2_18:2	EQ+LCI
ST 24:1;O3;T	MS-DIAL
FA 10:0	MS-DIAL
LPG 18:1	MS-DIAL
FA 13:0	MS-DIAL
FA 15:1	MS-DIAL
LPE 20:3	MS-DIAL
LPE 22:5	MS-DIAL
LPC 16:0	MS-DIAL
LPE 22:4	MS-DIAL
LPC O-16:0	MS-DIAL
LPC 17:0	MS-DIAL
FA 24:6	MS-DIAL
FA 16:1	MS-DIAL
LPC 18:0	MS-DIAL
LPE 20:1	MS-DIAL
LPE 20:1	MS-DIAL
FA 26:6	MS-DIAL
LPE 19:0	MS-DIAL
FA 19:0	MS-DIAL
FA 21:1	MS-DIAL
SL 17:0;O/15:1;O	MS-DIAL
PS 22:6_22:6	MS-DIAL
PG 22:5_22:6	MS-DIAL
PG 22:5_22:6	MS-DIAL
FA 28:4	MS-DIAL
PI 20:4_20:4	MS-DIAL
SM 18:1;2O/12:0	MS-DIAL
SHexCer 34:0;2O	MS-DIAL
PI 16:0_20:4	MS-DIAL
PG 16:0_16:1	MS-DIAL
PS 18:1_22:6	MS-DIAL
FA 18:2	MS-DIAL
PEtOH 14:0_16:0	MS-DIAL
PMeOH 16:0_22:6	MS-DIAL
PI 18:1_20:4	MS-DIAL
PEtOH 14:0_16:0	MS-DIAL
SHexCer 36:1;2O	MS-DIAL
PMeOH 16:0_18:2	MS-DIAL
PEtOH 16:0_20:4	MS-DIAL
PI O-16:0_20:4	MS-DIAL
PEtOH 16:0_18:2	MS-DIAL
SM 18:2;2O/16:0	MS-DIAL
PS 16:0_18:1	MS-DIAL
SHexCer 36:0;2O	MS-DIAL
SMGDG O-15:0_16:0	MS-DIAL
PEtOH 18:1_18:2	MS-DIAL
PI 18:0_18:2	MS-DIAL
SM 17:1;2O/16:0	MS-DIAL
PMeOH 16:0_18:1	MS-DIAL
HexCer 18:0;3O/16:0;(2OH)	MS-DIAL
PI O-16:0_16:0	MS-DIAL
PS 18:0_20:3	MS-DIAL
PS 18:0_22:5	MS-DIAL
PE 16:1_18:2	MS-DIAL
SHexCer 40:2;2O	MS-DIAL
PE-Cer 20:1;2O/16:0	MS-DIAL
PE 18:2_18:2	MS-DIAL
PEtOH 18:0_20:4	MS-DIAL
SM 18:1;2O/16:0	MS-DIAL
PC 14:0_16:0	MS-DIAL
PS 18:0_22:4	MS-DIAL
SHexCer 42:3;2O	MS-DIAL
SHexCer 42:3;2O	MS-DIAL
PI 18:0_20:3	MS-DIAL
PC 16:0_22:6	MS-DIAL
PEtOH 18:0_18:2	MS-DIAL
PE 15:0_15:0	MS-DIAL
PA 18:0_18:1	MS-DIAL
PE 16:0_22:6	MS-DIAL
SM 16:2;2O/20:0	MS-DIAL
Cer 18:2;2O/16:0	MS-DIAL
Cer 18:2;2O/16:0	MS-DIAL
PEtOH 18:0_20:3	MS-DIAL
PC 16:0_20:4	MS-DIAL
PE 16:0_16:1	MS-DIAL
FA 16:0	MS-DIAL
LPE 16:0	MS-DIAL
PI-Cer 18:1;2O/24:1;O	MS-DIAL
Cer 18:0;3O/16:0	MS-DIAL
SMGDG O-18:0_16:0	MS-DIAL
Cer 17:1;2O/16:0	MS-DIAL
PC 18:1_18:2	MS-DIAL
PC O-16:0_22:6	MS-DIAL
SHexCer 42:2;2O	MS-DIAL
PC O-18:1_22:6	MS-DIAL
PC O-16:1_20:4	MS-DIAL
PS 18:0_20:1	MS-DIAL
PC O-16:0_20:4	MS-DIAL
PC 18:1_20:3	MS-DIAL
PE-Cer 20:1;2O/18:0	MS-DIAL
SM 18:1;2O/18:0	MS-DIAL
PC 18:0_22:6	MS-DIAL
PC O-18:1_20:4	MS-DIAL
Cer 18:1;2O/16:0	MS-DIAL
Cer 18:1;2O/16:0	MS-DIAL
PE O-16:1_18:2	MS-DIAL
SHexCer 41:1;2O	MS-DIAL
Cer 18:2;2O/18:0	MS-DIAL
Cer 18:2;2O/18:0	MS-DIAL
PC 18:0_20:4	MS-DIAL
PE 16:0_18:1	MS-DIAL
PC 18:0_18:2	MS-DIAL
Cer 18:0;2O/16:0	MS-DIAL
PE 18:0_20:4	MS-DIAL
SHexCer 44:2;2O	MS-DIAL
SHexCer 42:1;2O	MS-DIAL
PC O-16:0_16:0	MS-DIAL
Cer 18:1;2O/17:0	MS-DIAL
Cer 18:1;2O/17:0	MS-DIAL
PC 18:0_22:5	MS-DIAL
PC O-18:1_16:0	MS-DIAL
Cer 18:2;2O/19:0	MS-DIAL
PC 16:0_18:0	MS-DIAL
PC 18:0_22:4	MS-DIAL
SM 18:1;2O/20:0	MS-DIAL
PC 18:0_18:1	MS-DIAL
Cer 18:1;2O/18:0	MS-DIAL
Cer 18:1;2O/18:0	MS-DIAL
PE 18:0_20:3	MS-DIAL
PC 18:1_20:1	MS-DIAL
PE-Cer 20:2;2O/24:1	MS-DIAL
PE-Cer 20:2;2O/24:1	MS-DIAL
SM 18:1;2O/24:2	MS-DIAL
PE-Cer 20:2;2O/22:0	MS-DIAL
LNAPE 18:2/N-20:0	MS-DIAL
Cer 18:2;2O/20:0	MS-DIAL
SM 48:6;3O	MS-DIAL
Cer 18:2;2O/24:2	MS-DIAL
Cer 18:2;2O/24:2	MS-DIAL
Cer 18:0;3O/20:0	MS-DIAL
Cer 18:1;2O/19:0	MS-DIAL
SM 18:1;2O/30:5	MS-DIAL
PE 18:0_22:3	MS-DIAL
PE 18:0_24:4	MS-DIAL
Cer 18:2;2O/21:0	MS-DIAL
SM 9:1;2O/32:1	MS-DIAL
Cer 18:1;2O/28:5	MS-DIAL
SM 18:1;2O/24:1	MS-DIAL
SM 18:1;2O/24:1	MS-DIAL
Cer 18:1;2O/30:6	MS-DIAL
PE-Cer 20:1;2O/22:0	MS-DIAL
PE 18:0_20:1	MS-DIAL
SM 18:1;2O/22:0	MS-DIAL
Cer 18:1;2O/20:0	MS-DIAL
HexCer 18:1;2O/24:1	MS-DIAL
Cer 18:2;2O/22:0	MS-DIAL
Cer 18:2;2O/22:0	MS-DIAL
Cer 18:0;3O/22:0	MS-DIAL
Cer 18:0;3O/24:1	MS-DIAL
Cer 18:1;2O/28:4	MS-DIAL
SM 18:1;2O/23:0	MS-DIAL
Cer 18:1;2O/21:0	MS-DIAL
Cer 17:1;2O/22:0	MS-DIAL
PE O-18:1_20:1	MS-DIAL
Cer 18:1;2O/30:5	MS-DIAL
Cer 18:1;2O/30:5	MS-DIAL
Cer 18:2;2O/23:0	MS-DIAL
HexCer 18:1;2O/23:0	MS-DIAL
Cer 18:1;2O/24:1	MS-DIAL
Cer 18:0;3O/23:0	MS-DIAL
Cer 18:1;2O/24:1	MS-DIAL
Cer 18:1;2O/24:1	MS-DIAL
PE-Cer 20:1;2O/24:0	MS-DIAL
SM 18:1;2O/24:0	MS-DIAL
Cer 18:1;2O/22:0	MS-DIAL
Cer 18:1;2O/22:0	MS-DIAL
HexCer 18:1;2O/24:0	MS-DIAL
Cer 18:0;2O/22:0	MS-DIAL
Cer 18:0;3O/24:0	MS-DIAL
Cer 18:0;2O/23:0	MS-DIAL
Cer 18:1;2O/32:5	MS-DIAL
CL 16:1_18:2_18:2_18:2	MS-DIAL
CL 16:1_18:2_18:2_18:2	MS-DIAL
Cer 18:1;2O/26:1	MS-DIAL
Cer 18:1;2O/26:1	MS-DIAL
Cer 18:1;2O/24:0	MS-DIAL
CL 18:2_18:2_18:2_20:3	MS-DIAL
CL 14:0_18:2_18:1_18:2	MS-DIAL
Cer 18:1;2O/25:0	MS-DIAL
Cer 18:1;2O/26:0	MS-DIAL
CL 16:0_18:1_18:1_18:2	MS-DIAL
CL 18:1_18:1_18:1_18:2	MS-DIAL
CL 16:0_18:1_18:1_18:1	MS-DIAL
FA 18:2	MS-DIAL
FA 14:0	MS-DIAL
FA 16:1	MS-DIAL
FA 16:1	MS-DIAL
FA 15:0	MS-DIAL
FA 24:0	MS-DIAL
PI 19:0_20:4	MS-DIAL
PE 16:4_42:12	MS-DIAL
SMGDG O-13:1_6:0	MS-DIAL
SMGDG O-14:1_5:0	MS-DIAL
SMGDG O-15:1_4:0	MS-DIAL
SMGDG O-16:1_3:0	MS-DIAL
SMGDG O-17:1_2:0	MS-DIAL
SMGDG O-22:6_26:7	MS-DIAL
SMGDG O-26:7_22:6	MS-DIAL
SMGDG O-22:6_16:3	MS-DIAL
SMGDG O-16:3_22:6	MS-DIAL
SMGDG O-16:4_22:5	MS-DIAL
SMGDG O-18:4_20:5	MS-DIAL
SMGDG O-18:5_20:4	MS-DIAL
SMGDG O-20:4_18:5	MS-DIAL
SMGDG O-20:5_18:4	MS-DIAL
SMGDG O-22:5_16:4	MS-DIAL
SMGDG O-17:1_16:3	MS-DIAL
SMGDG O-9:0_24:4	MS-DIAL
SMGDG O-11:0_22:4	MS-DIAL
SMGDG O-13:0_20:4	MS-DIAL
SMGDG O-13:1_20:3	MS-DIAL
SMGDG O-15:0_18:4	MS-DIAL
SMGDG O-15:1_18:3	MS-DIAL
SMGDG O-16:2_17:2	MS-DIAL
SMGDG O-16:3_17:1	MS-DIAL
SMGDG O-16:4_17:0	MS-DIAL
SMGDG O-17:0_16:4	MS-DIAL
SMGDG O-17:2_16:2	MS-DIAL
SMGDG O-18:3_15:1	MS-DIAL
SMGDG O-18:4_15:0	MS-DIAL
SMGDG O-20:3_13:1	MS-DIAL
SMGDG O-20:4_13:0	MS-DIAL
SMGDG O-22:4_11:0	MS-DIAL
SMGDG O-24:4_9:0	MS-DIAL
SMGDG O-26:4_7:0	MS-DIAL
SMGDG O-28:4_5:0	MS-DIAL
LPC 22:6-SN2	MS-DIAL
LPC 22:6-SN1	MS-DIAL
MGDG O-16:2_5:0	MS-DIAL
LPE 20:4	MS-DIAL
PE O-16:4_4:0	MS-DIAL
PE O-18:4_2:0	MS-DIAL
LPE 18:2	MS-DIAL
PE O-16:2_2:0	MS-DIAL
LPC 15:0-SN1	MS-DIAL
LPC 15:0-SN2	MS-DIAL
LPC 22:5-SN2	MS-DIAL
LPC 22:5-SN1	MS-DIAL
LPC 17:1-SN1	MS-DIAL
LPC 17:1-SN2	MS-DIAL
LPC 16:0	MS-DIAL
PE O-14:1_4:0	MS-DIAL
LPE 18:1	MS-DIAL
PE O-13:1_5:0	MS-DIAL
PE O-15:1_3:0	MS-DIAL
PE O-16:1_2:0	MS-DIAL
LPC 20:2-SN1	MS-DIAL
LPC 20:2-SN2	MS-DIAL
LPC 17:0	MS-DIAL
LPE O-16:1	MS-DIAL
LPE O-18:2	MS-DIAL
SPB 18:1;2O	MS-DIAL
LPC 18:0	MS-DIAL
LPC 24:4-SN1	MS-DIAL
LPC 24:4-SN2	MS-DIAL
LPE 18:0	MS-DIAL
PE O-9:0_9:0	MS-DIAL
PE O-10:0_8:0	MS-DIAL
PE O-11:0_7:0	MS-DIAL
PE O-12:0_6:0	MS-DIAL
PE O-13:0_5:0	MS-DIAL
PE O-14:0_4:0	MS-DIAL
PE O-15:0_3:0	MS-DIAL
PE O-16:0_2:0	MS-DIAL
LPC 20:1-SN1	MS-DIAL
LPC 20:1-SN2	MS-DIAL
SPB 18:0;2O	MS-DIAL
NAE 20:1	MS-DIAL
LPC O-19:2	MS-DIAL
LPC 19:0-SN1	MS-DIAL
LPC 19:0-SN2	MS-DIAL
LDGCC 11:0	MS-DIAL
LPE O-18:1	MS-DIAL
FA 18:0	MS-DIAL
NAE 16:1	MS-DIAL
LPC O-24:1	MS-DIAL
CAR 24:0	MS-DIAL
PS 38:6	MS-DIAL
LPC 26:1-SN1	MS-DIAL
LPC 26:1-SN2	MS-DIAL
PI 36:2	MS-DIAL
PE 16:1_22:6	MS-DIAL
PS 38:4	MS-DIAL
PS 38:4	MS-DIAL
SM 17:1;2O/16:0	MS-DIAL
SM 8:1;2O/25:0	MS-DIAL
SM 9:0;2O/24:1	MS-DIAL
SM 9:1;2O/24:0	MS-DIAL
SM 10:1;2O/23:0	MS-DIAL
SM 11:0;2O/22:1	MS-DIAL
SM 11:1;2O/22:0	MS-DIAL
SM 12:0;2O/21:1	MS-DIAL
SM 12:1;2O/21:0	MS-DIAL
SM 13:0;2O/20:1	MS-DIAL
SM 13:1;2O/20:0	MS-DIAL
SM 14:0;2O/19:1	MS-DIAL
SM 14:1;2O/19:0	MS-DIAL
SM 15:0;2O/18:1	MS-DIAL
SM 15:1;2O/18:0	MS-DIAL
SM 16:0;2O/17:1	MS-DIAL
SM 16:1;2O/17:0	MS-DIAL
SM 17:0;2O/16:1	MS-DIAL
SM 18:0;2O/15:1	MS-DIAL
SM 18:1;2O/15:0	MS-DIAL
SM 19:0;2O/14:1	MS-DIAL
SM 19:1;2O/14:0	MS-DIAL
SM 20:0;2O/13:1	MS-DIAL
SM 20:1;2O/13:0	MS-DIAL
SM 21:1;2O/12:0	MS-DIAL
SM 22:1;2O/11:0	MS-DIAL
SM 23:1;2O/10:0	MS-DIAL
SM 24:1;2O/9:0	MS-DIAL
SM 25:1;2O/8:0	MS-DIAL
SM 26:1;2O/7:0	MS-DIAL
SM 27:1;2O/6:0	MS-DIAL
SM 28:1;2O/5:0	MS-DIAL
SM 29:1;2O/4:0	MS-DIAL
SM 30:1;2O/3:0	MS-DIAL
SM 31:1;2O/2:0	MS-DIAL
PC 14:0_15:0	MS-DIAL
Cer 18:0;3O/16:0;(2OH)	MS-DIAL
PC O-36:6	MS-DIAL
MGDG O-16:0_16:0	MS-DIAL
PC 18:2_22:5	MS-DIAL
PE 16:1_20:4	MS-DIAL
PE 16:1_18:2	MS-DIAL
SM 34:1;2O	MS-DIAL
HexCer 18:1;2O/16:1	MS-DIAL
PE O-18:3_22:6	MS-DIAL
PE 16:0_22:6	MS-DIAL
PE 18:1_22:6	MS-DIAL
PE 16:0_16:1	MS-DIAL
PE O-15:1_20:4	MS-DIAL
PE 16:0_18:2	MS-DIAL
PE O-16:1_22:6	MS-DIAL
PE 18:1_18:2	MS-DIAL
PC O-32:1	MS-DIAL
PE O-18:2_22:6	MS-DIAL
PC O-38:5	MS-DIAL
PE O-16:1_16:1	MS-DIAL
PC 18:0_22:6	MS-DIAL
PE O-16:1_20:4	MS-DIAL
Cer 18:1;2O/16:0	MS-DIAL
PE O-16:1_18:2	MS-DIAL
PE 18:0_22:6	MS-DIAL
PE O-18:2_20:4	MS-DIAL
PE 18:0_18:2	MS-DIAL
PC O-32:0	MS-DIAL
PC O-38:4	MS-DIAL
Cer 18:1;2O/17:0	MS-DIAL
PE O-16:1_22:4	MS-DIAL
PE O-16:1_16:0	MS-DIAL
PE O-16:1_18:1	MS-DIAL
PE O-18:2_18:1	MS-DIAL
PE O-18:1_20:4	MS-DIAL
LPC 18:0-SN1	MS-DIAL
LPC 18:0-SN2	MS-DIAL
PE 18:0_22:4	MS-DIAL
Cer 18:1;2O/18:0	MS-DIAL
PE O-18:1_22:5	MS-DIAL
PE O-17:1_18:1	MS-DIAL
PE O-18:1_22:4	MS-DIAL
PE O-20:1_22:6	MS-DIAL
Cer 18:0;3O/22:0;(2OH)	MS-DIAL
Cer 18:0;3O/24:1;(2OH)	MS-DIAL
PE O-18:1_18:1	MS-DIAL
DG 36:1	MS-DIAL
MGDG O-26:1_4:0	MS-DIAL
Cer 18:1;2O/24:2	MS-DIAL
HexCer 18:1;2O/24:2	MS-DIAL
HexCer 18:2;2O/24:0;O	MS-DIAL
Cer 18:1;2O/22:1	MS-DIAL
HexCer 18:1;2O/22:1	MS-DIAL
Cer 18:0;3O/23:0;(2OH)	MS-DIAL
HexCer 18:1;2O/24:1	MS-DIAL
HexCer 18:1;2O/22:0	MS-DIAL
HexCer 26:2;2O/16:1	MS-DIAL
DG 39:7	MS-DIAL
Cer 18:2;2O/23:0	MS-DIAL
DG 25:0	MS-DIAL
Cer 18:0;3O/24:0;(2OH)	MS-DIAL
PE O-18:1_20:1	MS-DIAL
Cer 18:1;2O/30:5	MS-DIAL
PE O-18:2_22:1	MS-DIAL
HexCer 18:1;2O/23:0	MS-DIAL
PC O-42:4	MS-DIAL
HexCer 18:1;2O/24:0;O	MS-DIAL
LPC 42:5-SN2	MS-DIAL
LPC 42:5-SN1	MS-DIAL
Cer 18:1;2O/24:1	MS-DIAL
Cer 18:1;2O/22:0	MS-DIAL
Cer 18:1;2O/32:6	MS-DIAL
TG 10:0_10:0_16:0	MS-DIAL
TG 10:0_10:0_18:1	MS-DIAL
DG 41:7	MS-DIAL
HexCer 18:1;2O/24:0	MS-DIAL
DG 37:7	MS-DIAL
Cer 18:1;2O/23:0	MS-DIAL
Cer 18:1;2O/24:0	MS-DIAL
TG 10:0_12:0_18:1	MS-DIAL
TG 10:0_16:1_18:2	MS-DIAL
MGDG O-10:0_28:3	MS-DIAL
TG 10:0_16:0_18:1	MS-DIAL
FA 36:1	MS-DIAL
TG 12:0_18:2_18:3	MS-DIAL
TG 10:0_14:0_16:0	MS-DIAL
TG 18:2_18:3_18:3	MS-DIAL
DG 32:0	MS-DIAL
TG 10:0_18:1_18:2	MS-DIAL
TG 14:0_18:2_20:5	MS-DIAL
TG 10:0_15:0_18:1	MS-DIAL
TG 14:0_18:2_18:3	MS-DIAL
TG 16:1_18:2_20:5	MS-DIAL
TG 16:1_18:2_18:3	MS-DIAL
TG 16:1_18:2_22:6	MS-DIAL
TG 18:2_18:2_18:3	MS-DIAL
TG 18:2_18:2_18:3	MS-DIAL
TG 12:0_14:0_16:0	MS-DIAL
DG 34:0	MS-DIAL
MGDG O-28:2_18:2	MS-DIAL
TG 14:0_16:1_18:2	MS-DIAL
TG 16:1_16:1_18:2	MS-DIAL
TG 16:0_16:1_18:1	MS-DIAL
TG 18:1_18:2_18:3	MS-DIAL
TG 15:0_16:0_18:1	MS-DIAL
TG 18:1_18:2_22:6	MS-DIAL
TG 18:1_18:2_20:4	MS-DIAL
TG 18:1_18:2_20:4	MS-DIAL
TG 14:0_15:0_16:0	MS-DIAL
TG 16:0_16:0_18:1	MS-DIAL
TG 16:0_18:1_18:1	MS-DIAL
TG 18:1_18:2_18:2	MS-DIAL
TG 18:0_18:1_18:2	MS-DIAL
TG 14:0_16:0_16:0	MS-DIAL
TG 17:1_18:1_18:2	MS-DIAL
TG 14:0_16:0_18:1	MS-DIAL
TG 18:1_18:2_22:4	MS-DIAL
TG 14:0_16:0_18:1	MS-DIAL
TG 16:0_16:1_18:1	MS-DIAL
TG 16:0_16:1_18:1	MS-DIAL
TG 16:0_16:0_18:0	MS-DIAL
TG 16:0_18:1_18:2	MS-DIAL
TG 18:1_18:1_18:2	MS-DIAL
TG 15:0_16:0_18:1	MS-DIAL
TG 18:1_18:2_19:1	MS-DIAL
TG 16:0_18:1_18:1	MS-DIAL
TG 18:0_18:1_18:2	MS-DIAL
TG 16:0_17:0_18:1	MS-DIAL
TG 16:0_17:0_18:1	MS-DIAL
TG O-18:1_21:1_22:4	MS-DIAL
TG 18:1_18:1_18:2	MS-DIAL
TG 18:1_18:2_21:1	MS-DIAL
TG 16:0_18:0_18:1	MS-DIAL
TG 16:0_18:0_18:1	MS-DIAL
TG 18:1_18:1_20:1	MS-DIAL
TG 18:0_18:1_20:2	MS-DIAL
TG 18:1_18:2_22:1	MS-DIAL
TG 18:1_18:2_22:1	MS-DIAL
TG 18:1_18:1_19:0	MS-DIAL
TG 17:0_18:1_20:1	MS-DIAL
TG 16:0_18:1_18:2	MS-DIAL
TG 18:1_18:2_22:0	MS-DIAL
TG 18:1_18:2_24:1	MS-DIAL
TG 16:0_18:1_18:2	MS-DIAL
TG 18:1_18:2_26:1	MS-DIAL
TG 16:0_18:1_24:0	MS-DIAL
Cer 14:1;2O/23:1;O(FA 18:2)	MS-DIAL
PC O-55:7	MS-DIAL
TG 18:3_18:4_22:4	MS-DIAL
PC 8:0_44:5	MS-DIAL
PC 22:2_32:4	MS-DIAL
PC 16:0_44:11	MS-DIAL
TG 16:0_22:6_22:6	MS-DIAL
PC 26:2_26:2	MS-DIAL
FAHFA 18:3/21:1	MS-DIAL
TG 8:0_18:1_18:2	MS-DIAL
TG 18:1_18:2_22:1	MS-DIAL
TG O-20:4_22:5_22:5	MS-DIAL
TG 16:0_18:1_23:0	MS-DIAL
TG 17:0_18:1_38:8	MS-DIAL
Cer 16:1;2O/16:0	LipidSearch
Cer 18:2;2O/16:0	LipidSearch
Cer 18:1;2O/16:1	LipidSearch
Cer 18:0;3O/16:0	LipidSearch
Cer 17:1;2O/16:0	LipidSearch
Cer 18:1;3O/16:0	LipidSearch
Cer 16:0;3O/19:1	LipidSearch
Cer 18:1;2O/16:0	LipidSearch
Cer 16:1;2O/18:0	LipidSearch
Cer 18:2;2O/18:0	LipidSearch
Cer 18:2;2O/18:0	LipidSearch
Cer 18:0;2O/16:0	LipidSearch
Cer 15:0;2O/19:0	LipidSearch
Cer 16:0;2O/20:2	LipidSearch
Cer 18:1;2O/17:0	LipidSearch
Cer 18:1;2O/17:0	LipidSearch
Cer 16:1;2O/21:1	LipidSearch
Cer 18:1;2O/18:0	LipidSearch
Cer 18:1;2O/18:0	LipidSearch
Cer 18:2;2O/20:0	LipidSearch
Cer 18:1;2O/22:2	LipidSearch
Cer 15:0;2O/21:0	LipidSearch
Cer 18:2;2O/24:2	LipidSearch
Cer 18:2;2O/24:2	LipidSearch
Cer 18:0;3O/20:0	LipidSearch
Cer 18:1;2O/19:0	LipidSearch
Cer 18:2;2O/21:0	LipidSearch
Cer 23:2;2O/25:5	LipidSearch
Cer 18:1;2O/20:0	LipidSearch
Cer 18:1;2O/22:1	LipidSearch
Cer 18:1;2O/22:1	LipidSearch
Cer 18:1;2O/24:2	LipidSearch
Cer 18:1;2O/24:2	LipidSearch
Cer 18:2;2O/22:0	LipidSearch
Cer 18:2;2O/22:0	LipidSearch
Cer 18:0;3O/24:1	LipidSearch
Cer 16:1;2O/26:2	LipidSearch
Cer 18:0;3O/22:0	LipidSearch
Cer 18:0;2O/24:2	LipidSearch
Cer 18:1;2O/21:0	LipidSearch
Cer 18:1;3O/24:1	LipidSearch
Cer 17:1;2O/24:1	LipidSearch
Cer 17:1;2O/24:1	LipidSearch
Cer 17:1;2O/22:0	LipidSearch
Cer 18:2;2O/25:1	LipidSearch
Cer 18:2;2O/23:0	LipidSearch
Cer 18:2;2O/23:0	LipidSearch
Cer 18:0;2O/24:2	LipidSearch
Cer 18:1;2O/24:1	LipidSearch
Cer 18:1;2O/24:1	LipidSearch
Cer 18:1;2O/22:0	LipidSearch
Cer 18:0;3O/23:0	LipidSearch
Cer 18:1;2O/22:0	LipidSearch
Cer 18:1;2O/22:0	LipidSearch
Cer 18:1;2O/24:1	LipidSearch
Cer 18:1;2O/26:2	LipidSearch
Cer 18:1;2O/24:1	LipidSearch
Cer 18:2;2O/26:1	LipidSearch
Cer 15:0;2O/25:1	LipidSearch
Cer 18:0;2O/22:0	LipidSearch
Cer 16:1;2O/26:1	LipidSearch
Cer 18:1;2O/22:0	LipidSearch
Cer 18:1;2O/25:1	LipidSearch
Cer 18:0;3O/24:0	LipidSearch
Cer 18:1;2O/23:0	LipidSearch
Cer 18:1;2O/23:0	LipidSearch
Cer 18:1;2O/25:1	LipidSearch
Cer 18:0;3O/24:0	LipidSearch
Cer 18:1;2O/24:1	LipidSearch
Cer 16:0;3O/26:1	LipidSearch
Cer 18:2;2O/25:0	LipidSearch
Cer 18:1;2O/24:1	LipidSearch
Cer 18:0;2O/23:0	LipidSearch
Cer 18:2;2O/25:0	LipidSearch
Cer 15:0;2O/26:0	LipidSearch
Cer 18:1;2O/26:1	LipidSearch
Cer 18:1;2O/26:1	LipidSearch
Cer 18:0;3O/25:0	LipidSearch
Cer 18:1;2O/24:0	LipidSearch
Cer 18:1;2O/24:0	LipidSearch
Cer 18:1;2O/24:0	LipidSearch
Cer 19:1;2O/24:0	LipidSearch
Cer 16:0;2O/26:2	LipidSearch
Cer 18:2;2O/26:0	LipidSearch
Cer 18:2;2O/26:0	LipidSearch
Cer 18:0;2O/24:0	LipidSearch
Cer 18:0;2O/24:0	LipidSearch
Cer 18:1;2O/24:0	LipidSearch
Cer 18:1;2O/25:0	LipidSearch
Cer 18:1;2O/25:0	LipidSearch
Cer 18:1;2O/26:0	LipidSearch
CL 18:2_18:2_18:2_18:3	LipidSearch
CL 18:2_18:2_18:2_22:6	LipidSearch
CL 14:0_16:1_18:2_18:2	LipidSearch
CL 16:1_16:1_18:2_18:2	LipidSearch
CL 18:2_20:3_20:3_20:5	LipidSearch
CL 16:1_18:2_18:2_18:2	LipidSearch
CL 18:2_18:2_18:2_20:4	LipidSearch
CL 18:2_18:2_18:2_18:2	LipidSearch
CL 18:1_18:2_20:4_20:4	LipidSearch
CL 18:2_18:2_18:2_20:3	LipidSearch
CL 14:0_16:1_18:1_18:2	LipidSearch
CL 16:1_16:1_18:1_18:2	LipidSearch
CL 17:1_18:2_18:2_18:2	LipidSearch
CL 18:1_18:1_22:6_22:6	LipidSearch
CL 16:1_18:1_18:2_18:2	LipidSearch
CL 18:1_20:3_20:4_20:4	LipidSearch
CL 18:1_18:2_18:2_20:3	LipidSearch
CL 18:2_18:2_20:3_20:3	LipidSearch
CL 17:1_18:1_18:2_18:2	LipidSearch
CL 16:0_16:1_18:1_18:2	LipidSearch
CL 16:0_16:1_16:1_18:1	LipidSearch
CL 16:0_18:1_18:2_18:2	LipidSearch
CL 16:0_18:1_18:2_20:4	LipidSearch
CL 18:2_18:2_18:2_18:2	LipidSearch
CL 18:1_18:1_18:2_18:2	LipidSearch
CL 18:1_18:2_20:3_20:4	LipidSearch
CL 16:0_16:0_18:1_20:4	LipidSearch
CL 18:1_18:1_18:1_22:6	LipidSearch
CL 16:0_16:1_18:1_18:1	LipidSearch
CL 16:0_18:1_18:1_18:2	LipidSearch
CL 18:1_18:1_18:1_18:2	LipidSearch
CL 16:1_18:1_18:1_18:1	LipidSearch
CL 16:0_16:0_18:1_18:1	LipidSearch
CL 18:1_18:1_18:1_20:3	LipidSearch
CL 16:0_18:1_18:1_18:1	LipidSearch
CL 18:1_18:1_18:1_18:1	LipidSearch
HexCer 18:1;2O/24:1	LipidSearch
HexCer 18:1;2O/24:0	LipidSearch
LPC 22:6	LipidSearch
LPC 20:4	LipidSearch
LPC 18:2	LipidSearch
LPC 18:2	LipidSearch
LPC 20:3	LipidSearch
LPC 16:0	LipidSearch
LPC 22:5	LipidSearch
LPC 18:1	LipidSearch
LPC 16:0	LipidSearch
LPC 17:0	LipidSearch
LPC 18:0	LipidSearch
LPC 18:0	LipidSearch
LPC 18:0	LipidSearch
LPC 19:0	LipidSearch
LPC 19:0	LipidSearch
LPC 20:0	LipidSearch
LPE 20:5	LipidSearch
LPE 22:6	LipidSearch
LPE 16:1	LipidSearch
LPE 20:4	LipidSearch
LPE 18:2	LipidSearch
LPE 22:5	LipidSearch
LPE 20:3	LipidSearch
LPE 22:5	LipidSearch
LPE 16:0	LipidSearch
LPE 18:1	LipidSearch
LPE 22:4	LipidSearch
LPE 16:0	LipidSearch
LPE 18:0	LipidSearch
LPE 18:1	LipidSearch
LPE 20:1	LipidSearch
LPE 20:1	LipidSearch
LPE 19:0	LipidSearch
LPE 20:0	LipidSearch
LPE 18:1	LipidSearch
LPE 16:0	LipidSearch
LPI 20:4	LipidSearch
LPI 20:4	LipidSearch
LPI 18:1	LipidSearch
LPI 18:0	LipidSearch
MGDG 16:0_16:0	LipidSearch
MGDG 16:0_18:1	LipidSearch
MLCL 18:2_18:2_18:2	LipidSearch
OAHFA 18:1_18:2	LipidSearch
PC 17:1_O-14:0	LipidSearch
PC 19:1_O-16:0	LipidSearch
PC 14:0_14:0	LipidSearch
PC 18:2_20:5	LipidSearch
PC 22:6_22:6	LipidSearch
PC 18:2_18:3	LipidSearch
PC 16:1_22:6	LipidSearch
PC 12:2_18:0	LipidSearch
PC 14:0_18:2	LipidSearch
PC 18:2_22:6	LipidSearch
PC 16:1_20:4	LipidSearch
PC 16:1_20:4	LipidSearch
PC 15:0_22:6	LipidSearch
PC 16:1_18:2	LipidSearch
PC 22:6_O-14:0	LipidSearch
PC 20:3_22:6	LipidSearch
PC 18:2_20:4	LipidSearch
PC 16:0_20:5	LipidSearch
PC 18:2_22:5	LipidSearch
PC 18:2_18:2	LipidSearch
PC 15:0_16:0	LipidSearch
PC 18:1_20:5	LipidSearch
PC 14:0_16:0	LipidSearch
PC 16:0_22:6	LipidSearch
PC 16:0_22:6	LipidSearch
PC 16:1_17:0	LipidSearch
PC 16:1_16:1	LipidSearch
PC 16:0_16:1	LipidSearch
PC 16:0_22:5	LipidSearch
PC 16:0_20:4	LipidSearch
PC 16:1_18:1	LipidSearch
PC 16:0_18:2	LipidSearch
PC 16:0_20:4	LipidSearch
PC 18:1_20:4	LipidSearch
PC 16:0_18:2	LipidSearch
PC 18:1_20:4	LipidSearch
PC 15:0_16:0	LipidSearch
PC 18:1_18:2	LipidSearch
PC 18:1_18:2	LipidSearch
PC 22:6_O-16:0	LipidSearch
PC 22:6_O-16:0	LipidSearch
PC 16:0_22:5	LipidSearch
PC 16:0_18:1	LipidSearch
PC 18:2_20:3	LipidSearch
PC 16:0_P-16:0	LipidSearch
PC 16:0_O-16:1	LipidSearch
PC 16:0_22:5	LipidSearch
PC 22:6_P-18:0	LipidSearch
PC 22:6_O-18:1	LipidSearch
PC 17:0_18:2	LipidSearch
PC 20:4_P-16:0	LipidSearch
PC 20:4_O-16:1	LipidSearch
PC 18:1_20:3	LipidSearch
PC 16:0_20:3	LipidSearch
PC 22:5_O-16:0	LipidSearch
PC 16:0_16:0	LipidSearch
PC 16:0_16:0	LipidSearch
PC 20:4_O-16:0	LipidSearch
PC 16:0_22:4	LipidSearch
PC 17:1_18:0	LipidSearch
PC 20:4_P-18:0	LipidSearch
PC 20:4_O-18:1	LipidSearch
PC 20:1_22:6	LipidSearch
PC 16:0_18:1	LipidSearch
PC 18:1_18:1	LipidSearch
PC 16:0_18:1	LipidSearch
PC 18:0_22:5	LipidSearch
PC 18:0_20:4	LipidSearch
PC 22:5_O-16:0	LipidSearch
PC 18:0_18:2	LipidSearch
PC 18:0_18:2	LipidSearch
PC 17:0_18:1	LipidSearch
PC 16:0_O-16:0	LipidSearch
PC 18:0_22:5	LipidSearch
PC 16:0_P-18:0	LipidSearch
PC 16:0_O-18:1	LipidSearch
PC 20:1_20:3	LipidSearch
PC 18:0_20:3	LipidSearch
PC 18:2_19:0	LipidSearch
PC 18:1_P-18:0	LipidSearch
PC 18:1_O-18:1	LipidSearch
PC 16:0_18:0	LipidSearch
PC 18:0_22:4	LipidSearch
PC 16:0_18:0	LipidSearch
PC 20:4_O-18:0	LipidSearch
PC 16:0_18:0	LipidSearch
PC 16:0_20:1	LipidSearch
PC 18:0_18:1	LipidSearch
PC 18:1_20:1	LipidSearch
PC 20:4_22:1	LipidSearch
PC 20:0_20:4	LipidSearch
PC 18:2_20:0	LipidSearch
PC 18:0_19:1	LipidSearch
PC 18:1_19:0	LipidSearch
PC 18:0_18:1	LipidSearch
PC 16:0_20:0	LipidSearch
PC 18:0_20:1	LipidSearch
PC 18:1_22:1	LipidSearch
PC 18:1_20:0	LipidSearch
PC 18:2_22:0	LipidSearch
PC 19:0_19:0	LipidSearch
PC 18:1_24:1	LipidSearch
PC 18:2_24:0	LipidSearch
PC 18:1_23:0	LipidSearch
PC 18:1_24:0	LipidSearch
PE 18:3_22:6	LipidSearch
PE 16:1_20:5	LipidSearch
PE 14:0_22:6	LipidSearch
PE 16:1_22:6	LipidSearch
PE 14:0_20:4	LipidSearch
PE 18:2_22:6	LipidSearch
PE 16:1_20:4	LipidSearch
PE 15:0_22:6	LipidSearch
PE 20:4_20:4	LipidSearch
PE 22:6_P-14:0	LipidSearch
PE 22:6_O-14:1	LipidSearch
PE 16:1_18:2	LipidSearch
PE 16:0_20:5	LipidSearch
PE 22:6_O-14:0	LipidSearch
PE 18:2_20:4	LipidSearch
PE 20:4_20:4	LipidSearch
PE 20:3_22:6	LipidSearch
PE 17:1_22:6	LipidSearch
PE 18:2_22:5	LipidSearch
PE 18:2_18:2	LipidSearch
PE 14:0_22:5	LipidSearch
PE 18:1_20:5	LipidSearch
PE 15:0_20:4	LipidSearch
PE 22:6_P-18:2	LipidSearch
PE 22:6_O-18:3	LipidSearch
PE 20:4_P-14:0	LipidSearch
PE 20:4_O-14:1	LipidSearch
PE 16:0_22:6	LipidSearch
PE 22:6_P-16:1	LipidSearch
PE 22:6_O-16:2	LipidSearch
PE 18:1_18:3	LipidSearch
PE 16:1_22:5	LipidSearch
PE 22:4_22:6	LipidSearch
PE 16:0_22:6	LipidSearch
PE 18:2_20:4	LipidSearch
PE 22:6_P-18:2	LipidSearch
PE 22:6_O-18:3	LipidSearch
PE 18:2_22:5	LipidSearch
PE 15:0_15:0	LipidSearch
PE 17:1_18:2	LipidSearch
PE 18:1_22:6	LipidSearch
PE 16:1_P-18:2	LipidSearch
PE 16:1_O-18:3	LipidSearch
PE 20:5_P-16:0	LipidSearch
PE 20:5_O-16:1	LipidSearch
PE 16:0_16:1	LipidSearch
PE 20:4_P-18:2	LipidSearch
PE 20:4_O-18:3	LipidSearch
PE 22:5_P-18:2	LipidSearch
PE 22:5_O-18:3	LipidSearch
PE 16:0_22:5	LipidSearch
PE 16:0_20:4	LipidSearch
PE 20:4_22:4	LipidSearch
PE 20:3_20:4	LipidSearch
PE 16:1_18:1	LipidSearch
PE 16:0_18:2	LipidSearch
PE 22:6_O-18:0	LipidSearch
PE 17:0_22:6	LipidSearch
PE 18:1_20:4	LipidSearch
PE 18:1_18:2	LipidSearch
PE 18:1_22:5	LipidSearch
PE 18:0_22:6	LipidSearch
PE 22:6_P-20:0	LipidSearch
PE 22:6_O-20:1	LipidSearch
PE 22:6_P-18:1	LipidSearch
PE 22:6_O-18:2	LipidSearch
PE 22:6_O-16:0	LipidSearch
PE 16:0_22:5	LipidSearch
PE 16:0_17:1	LipidSearch
PE 20:2_20:4	LipidSearch
PE 22:3_22:6	LipidSearch
PE 20:4_O-18:0	LipidSearch
PE 16:0_20:3	LipidSearch
PE 16:1_P-16:0	LipidSearch
PE 16:1_O-16:1	LipidSearch
PE 22:6_P-18:0	LipidSearch
PE 22:6_O-18:1	LipidSearch
PE 22:6_P-16:0	LipidSearch
PE 22:6_O-16:1	LipidSearch
PE 22:6_O-20:3	LipidSearch
PE 20:4_P-16:0	LipidSearch
PE 20:4_O-16:1	LipidSearch
PE 18:1_20:3	LipidSearch
PE 18:1_22:5	LipidSearch
PE 22:5_P-16:0	LipidSearch
PE 22:5_O-16:1	LipidSearch
PE 16:1_O-16:0	LipidSearch
PE 20:4_P-20:0	LipidSearch
PE 20:4_O-20:1	LipidSearch
PE 18:0_18:3	LipidSearch
PE 18:2_P-16:0	LipidSearch
PE 18:2_O-16:1	LipidSearch
PE 20:4_P-18:1	LipidSearch
PE 20:4_O-18:2	LipidSearch
PE 16:0_16:0	LipidSearch
PE 20:4_O-16:0	LipidSearch
PE 20:4_22:3	LipidSearch
PE 22:5_P-18:0	LipidSearch
PE 22:5_O-18:1	LipidSearch
PE 18:0_22:6	LipidSearch
PE 18:2_O-16:0	LipidSearch
PE 16:1_O-16:0	LipidSearch
PE 16:0_18:1	LipidSearch
PE 16:0_20:3	LipidSearch
PE 18:1_20:3	LipidSearch
PE 22:5_O-18:0	LipidSearch
PE 18:1_22:4	LipidSearch
PE 20:1_22:6	LipidSearch
PE 16:0_20:2	LipidSearch
PE 18:1_18:1	LipidSearch
PE 18:0_22:5	LipidSearch
PE 18:0_20:4	LipidSearch
PE 18:0_20:2	LipidSearch
PE 16:1_18:0	LipidSearch
PE 22:5_O-16:0	LipidSearch
PE 17:1_P-18:1	LipidSearch
PE 17:1_O-18:2	LipidSearch
PE 22:4_O-18:0	LipidSearch
PE 19:0_22:6	LipidSearch
PE 22:4_P-16:0	LipidSearch
PE 22:4_O-16:1	LipidSearch
PE 22:6_P-18:0	LipidSearch
PE 22:6_O-18:1	LipidSearch
PE 16:0_P-16:0	LipidSearch
PE 16:0_O-16:1	LipidSearch
PE 22:6_P-20:1	LipidSearch
PE 22:6_O-20:2	LipidSearch
PE 18:0_18:2	LipidSearch
PE 22:4_O-16:0	LipidSearch
PE 18:0_20:3	LipidSearch
PE 18:0_22:5	LipidSearch
PE 18:1_O-18:0	LipidSearch
PE 16:0_P-18:1	LipidSearch
PE 16:0_O-18:2	LipidSearch
PE 22:4_P-18:1	LipidSearch
PE 22:4_O-18:2	LipidSearch
PE 17:0_18:1	LipidSearch
PE 20:1_20:4	LipidSearch
PE 19:0_20:4	LipidSearch
PE 22:5_P-18:0	LipidSearch
PE 22:5_O-18:1	LipidSearch
PE 18:1_P-20:0	LipidSearch
PE 18:1_O-20:1	LipidSearch
PE 18:1_P-18:1	LipidSearch
PE 18:1_O-18:2	LipidSearch
PE 20:1_22:5	LipidSearch
PE 20:4_O-20:0	LipidSearch
PE 20:4_P-18:0	LipidSearch
PE 20:4_O-18:1	LipidSearch
PE 18:1_O-16:0	LipidSearch
PE 16:0_22:4	LipidSearch
PE 16:0_18:0	LipidSearch
PE 20:0_22:6	LipidSearch
PE 18:2_P-18:0	LipidSearch
PE 18:2_O-18:1	LipidSearch
PE 20:4_O-18:0	LipidSearch
PE 18:0_22:4	LipidSearch
PE 18:0_18:1	LipidSearch
PE 20:4_P-18:0	LipidSearch
PE 20:4_O-18:1	LipidSearch
PE 18:0_20:3	LipidSearch
PE 18:1_P-16:0	LipidSearch
PE 18:1_O-16:1	LipidSearch
PE 20:4_P-20:1	LipidSearch
PE 20:4_O-20:2	LipidSearch
PE 18:2_O-18:0	LipidSearch
PE 19:1_P-16:0	LipidSearch
PE 19:1_O-16:1	LipidSearch
PE 18:1_20:1	LipidSearch
PE 20:4_22:1	LipidSearch
PE 22:5_P-18:0	LipidSearch
PE 22:5_O-18:1	LipidSearch
PE 22:3_P-16:0	LipidSearch
PE 22:3_O-16:1	LipidSearch
PE 22:5_O-18:0	LipidSearch
PE 20:0_20:4	LipidSearch
PE 17:1_P-18:0	LipidSearch
PE 17:1_O-18:1	LipidSearch
PE 19:1_P-18:1	LipidSearch
PE 19:1_O-18:2	LipidSearch
PE 20:3_O-18:0	LipidSearch
PE 18:2_20:0	LipidSearch
PE 22:3_O-16:0	LipidSearch
PE 22:4_P-18:0	LipidSearch
PE 22:4_O-18:1	LipidSearch
PE 22:6_P-20:0	LipidSearch
PE 22:6_O-20:1	LipidSearch
PE 16:0_P-18:0	LipidSearch
PE 16:0_O-18:1	LipidSearch
PE 20:0_20:3	LipidSearch
PE 20:1_P-16:0	LipidSearch
PE 20:1_O-16:1	LipidSearch
PE 20:3_P-18:0	LipidSearch
PE 20:3_O-18:1	LipidSearch
PE 22:6_O-20:0	LipidSearch
PE 22:4_O-18:0	LipidSearch
PE 20:3_22:1	LipidSearch
PE 18:1_19:0	LipidSearch
PE 18:2_20:0	LipidSearch
PE 18:0_22:3	LipidSearch
PE 18:0_20:4	LipidSearch
PE 18:1_P-18:1	LipidSearch
PE 18:1_O-18:2	LipidSearch
PE 20:1_P-18:1	LipidSearch
PE 20:1_O-18:2	LipidSearch
PE 18:1_P-18:0	LipidSearch
PE 18:1_O-18:1	LipidSearch
PE 22:5_P-20:0	LipidSearch
PE 22:5_O-20:1	LipidSearch
PE 18:1_O-18:0	LipidSearch
PE 20:4_P-20:0	LipidSearch
PE 20:4_O-20:1	LipidSearch
PE 18:0_20:1	LipidSearch
PE 18:1_22:1	LipidSearch
PE 19:1_P-18:0	LipidSearch
PE 19:1_O-18:1	LipidSearch
PE 18:2_O-20:0	LipidSearch
PE 18:1_20:0	LipidSearch
PE 21:1_P-18:1	LipidSearch
PE 21:1_O-18:2	LipidSearch
PE 20:4_24:1	LipidSearch
PE 22:3_O-18:0	LipidSearch
PE 20:4_22:0	LipidSearch
PE 22:4_P-20:0	LipidSearch
PE 22:4_O-20:1	LipidSearch
PE 20:1_P-18:0	LipidSearch
PE 20:1_O-18:1	LipidSearch
PE 22:4_O-20:0	LipidSearch
PE 22:1_P-18:1	LipidSearch
PE 22:1_O-18:2	LipidSearch
PE 18:1_O-20:0	LipidSearch
PE 18:1_24:1	LipidSearch
PE 20:4_24:0	LipidSearch
PE 18:2_24:0	LipidSearch
PE 22:1_P-18:0	LipidSearch
PE 22:1_O-18:1	LipidSearch
PE 24:1_P-18:1	LipidSearch
PE 24:1_O-18:2	LipidSearch
PE 22:1_O-18:0	LipidSearch
PE 18:1_24:0	LipidSearch
PI 16:1_20:4	LipidSearch
PI 20:4_20:4	LipidSearch
PI 16:0_20:5	LipidSearch
PI 16:0_22:6	LipidSearch
PI 18:2_18:2	LipidSearch
PI 18:2_18:2	LipidSearch
PI 16:0_20:4	LipidSearch
PI 18:1_22:6	LipidSearch
PI 16:0_22:5	LipidSearch
PI 18:1_22:5	LipidSearch
PI 16:0_20:4	LipidSearch
PI 16:0_18:2	LipidSearch
PI 18:1_18:2	LipidSearch
PI 18:1_20:4	LipidSearch
PI 17:0_22:6	LipidSearch
PI 20:2_20:4	LipidSearch
PI 22:6_O-16:0	LipidSearch
PI 22:6_P-18:0	LipidSearch
PI 22:6_O-18:1	LipidSearch
PI 16:0_20:3	LipidSearch
PI 20:2_20:4	LipidSearch
PI 17:0_20:4	LipidSearch
PI 20:4_O-16:0	LipidSearch
PI 16:0_20:3	LipidSearch
PI 17:0_18:2	LipidSearch
PI 18:1_22:5	LipidSearch
PI 20:4_P-18:0	LipidSearch
PI 20:4_O-18:1	LipidSearch
PI 16:0_16:0	LipidSearch
PI 19:1_20:4	LipidSearch
PI 18:1_20:4	LipidSearch
PI 16:1_18:0	LipidSearch
PI 16:0_22:4	LipidSearch
PI 16:0_20:3	LipidSearch
PI 16:0_18:1	LipidSearch
PI 18:1_18:1	LipidSearch
PI 18:0_22:6	LipidSearch
PI 18:0_20:4	LipidSearch
PI 18:0_22:5	LipidSearch
PI 22:5_O-16:0	LipidSearch
PI 20:1_20:4	LipidSearch
PI 16:0_19:1	LipidSearch
PI 22:6_O-18:0	LipidSearch
PI 18:0_18:2	LipidSearch
PI 18:0_20:3	LipidSearch
PI 18:0_22:5	LipidSearch
PI 19:0_20:4	LipidSearch
PI 20:4_O-18:0	LipidSearch
PI 18:0_20:3	LipidSearch
PI 18:0_22:4	LipidSearch
PI 18:0_20:3	LipidSearch
PI 20:0_20:4	LipidSearch
PS 22:6_22:6	LipidSearch
PS 20:4_22:6	LipidSearch
PS 20:4_20:4	LipidSearch
PS 18:2_20:4	LipidSearch
PS 22:5_22:6	LipidSearch
PS 16:0_22:6	LipidSearch
PS 18:1_22:6	LipidSearch
PS 16:0_20:4	LipidSearch
PS 18:1_20:4	LipidSearch
PS 18:1_22:6	LipidSearch
PS 17:0_22:6	LipidSearch
PS 18:1_18:2	LipidSearch
PS 16:0_18:2	LipidSearch
PS 18:1_20:4	LipidSearch
PS 20:4_20:4	LipidSearch
PS 16:0_22:5	LipidSearch
PS 17:0_20:4	LipidSearch
PS 18:1_22:5	LipidSearch
PS 18:1_18:2	LipidSearch
PS 16:0_22:4	LipidSearch
PS 16:0_18:1	LipidSearch
PS 18:0_22:6	LipidSearch
PS 18:1_18:1	LipidSearch
PS 18:0_22:5	LipidSearch
PS 20:1_20:4	LipidSearch
PS 18:0_22:6	LipidSearch
PS 18:0_18:2	LipidSearch
PS 18:0_22:5	LipidSearch
PS 18:0_20:4	LipidSearch
PS 18:0_22:4	LipidSearch
PS 18:0_18:1	LipidSearch
PS 18:0_20:3	LipidSearch
PS 18:2_20:0	LipidSearch
PS 18:0_20:2	LipidSearch
PS 18:0_20:1	LipidSearch
PS 18:1_22:0	LipidSearch
AcCa 14:0	LipidSearch
AcCa 16:0	LipidSearch
AcCa 17:0	LipidSearch
AcCa 18:2	LipidSearch
AcCa 18:1	LipidSearch
AcCa 18:0	LipidSearch
AcCa 20:1	LipidSearch
AcCa 20:0	LipidSearch
DG 16:0_16:0	LipidSearch
TG 14:0_14:0_4:0	LipidSearch
DG 18:2_18:4	LipidSearch
DG 18:2_18:2	LipidSearch
DG 18:2_18:2	LipidSearch
DG 18:1_18:2	LipidSearch
DG 18:1_18:2	LipidSearch
TG 15:0_16:0_4:0	LipidSearch
TG 14:1_18:2_4:0	LipidSearch
TG 16:0_16:1_4:0	LipidSearch
TG 16:0_16:0_4:0	LipidSearch
TG 14:0_18:2_4:0	LipidSearch
Co Q7	LipidSearch
TG 16:0_16:0_4:0	LipidSearch
PE 15:0_15:0	LipidSearch
TG 15:0_18:2_4:0	LipidSearch
TG 15:0_16:0_6:0	LipidSearch
PE 16:1_P-16:0	LipidSearch
TG 16:1_18:2_4:0	LipidSearch
TG 16:0_18:1_4:0	LipidSearch
TG 16:0_18:3_4:0	LipidSearch
TG 10:0_12:0_16:0	LipidSearch
TG 16:0_18:0_4:0	LipidSearch
TG 16:0_18:1_4:0	LipidSearch
TG 18:1_18:3_4:0	LipidSearch
PE 16:1_16:1	LipidSearch
TG 16:0_18:0_4:0	LipidSearch
TG 18:0_18:3_4:0	LipidSearch
PE 16:0_16:1	LipidSearch
TG 18:1_18:1_4:0	LipidSearch
TG 16:0_18:1_6:0	LipidSearch
TG 17:1_18:1_4:0	LipidSearch
TG 16:0_19:1_4:0	LipidSearch
HexCer 18:2;2O/16:0	LipidSearch
HexCer 18:0;3O/16:1	LipidSearch
TG 10:0_14:0_15:0	LipidSearch
TG 17:0_20:5_4:0	LipidSearch
PE 18:2_P-16:0	LipidSearch
HexCer 18:1;2O/16:0	LipidSearch
HexCer 18:1;2O/16:0	LipidSearch
PE 18:1_P-16:0	LipidSearch
TG 18:2_18:3_4:0	LipidSearch
PE 16:0_P-18:0	LipidSearch
TG 18:2_18:2_4:0	LipidSearch
TG 18:1_18:1_4:0	LipidSearch
TG 18:2_18:2_4:0	LipidSearch
TG 10:0_12:0_18:1	LipidSearch
TG 18:0_18:1_4:0	LipidSearch
PE 14:0_20:4	LipidSearch
TG 10:0_14:0_16:0	LipidSearch
TG 18:1_18:1_4:0	LipidSearch
PE 16:0_16:0	LipidSearch
PE 16:1_18:2	LipidSearch
TG 16:0_18:1_6:0	LipidSearch
TG 18:1_18:3_6:0	LipidSearch
PE 16:0_18:2	LipidSearch
TG 10:0_14:0_16:0	LipidSearch
TG 18:1_18:2_6:0	LipidSearch
PE 16:0_18:1	LipidSearch
BisMePA 16:0_18:2	LipidSearch
TG 18:1_18:1_6:0	LipidSearch
TG 17:1_18:2_6:0	LipidSearch
TG 10:0_16:0_16:1	LipidSearch
TG 17:1_18:1_6:0	LipidSearch
PE 18:2_P-18:2	LipidSearch
PE 20:4_P-16:0	LipidSearch
TG 10:0_15:0_16:1	LipidSearch
HexCer 18:0;3O/18:1	LipidSearch
TG 11:0_14:0_16:0	LipidSearch
Co Q8	LipidSearch
PE 18:1_P-18:1	LipidSearch
HexCer 18:1;2O/18:0	LipidSearch
HexCer 18:0;3O/18:0	LipidSearch
PE 18:1_P-18:0	LipidSearch
TG 18:2_20:3_4:0	LipidSearch
TG 16:0_22:5_4:0	LipidSearch
PE 17:0_18:1	LipidSearch
PC 16:0_16:0	LipidSearch
HexCer 18:0;3O/16:0;(2OH)	LipidSearch
TG 10:1_14:1_18:1	LipidSearch
TG 18:1_18:2_6:0	LipidSearch
PE 14:0_22:6	LipidSearch
TG 10:0_16:1_16:1	LipidSearch
TG 18:1_18:1_6:0	LipidSearch
PE 16:1_20:4	LipidSearch
TG 10:0_16:0_16:1	LipidSearch
PE 16:0_20:4	LipidSearch
PG 16:0_16:0	LipidSearch
TG 12:0_14:0_16:0	LipidSearch
PE 18:1_18:2	LipidSearch
PE 19:1_P-18:1	LipidSearch
TG 12:4_16:0_16:0	LipidSearch
PE 18:0_18:2	LipidSearch
TG 12:0_14:0_16:0	LipidSearch
TG 10:0_16:1_18:1	LipidSearch
PE 22:6_P-16:0	LipidSearch
PE 20:4_P-18:2	LipidSearch
TG 16:1_18:2_9:0	LipidSearch
[truncated: 1,235 more rows]

## Sheet: Supplementary Figure 5e
Compound	Title	mz	tR/min	Adduct	ESImode	Final checked
TG O-52:4	TG O-16:1_18:1_18:2	863.749	13.2719	[M+Na]+	pos	Unable to judge
TG 52:4	TG 8:0_18:1_26:3	872.771	13.146	[M+NH4]+	pos	Manually confirmed
TG 44:4	TG 8:0_16:1_20:3	760.644	11.2528	[M+NH4]+	pos	Manually confirmed
TG 40:2	TG 8:0_14:1_18:1	708.614	11.1279	[M+NH4]+	pos	Manually confirmed
TG 59:4	TG 18:2_19:1_22:1	970.881	14.4275	[M+NH4]+	pos	Manually confirmed
TG 60:5	TG 18:1_21:2_21:2	987.836	14.3194	[M+Na]+	pos	Unable to judge
TG 57:4	TG 18:1_19:0_20:3	942.849	14.1255	[M+NH4]+	pos	Manually confirmed
TG 56:9	TG 18:1_18:3_20:5	918.758	12.396	[M+NH4]+	pos	Manually confirmed
TG 58:5	TG 18:1_18:2_22:2	954.849	14.0446	[M+NH4]+	pos	Manually confirmed
TG 60:6	TG 18:0_18:2_24:4	980.864	14.0815	[M+NH4]+	pos	Manually confirmed
TG 55:2	TG 18:0_18:1_19:1	918.848	14.3664	[M+NH4]+	pos	Manually confirmed
TG 54:3	TG 18:0_18:0_18:3	907.775	13.3638	[M+Na]+	pos	Unable to judge
TG 54:1	TG 18:0_18:0_18:1	911.804	14.5162	[M+Na]+	pos	Unable to judge
TG 59:3	TG 17:2_18:1_24:0	977.852	14.7239	[M+Na]+	pos	Unable to judge
TG 54:5	TG 17:1_18:3_19:1	898.785	13.2217	[M+NH4]+	pos	Manually confirmed
TG 55:4	TG 17:1_18:1_20:2	914.818	13.7752	[M+NH4]+	pos	Manually confirmed
TG 55:5	TG 17:0_18:2_20:3	912.802	13.474	[M+NH4]+	pos	Manually confirmed
TG 53:4	TG 17:0_18:1_18:3	886.785	13.5666	[M+NH4]+	pos	Manually confirmed
TG 52:2	TG 17:0_17:2_18:0	881.759	13.9131	[M+Na]+	pos	Unable to judge
TG 58:3	TG 16:1_20:1_22:1	958.882	14.6431	[M+NH4]+	pos	Manually confirmed
TG 58:2	TG 16:1_18:0_24:1	965.851	14.8267	[M+Na]+	pos	Unable to judge
TG 51:5	TG 16:1_17:1_18:3	856.738	12.6088	[M+NH4]+	pos	Manually confirmed
TG 56:3	TG 16:0_19:1_21:2	935.806	14.2768	[M+Na]+	pos	Unable to judge
TG 54:5	TG 16:0_18:3_20:2	898.786	13.4033	[M+NH4]+	pos	Unable to judge
TG 58:6	TG 16:0_18:2_24:4	952.833	13.7458	[M+NH4]+	pos	Manually confirmed
TG 54:3	TG 16:0_18:2_20:1	902.819	13.9753	[M+NH4]+	pos	Manually confirmed
TG 58:7	TG 16:0_18:1_24:6	950.817	13.5948	[M+NH4]+	pos	Manually confirmed
TG 52:0	TG 16:0_18:0_18:0	885.791	14.0745	[M+Na]+	pos	Unable to judge
TG 60:3	TG 14:1_18:1_28:1	991.868	14.8463	[M+Na]+	pos	Unable to judge
TG 50:4	TG 14:1_18:1_18:2	844.74	12.7467	[M+NH4]+	pos	Manually confirmed
TG 45:2	TG 14:1_15:0_16:1	783.648	12.3995	[M+Na]+	pos	Unable to judge
TG 43:2	TG 14:1_14:1_15:0	755.616	11.9112	[M+Na]+	pos	Unable to judge
TG 58:4	TG 14:0_22:0_22:4	961.821	14.3077	[M+Na]+	pos	Unable to judge
TG 52:3	TG 14:0_16:0_22:3	874.786	13.538	[M+NH4]+	pos	Manually confirmed
TG 14:0_16:0_18:0	TG 14:0_16:0_18:0	829.728	13.152	[M+Na]+	pos	Manually confirmed
TG 49:3	TG 14:0_15:0_20:3	837.694	12.9442	[M+Na]+	pos	Unable to judge
TG 45:3	TG 13:1_16:1_16:1	781.631	11.9998	[M+Na]+	pos	Unable to judge
TG 57:3	TG 12:0_21:0_24:3	949.821	14.4212	[M+Na]+	pos	Unable to judge
TG 47:3	TG 12:0_16:2_19:1	804.707	12.4463	[M+NH4]+	pos	Manually confirmed
TG 48:1	TG 12:0_16:1_20:0	827.713	12.7535	[M+Na]+	pos	Unable to judge
TG 46:4	TG 12:0_14:1_20:3	788.678	11.785	[M+NH4]+	pos	Manually confirmed
TG 48:3	TG 11:0_18:2_19:1	823.678	12.6967	[M+Na]+	pos	Unable to judge
TG 42:2	TG 10:0_14:1_18:1	741.601	11.6601	[M+Na]+	pos	Unable to judge
ST 24:1;O5	ST 24:1;O5	407.279	1.02163	[M-H]-	neg	Unable to judge
SMGDG O-34:2	SMGDG O-18:1_16:1	819.53	6.4694	[M-H]-	neg	Manually confirmed
SMGDG O-33:1	SMGDG O-17:1_16:0	807.529	6.73956	[M-H]-	neg	Manually confirmed
SMGDG O-31:0	SMGDG O-17:0_14:0	781.514	6.59845	[M-H]-	neg	Manually confirmed
SMGDG O-32:1	SMGDG O-16:1_16:0	793.515	7.04296	[M-H]-	neg	Manually confirmed
SMGDG O-38:5	SMGDG O-16:0_22:5	869.546	6.75902	[M-H]-	neg	Manually confirmed
SMGDG O-36:4	SMGDG O-16:0_20:4	843.529	6.43154	[M-H]-	neg	Manually confirmed
SMGDG O-34:1	SMGDG O-16:0_18:1	821.544	7.09154	[M-H]-	neg	Manually confirmed
SMGDG O-32:1	SMGDG O-16:0_16:1	793.514	6.50316	[M-H]-	neg	Manually confirmed
SMGDG O-32:0	SMGDG O-16:0_16:0	795.529	6.98582	[M-H]-	neg	Manually confirmed
SMGDG O-30:0	SMGDG O-16:0_14:0	767.498	6.4956	[M-H]-	neg	Unable to judge
SMGDG O-30:0	SMGDG O-14:0_16:0	767.497	6.09047	[M-H]-	neg	Manually confirmed
SM 34:2;3O	SM 34:2;3O	717.554	6.15193	[M+H]+	pos	Manually confirmed
SM 34:1;3O	SM 34:1;3O	719.569	7.03105	[M+H]+	pos	Manually confirmed
SM 34:1;2O(FA 16:0)	SM 34:1;2O(FA 16:0)	941.805	12.3131	[M+H]+	pos	Manually confirmed
SM 43:2;2O	SM 30:2;2O/13:0	827.7	10.4567	[M+H]+	pos	Manually confirmed
SM 30:1;2O	SM 30:1;2O	669.494	5.25919	[M+Na]+	pos	Unable to judge
SM 44:2;2O	SM 26:2;2O/18:0	841.717	10.8016	[M+H]+	pos	Manually confirmed
SM 36:0;2O	SM 24:0;2O/12:0	733.621	8.69064	[M+H]+	pos	Manually confirmed
SM 42:2;2O	SM 18:2;2O/24:0	871.688	10.394	[M+CH3COO]-	neg	Manually confirmed
SM 41:2;2O	SM 18:2;2O/23:0	799.669	9.89315	[M+H]+	pos	Manually confirmed
SM 40:2;2O	SM 18:2;2O/22:0	785.655	9.51614	[M+H]+	pos	Manually confirmed
SM 18:2;2O/20:0	SM 18:2;2O/20:0	757.623	8.63012	[M+H]+	pos	Manually confirmed
SM 18:2;2O/18:0	SM 18:2;2O/18:0	729.592	7.60087	[M+H]+	pos	Manually confirmed
SM 46:5;2O	SM 18:1;2O/28:4	863.7	9.70337	[M+H]+	pos	Manually confirmed
SM 18:1;2O/25:0	SM 18:1;2O/25:0	829.715	11.2068	[M+H]+	pos	Manually confirmed
SM 18:1;2O/24:3	SM 18:1;2O/24:3	809.654	8.78396	[M+H]+	pos	Manually confirmed
SM 18:1;2O/22:1	SM 18:1;2O/22:1	785.653	9.34076	[M+H]+	pos	Manually confirmed
SM 18:1;2O/21:0	SM 18:1;2O/21:0	773.653	9.72886	[M+H]+	pos	Manually confirmed
SM 30:1;2O	SM 17:1;2O/13:0	647.512	5.49552	[M+H]+	pos	Manually confirmed
SM 38:0;2O	SM 14:0;2O/24:0	761.652	9.5814	[M+H]+	pos	Manually confirmed
SM 34:0;2O	SM 12:0;2O/22:0	705.59	7.71428	[M+H]+	pos	Manually confirmed
SM 32:1;2O	SM 11:0;2O/21:1	675.542	6.30047	[M+H]+	pos	Manually confirmed
SHexCer 43:2;2O	SHexCer 43:2;2O	902.638	8.44532	[M-H]-	neg	Unable to judge
SHexCer 42:2;3O	SHexCer 42:2;3O	904.617	7.90521	[M-H]-	neg	Unable to judge
SHexCer 40:2;3O	SHexCer 40:2;3O	876.588	7.01218	[M-H]-	neg	Unable to judge
SHexCer 40:1;2O	SHexCer 40:1;2O	862.608	8.07807	[M-H]-	neg	Unable to judge
SHexCer 36:2;2O	SHexCer 36:2;2O	804.53	5.47084	[M-H]-	neg	Unable to judge
SHexCer 36:1;3O	SHexCer 36:1;3O	822.542	5.96441	[M-H]-	neg	Unable to judge
SHexCer 34:2;2O	SHexCer 34:2;2O	776.495	4.38456	[M-H]-	neg	Unable to judge
SHexCer 34:1;2O	SHexCer 34:1;2O	778.512	5.10859	[M-H]-	neg	Unable to judge
PS 40:7	PS 40:7	856.51	5.6502	[M+Na]+	pos	Manually confirmed
PS 38:5	PS 38:5	832.51	6.14403	[M+Na]+	pos	Manually confirmed
PS 36:4	PS 36:4	806.496	5.80732	[M+Na]+	pos	Manually confirmed
PS 38:2	PS 18:1_20:1	814.56	7.67664	[M-H]-	neg	Manually confirmed
PMeOH 32:0	PMeOH 16:0_16:0	661.481	6.82553	[M-H]-	neg	Manually confirmed
PI O-18:1_22:6	PI O-18:1_22:6	893.551	5.99342	[M-H]-	neg	Manually confirmed
PI O-18:1_20:4	PI O-18:1_20:4	869.554	6.2843	[M-H]-	neg	Manually confirmed
PI O-18:0_22:6	PI O-18:0_22:6	895.568	6.8825	[M-H]-	neg	Manually confirmed
PI O-18:0_20:4	PI O-18:0_20:4	871.568	7.13057	[M-H]-	neg	Manually confirmed
PI O-16:0_22:6	PI O-16:0_22:6	867.538	5.83296	[M-H]-	neg	Manually confirmed
PI O-38:5	PI O-16:0_22:5	869.554	6.61012	[M-H]-	neg	Manually confirmed, but MS2 loss16:0
PI 40:7	PI 40:7	931.531	5.65254	[M+Na]+	pos	Manually confirmed
PI 40:6	PI 40:6	933.547	6.38396	[M+Na]+	pos	Manually confirmed
PI 38:6	PI 38:6	905.516	5.48949	[M+Na]+	pos	Manually confirmed
PI 38:5	PI 38:5	907.532	5.8611	[M+Na]+	pos	Manually confirmed
PI 38:4	PI 38:4	909.546	6.7655	[M+Na]+	pos	Manually confirmed
PI 38:3	PI 38:3	911.562	6.95061	[M+Na]+	pos	Manually confirmed
PI 36:4	PI 36:4	881.517	5.83149	[M+Na]+	pos	Manually confirmed
PI 34:2	PI 34:2	857.515	5.69937	[M+Na]+	pos	Manually confirmed
PG 22:4_22:4	PG 22:4_22:4	873.564	5.94795	[M-H]-	neg	Manually confirmed
PG 40:8	PG 20:4_20:4	817.499	4.64275	[M-H]-	neg	Manually confirmed
PG 18:2_22:6	PG 18:2_22:6	817.499	4.41119	[M-H]-	neg	Manually confirmed
PG 18:1_18:2	PG 18:1_18:2	771.517	6.17551	[M-H]-	neg	Manually confirmed
PG 18:1_18:1	PG 18:1_18:1	773.532	6.18699	[M-H]-	neg	Manually confirmed
PG 38:4	PG 18:0_20:4	797.534	6.80197	[M-H]-	neg	Manually confirmed
PG 16:0_22:6	PG 16:0_22:6	793.502	5.52411	[M-H]-	neg	Manually confirmed
PG 38:5	PG 16:0_22:5	795.518	5.83062	[M-H]-	neg	Manually confirmed
PG 36:2	PG 16:0_20:2	773.533	6.71824	[M-H]-	neg	Manually confirmed
PG 36:1	PG 16:0_20:1	775.549	7.49181	[M-H]-	neg	Manually confirmed, but better 18:0_18:1
PG 34:0	PG 16:0_18:0	749.533	7.39477	[M-H]-	neg	Manually confirmed
PG 15:0_16:0	PG 15:0_16:0	707.486	5.9386	[M-H]-	neg	Manually confirmed
PG 14:0_16:0	PG 14:0_16:0	693.471	5.4646	[M-H]-	neg	Manually confirmed
PEtOH 36:2	PEtOH 18:1_18:1	727.529	7.54226	[M-H]-	neg	Manually confirmed, but better 18:0_18:2
PEtOH 34:1	PEtOH 16:0_18:1	701.512	7.16291	[M-H]-	neg	Manually confirmed
PEtOH 32:1	PEtOH 16:0_16:1	673.481	6.28664	[M-H]-	neg	Manually confirmed
PEtOH 32:0	PEtOH 16:0_16:0	675.496	7.04529	[M-H]-	neg	Manually confirmed
PE O-44:5	PE O-24:1_20:4	834.636	10.8398	[M-H]-	neg	Manually confirmed
PE O-42:8	PE O-20:2_22:6	800.559	9.03724	[M-H]-	neg	Manually confirmed
PE O-42:7	PE O-20:3_22:4	802.574	9.15376	[M-H]-	neg	Low MS1/MS2 intensity
PE O-42:7	PE O-18:2_24:5	802.574	9.34366	[M-H]-	neg	Manually confirmed
PE O-42:6	PE O-22:2_20:4	806.606	10.0497	[M+H]+	pos	Manually confirmed
PE O-42:6	PE O-20:2_22:4	806.606	9.88606	[M+H]+	pos	Manually confirmed
PE O-42:6	PE O-20:1_22:5	804.591	10.0186	[M-H]-	neg	Manually confirmed
PE O-42:5	PE O-22:1_20:4	806.605	10.8258	[M-H]-	neg	Manually confirmed
PE O-42:5	PE O-20:1_22:4	806.607	10.5235	[M-H]-	neg	Manually confirmed
PE O-42:3	PE O-20:0_22:3	810.637	11.1205	[M-H]-	neg	Manually confirmed
PE O-40:8	PE O-18:3_22:5	772.528	7.80207	[M-H]-	neg	Manually confirmed
PE O-40:6	PE O-20:2_20:4	778.574	9.35342	[M+H]+	pos	Manually confirmed
PE O-40:6	PE O-20:1_20:5	776.558	9.46753	[M-H]-	neg	Low MS1/MS2 intensity
PE O-40:6	PE O-18:2_22:4	778.574	9.09903	[M+H]+	pos	Manually confirmed
PE O-40:4	PE O-18:0_22:4	780.588	9.87229	[M-H]-	neg	Manually confirmed
PE O-40:3	PE O-22:2_18:1	784.621	10.6521	[M+H]+	pos	Manually confirmed
PE O-40:3	PE O-20:0_20:3	782.607	10.4183	[M-H]-	neg	Manually confirmed
PE O-40:2	PE O-20:2_20:0	786.636	11.2092	[M+H]+	pos	Manually confirmed
PE O-39:5	PE O-19:1_20:4	764.559	9.61127	[M-H]-	neg	Manually confirmed
PE O-39:3	PE O-18:2_21:1	768.591	10.2946	[M-H]-	neg	Manually confirmed
PE O-39:2	PE O-18:1_21:1	770.606	10.9074	[M-H]-	neg	Manually confirmed
PE O-38:7	PE O-18:3_20:4	746.514	7.78532	[M-H]-	neg	Manually confirmed
PE O-38:6	PE O-16:1_22:5	750.543	8.38472	[M+H]+	pos	Manually confirmed
PE O-38:6	PE O-16:0_22:6	748.528	8.19373	[M-H]-	neg	Manually confirmed
PE O-38:5	PE O-18:2_20:3	752.558	8.82954	[M+H]+	pos	Manually confirmed
PE O-38:3	PE O-18:2_20:1	756.591	9.92465	[M+H]+	pos	Manually confirmed
PE O-38:2	PE O-20:1_18:1	756.592	9.16092	[M-H]-	neg	Manual confirmation and retention time deviation within thresholds
PE O-38:2	PE O-20:0_18:2	756.589	10.2615	[M-H]-	neg	Manually confirmed
PE O-37:7	PE O-15:1_22:6	732.498	7.61891	[M-H]-	neg	Manually confirmed
PE O-37:5	PE O-17:1_20:4	736.529	8.72017	[M-H]-	neg	Manually confirmed
PE O-37:3	PE O-19:1_18:2	740.56	9.63445	[M-H]-	neg	Manually confirmed
PE O-37:2	PE O-19:1_18:1	742.575	10.2373	[M-H]-	neg	Manually confirmed
PE O-36:6	PE O-16:1_20:5	720.498	7.72142	[M-H]-	neg	Manually confirmed
PE O-36:6	PE O-14:0_22:6	720.497	7.21144	[M-H]-	neg	Manually confirmed
PE O-36:5	PE O-18:3_18:2	724.527	7.87155	[M+H]+	pos	Manually confirmed
PE O-36:3	PE O-18:1_18:2	726.544	9.38755	[M-H]-	neg	Manually confirmed
PE O-36:3	PE O-16:1_20:2	726.544	9.17025	[M-H]-	neg	Unable to judge
PE O-36:2	PE O-17:1_19:1	730.574	9.94363	[M+H]+	pos	Manually confirmed
PE O-36:2	PE O-16:1_20:1	728.561	9.85966	[M-H]-	neg	Manually confirmed
PE O-35:3	PE O-17:1_18:2	712.529	8.90223	[M-H]-	neg	Manually confirmed
PE O-35:2	PE O-16:1_19:1	716.558	9.5561	[M+H]+	pos	Manually confirmed
PE O-34:5	PE O-14:1_20:4	694.481	7.44282	[M-H]-	neg	Manually confirmed
PE O-34:4	PE O-18:3_16:1	696.498	7.71909	[M-H]-	neg	Manually confirmed
PE O-32:2	PE O-14:1_18:1	672.497	8.31386	[M-H]-	neg	Manual confirmation and retention time deviation within thresholds
PE O-32:0	PE O-18:0_14:0	676.529	8.00636	[M-H]-	neg	Manual confirmation and retention time deviation within thresholds
PE O-20:1_20:4	PE O-20:1_20:4	778.575	10.0399	[M-H]-	neg	Manually confirmed
PE O-18:2_24:4	PE O-18:2_24:4	804.588	9.67929	[M-H]-	neg	Manually confirmed
PE O-18:1_22:6	PE O-18:1_22:6	774.545	9.00103	[M-H]-	neg	Manually confirmed
PE O-18:1_16:0	PE O-18:1_16:0	702.545	9.84329	[M-H]-	neg	Manually confirmed
PE O-17:1_22:6	PE O-17:1_22:6	760.528	8.56135	[M-H]-	neg	Manually confirmed
PE O-17:1_22:4	PE O-17:1_22:4	764.558	9.30774	[M-H]-	neg	Manually confirmed
PE O-17:1_16:1	PE O-17:1_16:1	686.513	8.70402	[M-H]-	neg	Manually confirmed
PE O-16:2_22:6	PE O-16:2_22:6	744.499	7.4638	[M-H]-	neg	Manually confirmed
PE O-16:0	PE O-13:0_3:0	454.293	1.94778	[M+H]+	pos	Manually confirmed
PE 40:8	PE 40:8	810.505	6.99185	[M+Na]+	pos	Manually confirmed
PE 38:6	PE 38:6	786.504	7.61021	[M+Na]+	pos	Manually confirmed
PE 38:4	PE 38:4	790.535	8.84743	[M+Na]+	pos	Manually confirmed
PE 24:0_20:4	PE 24:0_20:4	850.633	11.0925	[M-H]-	neg	Manually confirmed
PE 24:0_18:1	PE 24:0_18:1	828.648	11.6125	[M-H]-	neg	Manually confirmed
PE 20:1_20:1	PE 20:1_20:1	798.602	10.2092	[M-H]-	neg	Manually confirmed
PE 52:3	PE 18:1_34:2	964.773	11.0697	[M-H]-	neg	Low MS1/MS2 intensity
PC O-40:8	PC O-40:8	816.59	7.45216	[M+H]+	pos	Manually confirmed
PC O-40:7	PC O-40:7	818.606	8.12006	[M+H]+	pos	Manually confirmed
PC O-40:4	PC O-40:4	824.653	10.0352	[M+H]+	pos	Manually confirmed
PC O-38:7	PC O-38:7	790.574	7.18034	[M+H]+	pos	Manually confirmed
PC O-38:6	PC O-38:6	792.59	7.99301	[M+H]+	pos	Manually confirmed
PC O-38:3	PC O-38:3	798.638	9.47628	[M+H]+	pos	Manually confirmed
PC O-37:5	PC O-37:5	780.59	8.60772	[M+H]+	pos	Manually confirmed
PC O-36:5	PC O-36:5	766.573	7.51549	[M+H]+	pos	Manually confirmed
PC O-36:2	PC O-36:2	772.621	9.28089	[M+H]+	pos	Manually confirmed
PC O-36:1	PC O-36:1	774.638	9.79398	[M+H]+	pos	Manually confirmed
PC O-34:2	PC O-34:2	744.59	8.44812	[M+H]+	pos	Manually confirmed
PC O-34:1	PC O-34:1	746.607	9.03374	[M+H]+	pos	Manually confirmed
PC O-34:0	PC O-34:0	748.619	9.6989	[M+H]+	pos	Manually confirmed
PC O-33:1	PC O-33:1	732.589	8.60071	[M+H]+	pos	Manually confirmed
PC O-32:3	PC O-32:3	714.543	6.95995	[M+H]+	pos	Manually confirmed
PC O-20:2	PC O-20:2	548.371	2.05009	[M+H]+	pos	Manually confirmed
PC O-20:0	PC O-20:0	552.402	3.22305	[M+H]+	pos	Manually confirmed
PC O-40:6	PC O-18:0_22:6	878.628	8.92421	[M+CH3COO]-	neg	Manually confirmed
PC O-18:0_20:4	PC O-18:0_20:4	854.627	9.20737	[M+CH3COO]-	neg	Manually confirmed
PC O-18:0_16:0	PC O-18:0_16:0	806.628	9.72157	[M+CH3COO]-	neg	Manually confirmed
PC O-32:1	PC O-16:1_16:0	776.577	8.26552	[M+CH3COO]-	neg	Manually confirmed
PC O-40:5	PC O-16:0_24:5	880.643	9.18591	[M+CH3COO]-	neg	Manually confirmed
PC O-16:0_22:5	PC O-16:0_22:5	852.611	8.63327	[M+CH3COO]-	neg	Manually confirmed
PC O-38:4	PC O-16:0_22:4	854.628	8.89991	[M+CH3COO]-	neg	Manually confirmed
PC 38:6	PC 38:6	828.551	7.44646	[M+Na]+	pos	Unable to judge
PC 36:1	PC 36:1	810.6	9.31741	[M+Na]+	pos	Manually confirmed
PC 48:8	PC 24:4_24:4	942.696	9.90015	[M+H]+	pos	Manually confirmed
PC 44:6	PC 24:2_20:4	890.664	9.6423	[M+H]+	pos	Manually confirmed
PC 44:5	PC 24:1_20:4	892.68	10.2475	[M+H]+	pos	Manually confirmed
PC 24:0_20:4	PC 24:0_20:4	894.697	10.9785	[M+H]+	pos	Manually confirmed
PC 24:0_18:2	PC 24:0_18:2	870.696	11.0349	[M+H]+	pos	Manually confirmed
PC 24:0_18:1	PC 24:0_18:1	872.711	11.4532	[M+H]+	pos	Manually confirmed
PC 23:0_18:1	PC 23:0_18:1	916.7	11.1827	[M+CH3COO]-	neg	Manually confirmed
PC 44:11	PC 22:5_22:6	880.586	7.12707	[M+H]+	pos	Manually confirmed
PC 44:10	PC 22:5_22:5	882.601	7.40364	[M+H]+	pos	Manually confirmed
PC 22:1_20:4	PC 22:1_20:4	864.648	9.4655	[M+H]+	pos	Manually confirmed
PC 22:0_18:1	PC 22:0_18:1	844.679	10.8277	[M+H]+	pos	Manually confirmed
PC 42:4	PC 21:2_21:2	866.665	9.76348	[M+H]+	pos	Manually confirmed
PC 39:1	PC 21:0_18:1	830.663	10.5321	[M+H]+	pos	Manually confirmed
PC 42:11	PC 20:5_22:6	852.556	5.97293	[M+H]+	pos	Manually confirmed
PC 50:9	PC 20:4_30:5	968.712	9.97394	[M+H]+	pos	Manually confirmed
PC 42:10	PC 20:4_22:6	854.57	6.65174	[M+H]+	pos	Manually confirmed
PC 40:2	PC 20:1_20:1	842.664	10.0663	[M+H]+	pos	Manually confirmed
PC 38:2	PC 19:1_19:1	814.632	9.42473	[M+H]+	pos	Manually confirmed
PC 41:6	PC 19:0_22:6	848.617	8.81318	[M+H]+	pos	Manually confirmed
PC 19:0_18:2	PC 19:0_18:2	858.622	9.12839	[M+CH3COO]-	neg	Manually confirmed
PC 19:0_18:1	PC 19:0_18:1	802.633	9.66817	[M+H]+	pos	Manually confirmed
PC 18:3_22:6	PC 18:3_22:6	828.553	6.07944	[M+H]+	pos	Manually confirmed
PC 36:6	PC 18:3_18:3	778.538	6.40117	[M+H]+	pos	Manually confirmed
PC 18:1_24:5	PC 18:1_24:5	862.632	8.80852	[M+H]+	pos	Manually confirmed
PC 18:1_22:6	PC 18:1_22:6	832.586	7.55964	[M+H]+	pos	Manually confirmed
PC 40:6	PC 18:1_22:5	834.603	8.20229	[M+H]+	pos	Manually confirmed
PC 34:4	PC 17:2_17:2	754.538	6.23024	[M+H]+	pos	Manually confirmed
PC 17:1_22:6	PC 17:1_22:6	818.57	7.12058	[M+H]+	pos	Manually confirmed
PC 17:1_18:2	PC 17:1_18:2	770.568	7.50465	[M+H]+	pos	Manually confirmed
PC 17:0_22:6	PC 17:0_22:6	820.585	7.88093	[M+H]+	pos	Manually confirmed
PC 17:0_20:4	PC 17:0_20:4	796.585	8.17284	[M+H]+	pos	Manually confirmed
PC 37:3	PC 17:0_20:3	798.6	8.41954	[M+H]+	pos	Manually confirmed
PC 34:0	PC 17:0_17:0	762.601	9.18632	[M+H]+	pos	Manually confirmed
PC 44:5	PC 16:0_28:5	892.68	9.80569	[M+H]+	pos	Manually confirmed
PC 40:1	PC 16:0_24:1	844.679	10.6756	[M+H]+	pos	Manually confirmed
PC 40:0	PC 16:0_24:0	846.696	11.3768	[M+H]+	pos	Manually confirmed
PC 16:0_17:0	PC 16:0_17:0	748.585	8.65897	[M+H]+	pos	Manually confirmed
PC 30:2	PC 15:1_15:1	702.507	5.92639	[M+H]+	pos	Manually confirmed
PC 15:0_20:4	PC 15:0_20:4	768.553	7.23986	[M+H]+	pos	Manually confirmed
PC 33:1	PC 15:0_18:1	746.569	8.05691	[M+H]+	pos	Manually confirmed
PC 15:0_16:1	PC 15:0_16:1	718.538	7.0867	[M+H]+	pos	Manually confirmed
PC 34:5	PC 14:0_20:5	752.522	5.99192	[M+H]+	pos	Manually confirmed
PC 14:0_20:4	PC 14:0_20:4	754.538	6.73579	[M+H]+	pos	Manually confirmed
PC 14:0_16:1	PC 14:0_16:1	704.522	6.55447	[M+H]+	pos	Manually confirmed
PA 22:6_22:6	PA 22:6_22:6	791.463	4.53853	[M-H]-	neg	Manually confirmed
PA 38:3	PA 18:0_20:3	725.513	7.07624	[M-H]-	neg	Manually confirmed
PA 38:6	PA 16:0_22:6	719.466	5.44016	[M-H]-	neg	Manually confirmed
PA 38:5	PA 16:0_22:5	721.48	6.10352	[M-H]-	neg	Manually confirmed
PA 16:0_20:4	PA 16:0_20:4	695.465	5.71139	[M-H]-	neg	Manually confirmed
NAE 21:2	NAE 21:2	366.337	2.58676	[M+H]+	pos	Manually confirmed
NAE 21:1	NAE 21:1	368.352	3.15761	[M+H]+	pos	Manually confirmed
NAE 21:0	NAE 21:0	370.367	3.95731	[M+H]+	pos	Manually confirmed
NAE 20:2	NAE 20:2	352.32	4.63325	[M+H]+	pos	Manually confirmed
NAE 19:0	NAE 19:0	342.337	2.93977	[M+H]+	pos	Manually confirmed
NAE 18:2	NAE 18:2	324.289	2.17999	[M+H]+	pos	Unable to judge
NAE 18:1	NAE 18:1	326.305	2.5593	[M+H]+	pos	Manually confirmed
NAE 18:0	NAE 18:0	328.321	3.18615	[M+H]+	pos	Manually confirmed
NAE 17:2	NAE 17:2	310.273	4.87211	[M+H]+	pos	Manually confirmed
MLCL 54:5	MLCL 18:1_18:2_18:2	1187.75	8.81274	[M-H]-	neg	Unable to judge
MGDG O-21:2	MGDG O-19:2_2:0	581.366	1.62587	[M+Na]+	pos	Unable to judge
MGDG O-21:2	MGDG O-18:2_3:0	581.366	1.62587	[M+Na]+	pos	Unable to judge
MGDG O-21:2	MGDG O-17:2_4:0	581.366	1.62587	[M+Na]+	pos	Unable to judge
LPI 16:0	LPI 16:0	571.286	1.44191	[M-H]-	neg	Low MS1/MS2 intensity
LPE 40:5	LPE 40:5	780.59	9.82021	[M+H]+	pos	Manually confirmed
LPE 38:5	LPE 38:5	752.559	9.24623	[M+H]+	pos	Manually confirmed
LPC O-22:0	LPC O-22:0	566.454	4.97286	[M+H]+	pos	Manually confirmed
LPC O-20:0	LPC O-20:0	538.422	3.78449	[M+H]+	pos	Manually confirmed
LPC O-18:1	LPC O-18:1	508.376	2.25793	[M+H]+	pos	Manually confirmed
LPC O-18:0	LPC O-18:0	510.391	2.82793	[M+H]+	pos	Manually confirmed
LPC O-16:1	LPC O-16:1	480.343	2.06765	[M+H]+	pos	Manually confirmed
LPC 44:5	LPC 44:5	878.7	10.712	[M+H]+	pos	Manually confirmed
LPC 42:4	LPC 42:4	852.683	10.7725	[M+H]+	pos	Manually confirmed
LPC 42:3	LPC 42:3	854.701	10.9879	[M+H]+	pos	Manually confirmed
LPC 40:6	LPC 40:6	820.622	8.78162	[M+H]+	pos	Manually confirmed
LPC 40:5	LPC 40:5	822.638	9.04411	[M+H]+	pos	Manually confirmed
LPC 38:7	LPC 38:7	790.574	7.32422	[M+H]+	pos	Manually confirmed
LPC 38:6	LPC 38:6	792.59	8.21039	[M+H]+	pos	Manually confirmed
LPC 38:5	LPC 38:5	794.605	8.23768	[M+H]+	pos	Manually confirmed
LPC 38:4	LPC 38:4	796.621	8.88861	[M+H]+	pos	Manually confirmed
LPC 38:2	LPC 38:2	800.653	10.4372	[M+H]+	pos	Manually confirmed
LPC 36:4	LPC 36:4	768.59	8.3149	[M+H]+	pos	Manually confirmed
LPC 36:3	LPC 36:3	770.605	8.63245	[M+H]+	pos	Manually confirmed
LPC 36:2	LPC 36:2	772.623	9.12913	[M+H]+	pos	Manually confirmed
LPC 36:1	LPC 36:1	774.637	9.95044	[M+H]+	pos	Manually confirmed
LPC 34:3	LPC 34:3	742.574	8.29603	[M+H]+	pos	Manually confirmed
LPC 34:2	LPC 34:2	744.589	8.98438	[M+H]+	pos	Manually confirmed
LPC 34:1	LPC 34:1	746.604	9.63783	[M+H]+	pos	Manually confirmed
LPC 32:1	LPC 32:1	718.574	8.82508	[M+H]+	pos	Manually confirmed
LPC 26:1	LPC 26:1	634.48	5.64787	[M+H]+	pos	Manually confirmed
LPC 25:0	LPC 25:0	622.481	6.2473	[M+H]+	pos	Manually confirmed
LPC 24:4	LPC 24:4	600.402	2.47602	[M+H]+	pos	Manually confirmed
LPC 24:1	LPC 24:1	606.449	4.44888	[M+H]+	pos	Manually confirmed
LPC 23:0	LPC 23:0	594.449	5.0037	[M+H]+	pos	Manually confirmed
LPC 22:4	LPC 22:4	572.371	1.96312	[M+H]+	pos	Manually confirmed
LPC 22:1	LPC 22:1	578.418	3.37151	[M+H]+	pos	Manually confirmed
LPC 22:0	LPC 22:0	580.433	4.36531	[M+H]+	pos	Manually confirmed
LPC 21:0	LPC 21:0	566.418	3.80523	[M+H]+	pos	Manually confirmed
LPC 20:4	LPC 20:4	544.339	1.73388	[M+H]+	pos	Manually confirmed
LPC 20:2	LPC 20:2	548.37	2.20098	[M+H]+	pos	Manually confirmed
LPC 20:1	LPC 20:1	550.387	2.55184	[M+H]+	pos	Manually confirmed
LPC 19:1	LPC 19:1	536.371	2.26628	[M+H]+	pos	Manually confirmed
LPC 17:1	LPC 17:1	508.339	1.80497	[M+H]+	pos	Manually confirmed
LPC 16:1	LPC 16:1	494.324	1.60126	[M+H]+	pos	Manually confirmed
LPC 15:0	LPC 15:0	482.324	1.73834	[M+H]+	pos	Manually confirmed
LPC 14:0	LPC 14:0	468.309	1.56697	[M+H]+	pos	Manually confirmed
LNAPS 40:7	LNAPS 20:3/N-20:4	832.511	6.79731	[M-H]-	neg	Unable to judge
LNAPS 38:3	LNAPS 18:0/N-20:3	812.543	7.52782	[M-H]-	neg	Unable to judge
LNAPE 42:7	LNAPE 22:6/N-20:1	816.555	7.55625	[M-H]-	neg	Unable to judge
LNAPE 41:6	LNAPE 22:6/N-19:0	804.554	8.94777	[M-H]-	neg	Unable to judge
LNAPE 40:7	LNAPE 22:6/N-18:1	788.523	6.61751	[M-H]-	neg	Unable to judge
LNAPE 40:6	LNAPE 22:6/N-18:0	790.537	8.21011	[M-H]-	neg	Unable to judge
LNAPE 39:6	LNAPE 22:6/N-17:0	776.525	8.00023	[M-H]-	neg	Unable to judge
LNAPE 38:6	LNAPE 22:6/N-16:0	762.508	6.43388	[M-H]-	neg	Unable to judge
LNAPE 40:6	LNAPE 22:5/N-18:1	790.538	8.0704	[M-H]-	neg	Unable to judge
LNAPE 40:5	LNAPE 22:5/N-18:0	792.553	8.0634	[M-H]-	neg	Unable to judge
LNAPE 38:5	LNAPE 22:5/N-16:0	764.522	7.85606	[M-H]-	neg	Unable to judge
LNAPE 38:5	LNAPE 20:5/N-18:0	764.523	7.05543	[M-H]-	neg	Unable to judge
LNAPE 36:6	LNAPE 20:5/N-16:1	734.477	6.36029	[M-H]-	neg	Unable to judge
LNAPE 36:5	LNAPE 20:5/N-16:0	736.494	7.17876	[M-H]-	neg	Unable to judge
LNAPE 42:8	LNAPE 20:4/N-22:4	814.539	7.8271	[M-H]-	neg	Unable to judge
LNAPE 40:6	LNAPE 20:4/N-20:2	790.542	7.10224	[M-H]-	neg	Unable to judge
LNAPE 40:4	LNAPE 20:4/N-20:0	794.567	8.63938	[M-H]-	neg	Unable to judge
LNAPE 38:6	LNAPE 20:4/N-18:2	762.51	7.45446	[M-H]-	neg	Unable to judge
LNAPE 38:5	LNAPE 20:4/N-18:1	764.523	6.90937	[M-H]-	neg	Unable to judge
LNAPE 38:4	LNAPE 20:4/N-18:0	766.539	7.72608	[M-H]-	neg	Unable to judge
LNAPE 36:4	LNAPE 20:4/N-16:0	738.507	6.73478	[M-H]-	neg	Unable to judge
LNAPE 40:3	LNAPE 20:3/N-20:0	796.585	8.9433	[M-H]-	neg	Unable to judge
LNAPE 38:3	LNAPE 20:3/N-18:0	768.555	9.0695	[M-H]-	neg	Unable to judge
LNAPE 38:1	LNAPE 20:1/N-18:0	772.586	10.1383	[M-H]-	neg	Unable to judge
LNAPE 40:0	LNAPE 19:0/N-21:0	802.633	10.6177	[M-H]-	neg	Unable to judge
LNAPE 40:6	LNAPE 18:2/N-22:4	790.54	8.62512	[M-H]-	neg	Unable to judge
LNAPE 37:2	LNAPE 18:2/N-19:0	756.554	8.22278	[M-H]-	neg	Unable to judge
LNAPE 36:3	LNAPE 18:2/N-18:1	740.524	6.95665	[M-H]-	neg	Unable to judge
LNAPE 36:2	LNAPE 18:2/N-18:0	742.541	7.77831	[M-H]-	neg	Unable to judge
LNAPE 34:2	LNAPE 18:2/N-16:0	714.507	6.77756	[M-H]-	neg	Manually confirmed
LNAPE 44:1	LNAPE 18:1/N-26:0	856.678	11.4974	[M-H]-	neg	Unable to judge
LNAPE 40:6	LNAPE 18:1/N-22:5	790.541	8.35212	[M-H]-	neg	Unable to judge
LNAPE 40:2	LNAPE 18:1/N-22:1	798.6	9.39922	[M-H]-	neg	Unable to judge
LNAPE 38:3	LNAPE 18:1/N-20:2	768.554	7.93392	[M-H]-	neg	Unable to judge
LNAPE 38:1	LNAPE 18:1/N-20:0	772.586	9.25006	[M-H]-	neg	Unable to judge
LNAPE 36:2	LNAPE 18:1/N-18:1	742.54	9.05357	[M-H]-	neg	Unable to judge
LNAPE 36:1	LNAPE 18:1/N-18:0	744.554	8.42424	[M-H]-	neg	Unable to judge
LNAPE 38:2	LNAPE 18:0/N-20:2	770.57	8.71666	[M-H]-	neg	Unable to judge
LNAPE 35:1	LNAPE 17:1/N-18:0	730.54	8.02552	[M-H]-	neg	Manually confirmed
LNAPE 33:1	LNAPE 17:1/N-16:0	702.508	8.20311	[M-H]-	neg	Manually confirmed
LNAPE 34:1	LNAPE 16:1/N-18:0	716.523	7.52549	[M-H]-	neg	Manually confirmed
LNAPE 40:6	LNAPE 16:0/N-24:6	790.538	7.27886	[M-H]-	neg	Unable to judge
LNAPE 36:0	LNAPE 16:0/N-20:0	746.571	9.1493	[M-H]-	neg	Manually confirmed
LNAPE 34:2	LNAPE 16:0/N-18:2	714.509	7.886	[M-H]-	neg	Manual confirmation and retention time deviation within thresholds
LNAPE 34:0	LNAPE 16:0/N-18:0	718.54	8.27252	[M-H]-	neg	Manually confirmed
LNAPE 32:0	LNAPE 16:0/N-16:0	690.507	7.3425	[M-H]-	neg	Manually confirmed
LNAPE 33:0	LNAPE 15:0/N-18:0	704.524	7.87646	[M-H]-	neg	Manually confirmed
LNAPE 30:0	LNAPE 14:0/N-16:0	662.477	6.33741	[M-H]-	neg	Manually confirmed
HexCer 42:2;2O	HexCer 26:2;2O/16:0	808.665	10.266	[M-H]-	neg	Unable to judge
HexCer 42:1;2O	HexCer 26:1;2O/16:0	810.681	11.0358	[M-H]-	neg	Unable to judge
HexCer 41:1;2O	HexCer 25:1;2O/16:0	796.665	10.7002	[M-H]-	neg	Unable to judge
HexCer 40:1;2O	HexCer 24:1;2O/16:0	782.651	10.3238	[M-H]-	neg	Unable to judge
HexCer 40:2;2O	HexCer 20:2;2O/20:0	780.634	9.56324	[M-H]-	neg	Unable to judge
HexCer 41:2;2O	HexCer 19:2;2O/22:0	796.666	10.5219	[M+H]+	pos	Manually confirmed
HexCer 44:3;2O	HexCer 18:1;2O/26:2	836.698	10.804	[M+H]+	pos	Manually confirmed
HexCer 42:1;3O;(2OH)	HexCer 18:0;3O/24:1;(2OH)	842.672	9.81156	[M-H]-	neg	Unable to judge
HexCer 41:0;3O;(2OH)	HexCer 18:0;3O/23:0;(2OH)	830.671	10.2106	[M-H]-	neg	Unable to judge
HexCer 42:2;2O;O	HexCer 16:1;2O/26:1;O	884.683	10.0654	[M+CH3COO]-	neg	Unable to judge
FAHFA 36:3	FAHFA 18:2/18:1	559.472	7.0599	[M-H]-	neg	Manually confirmed, but MS2 loss18:1
FA 9:0	FA 9:0	157.123	19.8237	[M-H]-	neg	Manually confirmed
FA 39:0	FA 39:0	577.592	12.1822	[M-H]-	neg	Low MS1/MS2 intensity
FA 32:1	FA 32:1	477.467	9.79043	[M-H]-	neg	Manually confirmed
FA 30:5	FA 30:5	441.373	5.29176	[M-H]-	neg	Manually confirmed
FA 28:6	FA 28:6	411.325	3.53984	[M-H]-	neg	Manually confirmed
FA 28:5	FA 28:5	413.341	4.23623	[M-H]-	neg	Manually confirmed
FA 26:5	FA 26:5	385.31	3.302	[M-H]-	neg	Manually confirmed
FA 26:4	FA 26:4	387.325	3.91335	[M-H]-	neg	Manually confirmed
FA 26:3	FA 26:3	389.341	4.80169	[M-H]-	neg	Manually confirmed
FA 26:2	FA 26:2	391.358	5.64943	[M-H]-	neg	Manually confirmed
FA 26:1	FA 26:1	393.374	6.60079	[M-H]-	neg	Manually confirmed
FA 26:0	FA 26:0	395.388	7.80907	[M-H]-	neg	Manually confirmed
FA 25:0	FA 25:0	381.373	7.21378	[M-H]-	neg	Manually confirmed
FA 24:5	FA 24:5	357.28	2.52836	[M-H]-	neg	Manually confirmed
FA 24:4	FA 24:4	359.295	3.02944	[M-H]-	neg	Manually confirmed
FA 24:3	FA 24:3	361.31	3.68196	[M-H]-	neg	Manually confirmed
FA 24:2	FA 24:2	363.325	4.43529	[M-H]-	neg	Manually confirmed
FA 24:1	FA 24:1	365.341	5.35669	[M-H]-	neg	Manually confirmed
FA 23:0	FA 23:0	353.342	5.97932	[M-H]-	neg	Manually confirmed
FA 22:6	FA 22:6	327.232	1.93561	[M-H]-	neg	Manually confirmed
FA 22:5	FA 22:5	329.248	2.5237	[M-H]-	neg	Manually confirmed
FA 22:4	FA 22:4	331.264	2.32913	[M-H]-	neg	Manually confirmed
FA 22:3	FA 22:3	333.279	2.98646	[M-H]-	neg	Manually confirmed
FA 22:2	FA 22:2	335.294	3.34584	[M-H]-	neg	Manually confirmed
FA 22:1	FA 22:1	337.31	4.43062	[M-H]-	neg	Manually confirmed
FA 22:0	FA 22:0	339.326	5.22449	[M-H]-	neg	Manually confirmed
FA 21:0	FA 21:0	325.31	4.53388	[M-H]-	neg	Manually confirmed
FA 20:5	FA 20:5	301.217	1.27839	[M-H]-	neg	Manually confirmed
FA 20:4	FA 20:4	303.232	2.10422	[M-H]-	neg	Manually confirmed
FA 20:3	FA 20:3	305.247	2.37249	[M-H]-	neg	Manually confirmed
FA 20:2	FA 20:2	307.264	2.52603	[M-H]-	neg	Manually confirmed
FA 20:0	FA 20:0	311.294	4.2271	[M-H]-	neg	Manually confirmed
FA 19:1	FA 19:1	295.263	2.72089	[M-H]-	neg	Manually confirmed
FA 18:3	FA 18:3	277.216	1.34566	[M-H]-	neg	Manually confirmed
FA 17:1	FA 17:1	267.233	2.09255	[M-H]-	neg	Manually confirmed
FA 17:0	FA 17:0	269.248	2.48783	[M-H]-	neg	Manually confirmed
FA 16:2	FA 16:2	251.2	1.62505	[M-H]-	neg	Manually confirmed
FA 14:1	FA 14:1	225.185	1.71353	[M-H]-	neg	Manually confirmed
DLCL 36:4	DLCL 18:2_18:2	923.503	2.93999	[M-H]-	neg	Low MS1/MS2 intensity
DG 40:6	DG 40:6	691.527	9.7492	[M+Na]+	pos	Unable to judge
DG 34:3	DG 34:3	613.482	11.6684	[M+Na]+	pos	Unable to judge
DG 34:1	DG 34:1	617.514	8.81084	[M+Na]+	pos	Unable to judge
DG 21:1	DG 21:1	435.308	4.43428	[M+Na]+	pos	Unable to judge
DG 20:0	DG 20:0	423.308	3.37385	[M+Na]+	pos	Unable to judge
DG 18:0	DG 18:0	395.276	3.67799	[M+Na]+	pos	Unable to judge
CoQ9	CoQ9	795.63	11.3089	[M+H]+	pos	Manually confirmed
CoQ5	CoQ5	523.378	11.8312	[M+H]+	pos	Manually confirmed
CL 78:12	CL 18:2_20:3_20:3_20:4	1523.99	11.8496	[M-H]-	neg	Manually confirmed
CL 18:2_20:3_18:2_22:6	CL 18:2_20:3_18:2_22:6	1521.97	11.4003	[M-H]-	neg	Manually confirmed
CL 76:11	CL 18:2_20:3_18:2_20:4	1497.97	11.5449	[M-H]-	neg	Manually confirmed
CL 74:11	CL 18:2_18:2_18:2_20:5	1469.94	11.4936	[M-H]-	neg	Manually confirmed, but MS2 loss20:5
CL 78:13	CL 18:1_22:6_18:2_20:4	1521.98	11.6079	[M-H]-	neg	Manually confirmed
CL 18:1_22:6_18:1_22:6	CL 18:1_22:6_18:1_22:6	1547.99	11.6974	[M-H]-	neg	Manually confirmed
CL 74:7	CL 18:1_18:2_18:1_20:3	1478.01	12.0987	[M-H]-	neg	Manually confirmed
CL 74:7	CL 18:0_20:4_18:1_18:2	1478.01	12.3294	[M-H]-	neg	Manually confirmed
CL 72:10	CL 16:1_20:5_18:2_18:2	1443.93	11.4575	[M-H]-	neg	Low MS1/MS2 intensity
CL 72:8	CL 16:1_20:3_18:2_18:2	1447.96	11.5021	[M-H]-	neg	Manually confirmed
CL 74:11	CL 16:1_18:2_20:4_20:4	1469.95	11.2794	[M-H]-	neg	Manually confirmed, but MS2 loss20:4
CL 74:11	CL 16:1_18:2_18:2_22:6	1469.95	11.2794	[M-H]-	neg	Manually confirmed, but MS2 loss22:6
CL 72:10	CL 16:1_18:2_18:2_20:5	1443.93	11.4575	[M-H]-	neg	Low MS1/MS2 intensity
CL 72:10	CL 16:1_18:2_16:1_22:6	1443.93	11.4575	[M-H]-	neg	Low MS1/MS2 intensity
CL 72:10	CL 16:1_16:1_18:2_22:6	1443.93	11.4575	[M-H]-	neg	Low MS1/MS2 intensity
CL 76:12	CL 16:0_22:6_18:2_20:4	1495.96	11.5611	[M-H]-	neg	Manually confirmed
CL 74:10	CL 16:0_20:4_18:2_20:4	1471.96	11.752	[M-H]-	neg	Manually confirmed
CL 72:8	CL 16:0_20:4_18:2_18:2	1447.96	11.7066	[M-H]-	neg	Unable to judge
CL 74:8	CL 16:0_20:3_18:2_20:3	1475.99	11.8809	[M-H]-	neg	Manually confirmed
CL 72:5	CL 16:0_20:3_18:0_18:2	1454.01	12.3806	[M-H]-	neg	Manually confirmed
CL 74:10	CL 16:0_18:2_20:4_20:4	1471.96	11.752	[M-H]-	neg	Manually confirmed
CL 70:6	CL 16:0_18:2_18:2_18:2	1423.96	11.7333	[M-H]-	neg	Manually confirmed
CL 68:4	CL 16:0_18:2_16:0_18:2	1399.96	12.0514	[M-H]-	neg	Manually confirmed
CL 72:6	CL 16:0_18:1_18:1_20:4	1451.99	12.2958	[M-H]-	neg	Manually confirmed
CL 70:5	CL 16:0_18:1_16:0_20:4	1425.97	12.0107	[M-H]-	neg	Manually confirmed
CL 68:3	CL 16:0_18:1_16:0_18:2	1401.98	12.2866	[M-H]-	neg	Manually confirmed
CL 16:0_18:1_16:0_18:1	CL 16:0_18:1_16:0_18:1	1403.99	12.5371	[M-H]-	neg	Manually confirmed
CL 70:6	CL 16:0_16:0_16:0_22:6	1423.96	12.0247	[M-H]-	neg	Unable to judge
CL 68:5	CL 14:0_18:2_16:0_20:3	1397.95	11.6706	[M-H]-	neg	Low MS1/MS2 intensity
CL 66:4	CL 14:0_18:2_16:0_18:2	1371.93	11.666	[M-H]-	neg	Low MS1/MS2 intensity
CL 68:6	CL 14:0_18:2_14:1_22:3	1395.93	11.3737	[M-H]-	neg	Low MS1/MS2 intensity
CL 66:3	CL 14:0_18:1_16:0_18:2	1373.94	11.9981	[M-H]-	neg	Low MS1/MS2 intensity
Cer 36:2;2O	Cer 20:2;2O/16:0	562.52	8.62959	[M-H]-	neg	Unable to judge
Cer 43:2;2O	Cer 19:1;2O/24:1	660.628	11.1583	[M-H]-	neg	Unable to judge
Cer 41:1;2O	Cer 19:1;2O/22:0	634.614	11.1678	[M-H]-	neg	Unable to judge
Cer 42:3;2O	Cer 18:2;2O/24:1	644.597	10.487	[M-H]-	neg	Unable to judge
Cer 42:2;2O;(2OH)	Cer 18:1;2O/24:1;(2OH)	662.609	10.5431	[M-H]-	neg	Unable to judge
Cer 33:1;2O	Cer 18:1;2O/15:0	522.489	8.00171	[M-H]-	neg	Unable to judge
Cer 37:1;2O	Cer 17:1;2O/20:0	578.55	9.75535	[M-H]-	neg	Unable to judge
Cer 40:1;2O	Cer 16:1;2O/24:0	620.599	11.0767	[M-H]-	neg	Unable to judge
CAR 24:1	CAR 24:1	510.451	4.37697	[M]+	pos	Manually confirmed
CAR 22:1	CAR 22:1	482.42	3.31634	[M]+	pos	Manually confirmed
CAR 22:0	CAR 22:0	484.436	4.31253	[M]+	pos	Manually confirmed
CAR 20:3	CAR 20:3	450.358	1.86796	[M]+	pos	Manually confirmed
CAR 20:2	CAR 20:2	452.373	2.11232	[M]+	pos	Manually confirmed
CAR 20:1	CAR 20:1	454.389	2.63091	[M]+	pos	Manually confirmed
CAR 20:0	CAR 20:0	456.404	3.15528	[M]+	pos	Manually confirmed
CAR 18:2	CAR 18:2	424.341	1.75374	[M]+	pos	Unable to judge
CAR 18:1	CAR 18:1	426.358	2.00715	[M]+	pos	Manually confirmed
CAR 18:0	CAR 18:0	428.373	2.35918	[M]+	pos	Manually confirmed
CAR 17:0	CAR 17:0	414.357	2.0825	[M]+	pos	Manually confirmed
CAR 16:0	CAR 16:0	400.342	1.88911	[M]+	pos	Manually confirmed
CAR 14:0	CAR 14:0	372.311	1.58098	[M]+	pos	Manually confirmed

## Sheet: Supplementary Figure 5f
No	MS/MS system	Method	Top-1	Top-2	Top-3	Top-4	Top-5	Top-6	Top-7	Top-8	Top-9	Top-10
MTBLS1369	UltiMate 3000 + QE HF-X	EQ	0.9	0.95	0.95	0.95	0.95	0.95	0.95	0.95	0.95	0.95
MTBLS1369	UltiMate 3000 + QE HF-X	EQ+LCI	0.95	1	1	1	1	1	1	1	1	1
MTBLS4654	UPLC + Orbitrap Lumos	EQ	0.715152	0.842424	0.886869	0.915152	0.933333	0.941414	0.945455	0.949495	0.957576	0.963636
MTBLS4654	UPLC + Orbitrap Lumos	EQ+LCI	0.587879	0.80202	0.872727	0.911111	0.927273	0.943434	0.951515	0.953535	0.961616	0.967677
MTBLS4684	UHPLC + Triple TOF 5600	EQ	0.880503	0.949686	0.962264	0.968553	0.974843	0.981132	0.987421	0.987421	0.987421	0.987421
MTBLS4684	UHPLC + Triple TOF 5600	EQ+LCI	0.805031	0.943396	0.974843	0.987421	0.987421	0.993711	1	1	1	1
MTBLS6511	UHPLC + ID-X tribrid	EQ	0.653595	0.745098	0.79085	0.803922	0.810458	0.816993	0.823529	0.823529	0.823529	0.823529
MTBLS6511	UHPLC + ID-X tribrid	EQ+LCI	0.888889	0.973856	0.986928	0.986928	0.986928	0.986928	0.993464	1	1	1
