# Supplementary material for: LipidIN: a comprehensive repository for flash platform-independent annotation and reverse lipidomics
Source: Nat Commun. 2025 May 16;16:4566. doi: 10.1038/s41467-025-59683-5 (PMC12084368; doi:10.1038/s41467-025-59683-5)
Supplement: Supplementary file 6 — Source Data [file 41467_2025_59683_MOESM6_ESM.zip › Source Data/Source Data 9.xlsx]

## Sheet: Supplementary Figure 6a
Meta	sample_number	prediction_similarity	Method
10_Cer 18 1;2O 16 0	10	0.3259	WMYn(SiLU)
10_LPC 16 0	10	0	WMYn(SiLU)
10_PC 16 0_16 0	10	0.671	WMYn(SiLU)
10_PC 16 0_18 1	10	0.9042	WMYn(SiLU)
10_PC 18 0_18 0	10	0	WMYn(SiLU)
10_PC 18 1_18 1	10	0.0669	WMYn(SiLU)
10_PE 18 1_18 1	10	0.4661	WMYn(SiLU)
10_PI 18 1_18 1	10	0.3332	WMYn(SiLU)
10_SM 18 1;2O 16 0	10	0.6235	WMYn(SiLU)
1_Cer 18 1;2O 16 0	10	0.8432	WMYn(SiLU)
1_LPC 16 0	10	0.6522	WMYn(SiLU)
1_PC 16 0_16 0	10	0.9715	WMYn(SiLU)
1_PC 16 0_18 1	10	0.3328	WMYn(SiLU)
1_PC 18 0_18 0	10	0.2839	WMYn(SiLU)
1_PC 18 1_18 1	10	0.077	WMYn(SiLU)
1_PE 18 1_18 1	10	0.5416	WMYn(SiLU)
1_PI 18 1_18 1	10	0.024	WMYn(SiLU)
1_SM 18 1;2O 16 0	10	0.5236	WMYn(SiLU)
2_Cer 18 1;2O 16 0	10	0.5242	WMYn(SiLU)
2_LPC 16 0	10	0	WMYn(SiLU)
2_PC 16 0_16 0	10	0.9744	WMYn(SiLU)
2_PC 16 0_18 1	10	0.9623	WMYn(SiLU)
2_PC 18 0_18 0	10	0.842	WMYn(SiLU)
2_PC 18 1_18 1	10	0.1548	WMYn(SiLU)
2_PE 18 1_18 1	10	0.9334	WMYn(SiLU)
2_PI 18 1_18 1	10	0.8922	WMYn(SiLU)
2_SM 18 1;2O 16 0	10	0.926	WMYn(SiLU)
3_Cer 18 1;2O 16 0	10	0.9959	WMYn(SiLU)
3_LPC 16 0	10	0	WMYn(SiLU)
3_PC 16 0_16 0	10	0.9659	WMYn(SiLU)
3_PC 16 0_18 1	10	0.965	WMYn(SiLU)
3_PC 18 0_18 0	10	0.888	WMYn(SiLU)
3_PC 18 1_18 1	10	0.9983	WMYn(SiLU)
3_PE 18 1_18 1	10	0.2726	WMYn(SiLU)
3_PI 18 1_18 1	10	0.3013	WMYn(SiLU)
3_SM 18 1;2O 16 0	10	0.9161	WMYn(SiLU)
4_Cer 18 1;2O 16 0	10	0.285	WMYn(SiLU)
4_LPC 16 0	10	0.003	WMYn(SiLU)
4_PC 16 0_16 0	10	0.9679	WMYn(SiLU)
4_PC 16 0_18 1	10	0.0032	WMYn(SiLU)
4_PC 18 0_18 0	10	0.9265	WMYn(SiLU)
4_PC 18 1_18 1	10	0	WMYn(SiLU)
4_PE 18 1_18 1	10	0.015	WMYn(SiLU)
4_PI 18 1_18 1	10	0.8769	WMYn(SiLU)
4_SM 18 1;2O 16 0	10	0.912	WMYn(SiLU)
5_Cer 18 1;2O 16 0	10	0.4558	WMYn(SiLU)
5_LPC 16 0	10	0.6496	WMYn(SiLU)
5_PC 16 0_16 0	10	0.8143	WMYn(SiLU)
5_PC 16 0_18 1	10	0.936	WMYn(SiLU)
5_PC 18 0_18 0	10	0.9308	WMYn(SiLU)
5_PC 18 1_18 1	10	0	WMYn(SiLU)
5_PE 18 1_18 1	10	0.805	WMYn(SiLU)
5_PI 18 1_18 1	10	0.1596	WMYn(SiLU)
5_SM 18 1;2O 16 0	10	0.5473	WMYn(SiLU)
6_Cer 18 1;2O 16 0	10	0.8944	WMYn(SiLU)
6_LPC 16 0	10	0.3876	WMYn(SiLU)
6_PC 16 0_16 0	10	0.9578	WMYn(SiLU)
6_PC 16 0_18 1	10	0.9651	WMYn(SiLU)
6_PC 18 0_18 0	10	0.7701	WMYn(SiLU)
6_PC 18 1_18 1	10	0.9895	WMYn(SiLU)
6_PE 18 1_18 1	10	0	WMYn(SiLU)
6_PI 18 1_18 1	10	0.3158	WMYn(SiLU)
6_SM 18 1;2O 16 0	10	0.9229	WMYn(SiLU)
7_Cer 18 1;2O 16 0	10	0.9855	WMYn(SiLU)
7_LPC 16 0	10	0	WMYn(SiLU)
7_PC 16 0_16 0	10	0.0726	WMYn(SiLU)
7_PC 16 0_18 1	10	0.5329	WMYn(SiLU)
7_PC 18 0_18 0	10	0.924	WMYn(SiLU)
7_PC 18 1_18 1	10	0.8254	WMYn(SiLU)
7_PE 18 1_18 1	10	0.0116	WMYn(SiLU)
7_PI 18 1_18 1	10	0.5228	WMYn(SiLU)
7_SM 18 1;2O 16 0	10	0.3817	WMYn(SiLU)
8_Cer 18 1;2O 16 0	10	0.8345	WMYn(SiLU)
8_LPC 16 0	10	0	WMYn(SiLU)
8_PC 16 0_16 0	10	0.9696	WMYn(SiLU)
8_PC 16 0_18 1	10	0.7446	WMYn(SiLU)
8_PC 18 0_18 0	10	0.2787	WMYn(SiLU)
8_PC 18 1_18 1	10	0.2734	WMYn(SiLU)
8_PE 18 1_18 1	10	0.8435	WMYn(SiLU)
8_PI 18 1_18 1	10	0.9388	WMYn(SiLU)
8_SM 18 1;2O 16 0	10	0.9053	WMYn(SiLU)
9_Cer 18 1;2O 16 0	10	0.9863	WMYn(SiLU)
9_LPC 16 0	10	0.9312	WMYn(SiLU)
9_PC 16 0_16 0	10	0.5661	WMYn(SiLU)
9_PC 16 0_18 1	10	0.7744	WMYn(SiLU)
9_PC 18 0_18 0	10	0.9362	WMYn(SiLU)
9_PC 18 1_18 1	10	0.607	WMYn(SiLU)
9_PE 18 1_18 1	10	0.0174	WMYn(SiLU)
9_PI 18 1_18 1	10	0.9351	WMYn(SiLU)
9_SM 18 1;2O 16 0	10	0	WMYn(SiLU)
10_DG 18 1_18 1	10	0.9751	WMYn(SiLU)
10_LPC 16 0	10	0.2802	WMYn(SiLU)
10_LPC 18 0	10	0.1134	WMYn(SiLU)
10_PC 16 0_18 1	10	0.1819	WMYn(SiLU)
10_PC 18 0_18 0	10	0.436	WMYn(SiLU)
10_PC 18 1_18 1	10	0.5568	WMYn(SiLU)
10_PE 18 1_18 1	10	0.7338	WMYn(SiLU)
10_SM 18 1;2O 16 0	10	0.3983	WMYn(SiLU)
10_SM 18 1;2O 18 0	10	0.8354	WMYn(SiLU)
1_DG 18 1_18 1	10	0.3023	WMYn(SiLU)
1_LPC 16 0	10	0	WMYn(SiLU)
1_LPC 18 0	10	0.6367	WMYn(SiLU)
1_PC 16 0_18 1	10	0.9324	WMYn(SiLU)
1_PC 18 0_18 0	10	0.436	WMYn(SiLU)
1_PC 18 1_18 1	10	0.9198	WMYn(SiLU)
1_PE 18 1_18 1	10	0.9764	WMYn(SiLU)
1_SM 18 1;2O 16 0	10	0.9108	WMYn(SiLU)
1_SM 18 1;2O 18 0	10	0.8354	WMYn(SiLU)
2_DG 18 1_18 1	10	0.9956	WMYn(SiLU)
2_LPC 16 0	10	0.9827	WMYn(SiLU)
2_LPC 18 0	10	0.3636	WMYn(SiLU)
2_PC 16 0_18 1	10	0.9921	WMYn(SiLU)
2_PC 18 0_18 0	10	0.1097	WMYn(SiLU)
2_PC 18 1_18 1	10	0.6925	WMYn(SiLU)
2_PE 18 1_18 1	10	0.2931	WMYn(SiLU)
2_SM 18 1;2O 16 0	10	0.0271	WMYn(SiLU)
2_SM 18 1;2O 18 0	10	0.9363	WMYn(SiLU)
3_DG 18 1_18 1	10	0.5586	WMYn(SiLU)
3_LPC 16 0	10	0.9313	WMYn(SiLU)
3_LPC 18 0	10	0.676	WMYn(SiLU)
3_PC 16 0_18 1	10	0.0242	WMYn(SiLU)
3_PC 18 0_18 0	10	0.4264	WMYn(SiLU)
3_PC 18 1_18 1	10	0.8072	WMYn(SiLU)
3_PE 18 1_18 1	10	0.484	WMYn(SiLU)
3_SM 18 1;2O 16 0	10	0	WMYn(SiLU)
3_SM 18 1;2O 18 0	10	0.9985	WMYn(SiLU)
4_DG 18 1_18 1	10	0.9977	WMYn(SiLU)
4_LPC 16 0	10	0.916	WMYn(SiLU)
4_LPC 18 0	10	0	WMYn(SiLU)
4_PC 16 0_18 1	10	0.9919	WMYn(SiLU)
4_PC 18 0_18 0	10	0.4408	WMYn(SiLU)
4_PC 18 1_18 1	10	0.7475	WMYn(SiLU)
4_PE 18 1_18 1	10	0.9748	WMYn(SiLU)
4_SM 18 1;2O 16 0	10	0.8993	WMYn(SiLU)
4_SM 18 1;2O 18 0	10	0.8937	WMYn(SiLU)
5_DG 18 1_18 1	10	0.2194	WMYn(SiLU)
5_LPC 16 0	10	0.1965	WMYn(SiLU)
5_LPC 18 0	10	0.7828	WMYn(SiLU)
5_PC 16 0_18 1	10	0.1036	WMYn(SiLU)
5_PC 18 0_18 0	10	0.436	WMYn(SiLU)
5_PC 18 1_18 1	10	0.7475	WMYn(SiLU)
5_PE 18 1_18 1	10	0.9974	WMYn(SiLU)
5_SM 18 1;2O 16 0	10	0.7237	WMYn(SiLU)
5_SM 18 1;2O 18 0	10	0.1625	WMYn(SiLU)
6_DG 18 1_18 1	10	0.9888	WMYn(SiLU)
6_LPC 16 0	10	0.968	WMYn(SiLU)
6_LPC 18 0	10	0.5653	WMYn(SiLU)
6_PC 16 0_18 1	10	0.6184	WMYn(SiLU)
6_PC 18 0_18 0	10	0.1272	WMYn(SiLU)
6_PC 18 1_18 1	10	0.7475	WMYn(SiLU)
6_PE 18 1_18 1	10	0.9955	WMYn(SiLU)
6_SM 18 1;2O 16 0	10	0	WMYn(SiLU)
6_SM 18 1;2O 18 0	10	0	WMYn(SiLU)
7_DG 18 1_18 1	10	0.9961	WMYn(SiLU)
7_LPC 16 0	10	0.4426	WMYn(SiLU)
7_LPC 18 0	10	0.1324	WMYn(SiLU)
7_PC 16 0_18 1	10	0.8909	WMYn(SiLU)
7_PC 18 0_18 0	10	0.4349	WMYn(SiLU)
7_PC 18 1_18 1	10	0.9947	WMYn(SiLU)
7_PE 18 1_18 1	10	0.9599	WMYn(SiLU)
7_SM 18 1;2O 16 0	10	0.9128	WMYn(SiLU)
7_SM 18 1;2O 18 0	10	0	WMYn(SiLU)
8_DG 18 1_18 1	10	0.9977	WMYn(SiLU)
8_LPC 16 0	10	0.9261	WMYn(SiLU)
8_LPC 18 0	10	0.7165	WMYn(SiLU)
8_PC 16 0_18 1	10	0.9915	WMYn(SiLU)
8_PC 18 0_18 0	10	0.1407	WMYn(SiLU)
8_PC 18 1_18 1	10	0.998	WMYn(SiLU)
8_PE 18 1_18 1	10	0.9144	WMYn(SiLU)
8_SM 18 1;2O 16 0	10	0.3515	WMYn(SiLU)
8_SM 18 1;2O 18 0	10	0.8354	WMYn(SiLU)
9_DG 18 1_18 1	10	0.9799	WMYn(SiLU)
9_LPC 16 0	10	0.5097	WMYn(SiLU)
9_LPC 18 0	10	0.2013	WMYn(SiLU)
9_PC 16 0_18 1	10	0.8246	WMYn(SiLU)
9_PC 18 0_18 0	10	0.4339	WMYn(SiLU)
9_PC 18 1_18 1	10	0.0165	WMYn(SiLU)
9_PE 18 1_18 1	10	0.115	WMYn(SiLU)
9_SM 18 1;2O 16 0	10	0	WMYn(SiLU)
9_SM 18 1;2O 18 0	10	0.9362	WMYn(SiLU)
10_Cer 18 1;2O 16 0	75	0.0011	WMYn(SiLU)
10_LPC 16 0	75	0.9967	WMYn(SiLU)
10_PC 16 0_16 0	75	0.0116	WMYn(SiLU)
10_PC 16 0_18 1	75	0.9977	WMYn(SiLU)
10_PC 18 0_18 0	75	0.9939	WMYn(SiLU)
10_PC 18 1_18 1	75	0.9925	WMYn(SiLU)
10_PE 18 1_18 1	75	0.9984	WMYn(SiLU)
10_PI 18 1_18 1	75	0.0012	WMYn(SiLU)
10_SM 18 1;2O 16 0	75	0.0196	WMYn(SiLU)
1_Cer 18 1;2O 16 0	75	0.0141	WMYn(SiLU)
1_LPC 16 0	75	0.9979	WMYn(SiLU)
1_PC 16 0_16 0	75	0.9982	WMYn(SiLU)
1_PC 16 0_18 1	75	0.9982	WMYn(SiLU)
1_PC 18 0_18 0	75	0.0004	WMYn(SiLU)
1_PC 18 1_18 1	75	0.9977	WMYn(SiLU)
1_PE 18 1_18 1	75	0.9979	WMYn(SiLU)
1_PI 18 1_18 1	75	0.9953	WMYn(SiLU)
1_SM 18 1;2O 16 0	75	0.9986	WMYn(SiLU)
2_Cer 18 1;2O 16 0	75	0.0314	WMYn(SiLU)
2_LPC 16 0	75	0.9971	WMYn(SiLU)
2_PC 16 0_16 0	75	0.9986	WMYn(SiLU)
2_PC 16 0_18 1	75	0.9983	WMYn(SiLU)
2_PC 18 0_18 0	75	0.998	WMYn(SiLU)
2_PC 18 1_18 1	75	0.9932	WMYn(SiLU)
2_PE 18 1_18 1	75	0.9978	WMYn(SiLU)
2_PI 18 1_18 1	75	0.9427	WMYn(SiLU)
2_SM 18 1;2O 16 0	75	0.9974	WMYn(SiLU)
3_Cer 18 1;2O 16 0	75	0.997	WMYn(SiLU)
3_LPC 16 0	75	0.9945	WMYn(SiLU)
3_PC 16 0_16 0	75	0.0003	WMYn(SiLU)
3_PC 16 0_18 1	75	0.9981	WMYn(SiLU)
3_PC 18 0_18 0	75	0.9979	WMYn(SiLU)
3_PC 18 1_18 1	75	0.9983	WMYn(SiLU)
3_PE 18 1_18 1	75	0.0001	WMYn(SiLU)
3_PI 18 1_18 1	75	0.997	WMYn(SiLU)
3_SM 18 1;2O 16 0	75	0.9977	WMYn(SiLU)
4_Cer 18 1;2O 16 0	75	0.9969	WMYn(SiLU)
4_LPC 16 0	75	0.9982	WMYn(SiLU)
4_PC 16 0_16 0	75	0.999	WMYn(SiLU)
4_PC 16 0_18 1	75	0.9982	WMYn(SiLU)
4_PC 18 0_18 0	75	0.9964	WMYn(SiLU)
4_PC 18 1_18 1	75	0.7923	WMYn(SiLU)
4_PE 18 1_18 1	75	0.0602	WMYn(SiLU)
4_PI 18 1_18 1	75	0.9974	WMYn(SiLU)
4_SM 18 1;2O 16 0	75	0.0001	WMYn(SiLU)
5_Cer 18 1;2O 16 0	75	0.9926	WMYn(SiLU)
5_LPC 16 0	75	0.9964	WMYn(SiLU)
5_PC 16 0_16 0	75	0.9984	WMYn(SiLU)
5_PC 16 0_18 1	75	0.9985	WMYn(SiLU)
5_PC 18 0_18 0	75	0.9981	WMYn(SiLU)
5_PC 18 1_18 1	75	0.993	WMYn(SiLU)
5_PE 18 1_18 1	75	0.0109	WMYn(SiLU)
5_PI 18 1_18 1	75	0.0782	WMYn(SiLU)
5_SM 18 1;2O 16 0	75	0.0145	WMYn(SiLU)
6_Cer 18 1;2O 16 0	75	0.997	WMYn(SiLU)
6_LPC 16 0	75	0.0093	WMYn(SiLU)
6_PC 16 0_16 0	75	0.0002	WMYn(SiLU)
6_PC 16 0_18 1	75	0.3441	WMYn(SiLU)
6_PC 18 0_18 0	75	0.9981	WMYn(SiLU)
6_PC 18 1_18 1	75	0.9925	WMYn(SiLU)
6_PE 18 1_18 1	75	0.0267	WMYn(SiLU)
6_PI 18 1_18 1	75	0.0005	WMYn(SiLU)
6_SM 18 1;2O 16 0	75	0.9982	WMYn(SiLU)
7_Cer 18 1;2O 16 0	75	0.9962	WMYn(SiLU)
7_LPC 16 0	75	0.9895	WMYn(SiLU)
7_PC 16 0_16 0	75	0.9988	WMYn(SiLU)
7_PC 16 0_18 1	75	0.9978	WMYn(SiLU)
7_PC 18 0_18 0	75	0.9127	WMYn(SiLU)
7_PC 18 1_18 1	75	0.9934	WMYn(SiLU)
7_PE 18 1_18 1	75	0.9876	WMYn(SiLU)
7_PI 18 1_18 1	75	0.9979	WMYn(SiLU)
7_SM 18 1;2O 16 0	75	0.9328	WMYn(SiLU)
8_Cer 18 1;2O 16 0	75	0.9948	WMYn(SiLU)
8_LPC 16 0	75	0.9904	WMYn(SiLU)
8_PC 16 0_16 0	75	0.9859	WMYn(SiLU)
8_PC 16 0_18 1	75	0.9981	WMYn(SiLU)
8_PC 18 0_18 0	75	0.9981	WMYn(SiLU)
8_PC 18 1_18 1	75	0.9925	WMYn(SiLU)
8_PE 18 1_18 1	75	0.979	WMYn(SiLU)
8_PI 18 1_18 1	75	0.9491	WMYn(SiLU)
8_SM 18 1;2O 16 0	75	0.9982	WMYn(SiLU)
9_Cer 18 1;2O 16 0	75	0.9918	WMYn(SiLU)
9_LPC 16 0	75	0.9978	WMYn(SiLU)
9_PC 16 0_16 0	75	0.9974	WMYn(SiLU)
9_PC 16 0_18 1	75	0.9979	WMYn(SiLU)
9_PC 18 0_18 0	75	0.9966	WMYn(SiLU)
9_PC 18 1_18 1	75	0.9925	WMYn(SiLU)
9_PE 18 1_18 1	75	0.9936	WMYn(SiLU)
9_PI 18 1_18 1	75	0.9967	WMYn(SiLU)
9_SM 18 1;2O 16 0	75	0.9979	WMYn(SiLU)
10_DG 18 1_18 1	75	0.9962	WMYn(SiLU)
10_LPC 16 0	75	0.0383	WMYn(SiLU)
10_LPC 18 0	75	0.9806	WMYn(SiLU)
10_PC 16 0_18 1	75	0.9976	WMYn(SiLU)
10_PC 18 0_18 0	75	0.8007	WMYn(SiLU)
10_PC 18 1_18 1	75	0.9977	WMYn(SiLU)
10_PE 18 1_18 1	75	0.1483	WMYn(SiLU)
10_SM 18 1;2O 16 0	75	0.9981	WMYn(SiLU)
10_SM 18 1;2O 18 0	75	0.9969	WMYn(SiLU)
1_DG 18 1_18 1	75	0.9961	WMYn(SiLU)
1_LPC 16 0	75	0.9968	WMYn(SiLU)
1_LPC 18 0	75	0.0129	WMYn(SiLU)
1_PC 16 0_18 1	75	0.0035	WMYn(SiLU)
1_PC 18 0_18 0	75	0.7995	WMYn(SiLU)
1_PC 18 1_18 1	75	0.9972	WMYn(SiLU)
1_PE 18 1_18 1	75	0.996	WMYn(SiLU)
1_SM 18 1;2O 16 0	75	0.998	WMYn(SiLU)
1_SM 18 1;2O 18 0	75	0.9134	WMYn(SiLU)
2_DG 18 1_18 1	75	0.9972	WMYn(SiLU)
2_LPC 16 0	75	0.0907	WMYn(SiLU)
2_LPC 18 0	75	0.9804	WMYn(SiLU)
2_PC 16 0_18 1	75	0.9976	WMYn(SiLU)
2_PC 18 0_18 0	75	0.0026	WMYn(SiLU)
2_PC 18 1_18 1	75	0.8299	WMYn(SiLU)
2_PE 18 1_18 1	75	0.9949	WMYn(SiLU)
2_SM 18 1;2O 16 0	75	0.9979	WMYn(SiLU)
2_SM 18 1;2O 18 0	75	0.0562	WMYn(SiLU)
3_DG 18 1_18 1	75	0.9955	WMYn(SiLU)
3_LPC 16 0	75	0.9968	WMYn(SiLU)
3_LPC 18 0	75	0.9793	WMYn(SiLU)
3_PC 16 0_18 1	75	0.9974	WMYn(SiLU)
3_PC 18 0_18 0	75	0.7746	WMYn(SiLU)
3_PC 18 1_18 1	75	0.9977	WMYn(SiLU)
3_PE 18 1_18 1	75	0.994	WMYn(SiLU)
3_SM 18 1;2O 16 0	75	0.9972	WMYn(SiLU)
3_SM 18 1;2O 18 0	75	0.0302	WMYn(SiLU)
4_DG 18 1_18 1	75	0.9964	WMYn(SiLU)
4_LPC 16 0	75	0.9948	WMYn(SiLU)
4_LPC 18 0	75	0.9807	WMYn(SiLU)
4_PC 16 0_18 1	75	0.9984	WMYn(SiLU)
4_PC 18 0_18 0	75	0.7918	WMYn(SiLU)
4_PC 18 1_18 1	75	0.9994	WMYn(SiLU)
4_PE 18 1_18 1	75	0.9972	WMYn(SiLU)
4_SM 18 1;2O 16 0	75	0.9977	WMYn(SiLU)
4_SM 18 1;2O 18 0	75	0.997	WMYn(SiLU)
5_DG 18 1_18 1	75	0.9954	WMYn(SiLU)
5_LPC 16 0	75	0.9977	WMYn(SiLU)
5_LPC 18 0	75	0.9786	WMYn(SiLU)
5_PC 16 0_18 1	75	0.0002	WMYn(SiLU)
5_PC 18 0_18 0	75	0.0056	WMYn(SiLU)
5_PC 18 1_18 1	75	0.8288	WMYn(SiLU)
5_PE 18 1_18 1	75	0.0511	WMYn(SiLU)
5_SM 18 1;2O 16 0	75	0.9988	WMYn(SiLU)
5_SM 18 1;2O 18 0	75	0.9955	WMYn(SiLU)
6_DG 18 1_18 1	75	0.9972	WMYn(SiLU)
6_LPC 16 0	75	0.9662	WMYn(SiLU)
6_LPC 18 0	75	0.0008	WMYn(SiLU)
6_PC 16 0_18 1	75	0.5512	WMYn(SiLU)
6_PC 18 0_18 0	75	0.7893	WMYn(SiLU)
6_PC 18 1_18 1	75	0.8301	WMYn(SiLU)
6_PE 18 1_18 1	75	0.994	WMYn(SiLU)
6_SM 18 1;2O 16 0	75	0.998	WMYn(SiLU)
6_SM 18 1;2O 18 0	75	0.998	WMYn(SiLU)
7_DG 18 1_18 1	75	0.9972	WMYn(SiLU)
7_LPC 16 0	75	0.0003	WMYn(SiLU)
7_LPC 18 0	75	0.9808	WMYn(SiLU)
7_PC 16 0_18 1	75	0.0264	WMYn(SiLU)
7_PC 18 0_18 0	75	0.8147	WMYn(SiLU)
7_PC 18 1_18 1	75	0.9972	WMYn(SiLU)
7_PE 18 1_18 1	75	0.99	WMYn(SiLU)
7_SM 18 1;2O 16 0	75	0.0152	WMYn(SiLU)
7_SM 18 1;2O 18 0	75	0.936	WMYn(SiLU)
8_DG 18 1_18 1	75	0.9926	WMYn(SiLU)
8_LPC 16 0	75	0.9969	WMYn(SiLU)
8_LPC 18 0	75	0.9822	WMYn(SiLU)
8_PC 16 0_18 1	75	0.9985	WMYn(SiLU)
8_PC 18 0_18 0	75	0.0096	WMYn(SiLU)
8_PC 18 1_18 1	75	0.9972	WMYn(SiLU)
8_PE 18 1_18 1	75	0.993	WMYn(SiLU)
8_SM 18 1;2O 16 0	75	0.9188	WMYn(SiLU)
8_SM 18 1;2O 18 0	75	0.9979	WMYn(SiLU)
9_DG 18 1_18 1	75	0.996	WMYn(SiLU)
9_LPC 16 0	75	0.9964	WMYn(SiLU)
9_LPC 18 0	75	0.3429	WMYn(SiLU)
9_PC 16 0_18 1	75	0.9977	WMYn(SiLU)
9_PC 18 0_18 0	75	0.0064	WMYn(SiLU)
9_PC 18 1_18 1	75	0.556	WMYn(SiLU)
9_PE 18 1_18 1	75	0.9964	WMYn(SiLU)
9_SM 18 1;2O 16 0	75	0.998	WMYn(SiLU)
9_SM 18 1;2O 18 0	75	0.998	WMYn(SiLU)
10_Cer 18 1;2O 16 0	150	0.9799	WMYn(SiLU)
10_LPC 16 0	150	0.9536	WMYn(SiLU)
10_PC 16 0_16 0	150	0.7338	WMYn(SiLU)
10_PC 16 0_18 1	150	0.9715	WMYn(SiLU)
10_PC 18 0_18 0	150	0.9985	WMYn(SiLU)
10_PC 18 1_18 1	150	0.9961	WMYn(SiLU)
10_PE 18 1_18 1	150	0.9975	WMYn(SiLU)
10_PI 18 1_18 1	150	0.0003	WMYn(SiLU)
10_SM 18 1;2O 16 0	150	0.9871	WMYn(SiLU)
1_Cer 18 1;2O 16 0	150	0.9965	WMYn(SiLU)
1_LPC 16 0	150	0.0002	WMYn(SiLU)
1_PC 16 0_16 0	150	0.9971	WMYn(SiLU)
1_PC 16 0_18 1	150	0.8519	WMYn(SiLU)
1_PC 18 0_18 0	150	0.9985	WMYn(SiLU)
1_PC 18 1_18 1	150	0.9971	WMYn(SiLU)
1_PE 18 1_18 1	150	0.9986	WMYn(SiLU)
1_PI 18 1_18 1	150	0.9921	WMYn(SiLU)
1_SM 18 1;2O 16 0	150	0.9985	WMYn(SiLU)
2_Cer 18 1;2O 16 0	150	0.9989	WMYn(SiLU)
2_LPC 16 0	150	0.9975	WMYn(SiLU)
2_PC 16 0_16 0	150	0.9946	WMYn(SiLU)
2_PC 16 0_18 1	150	0.9802	WMYn(SiLU)
2_PC 18 0_18 0	150	0.7917	WMYn(SiLU)
2_PC 18 1_18 1	150	0.0001	WMYn(SiLU)
2_PE 18 1_18 1	150	0.9988	WMYn(SiLU)
2_PI 18 1_18 1	150	0.9141	WMYn(SiLU)
2_SM 18 1;2O 16 0	150	0.9983	WMYn(SiLU)
3_Cer 18 1;2O 16 0	150	0.9966	WMYn(SiLU)
3_LPC 16 0	150	0.9907	WMYn(SiLU)
3_PC 16 0_16 0	150	0.997	WMYn(SiLU)
3_PC 16 0_18 1	150	0.8427	WMYn(SiLU)
3_PC 18 0_18 0	150	0.9985	WMYn(SiLU)
3_PC 18 1_18 1	150	0.0434	WMYn(SiLU)
3_PE 18 1_18 1	150	0.5431	WMYn(SiLU)
3_PI 18 1_18 1	150	0.987	WMYn(SiLU)
3_SM 18 1;2O 16 0	150	0.0002	WMYn(SiLU)
4_Cer 18 1;2O 16 0	150	0.9752	WMYn(SiLU)
4_LPC 16 0	150	0.9925	WMYn(SiLU)
4_PC 16 0_16 0	150	0.9981	WMYn(SiLU)
4_PC 16 0_18 1	150	0.9968	WMYn(SiLU)
4_PC 18 0_18 0	150	0.9988	WMYn(SiLU)
4_PC 18 1_18 1	150	0.9925	WMYn(SiLU)
4_PE 18 1_18 1	150	0.9985	WMYn(SiLU)
4_PI 18 1_18 1	150	0.9599	WMYn(SiLU)
4_SM 18 1;2O 16 0	150	0.9988	WMYn(SiLU)
5_Cer 18 1;2O 16 0	150	0.9224	WMYn(SiLU)
5_LPC 16 0	150	0.999	WMYn(SiLU)
5_PC 16 0_16 0	150	0.9929	WMYn(SiLU)
5_PC 16 0_18 1	150	0.9968	WMYn(SiLU)
5_PC 18 0_18 0	150	0.9981	WMYn(SiLU)
5_PC 18 1_18 1	150	0.9917	WMYn(SiLU)
5_PE 18 1_18 1	150	0.9982	WMYn(SiLU)
5_PI 18 1_18 1	150	0.9723	WMYn(SiLU)
5_SM 18 1;2O 16 0	150	0.936	WMYn(SiLU)
6_Cer 18 1;2O 16 0	150	0.8907	WMYn(SiLU)
6_LPC 16 0	150	0.9903	WMYn(SiLU)
6_PC 16 0_16 0	150	0.9475	WMYn(SiLU)
6_PC 16 0_18 1	150	0.3862	WMYn(SiLU)
6_PC 18 0_18 0	150	0.9342	WMYn(SiLU)
6_PC 18 1_18 1	150	0.8618	WMYn(SiLU)
6_PE 18 1_18 1	150	0.998	WMYn(SiLU)
6_PI 18 1_18 1	150	0.9981	WMYn(SiLU)
6_SM 18 1;2O 16 0	150	0.9891	WMYn(SiLU)
7_Cer 18 1;2O 16 0	150	0.9937	WMYn(SiLU)
7_LPC 16 0	150	0.8592	WMYn(SiLU)
7_PC 16 0_16 0	150	0.989	WMYn(SiLU)
7_PC 16 0_18 1	150	0.9656	WMYn(SiLU)
7_PC 18 0_18 0	150	0.9985	WMYn(SiLU)
7_PC 18 1_18 1	150	0.9916	WMYn(SiLU)
7_PE 18 1_18 1	150	0.997	WMYn(SiLU)
7_PI 18 1_18 1	150	0.1174	WMYn(SiLU)
7_SM 18 1;2O 16 0	150	0.9994	WMYn(SiLU)
8_Cer 18 1;2O 16 0	150	0.925	WMYn(SiLU)
8_LPC 16 0	150	0.9919	WMYn(SiLU)
8_PC 16 0_16 0	150	0.9983	WMYn(SiLU)
8_PC 16 0_18 1	150	0.9969	WMYn(SiLU)
8_PC 18 0_18 0	150	0.9991	WMYn(SiLU)
8_PC 18 1_18 1	150	0.9925	WMYn(SiLU)
8_PE 18 1_18 1	150	0.9987	WMYn(SiLU)
8_PI 18 1_18 1	150	0.9984	WMYn(SiLU)
8_SM 18 1;2O 16 0	150	0.1395	WMYn(SiLU)
9_Cer 18 1;2O 16 0	150	0.8637	WMYn(SiLU)
9_LPC 16 0	150	0.9981	WMYn(SiLU)
9_PC 16 0_16 0	150	0.9977	WMYn(SiLU)
9_PC 16 0_18 1	150	0.9679	WMYn(SiLU)
9_PC 18 0_18 0	150	0.7913	WMYn(SiLU)
9_PC 18 1_18 1	150	0.9925	WMYn(SiLU)
9_PE 18 1_18 1	150	0.9978	WMYn(SiLU)
9_PI 18 1_18 1	150	0.8208	WMYn(SiLU)
9_SM 18 1;2O 16 0	150	0.9969	WMYn(SiLU)
10_DG 18 1_18 1	150	0.9955	WMYn(SiLU)
10_LPC 16 0	150	0.9973	WMYn(SiLU)
10_LPC 18 0	150	0.9946	WMYn(SiLU)
10_PC 16 0_18 1	150	0.7328	WMYn(SiLU)
10_PC 18 0_18 0	150	0.0344	WMYn(SiLU)
10_PC 18 1_18 1	150	0.9756	WMYn(SiLU)
10_PE 18 1_18 1	150	0.9938	WMYn(SiLU)
10_SM 18 1;2O 16 0	150	0.9974	WMYn(SiLU)
10_SM 18 1;2O 18 0	150	0.0264	WMYn(SiLU)
1_DG 18 1_18 1	150	0.9849	WMYn(SiLU)
1_LPC 16 0	150	0.9971	WMYn(SiLU)
1_LPC 18 0	150	0.9946	WMYn(SiLU)
1_PC 16 0_18 1	150	0.9977	WMYn(SiLU)
1_PC 18 0_18 0	150	0.8926	WMYn(SiLU)
1_PC 18 1_18 1	150	0.9968	WMYn(SiLU)
1_PE 18 1_18 1	150	0.9958	WMYn(SiLU)
1_SM 18 1;2O 16 0	150	0.9975	WMYn(SiLU)
1_SM 18 1;2O 18 0	150	0.8315	WMYn(SiLU)
2_DG 18 1_18 1	150	0.782	WMYn(SiLU)
2_LPC 16 0	150	0.9963	WMYn(SiLU)
2_LPC 18 0	150	0.9935	WMYn(SiLU)
2_PC 16 0_18 1	150	0.8337	WMYn(SiLU)
2_PC 18 0_18 0	150	0.2003	WMYn(SiLU)
2_PC 18 1_18 1	150	0.0587	WMYn(SiLU)
2_PE 18 1_18 1	150	0.9403	WMYn(SiLU)
2_SM 18 1;2O 16 0	150	0.8313	WMYn(SiLU)
2_SM 18 1;2O 18 0	150	0.9975	WMYn(SiLU)
3_DG 18 1_18 1	150	0.9912	WMYn(SiLU)
3_LPC 16 0	150	0.9956	WMYn(SiLU)
3_LPC 18 0	150	0.9748	WMYn(SiLU)
3_PC 16 0_18 1	150	0.9773	WMYn(SiLU)
3_PC 18 0_18 0	150	0.8839	WMYn(SiLU)
3_PC 18 1_18 1	150	0.4342	WMYn(SiLU)
3_PE 18 1_18 1	150	0.9969	WMYn(SiLU)
3_SM 18 1;2O 16 0	150	0.0001	WMYn(SiLU)
3_SM 18 1;2O 18 0	150	0.9979	WMYn(SiLU)
4_DG 18 1_18 1	150	0.9927	WMYn(SiLU)
4_LPC 16 0	150	0.8895	WMYn(SiLU)
4_LPC 18 0	150	0.8886	WMYn(SiLU)
4_PC 16 0_18 1	150	0.047	WMYn(SiLU)
4_PC 18 0_18 0	150	0.8939	WMYn(SiLU)
4_PC 18 1_18 1	150	0.584	WMYn(SiLU)
4_PE 18 1_18 1	150	0.9278	WMYn(SiLU)
4_SM 18 1;2O 16 0	150	0.9981	WMYn(SiLU)
4_SM 18 1;2O 18 0	150	0.998	WMYn(SiLU)
5_DG 18 1_18 1	150	0.9587	WMYn(SiLU)
5_LPC 16 0	150	0.9964	WMYn(SiLU)
5_LPC 18 0	150	0.008	WMYn(SiLU)
5_PC 16 0_18 1	150	0.0003	WMYn(SiLU)
5_PC 18 0_18 0	150	0.875	WMYn(SiLU)
5_PC 18 1_18 1	150	0.9966	WMYn(SiLU)
5_PE 18 1_18 1	150	0.1757	WMYn(SiLU)
5_SM 18 1;2O 16 0	150	0.807	WMYn(SiLU)
5_SM 18 1;2O 18 0	150	0.998	WMYn(SiLU)
6_DG 18 1_18 1	150	0.9951	WMYn(SiLU)
6_LPC 16 0	150	0.092	WMYn(SiLU)
6_LPC 18 0	150	0.8674	WMYn(SiLU)
6_PC 16 0_18 1	150	0.9977	WMYn(SiLU)
6_PC 18 0_18 0	150	0.018	WMYn(SiLU)
6_PC 18 1_18 1	150	0.9977	WMYn(SiLU)
6_PE 18 1_18 1	150	0.9569	WMYn(SiLU)
6_SM 18 1;2O 16 0	150	0.9974	WMYn(SiLU)
6_SM 18 1;2O 18 0	150	0.998	WMYn(SiLU)
7_DG 18 1_18 1	150	0.0599	WMYn(SiLU)
7_LPC 16 0	150	0.9582	WMYn(SiLU)
7_LPC 18 0	150	0.9596	WMYn(SiLU)
7_PC 16 0_18 1	150	0.9977	WMYn(SiLU)
7_PC 18 0_18 0	150	0.8798	WMYn(SiLU)
7_PC 18 1_18 1	150	0.2675	WMYn(SiLU)
7_PE 18 1_18 1	150	0.9901	WMYn(SiLU)
7_SM 18 1;2O 16 0	150	0.9974	WMYn(SiLU)
7_SM 18 1;2O 18 0	150	0.998	WMYn(SiLU)
8_DG 18 1_18 1	150	0.9976	WMYn(SiLU)
8_LPC 16 0	150	0.9958	WMYn(SiLU)
8_LPC 18 0	150	0.1377	WMYn(SiLU)
8_PC 16 0_18 1	150	0.9994	WMYn(SiLU)
8_PC 18 0_18 0	150	0.198	WMYn(SiLU)
8_PC 18 1_18 1	150	0.9972	WMYn(SiLU)
8_PE 18 1_18 1	150	0.9962	WMYn(SiLU)
8_SM 18 1;2O 16 0	150	0.9958	WMYn(SiLU)
8_SM 18 1;2O 18 0	150	0.9984	WMYn(SiLU)
9_DG 18 1_18 1	150	0.9959	WMYn(SiLU)
9_LPC 16 0	150	0.9958	WMYn(SiLU)
9_LPC 18 0	150	0.992	WMYn(SiLU)
9_PC 16 0_18 1	150	0.9955	WMYn(SiLU)
9_PC 18 0_18 0	150	0.8799	WMYn(SiLU)
9_PC 18 1_18 1	150	0.9972	WMYn(SiLU)
9_PE 18 1_18 1	150	0.3897	WMYn(SiLU)
9_SM 18 1;2O 16 0	150	0.9968	WMYn(SiLU)
9_SM 18 1;2O 18 0	150	0.9979	WMYn(SiLU)
10_Cer 18 1;2O 16 0	10	0.1892	WMYn(ReLU)
10_LPC 16 0	10	0.9952	WMYn(ReLU)
10_PC 16 0_16 0	10	0.9948	WMYn(ReLU)
10_PC 16 0_18 1	10	0.06	WMYn(ReLU)
10_PC 18 0_18 0	10	0.0853	WMYn(ReLU)
10_PC 18 1_18 1	10	0.9941	WMYn(ReLU)
10_PE 18 1_18 1	10	0.9962	WMYn(ReLU)
10_PI 18 1_18 1	10	0.9926	WMYn(ReLU)
10_SM 18 1;2O 16 0	10	0.0733	WMYn(ReLU)
1_Cer 18 1;2O 16 0	10	0.9972	WMYn(ReLU)
1_LPC 16 0	10	0.9702	WMYn(ReLU)
1_PC 16 0_16 0	10	0.0395	WMYn(ReLU)
1_PC 16 0_18 1	10	0.9951	WMYn(ReLU)
1_PC 18 0_18 0	10	0.9921	WMYn(ReLU)
1_PC 18 1_18 1	10	0.9931	WMYn(ReLU)
1_PE 18 1_18 1	10	0.9951	WMYn(ReLU)
1_PI 18 1_18 1	10	0.9954	WMYn(ReLU)
1_SM 18 1;2O 16 0	10	0.9928	WMYn(ReLU)
2_Cer 18 1;2O 16 0	10	0.9948	WMYn(ReLU)
2_LPC 16 0	10	0.0833	WMYn(ReLU)
2_PC 16 0_16 0	10	0.9949	WMYn(ReLU)
2_PC 16 0_18 1	10	0.045	WMYn(ReLU)
2_PC 18 0_18 0	10	0.9945	WMYn(ReLU)
2_PC 18 1_18 1	10	0.9946	WMYn(ReLU)
2_PE 18 1_18 1	10	0.9964	WMYn(ReLU)
2_PI 18 1_18 1	10	0.1274	WMYn(ReLU)
2_SM 18 1;2O 16 0	10	0.0714	WMYn(ReLU)
3_Cer 18 1;2O 16 0	10	0.9957	WMYn(ReLU)
3_LPC 16 0	10	0.4042	WMYn(ReLU)
3_PC 16 0_16 0	10	0.0216	WMYn(ReLU)
3_PC 16 0_18 1	10	0.0876	WMYn(ReLU)
3_PC 18 0_18 0	10	0.4842	WMYn(ReLU)
3_PC 18 1_18 1	10	0.0758	WMYn(ReLU)
3_PE 18 1_18 1	10	0.0085	WMYn(ReLU)
3_PI 18 1_18 1	10	0.9867	WMYn(ReLU)
3_SM 18 1;2O 16 0	10	0.9957	WMYn(ReLU)
4_Cer 18 1;2O 16 0	10	0.1803	WMYn(ReLU)
4_LPC 16 0	10	0.9953	WMYn(ReLU)
4_PC 16 0_16 0	10	0.9948	WMYn(ReLU)
4_PC 16 0_18 1	10	0.9953	WMYn(ReLU)
4_PC 18 0_18 0	10	0.9948	WMYn(ReLU)
4_PC 18 1_18 1	10	0.7931	WMYn(ReLU)
4_PE 18 1_18 1	10	0.0624	WMYn(ReLU)
4_PI 18 1_18 1	10	0.9949	WMYn(ReLU)
4_SM 18 1;2O 16 0	10	0.003	WMYn(ReLU)
5_Cer 18 1;2O 16 0	10	0.1615	WMYn(ReLU)
5_LPC 16 0	10	0.9689	WMYn(ReLU)
5_PC 16 0_16 0	10	0.9935	WMYn(ReLU)
5_PC 16 0_18 1	10	0.9953	WMYn(ReLU)
5_PC 18 0_18 0	10	0.9944	WMYn(ReLU)
5_PC 18 1_18 1	10	0.9859	WMYn(ReLU)
5_PE 18 1_18 1	10	0.9832	WMYn(ReLU)
5_PI 18 1_18 1	10	0.9949	WMYn(ReLU)
5_SM 18 1;2O 16 0	10	0.9943	WMYn(ReLU)
6_Cer 18 1;2O 16 0	10	0.9967	WMYn(ReLU)
6_LPC 16 0	10	0.9958	WMYn(ReLU)
6_PC 16 0_16 0	10	0.9951	WMYn(ReLU)
6_PC 16 0_18 1	10	0.9119	WMYn(ReLU)
6_PC 18 0_18 0	10	0.1563	WMYn(ReLU)
6_PC 18 1_18 1	10	0.9937	WMYn(ReLU)
6_PE 18 1_18 1	10	0.9957	WMYn(ReLU)
6_PI 18 1_18 1	10	0.9956	WMYn(ReLU)
6_SM 18 1;2O 16 0	10	0.9946	WMYn(ReLU)
7_Cer 18 1;2O 16 0	10	0.9969	WMYn(ReLU)
7_LPC 16 0	10	0.9631	WMYn(ReLU)
7_PC 16 0_16 0	10	0.8507	WMYn(ReLU)
7_PC 16 0_18 1	10	0.9949	WMYn(ReLU)
7_PC 18 0_18 0	10	0.9945	WMYn(ReLU)
7_PC 18 1_18 1	10	0.1955	WMYn(ReLU)
7_PE 18 1_18 1	10	0.0555	WMYn(ReLU)
7_PI 18 1_18 1	10	0.6223	WMYn(ReLU)
7_SM 18 1;2O 16 0	10	0.9947	WMYn(ReLU)
8_Cer 18 1;2O 16 0	10	0.9949	WMYn(ReLU)
8_LPC 16 0	10	0.995	WMYn(ReLU)
8_PC 16 0_16 0	10	0.9739	WMYn(ReLU)
8_PC 16 0_18 1	10	0.9954	WMYn(ReLU)
8_PC 18 0_18 0	10	0.9934	WMYn(ReLU)
8_PC 18 1_18 1	10	0.9926	WMYn(ReLU)
8_PE 18 1_18 1	10	0.9954	WMYn(ReLU)
8_PI 18 1_18 1	10	0.9917	WMYn(ReLU)
8_SM 18 1;2O 16 0	10	0.0931	WMYn(ReLU)
9_Cer 18 1;2O 16 0	10	0.9964	WMYn(ReLU)
9_LPC 16 0	10	0.0858	WMYn(ReLU)
9_PC 16 0_16 0	10	0.1372	WMYn(ReLU)
9_PC 16 0_18 1	10	0.9956	WMYn(ReLU)
9_PC 18 0_18 0	10	0.9941	WMYn(ReLU)
9_PC 18 1_18 1	10	0.7945	WMYn(ReLU)
9_PE 18 1_18 1	10	0.1362	WMYn(ReLU)
9_PI 18 1_18 1	10	0.9901	WMYn(ReLU)
9_SM 18 1;2O 16 0	10	0.9934	WMYn(ReLU)
10_DG 18 1_18 1	10	0.9969	WMYn(ReLU)
10_LPC 16 0	10	0.0931	WMYn(ReLU)
10_LPC 18 0	10	0.8611	WMYn(ReLU)
10_PC 16 0_18 1	10	0.9975	WMYn(ReLU)
10_PC 18 0_18 0	10	0.2105	WMYn(ReLU)
10_PC 18 1_18 1	10	0.4689	WMYn(ReLU)
10_PE 18 1_18 1	10	0.9945	WMYn(ReLU)
10_SM 18 1;2O 16 0	10	0.9968	WMYn(ReLU)
10_SM 18 1;2O 18 0	10	0.9623	WMYn(ReLU)
1_DG 18 1_18 1	10	0.9964	WMYn(ReLU)
1_LPC 16 0	10	0.9956	WMYn(ReLU)
1_LPC 18 0	10	0.8826	WMYn(ReLU)
1_PC 16 0_18 1	10	0.9975	WMYn(ReLU)
1_PC 18 0_18 0	10	0.2105	WMYn(ReLU)
1_PC 18 1_18 1	10	0.9978	WMYn(ReLU)
1_PE 18 1_18 1	10	0.996	WMYn(ReLU)
1_SM 18 1;2O 16 0	10	0.9972	WMYn(ReLU)
1_SM 18 1;2O 18 0	10	0.9623	WMYn(ReLU)
2_DG 18 1_18 1	10	0.9915	WMYn(ReLU)
2_LPC 16 0	10	0.9913	WMYn(ReLU)
2_LPC 18 0	10	0.0187	WMYn(ReLU)
2_PC 16 0_18 1	10	0.9969	WMYn(ReLU)
2_PC 18 0_18 0	10	0.8127	WMYn(ReLU)
2_PC 18 1_18 1	10	0.9977	WMYn(ReLU)
2_PE 18 1_18 1	10	0.9961	WMYn(ReLU)
2_SM 18 1;2O 16 0	10	0.0264	WMYn(ReLU)
2_SM 18 1;2O 18 0	10	0.9979	WMYn(ReLU)
3_DG 18 1_18 1	10	0.9964	WMYn(ReLU)
3_LPC 16 0	10	0.9957	WMYn(ReLU)
3_LPC 18 0	10	0.9781	WMYn(ReLU)
3_PC 16 0_18 1	10	0.9577	WMYn(ReLU)
3_PC 18 0_18 0	10	0.5231	WMYn(ReLU)
3_PC 18 1_18 1	10	0.3703	WMYn(ReLU)
3_PE 18 1_18 1	10	0.9953	WMYn(ReLU)
3_SM 18 1;2O 16 0	10	0.8288	WMYn(ReLU)
3_SM 18 1;2O 18 0	10	0.9979	WMYn(ReLU)
4_DG 18 1_18 1	10	0.9969	WMYn(ReLU)
4_LPC 16 0	10	0.0038	WMYn(ReLU)
4_LPC 18 0	10	0.9636	WMYn(ReLU)
4_PC 16 0_18 1	10	0.9969	WMYn(ReLU)
4_PC 18 0_18 0	10	0.8058	WMYn(ReLU)
4_PC 18 1_18 1	10	0.976	WMYn(ReLU)
4_PE 18 1_18 1	10	0.9961	WMYn(ReLU)
4_SM 18 1;2O 16 0	10	0.9968	WMYn(ReLU)
4_SM 18 1;2O 18 0	10	0.9979	WMYn(ReLU)
5_DG 18 1_18 1	10	0.9953	WMYn(ReLU)
5_LPC 16 0	10	0.9966	WMYn(ReLU)
5_LPC 18 0	10	0.9727	WMYn(ReLU)
5_PC 16 0_18 1	10	0.9975	WMYn(ReLU)
5_PC 18 0_18 0	10	0.2105	WMYn(ReLU)
5_PC 18 1_18 1	10	0.976	WMYn(ReLU)
5_PE 18 1_18 1	10	0.9284	WMYn(ReLU)
5_SM 18 1;2O 16 0	10	0.9966	WMYn(ReLU)
5_SM 18 1;2O 18 0	10	0.5882	WMYn(ReLU)
6_DG 18 1_18 1	10	0.9971	WMYn(ReLU)
6_LPC 16 0	10	0.9937	WMYn(ReLU)
6_LPC 18 0	10	0.9777	WMYn(ReLU)
6_PC 16 0_18 1	10	0.9127	WMYn(ReLU)
6_PC 18 0_18 0	10	0.8205	WMYn(ReLU)
6_PC 18 1_18 1	10	0.976	WMYn(ReLU)
6_PE 18 1_18 1	10	0.9964	WMYn(ReLU)
6_SM 18 1;2O 16 0	10	0.9969	WMYn(ReLU)
6_SM 18 1;2O 18 0	10	0.9968	WMYn(ReLU)
7_DG 18 1_18 1	10	0.1626	WMYn(ReLU)
7_LPC 16 0	10	0.9625	WMYn(ReLU)
7_LPC 18 0	10	0.9791	WMYn(ReLU)
7_PC 16 0_18 1	10	0.9771	WMYn(ReLU)
7_PC 18 0_18 0	10	0.6816	WMYn(ReLU)
7_PC 18 1_18 1	10	0.9977	WMYn(ReLU)
7_PE 18 1_18 1	10	0.9949	WMYn(ReLU)
7_SM 18 1;2O 16 0	10	0.9968	WMYn(ReLU)
7_SM 18 1;2O 18 0	10	0.9979	WMYn(ReLU)
8_DG 18 1_18 1	10	0.1558	WMYn(ReLU)
8_LPC 16 0	10	0.9958	WMYn(ReLU)
8_LPC 18 0	10	0.9775	WMYn(ReLU)
8_PC 16 0_18 1	10	0.9973	WMYn(ReLU)
8_PC 18 0_18 0	10	0.8314	WMYn(ReLU)
8_PC 18 1_18 1	10	0.9947	WMYn(ReLU)
8_PE 18 1_18 1	10	0.5282	WMYn(ReLU)
8_SM 18 1;2O 16 0	10	0.0592	WMYn(ReLU)
8_SM 18 1;2O 18 0	10	0.9623	WMYn(ReLU)
9_DG 18 1_18 1	10	0.9962	WMYn(ReLU)
9_LPC 16 0	10	0.9964	WMYn(ReLU)
9_LPC 18 0	10	0.9706	WMYn(ReLU)
9_PC 16 0_18 1	10	0.9974	WMYn(ReLU)
9_PC 18 0_18 0	10	0.7849	WMYn(ReLU)
9_PC 18 1_18 1	10	0.9976	WMYn(ReLU)
9_PE 18 1_18 1	10	0.9947	WMYn(ReLU)
9_SM 18 1;2O 16 0	10	0.9948	WMYn(ReLU)
9_SM 18 1;2O 18 0	10	0.9979	WMYn(ReLU)
10_Cer 18 1;2O 16 0	75	0.9933	WMYn(ReLU)
10_LPC 16 0	75	0.997	WMYn(ReLU)
10_PC 16 0_16 0	75	0.9947	WMYn(ReLU)
10_PC 16 0_18 1	75	0.9962	WMYn(ReLU)
10_PC 18 0_18 0	75	0.9953	WMYn(ReLU)
10_PC 18 1_18 1	75	0.0772	WMYn(ReLU)
10_PE 18 1_18 1	75	0.9968	WMYn(ReLU)
10_PI 18 1_18 1	75	0.9974	WMYn(ReLU)
10_SM 18 1;2O 16 0	75	0.9973	WMYn(ReLU)
1_Cer 18 1;2O 16 0	75	0.9968	WMYn(ReLU)
1_LPC 16 0	75	0.9964	WMYn(ReLU)
1_PC 16 0_16 0	75	0.995	WMYn(ReLU)
1_PC 16 0_18 1	75	0.9943	WMYn(ReLU)
1_PC 18 0_18 0	75	0.9963	WMYn(ReLU)
1_PC 18 1_18 1	75	0.9925	WMYn(ReLU)
1_PE 18 1_18 1	75	0.9961	WMYn(ReLU)
1_PI 18 1_18 1	75	0.9974	WMYn(ReLU)
1_SM 18 1;2O 16 0	75	0.9966	WMYn(ReLU)
2_Cer 18 1;2O 16 0	75	0.9966	WMYn(ReLU)
2_LPC 16 0	75	0.9966	WMYn(ReLU)
2_PC 16 0_16 0	75	0.994	WMYn(ReLU)
2_PC 16 0_18 1	75	0.9957	WMYn(ReLU)
2_PC 18 0_18 0	75	0.9963	WMYn(ReLU)
2_PC 18 1_18 1	75	0.991	WMYn(ReLU)
2_PE 18 1_18 1	75	0.9968	WMYn(ReLU)
2_PI 18 1_18 1	75	0.9985	WMYn(ReLU)
2_SM 18 1;2O 16 0	75	0.9976	WMYn(ReLU)
3_Cer 18 1;2O 16 0	75	0.9969	WMYn(ReLU)
3_LPC 16 0	75	0.9966	WMYn(ReLU)
3_PC 16 0_16 0	75	0.9946	WMYn(ReLU)
3_PC 16 0_18 1	75	0.9959	WMYn(ReLU)
3_PC 18 0_18 0	75	0.9963	WMYn(ReLU)
3_PC 18 1_18 1	75	0.8723	WMYn(ReLU)
3_PE 18 1_18 1	75	0.9967	WMYn(ReLU)
3_PI 18 1_18 1	75	0.9968	WMYn(ReLU)
3_SM 18 1;2O 16 0	75	0.9974	WMYn(ReLU)
4_Cer 18 1;2O 16 0	75	0.9967	WMYn(ReLU)
4_LPC 16 0	75	0.9968	WMYn(ReLU)
4_PC 16 0_16 0	75	0.9946	WMYn(ReLU)
4_PC 16 0_18 1	75	0.8667	WMYn(ReLU)
4_PC 18 0_18 0	75	0.9963	WMYn(ReLU)
4_PC 18 1_18 1	75	0.8726	WMYn(ReLU)
4_PE 18 1_18 1	75	0.9955	WMYn(ReLU)
4_PI 18 1_18 1	75	0.9972	WMYn(ReLU)
4_SM 18 1;2O 16 0	75	0.9972	WMYn(ReLU)
5_Cer 18 1;2O 16 0	75	0.9969	WMYn(ReLU)
5_LPC 16 0	75	0.9969	WMYn(ReLU)
5_PC 16 0_16 0	75	0.9665	WMYn(ReLU)
5_PC 16 0_18 1	75	0.995	WMYn(ReLU)
5_PC 18 0_18 0	75	0.9939	WMYn(ReLU)
5_PC 18 1_18 1	75	0.991	WMYn(ReLU)
5_PE 18 1_18 1	75	0.9947	WMYn(ReLU)
5_PI 18 1_18 1	75	0.9975	WMYn(ReLU)
5_SM 18 1;2O 16 0	75	0.9972	WMYn(ReLU)
6_Cer 18 1;2O 16 0	75	0.9969	WMYn(ReLU)
6_LPC 16 0	75	0.997	WMYn(ReLU)
6_PC 16 0_16 0	75	0.9945	WMYn(ReLU)
6_PC 16 0_18 1	75	0.9962	WMYn(ReLU)
6_PC 18 0_18 0	75	0.9963	WMYn(ReLU)
6_PC 18 1_18 1	75	0.8713	WMYn(ReLU)
6_PE 18 1_18 1	75	0.9961	WMYn(ReLU)
6_PI 18 1_18 1	75	0.9975	WMYn(ReLU)
6_SM 18 1;2O 16 0	75	0.9976	WMYn(ReLU)
7_Cer 18 1;2O 16 0	75	0.9967	WMYn(ReLU)
7_LPC 16 0	75	0.0755	WMYn(ReLU)
7_PC 16 0_16 0	75	0.9946	WMYn(ReLU)
7_PC 16 0_18 1	75	0.9947	WMYn(ReLU)
7_PC 18 0_18 0	75	0.9955	WMYn(ReLU)
7_PC 18 1_18 1	75	0.9839	WMYn(ReLU)
7_PE 18 1_18 1	75	0.06	WMYn(ReLU)
7_PI 18 1_18 1	75	0.9976	WMYn(ReLU)
7_SM 18 1;2O 16 0	75	0.9972	WMYn(ReLU)
8_Cer 18 1;2O 16 0	75	0.9136	WMYn(ReLU)
8_LPC 16 0	75	0.9971	WMYn(ReLU)
8_PC 16 0_16 0	75	0.9941	WMYn(ReLU)
8_PC 16 0_18 1	75	0.995	WMYn(ReLU)
8_PC 18 0_18 0	75	0.9555	WMYn(ReLU)
8_PC 18 1_18 1	75	0.9918	WMYn(ReLU)
8_PE 18 1_18 1	75	0.9961	WMYn(ReLU)
8_PI 18 1_18 1	75	0.1513	WMYn(ReLU)
8_SM 18 1;2O 16 0	75	0.9971	WMYn(ReLU)
9_Cer 18 1;2O 16 0	75	0.9976	WMYn(ReLU)
9_LPC 16 0	75	0.1262	WMYn(ReLU)
9_PC 16 0_16 0	75	0.9917	WMYn(ReLU)
9_PC 16 0_18 1	75	0.9889	WMYn(ReLU)
9_PC 18 0_18 0	75	0.9964	WMYn(ReLU)
9_PC 18 1_18 1	75	0.9938	WMYn(ReLU)
9_PE 18 1_18 1	75	0.9968	WMYn(ReLU)
9_PI 18 1_18 1	75	0.9974	WMYn(ReLU)
9_SM 18 1;2O 16 0	75	0.9973	WMYn(ReLU)
10_DG 18 1_18 1	75	0.997	WMYn(ReLU)
10_LPC 16 0	75	0.9955	WMYn(ReLU)
10_LPC 18 0	75	0.1019	WMYn(ReLU)
10_PC 16 0_18 1	75	0.9965	WMYn(ReLU)
10_PC 18 0_18 0	75	0.9753	WMYn(ReLU)
10_PC 18 1_18 1	75	0.5884	WMYn(ReLU)
10_PE 18 1_18 1	75	0.996	WMYn(ReLU)
10_SM 18 1;2O 16 0	75	0.9975	WMYn(ReLU)
10_SM 18 1;2O 18 0	75	0.997	WMYn(ReLU)
1_DG 18 1_18 1	75	0.9959	WMYn(ReLU)
1_LPC 16 0	75	0.9959	WMYn(ReLU)
1_LPC 18 0	75	0.9968	WMYn(ReLU)
1_PC 16 0_18 1	75	0.9971	WMYn(ReLU)
1_PC 18 0_18 0	75	0.975	WMYn(ReLU)
1_PC 18 1_18 1	75	0.9968	WMYn(ReLU)
1_PE 18 1_18 1	75	0.1703	WMYn(ReLU)
1_SM 18 1;2O 16 0	75	0.9937	WMYn(ReLU)
1_SM 18 1;2O 18 0	75	0.998	WMYn(ReLU)
2_DG 18 1_18 1	75	0.588	WMYn(ReLU)
2_LPC 16 0	75	0.9653	WMYn(ReLU)
2_LPC 18 0	75	0.9972	WMYn(ReLU)
2_PC 16 0_18 1	75	0.9966	WMYn(ReLU)
2_PC 18 0_18 0	75	0.9747	WMYn(ReLU)
2_PC 18 1_18 1	75	0.5858	WMYn(ReLU)
2_PE 18 1_18 1	75	0.9974	WMYn(ReLU)
2_SM 18 1;2O 16 0	75	0.9975	WMYn(ReLU)
2_SM 18 1;2O 18 0	75	0.998	WMYn(ReLU)
3_DG 18 1_18 1	75	0.9962	WMYn(ReLU)
3_LPC 16 0	75	0.9959	WMYn(ReLU)
3_LPC 18 0	75	0.095	WMYn(ReLU)
3_PC 16 0_18 1	75	0.9966	WMYn(ReLU)
3_PC 18 0_18 0	75	0.7937	WMYn(ReLU)
3_PC 18 1_18 1	75	0.9967	WMYn(ReLU)
3_PE 18 1_18 1	75	0.9817	WMYn(ReLU)
3_SM 18 1;2O 16 0	75	0.9965	WMYn(ReLU)
3_SM 18 1;2O 18 0	75	0.998	WMYn(ReLU)
4_DG 18 1_18 1	75	0.9957	WMYn(ReLU)
4_LPC 16 0	75	0.9955	WMYn(ReLU)
4_LPC 18 0	75	0.9968	WMYn(ReLU)
4_PC 16 0_18 1	75	0.9978	WMYn(ReLU)
4_PC 18 0_18 0	75	0.9721	WMYn(ReLU)
4_PC 18 1_18 1	75	0.9944	WMYn(ReLU)
4_PE 18 1_18 1	75	0.9956	WMYn(ReLU)
4_SM 18 1;2O 16 0	75	0.9975	WMYn(ReLU)
4_SM 18 1;2O 18 0	75	0.997	WMYn(ReLU)
5_DG 18 1_18 1	75	0.9955	WMYn(ReLU)
5_LPC 16 0	75	0.5213	WMYn(ReLU)
5_LPC 18 0	75	0.9954	WMYn(ReLU)
5_PC 16 0_18 1	75	0.9967	WMYn(ReLU)
5_PC 18 0_18 0	75	0.9819	WMYn(ReLU)
5_PC 18 1_18 1	75	0.9967	WMYn(ReLU)
5_PE 18 1_18 1	75	0.995	WMYn(ReLU)
5_SM 18 1;2O 16 0	75	0.9946	WMYn(ReLU)
5_SM 18 1;2O 18 0	75	0.998	WMYn(ReLU)
6_DG 18 1_18 1	75	0.9942	WMYn(ReLU)
6_LPC 16 0	75	0.9959	WMYn(ReLU)
6_LPC 18 0	75	0.9941	WMYn(ReLU)
6_PC 16 0_18 1	75	0.0263	WMYn(ReLU)
6_PC 18 0_18 0	75	0.9779	WMYn(ReLU)
6_PC 18 1_18 1	75	0.9967	WMYn(ReLU)
6_PE 18 1_18 1	75	0.9957	WMYn(ReLU)
6_SM 18 1;2O 16 0	75	0.9975	WMYn(ReLU)
6_SM 18 1;2O 18 0	75	0.9979	WMYn(ReLU)
7_DG 18 1_18 1	75	0.9956	WMYn(ReLU)
7_LPC 16 0	75	0.0022	WMYn(ReLU)
7_LPC 18 0	75	0.1659	WMYn(ReLU)
7_PC 16 0_18 1	75	0.9967	WMYn(ReLU)
7_PC 18 0_18 0	75	0.9682	WMYn(ReLU)
7_PC 18 1_18 1	75	0.9966	WMYn(ReLU)
7_PE 18 1_18 1	75	0.9958	WMYn(ReLU)
7_SM 18 1;2O 16 0	75	0.9974	WMYn(ReLU)
7_SM 18 1;2O 18 0	75	0.9971	WMYn(ReLU)
8_DG 18 1_18 1	75	0.9954	WMYn(ReLU)
8_LPC 16 0	75	0.0991	WMYn(ReLU)
8_LPC 18 0	75	0.9955	WMYn(ReLU)
8_PC 16 0_18 1	75	0.7335	WMYn(ReLU)
8_PC 18 0_18 0	75	0.5522	WMYn(ReLU)
8_PC 18 1_18 1	75	0.809	WMYn(ReLU)
8_PE 18 1_18 1	75	0.9952	WMYn(ReLU)
8_SM 18 1;2O 16 0	75	0.9974	WMYn(ReLU)
8_SM 18 1;2O 18 0	75	0.9963	WMYn(ReLU)
9_DG 18 1_18 1	75	0.5122	WMYn(ReLU)
9_LPC 16 0	75	0.9959	WMYn(ReLU)
9_LPC 18 0	75	0.9881	WMYn(ReLU)
9_PC 16 0_18 1	75	0.1945	WMYn(ReLU)
9_PC 18 0_18 0	75	0.9746	WMYn(ReLU)
9_PC 18 1_18 1	75	0.9967	WMYn(ReLU)
9_PE 18 1_18 1	75	0.9957	WMYn(ReLU)
9_SM 18 1;2O 16 0	75	0.253	WMYn(ReLU)
9_SM 18 1;2O 18 0	75	0.997	WMYn(ReLU)
10_Cer 18 1;2O 16 0	150	0.9971	WMYn(ReLU)
10_LPC 16 0	150	0.9972	WMYn(ReLU)
10_PC 16 0_16 0	150	0.9935	WMYn(ReLU)
10_PC 16 0_18 1	150	0.9941	WMYn(ReLU)
10_PC 18 0_18 0	150	0.9965	WMYn(ReLU)
10_PC 18 1_18 1	150	0.991	WMYn(ReLU)
10_PE 18 1_18 1	150	0.9962	WMYn(ReLU)
10_PI 18 1_18 1	150	0.9966	WMYn(ReLU)
10_SM 18 1;2O 16 0	150	0.9967	WMYn(ReLU)
1_Cer 18 1;2O 16 0	150	0.9947	WMYn(ReLU)
1_LPC 16 0	150	0.9968	WMYn(ReLU)
1_PC 16 0_16 0	150	0.9947	WMYn(ReLU)
1_PC 16 0_18 1	150	0.9952	WMYn(ReLU)
1_PC 18 0_18 0	150	0.9962	WMYn(ReLU)
1_PC 18 1_18 1	150	0.9911	WMYn(ReLU)
1_PE 18 1_18 1	150	0.9969	WMYn(ReLU)
1_PI 18 1_18 1	150	0.9971	WMYn(ReLU)
1_SM 18 1;2O 16 0	150	0.997	WMYn(ReLU)
2_Cer 18 1;2O 16 0	150	0.9915	WMYn(ReLU)
2_LPC 16 0	150	0.9969	WMYn(ReLU)
2_PC 16 0_16 0	150	0.9941	WMYn(ReLU)
2_PC 16 0_18 1	150	0.9945	WMYn(ReLU)
2_PC 18 0_18 0	150	0.9955	WMYn(ReLU)
2_PC 18 1_18 1	150	0.991	WMYn(ReLU)
2_PE 18 1_18 1	150	0.9968	WMYn(ReLU)
2_PI 18 1_18 1	150	0.9987	WMYn(ReLU)
2_SM 18 1;2O 16 0	150	0.997	WMYn(ReLU)
3_Cer 18 1;2O 16 0	150	0.997	WMYn(ReLU)
3_LPC 16 0	150	0.9875	WMYn(ReLU)
3_PC 16 0_16 0	150	0.993	WMYn(ReLU)
3_PC 16 0_18 1	150	0.9112	WMYn(ReLU)
3_PC 18 0_18 0	150	0.9558	WMYn(ReLU)
3_PC 18 1_18 1	150	0.9899	WMYn(ReLU)
3_PE 18 1_18 1	150	0.0013	WMYn(ReLU)
3_PI 18 1_18 1	150	0.9968	WMYn(ReLU)
3_SM 18 1;2O 16 0	150	0.994	WMYn(ReLU)
4_Cer 18 1;2O 16 0	150	0.9949	WMYn(ReLU)
4_LPC 16 0	150	0.9961	WMYn(ReLU)
4_PC 16 0_16 0	150	0.9941	WMYn(ReLU)
4_PC 16 0_18 1	150	0.9951	WMYn(ReLU)
4_PC 18 0_18 0	150	0.9954	WMYn(ReLU)
4_PC 18 1_18 1	150	0.991	WMYn(ReLU)
4_PE 18 1_18 1	150	0.9963	WMYn(ReLU)
4_PI 18 1_18 1	150	0.9969	WMYn(ReLU)
4_SM 18 1;2O 16 0	150	0.9974	WMYn(ReLU)
5_Cer 18 1;2O 16 0	150	0.9962	WMYn(ReLU)
5_LPC 16 0	150	0.9972	WMYn(ReLU)
5_PC 16 0_16 0	150	0.9941	WMYn(ReLU)
5_PC 16 0_18 1	150	0.9941	WMYn(ReLU)
5_PC 18 0_18 0	150	0.9953	WMYn(ReLU)
5_PC 18 1_18 1	150	0.9909	WMYn(ReLU)
5_PE 18 1_18 1	150	0.9963	WMYn(ReLU)
5_PI 18 1_18 1	150	0.9968	WMYn(ReLU)
5_SM 18 1;2O 16 0	150	0.9974	WMYn(ReLU)
6_Cer 18 1;2O 16 0	150	0.9965	WMYn(ReLU)
6_LPC 16 0	150	0.9438	WMYn(ReLU)
6_PC 16 0_16 0	150	0.9929	WMYn(ReLU)
6_PC 16 0_18 1	150	0.9945	WMYn(ReLU)
6_PC 18 0_18 0	150	0.9982	WMYn(ReLU)
6_PC 18 1_18 1	150	0.991	WMYn(ReLU)
6_PE 18 1_18 1	150	0.9963	WMYn(ReLU)
6_PI 18 1_18 1	150	0.9934	WMYn(ReLU)
6_SM 18 1;2O 16 0	150	0.997	WMYn(ReLU)
7_Cer 18 1;2O 16 0	150	0.9967	WMYn(ReLU)
7_LPC 16 0	150	0.9961	WMYn(ReLU)
7_PC 16 0_16 0	150	0.9942	WMYn(ReLU)
7_PC 16 0_18 1	150	0.994	WMYn(ReLU)
7_PC 18 0_18 0	150	0.9911	WMYn(ReLU)
7_PC 18 1_18 1	150	0.9926	WMYn(ReLU)
7_PE 18 1_18 1	150	0.9952	WMYn(ReLU)
7_PI 18 1_18 1	150	0.9953	WMYn(ReLU)
7_SM 18 1;2O 16 0	150	0.1429	WMYn(ReLU)
8_Cer 18 1;2O 16 0	150	0.9958	WMYn(ReLU)
8_LPC 16 0	150	0.9966	WMYn(ReLU)
8_PC 16 0_16 0	150	0.9908	WMYn(ReLU)
8_PC 16 0_18 1	150	0.9944	WMYn(ReLU)
8_PC 18 0_18 0	150	0.9965	WMYn(ReLU)
8_PC 18 1_18 1	150	0.9912	WMYn(ReLU)
8_PE 18 1_18 1	150	0.9968	WMYn(ReLU)
8_PI 18 1_18 1	150	0.9969	WMYn(ReLU)
8_SM 18 1;2O 16 0	150	0.997	WMYn(ReLU)
9_Cer 18 1;2O 16 0	150	0.9658	WMYn(ReLU)
9_LPC 16 0	150	0.0444	WMYn(ReLU)
9_PC 16 0_16 0	150	0.9946	WMYn(ReLU)
9_PC 16 0_18 1	150	0.0853	WMYn(ReLU)
9_PC 18 0_18 0	150	0.9955	WMYn(ReLU)
9_PC 18 1_18 1	150	0.9927	WMYn(ReLU)
9_PE 18 1_18 1	150	0.9963	WMYn(ReLU)
9_PI 18 1_18 1	150	0.9968	WMYn(ReLU)
9_SM 18 1;2O 16 0	150	0.997	WMYn(ReLU)
10_DG 18 1_18 1	150	0.9952	WMYn(ReLU)
10_LPC 16 0	150	0.9956	WMYn(ReLU)
10_LPC 18 0	150	0.9971	WMYn(ReLU)
10_PC 16 0_18 1	150	0.998	WMYn(ReLU)
10_PC 18 0_18 0	150	0.9952	WMYn(ReLU)
10_PC 18 1_18 1	150	0.9952	WMYn(ReLU)
10_PE 18 1_18 1	150	0.9959	WMYn(ReLU)
10_SM 18 1;2O 16 0	150	0.9975	WMYn(ReLU)
10_SM 18 1;2O 18 0	150	0.9971	WMYn(ReLU)
1_DG 18 1_18 1	150	0.2032	WMYn(ReLU)
1_LPC 16 0	150	0.9956	WMYn(ReLU)
1_LPC 18 0	150	0.9965	WMYn(ReLU)
1_PC 16 0_18 1	150	0.9972	WMYn(ReLU)
1_PC 18 0_18 0	150	0.9948	WMYn(ReLU)
1_PC 18 1_18 1	150	0.9947	WMYn(ReLU)
1_PE 18 1_18 1	150	0.9959	WMYn(ReLU)
1_SM 18 1;2O 16 0	150	0.9975	WMYn(ReLU)
1_SM 18 1;2O 18 0	150	0.998	WMYn(ReLU)
2_DG 18 1_18 1	150	0.9949	WMYn(ReLU)
2_LPC 16 0	150	0.9956	WMYn(ReLU)
2_LPC 18 0	150	0.9956	WMYn(ReLU)
2_PC 16 0_18 1	150	0.9957	WMYn(ReLU)
2_PC 18 0_18 0	150	0.9943	WMYn(ReLU)
2_PC 18 1_18 1	150	0.9967	WMYn(ReLU)
2_PE 18 1_18 1	150	0.9955	WMYn(ReLU)
2_SM 18 1;2O 16 0	150	0.5885	WMYn(ReLU)
2_SM 18 1;2O 18 0	150	0.9969	WMYn(ReLU)
3_DG 18 1_18 1	150	0.9929	WMYn(ReLU)
3_LPC 16 0	150	0.9957	WMYn(ReLU)
3_LPC 18 0	150	0.995	WMYn(ReLU)
3_PC 16 0_18 1	150	0.9966	WMYn(ReLU)
3_PC 18 0_18 0	150	0.9948	WMYn(ReLU)
3_PC 18 1_18 1	150	0.9957	WMYn(ReLU)
3_PE 18 1_18 1	150	0.9955	WMYn(ReLU)
3_SM 18 1;2O 16 0	150	0.9976	WMYn(ReLU)
3_SM 18 1;2O 18 0	150	0.9953	WMYn(ReLU)
4_DG 18 1_18 1	150	0.9959	WMYn(ReLU)
4_LPC 16 0	150	0.0423	WMYn(ReLU)
4_LPC 18 0	150	0.9965	WMYn(ReLU)
4_PC 16 0_18 1	150	0.9957	WMYn(ReLU)
4_PC 18 0_18 0	150	0.994	WMYn(ReLU)
4_PC 18 1_18 1	150	0.9967	WMYn(ReLU)
4_PE 18 1_18 1	150	0.9946	WMYn(ReLU)
4_SM 18 1;2O 16 0	150	0.3552	WMYn(ReLU)
4_SM 18 1;2O 18 0	150	0.997	WMYn(ReLU)
5_DG 18 1_18 1	150	0.9955	WMYn(ReLU)
5_LPC 16 0	150	0.9956	WMYn(ReLU)
5_LPC 18 0	150	0.9863	WMYn(ReLU)
5_PC 16 0_18 1	150	0.9966	WMYn(ReLU)
5_PC 18 0_18 0	150	0.9954	WMYn(ReLU)
5_PC 18 1_18 1	150	0.9968	WMYn(ReLU)
5_PE 18 1_18 1	150	0.9949	WMYn(ReLU)
5_SM 18 1;2O 16 0	150	0.9975	WMYn(ReLU)
5_SM 18 1;2O 18 0	150	0.998	WMYn(ReLU)
6_DG 18 1_18 1	150	0.995	WMYn(ReLU)
6_LPC 16 0	150	0.996	WMYn(ReLU)
6_LPC 18 0	150	0.9961	WMYn(ReLU)
6_PC 16 0_18 1	150	0.9967	WMYn(ReLU)
6_PC 18 0_18 0	150	0.9954	WMYn(ReLU)
6_PC 18 1_18 1	150	0.9967	WMYn(ReLU)
6_PE 18 1_18 1	150	0.995	WMYn(ReLU)
6_SM 18 1;2O 16 0	150	0.9965	WMYn(ReLU)
6_SM 18 1;2O 18 0	150	0.9857	WMYn(ReLU)
7_DG 18 1_18 1	150	0.9955	WMYn(ReLU)
7_LPC 16 0	150	0.9943	WMYn(ReLU)
7_LPC 18 0	150	0.0941	WMYn(ReLU)
7_PC 16 0_18 1	150	0.9966	WMYn(ReLU)
7_PC 18 0_18 0	150	0.9951	WMYn(ReLU)
7_PC 18 1_18 1	150	0.9967	WMYn(ReLU)
7_PE 18 1_18 1	150	0.995	WMYn(ReLU)
7_SM 18 1;2O 16 0	150	0.9976	WMYn(ReLU)
7_SM 18 1;2O 18 0	150	0.998	WMYn(ReLU)
8_DG 18 1_18 1	150	0.9948	WMYn(ReLU)
8_LPC 16 0	150	0.9962	WMYn(ReLU)
8_LPC 18 0	150	0.996	WMYn(ReLU)
8_PC 16 0_18 1	150	0.9966	WMYn(ReLU)
8_PC 18 0_18 0	150	0.9949	WMYn(ReLU)
8_PC 18 1_18 1	150	0.9968	WMYn(ReLU)
8_PE 18 1_18 1	150	0.1822	WMYn(ReLU)
8_SM 18 1;2O 16 0	150	0.9977	WMYn(ReLU)
8_SM 18 1;2O 18 0	150	0.9971	WMYn(ReLU)
9_DG 18 1_18 1	150	0.9955	WMYn(ReLU)
9_LPC 16 0	150	0.9957	WMYn(ReLU)
9_LPC 18 0	150	0.9965	WMYn(ReLU)
9_PC 16 0_18 1	150	0.9955	WMYn(ReLU)
9_PC 18 0_18 0	150	0.9942	WMYn(ReLU)
9_PC 18 1_18 1	150	0.9967	WMYn(ReLU)
9_PE 18 1_18 1	150	0.9955	WMYn(ReLU)
9_SM 18 1;2O 16 0	150	0.9976	WMYn(ReLU)
9_SM 18 1;2O 18 0	150	0.997	WMYn(ReLU)

## Sheet: Supplementary Figure 6b
name	prediction_similarity	method
10_Cer 18 1;2O 16 0	0.8946	WMYn(SiLU)
1_Cer 18 1;2O 16 0	0.9127	WMYn(SiLU)
2_Cer 18 1;2O 16 0	0.3641	WMYn(SiLU)
3_Cer 18 1;2O 16 0	0.51	WMYn(SiLU)
4_Cer 18 1;2O 16 0	0.702	WMYn(SiLU)
5_Cer 18 1;2O 16 0	0.9784	WMYn(SiLU)
6_Cer 18 1;2O 16 0	0.993	WMYn(SiLU)
7_Cer 18 1;2O 16 0	0.8509	WMYn(SiLU)
8_Cer 18 1;2O 16 0	0.9368	WMYn(SiLU)
9_Cer 18 1;2O 16 0	0.9995	WMYn(SiLU)
10_DG 18 1_18 1	0.9974	WMYn(SiLU)
1_DG 18 1_18 1	0.3294	WMYn(SiLU)
2_DG 18 1_18 1	0.9956	WMYn(SiLU)
3_DG 18 1_18 1	0.8326	WMYn(SiLU)
4_DG 18 1_18 1	0.9981	WMYn(SiLU)
5_DG 18 1_18 1	0.8617	WMYn(SiLU)
6_DG 18 1_18 1	0.9977	WMYn(SiLU)
7_DG 18 1_18 1	0.9965	WMYn(SiLU)
8_DG 18 1_18 1	0.9933	WMYn(SiLU)
9_DG 18 1_18 1	0.9806	WMYn(SiLU)
10_LPC 16 0	0.9767	WMYn(SiLU)
1_LPC 16 0	0.1312	WMYn(SiLU)
2_LPC 16 0	1	WMYn(SiLU)
3_LPC 16 0	0.9934	WMYn(SiLU)
4_LPC 16 0	0.8608	WMYn(SiLU)
5_LPC 16 0	0.997	WMYn(SiLU)
6_LPC 16 0	0.998	WMYn(SiLU)
7_LPC 16 0	0.8598	WMYn(SiLU)
8_LPC 16 0	0.9996	WMYn(SiLU)
9_LPC 16 0	0.104	WMYn(SiLU)
10_LPC 16 0	0.9599	WMYn(SiLU)
1_LPC 16 0	0	WMYn(SiLU)
2_LPC 16 0	0.9965	WMYn(SiLU)
3_LPC 16 0	0.3831	WMYn(SiLU)
4_LPC 16 0	0.9308	WMYn(SiLU)
5_LPC 16 0	0.2184	WMYn(SiLU)
6_LPC 16 0	0.9819	WMYn(SiLU)
7_LPC 16 0	0.8958	WMYn(SiLU)
8_LPC 16 0	0.4971	WMYn(SiLU)
9_LPC 16 0	0.5153	WMYn(SiLU)
10_LPC 18 0	0.9915	WMYn(SiLU)
1_LPC 18 0	0.5312	WMYn(SiLU)
2_LPC 18 0	0.9969	WMYn(SiLU)
3_LPC 18 0	0.2614	WMYn(SiLU)
4_LPC 18 0	0	WMYn(SiLU)
5_LPC 18 0	0.9869	WMYn(SiLU)
6_LPC 18 0	0.6865	WMYn(SiLU)
7_LPC 18 0	0.9899	WMYn(SiLU)
8_LPC 18 0	0.0019	WMYn(SiLU)
9_LPC 18 0	0.9962	WMYn(SiLU)
10_PC 16 0_16 0	0.9037	WMYn(SiLU)
10_PC 16 0_18 1	0.6784	WMYn(SiLU)
1_PC 16 0_16 0	0.9989	WMYn(SiLU)
1_PC 16 0_18 1	0.0976	WMYn(SiLU)
2_PC 16 0_16 0	0.8396	WMYn(SiLU)
2_PC 16 0_18 1	0.9714	WMYn(SiLU)
3_PC 16 0_16 0	0.9966	WMYn(SiLU)
3_PC 16 0_18 1	0.5362	WMYn(SiLU)
4_PC 16 0_16 0	0.8941	WMYn(SiLU)
4_PC 16 0_18 1	0.905	WMYn(SiLU)
5_PC 16 0_16 0	0.7934	WMYn(SiLU)
5_PC 16 0_18 1	0.9957	WMYn(SiLU)
6_PC 16 0_16 0	0.5385	WMYn(SiLU)
6_PC 16 0_18 1	0.9999	WMYn(SiLU)
7_PC 16 0_16 0	0	WMYn(SiLU)
7_PC 16 0_18 1	0.9164	WMYn(SiLU)
8_PC 16 0_16 0	0.9999	WMYn(SiLU)
8_PC 16 0_18 1	0.9998	WMYn(SiLU)
9_PC 16 0_16 0	0.9999	WMYn(SiLU)
9_PC 16 0_18 1	0.9995	WMYn(SiLU)
10_PC 16 0_18 1	0.188	WMYn(SiLU)
1_PC 16 0_18 1	0.9998	WMYn(SiLU)
2_PC 16 0_18 1	0.9999	WMYn(SiLU)
3_PC 16 0_18 1	0.9999	WMYn(SiLU)
4_PC 16 0_18 1	0.9996	WMYn(SiLU)
5_PC 16 0_18 1	0.5531	WMYn(SiLU)
6_PC 16 0_18 1	0.6228	WMYn(SiLU)
7_PC 16 0_18 1	0.8961	WMYn(SiLU)
8_PC 16 0_18 1	0.9989	WMYn(SiLU)
9_PC 16 0_18 1	0.8342	WMYn(SiLU)
10_PC 18 0_18 0	0.4746	WMYn(SiLU)
1_PC 18 0_18 0	0.0092	WMYn(SiLU)
2_PC 18 0_18 0	0.0693	WMYn(SiLU)
3_PC 18 0_18 0	0.9996	WMYn(SiLU)
4_PC 18 0_18 0	0.9996	WMYn(SiLU)
5_PC 18 0_18 0	0	WMYn(SiLU)
6_PC 18 0_18 0	0.9992	WMYn(SiLU)
7_PC 18 0_18 0	0.9999	WMYn(SiLU)
8_PC 18 0_18 0	0.8377	WMYn(SiLU)
9_PC 18 0_18 0	0.9991	WMYn(SiLU)
10_PC 18 0_18 0	0.2012	WMYn(SiLU)
1_PC 18 0_18 0	0.2012	WMYn(SiLU)
2_PC 18 0_18 0	0.9782	WMYn(SiLU)
3_PC 18 0_18 0	0.9798	WMYn(SiLU)
4_PC 18 0_18 0	1	WMYn(SiLU)
5_PC 18 0_18 0	0.2012	WMYn(SiLU)
6_PC 18 0_18 0	0.2042	WMYn(SiLU)
7_PC 18 0_18 0	1	WMYn(SiLU)
8_PC 18 0_18 0	1	WMYn(SiLU)
9_PC 18 0_18 0	0.161	WMYn(SiLU)
10_PC 18 1_18 1	0.9966	WMYn(SiLU)
1_PC 18 1_18 1	0.7458	WMYn(SiLU)
2_PC 18 1_18 1	0.997	WMYn(SiLU)
3_PC 18 1_18 1	0.8691	WMYn(SiLU)
4_PC 18 1_18 1	0.9968	WMYn(SiLU)
5_PC 18 1_18 1	0.9977	WMYn(SiLU)
6_PC 18 1_18 1	0.999	WMYn(SiLU)
7_PC 18 1_18 1	0.7497	WMYn(SiLU)
8_PC 18 1_18 1	0.8674	WMYn(SiLU)
9_PC 18 1_18 1	0.6774	WMYn(SiLU)
10_PC 18 1_18 1	0.8309	WMYn(SiLU)
1_PC 18 1_18 1	0.4233	WMYn(SiLU)
2_PC 18 1_18 1	0.7206	WMYn(SiLU)
3_PC 18 1_18 1	0.8487	WMYn(SiLU)
4_PC 18 1_18 1	0.7487	WMYn(SiLU)
5_PC 18 1_18 1	0.7487	WMYn(SiLU)
6_PC 18 1_18 1	0.7487	WMYn(SiLU)
7_PC 18 1_18 1	0.9996	WMYn(SiLU)
8_PC 18 1_18 1	0.9631	WMYn(SiLU)
9_PC 18 1_18 1	0.0577	WMYn(SiLU)
10_PE 18 1_18 1	0.8858	WMYn(SiLU)
1_PE 18 1_18 1	0.6186	WMYn(SiLU)
2_PE 18 1_18 1	0	WMYn(SiLU)
3_PE 18 1_18 1	0.9998	WMYn(SiLU)
4_PE 18 1_18 1	0.9992	WMYn(SiLU)
5_PE 18 1_18 1	0.2803	WMYn(SiLU)
6_PE 18 1_18 1	0.8844	WMYn(SiLU)
7_PE 18 1_18 1	0.9994	WMYn(SiLU)
8_PE 18 1_18 1	0.9996	WMYn(SiLU)
9_PE 18 1_18 1	0.9996	WMYn(SiLU)
10_PE 18 1_18 1	0.9788	WMYn(SiLU)
1_PE 18 1_18 1	0.9778	WMYn(SiLU)
2_PE 18 1_18 1	0.9988	WMYn(SiLU)
3_PE 18 1_18 1	0.5005	WMYn(SiLU)
4_PE 18 1_18 1	0.9991	WMYn(SiLU)
5_PE 18 1_18 1	0.9983	WMYn(SiLU)
6_PE 18 1_18 1	0.9982	WMYn(SiLU)
7_PE 18 1_18 1	0.9816	WMYn(SiLU)
8_PE 18 1_18 1	0.9237	WMYn(SiLU)
9_PE 18 1_18 1	0.9946	WMYn(SiLU)
10_PI 18 1_18 1	0.9573	WMYn(SiLU)
1_PI 18 1_18 1	0.4255	WMYn(SiLU)
2_PI 18 1_18 1	0.9138	WMYn(SiLU)
3_PI 18 1_18 1	0.9995	WMYn(SiLU)
4_PI 18 1_18 1	0.9997	WMYn(SiLU)
5_PI 18 1_18 1	0.5376	WMYn(SiLU)
6_PI 18 1_18 1	0.9925	WMYn(SiLU)
7_PI 18 1_18 1	0.3725	WMYn(SiLU)
8_PI 18 1_18 1	0.9319	WMYn(SiLU)
9_PI 18 1_18 1	0.9831	WMYn(SiLU)
10_SM 18 1;2O 16 0	0	WMYn(SiLU)
1_SM 18 1;2O 16 0	0	WMYn(SiLU)
2_SM 18 1;2O 16 0	0.076	WMYn(SiLU)
3_SM 18 1;2O 16 0	1	WMYn(SiLU)
4_SM 18 1;2O 16 0	0	WMYn(SiLU)
5_SM 18 1;2O 16 0	0.6801	WMYn(SiLU)
6_SM 18 1;2O 16 0	1	WMYn(SiLU)
7_SM 18 1;2O 16 0	0.2075	WMYn(SiLU)
8_SM 18 1;2O 16 0	0.9338	WMYn(SiLU)
9_SM 18 1;2O 16 0	0.8222	WMYn(SiLU)
10_SM 18 1;2O 16 0	0.9155	WMYn(SiLU)
1_SM 18 1;2O 16 0	0.9156	WMYn(SiLU)
2_SM 18 1;2O 16 0	0.9997	WMYn(SiLU)
3_SM 18 1;2O 16 0	0	WMYn(SiLU)
4_SM 18 1;2O 16 0	0.9234	WMYn(SiLU)
5_SM 18 1;2O 16 0	0.6825	WMYn(SiLU)
6_SM 18 1;2O 16 0	0	WMYn(SiLU)
7_SM 18 1;2O 16 0	0.9996	WMYn(SiLU)
8_SM 18 1;2O 16 0	0.9365	WMYn(SiLU)
9_SM 18 1;2O 16 0	0	WMYn(SiLU)
10_SM 18 1;2O 18 0	0.5493	WMYn(SiLU)
1_SM 18 1;2O 18 0	0.5493	WMYn(SiLU)
2_SM 18 1;2O 18 0	0.9149	WMYn(SiLU)
3_SM 18 1;2O 18 0	0.918	WMYn(SiLU)
4_SM 18 1;2O 18 0	0.8945	WMYn(SiLU)
5_SM 18 1;2O 18 0	0.1681	WMYn(SiLU)
6_SM 18 1;2O 18 0	0	WMYn(SiLU)
7_SM 18 1;2O 18 0	0	WMYn(SiLU)
8_SM 18 1;2O 18 0	0.5493	WMYn(SiLU)
9_SM 18 1;2O 18 0	0.653	WMYn(SiLU)
10_Cer 18 1;2O 16 0	0.9917	WMYn(ReLU)
1_Cer 18 1;2O 16 0	0.8674	WMYn(ReLU)
2_Cer 18 1;2O 16 0	0.9943	WMYn(ReLU)
3_Cer 18 1;2O 16 0	0.301	WMYn(ReLU)
4_Cer 18 1;2O 16 0	0.9978	WMYn(ReLU)
5_Cer 18 1;2O 16 0	0.6056	WMYn(ReLU)
6_Cer 18 1;2O 16 0	0.9975	WMYn(ReLU)
7_Cer 18 1;2O 16 0	0.9982	WMYn(ReLU)
8_Cer 18 1;2O 16 0	0.4448	WMYn(ReLU)
9_Cer 18 1;2O 16 0	0.9984	WMYn(ReLU)
10_DG 18 1_18 1	0.9164	WMYn(ReLU)
1_DG 18 1_18 1	0.9971	WMYn(ReLU)
2_DG 18 1_18 1	0.0046	WMYn(ReLU)
3_DG 18 1_18 1	0.9966	WMYn(ReLU)
4_DG 18 1_18 1	0.9974	WMYn(ReLU)
5_DG 18 1_18 1	0.9979	WMYn(ReLU)
6_DG 18 1_18 1	0.9925	WMYn(ReLU)
7_DG 18 1_18 1	0.9953	WMYn(ReLU)
8_DG 18 1_18 1	0.9999	WMYn(ReLU)
9_DG 18 1_18 1	0.9446	WMYn(ReLU)
10_LPC 16 0	0.9982	WMYn(ReLU)
1_LPC 16 0	0.9984	WMYn(ReLU)
2_LPC 16 0	0.9956	WMYn(ReLU)
3_LPC 16 0	0.4059	WMYn(ReLU)
4_LPC 16 0	0.9977	WMYn(ReLU)
5_LPC 16 0	0.9984	WMYn(ReLU)
6_LPC 16 0	0.4045	WMYn(ReLU)
7_LPC 16 0	0.6646	WMYn(ReLU)
8_LPC 16 0	0.9984	WMYn(ReLU)
9_LPC 16 0	0.0957	WMYn(ReLU)
10_LPC 16 0	0.469	WMYn(ReLU)
1_LPC 16 0	0.9966	WMYn(ReLU)
2_LPC 16 0	0.9969	WMYn(ReLU)
3_LPC 16 0	0.4687	WMYn(ReLU)
4_LPC 16 0	0.9974	WMYn(ReLU)
5_LPC 16 0	0.9966	WMYn(ReLU)
6_LPC 16 0	0.9987	WMYn(ReLU)
7_LPC 16 0	0.9725	WMYn(ReLU)
8_LPC 16 0	0.9954	WMYn(ReLU)
9_LPC 16 0	0.99	WMYn(ReLU)
10_LPC 18 0	0.9982	WMYn(ReLU)
1_LPC 18 0	0.4637	WMYn(ReLU)
2_LPC 18 0	0.9982	WMYn(ReLU)
3_LPC 18 0	0.9983	WMYn(ReLU)
4_LPC 18 0	0.9829	WMYn(ReLU)
5_LPC 18 0	0.9985	WMYn(ReLU)
6_LPC 18 0	0.9977	WMYn(ReLU)
7_LPC 18 0	0.9983	WMYn(ReLU)
8_LPC 18 0	0.0915	WMYn(ReLU)
9_LPC 18 0	0.9817	WMYn(ReLU)
10_PC 16 0_16 0	0.9925	WMYn(ReLU)
10_PC 16 0_18 1	0.9971	WMYn(ReLU)
1_PC 16 0_16 0	0.2799	WMYn(ReLU)
1_PC 16 0_18 1	0.9971	WMYn(ReLU)
2_PC 16 0_16 0	0.9963	WMYn(ReLU)
2_PC 16 0_18 1	0.9966	WMYn(ReLU)
3_PC 16 0_16 0	0.996	WMYn(ReLU)
3_PC 16 0_18 1	0.0293	WMYn(ReLU)
4_PC 16 0_16 0	0.9957	WMYn(ReLU)
4_PC 16 0_18 1	0.9987	WMYn(ReLU)
5_PC 16 0_16 0	0.0829	WMYn(ReLU)
5_PC 16 0_18 1	0.9971	WMYn(ReLU)
6_PC 16 0_16 0	0.9957	WMYn(ReLU)
6_PC 16 0_18 1	0.4084	WMYn(ReLU)
7_PC 16 0_16 0	0.849	WMYn(ReLU)
7_PC 16 0_18 1	0.9971	WMYn(ReLU)
8_PC 16 0_16 0	0.9957	WMYn(ReLU)
8_PC 16 0_18 1	0.9884	WMYn(ReLU)
9_PC 16 0_16 0	0.9926	WMYn(ReLU)
9_PC 16 0_18 1	0.9971	WMYn(ReLU)
10_PC 16 0_18 1	0.9979	WMYn(ReLU)
1_PC 16 0_18 1	0.9967	WMYn(ReLU)
2_PC 16 0_18 1	0.9979	WMYn(ReLU)
3_PC 16 0_18 1	0.9979	WMYn(ReLU)
4_PC 16 0_18 1	0.9979	WMYn(ReLU)
5_PC 16 0_18 1	0.9979	WMYn(ReLU)
6_PC 16 0_18 1	0.6964	WMYn(ReLU)
7_PC 16 0_18 1	0.9774	WMYn(ReLU)
8_PC 16 0_18 1	0.9964	WMYn(ReLU)
9_PC 16 0_18 1	0.9979	WMYn(ReLU)
10_PC 18 0_18 0	0.9927	WMYn(ReLU)
1_PC 18 0_18 0	0.9979	WMYn(ReLU)
2_PC 18 0_18 0	0.9979	WMYn(ReLU)
3_PC 18 0_18 0	0.8703	WMYn(ReLU)
4_PC 18 0_18 0	0.9979	WMYn(ReLU)
5_PC 18 0_18 0	0.9979	WMYn(ReLU)
6_PC 18 0_18 0	0.9981	WMYn(ReLU)
7_PC 18 0_18 0	0.9979	WMYn(ReLU)
8_PC 18 0_18 0	0.9979	WMYn(ReLU)
9_PC 18 0_18 0	0.999	WMYn(ReLU)
10_PC 18 0_18 0	0.9989	WMYn(ReLU)
1_PC 18 0_18 0	0.9989	WMYn(ReLU)
2_PC 18 0_18 0	0.9988	WMYn(ReLU)
3_PC 18 0_18 0	0.8328	WMYn(ReLU)
4_PC 18 0_18 0	0.9973	WMYn(ReLU)
5_PC 18 0_18 0	0.9989	WMYn(ReLU)
6_PC 18 0_18 0	0.9973	WMYn(ReLU)
7_PC 18 0_18 0	0.8327	WMYn(ReLU)
8_PC 18 0_18 0	0.0803	WMYn(ReLU)
9_PC 18 0_18 0	0.0873	WMYn(ReLU)
10_PC 18 1_18 1	0.9938	WMYn(ReLU)
1_PC 18 1_18 1	0.9942	WMYn(ReLU)
2_PC 18 1_18 1	0.9932	WMYn(ReLU)
3_PC 18 1_18 1	0.8855	WMYn(ReLU)
4_PC 18 1_18 1	0.6045	WMYn(ReLU)
5_PC 18 1_18 1	0.9845	WMYn(ReLU)
6_PC 18 1_18 1	0.9938	WMYn(ReLU)
7_PC 18 1_18 1	0.9907	WMYn(ReLU)
8_PC 18 1_18 1	0.9823	WMYn(ReLU)
9_PC 18 1_18 1	0.6045	WMYn(ReLU)
10_PC 18 1_18 1	0.919	WMYn(ReLU)
1_PC 18 1_18 1	0.9974	WMYn(ReLU)
2_PC 18 1_18 1	0.9979	WMYn(ReLU)
3_PC 18 1_18 1	0.6433	WMYn(ReLU)
4_PC 18 1_18 1	0.978	WMYn(ReLU)
5_PC 18 1_18 1	0.978	WMYn(ReLU)
6_PC 18 1_18 1	0.978	WMYn(ReLU)
7_PC 18 1_18 1	0.8842	WMYn(ReLU)
8_PC 18 1_18 1	0.9974	WMYn(ReLU)
9_PC 18 1_18 1	0.9979	WMYn(ReLU)
10_PE 18 1_18 1	0.9969	WMYn(ReLU)
1_PE 18 1_18 1	0.4235	WMYn(ReLU)
2_PE 18 1_18 1	0.6471	WMYn(ReLU)
3_PE 18 1_18 1	0.9963	WMYn(ReLU)
4_PE 18 1_18 1	0.9964	WMYn(ReLU)
5_PE 18 1_18 1	0.9907	WMYn(ReLU)
6_PE 18 1_18 1	0.9977	WMYn(ReLU)
7_PE 18 1_18 1	0.9977	WMYn(ReLU)
8_PE 18 1_18 1	0.9523	WMYn(ReLU)
9_PE 18 1_18 1	0.1429	WMYn(ReLU)
10_PE 18 1_18 1	0.3264	WMYn(ReLU)
1_PE 18 1_18 1	0.9968	WMYn(ReLU)
2_PE 18 1_18 1	0.9963	WMYn(ReLU)
3_PE 18 1_18 1	0.9937	WMYn(ReLU)
4_PE 18 1_18 1	0.9959	WMYn(ReLU)
5_PE 18 1_18 1	0.929	WMYn(ReLU)
6_PE 18 1_18 1	0.9964	WMYn(ReLU)
7_PE 18 1_18 1	0.996	WMYn(ReLU)
8_PE 18 1_18 1	0.5333	WMYn(ReLU)
9_PE 18 1_18 1	0.9946	WMYn(ReLU)
10_PI 18 1_18 1	0.9993	WMYn(ReLU)
1_PI 18 1_18 1	0.9986	WMYn(ReLU)
2_PI 18 1_18 1	0.9987	WMYn(ReLU)
3_PI 18 1_18 1	0.7946	WMYn(ReLU)
4_PI 18 1_18 1	0.9986	WMYn(ReLU)
5_PI 18 1_18 1	0.9987	WMYn(ReLU)
6_PI 18 1_18 1	0.9987	WMYn(ReLU)
7_PI 18 1_18 1	0.6272	WMYn(ReLU)
8_PI 18 1_18 1	0.9986	WMYn(ReLU)
9_PI 18 1_18 1	0.999	WMYn(ReLU)
10_SM 18 1;2O 16 0	0.9831	WMYn(ReLU)
1_SM 18 1;2O 16 0	0.0824	WMYn(ReLU)
2_SM 18 1;2O 16 0	0.9997	WMYn(ReLU)
3_SM 18 1;2O 16 0	0.9986	WMYn(ReLU)
4_SM 18 1;2O 16 0	0.9984	WMYn(ReLU)
5_SM 18 1;2O 16 0	0.9975	WMYn(ReLU)
6_SM 18 1;2O 16 0	0.9984	WMYn(ReLU)
7_SM 18 1;2O 16 0	0.9984	WMYn(ReLU)
8_SM 18 1;2O 16 0	0.9823	WMYn(ReLU)
9_SM 18 1;2O 16 0	0.9967	WMYn(ReLU)
10_SM 18 1;2O 16 0	0.9976	WMYn(ReLU)
1_SM 18 1;2O 16 0	0.9976	WMYn(ReLU)
2_SM 18 1;2O 16 0	0.9069	WMYn(ReLU)
3_SM 18 1;2O 16 0	0.8303	WMYn(ReLU)
4_SM 18 1;2O 16 0	0.9972	WMYn(ReLU)
5_SM 18 1;2O 16 0	0.9976	WMYn(ReLU)
6_SM 18 1;2O 16 0	0.9999	WMYn(ReLU)
7_SM 18 1;2O 16 0	0.9976	WMYn(ReLU)
8_SM 18 1;2O 16 0	0.0864	WMYn(ReLU)
9_SM 18 1;2O 16 0	0.9362	WMYn(ReLU)
10_SM 18 1;2O 18 0	0.9624	WMYn(ReLU)
1_SM 18 1;2O 18 0	0.9624	WMYn(ReLU)
2_SM 18 1;2O 18 0	0.998	WMYn(ReLU)
3_SM 18 1;2O 18 0	0.998	WMYn(ReLU)
4_SM 18 1;2O 18 0	0.998	WMYn(ReLU)
5_SM 18 1;2O 18 0	0.5882	WMYn(ReLU)
6_SM 18 1;2O 18 0	0.998	WMYn(ReLU)
7_SM 18 1;2O 18 0	0.998	WMYn(ReLU)
8_SM 18 1;2O 18 0	0.9624	WMYn(ReLU)
9_SM 18 1;2O 18 0	0.998	WMYn(ReLU)
